# Supplementary material for: Physiological and Multi-Omics Insights into Trichoderma harzianum Alleviating Aged Microplastic Stress in Nicotiana benthamiana
Source: Int J Mol Sci. 2025 Dec 2;26(23):11667. doi: 10.3390/ijms262311667 (PMC12692410; doi:10.3390/ijms262311667)
Supplement: Supplementary file 1 [file ijms-26-11667-s001.zip › Supplementary Table S10.xlsx]

## Sheet: Sheet1
Supplementary Table S10 Statistics of abundance of different CAZy in macrogenomes
Family	Family_Description	Class	Class_Description	CK_1	CK_2	CK_3	MP320_1	MP320_2	MP320_3	MP320+T4_1	MP320+T4_2	MP320+T4_3	Total
AA1	[copper-containing] dihydrogeodin oxidase (EC 1.10.3.-);Laccase / p-diphenol:oxygen oxidoreductase (EC 1.10.3.2);	AA	Auxiliary Activities	17010	15540	17154	15884	16240	17256	17336	19654	17260	153334
AA1_1	AA1's subfamily	AA	Auxiliary Activities	22	8	8	38	22	44	34	16	24	216
AA1_2	AA1's subfamily	AA	Auxiliary Activities	38	68	34	88	90	64	62	58	68	570
AA1_3	AA1's subfamily	AA	Auxiliary Activities	368	374	348	420	384	416	460	426	480	3676
AA10	Lytic xylan monooxygenase / xylan oxidase (glycosidic bond-cleaving) (EC 1.14.99.-);Lytic chitin monooxygenase (EC 1.14.99.53);Lytic cellulose monooxygenase (C1-hydroxylating) (EC 1.14.99.54);Lytic cellulose monooxygenase (C4-dehydrogenating) (EC 1.14.99.56);	AA	Auxiliary Activities	4264	3656	3708	3620	3622	4356	3268	3688	3758	33940
AA11	Lytic chitin monooxygenase (EC 1.14.99.53);	AA	Auxiliary Activities	18	14	24	6	22	18	16	6	12	136
AA12	Oxidoreductases (EC 1.-.-.-);	AA	Auxiliary Activities	7452	7098	7712	6810	6848	6642	7712	8096	6870	65240
AA13	Lytic starch monooxygenase / starch oxidase (glycosidic bond-cleaving) (EC 1.14.99.55);	AA	Auxiliary Activities	2	0	2	0	0	0	2	4	2	12
AA14	Lytic xylan monooxygenase / xylan oxidase (glycosidic bond-cleaving) (EC 1.14.99.-);	AA	Auxiliary Activities	16	18	16	10	8	10	4	20	0	102
AA15	Lytic chitin monooxygenase (EC 1.14.99.53);Lytic cellulose monooxygenase (C1-hydroxylating) (EC 1.14.99.54);	AA	Auxiliary Activities	254	228	248	202	208	220	396	452	358	2566
AA2	Peroxidases (EC 1.11.1.-);Ascorbate peroxidase (EC 1.11.1.11);Manganese peroxidase (EC 1.11.1.13);Lignin peroxidase (EC 1.11.1.14);Versatile peroxidase (EC 1.11.1.16);Cytochrome-c peroxidase (EC 1.11.1.5);	AA	Auxiliary Activities	8026	7458	7844	7610	7810	8230	7294	7996	7570	69838
AA3	Pyranose:oxygen 2-oxidoreductase / glucose 2-oxidase (EC 1.1.3.10);Alcohol oxidase (EC 1.1.3.13);Ecdysone oxidase (EC 1.1.3.16);Glucose 1-oxidase (EC 1.1.3.4);Aryl alcohol oxidase (EC 1.1.3.7);Oligosaccharide dehydrogenase (FAD) (EC 1.1.5.-);Glucose 1-dehydrogenase (FAD, quinone) (EC 1.1.5.9);Cellobiose dehydrogenase (EC 1.1.99.18);Pyranose dehydrogenase (EC 1.1.99.29);	AA	Auxiliary Activities	53298	47936	52694	49390	51444	54964	51124	57124	49724	467698
AA3_1	AA3's subfamily	AA	Auxiliary Activities	2460	2048	2320	2406	2386	2502	2312	2480	2322	21236
AA3_2	AA3's subfamily	AA	Auxiliary Activities	19202	17372	18544	21676	22548	23972	19944	22772	20200	186230
AA3_3	AA3's subfamily	AA	Auxiliary Activities	0	0	6	16	12	0	12	4	0	50
AA3_4	AA3's subfamily	AA	Auxiliary Activities	180	196	182	116	128	168	102	178	154	1404
AA4	Vanillyl-alcohol oxidase (EC 1.1.3.38);	AA	Auxiliary Activities	13284	12304	12374	14294	14314	14986	13350	15078	13050	123034
AA5	Raffinose oxidase (EC 1.1.3.-);Alcohol oxidase (EC 1.1.3.13);5-(hydroxymethyl)furfural oxidase (EC 1.1.3.47);Aryl alcohol oxidase (EC 1.1.3.7);Galactose oxidase (EC 1.1.3.9);Glyoxal oxidase (EC 1.2.3.15);	AA	Auxiliary Activities	10434	10240	11212	7724	8026	8530	9440	9522	8172	83300
AA5_1	AA5's subfamily	AA	Auxiliary Activities	98	106	118	38	54	46	46	44	58	608
AA5_2	AA5's subfamily	AA	Auxiliary Activities	152	148	226	166	192	156	206	172	138	1556
AA6	P-benzoquinone reductase (NADPH) (EC 1.6.5.6);	AA	Auxiliary Activities	6836	6198	6516	7256	7194	8014	6930	7678	7090	63712
AA7	Chitooligosaccharide oxidase (EC 1.1.3.-);Glucooligosaccharide oxidase (EC 1.1.3.-);Xylooligosaccharide oxidase (EC 1.1.3.-);Cellooligosaccharide dehydrogenase (EC 1.1.99.-);	AA	Auxiliary Activities	31980	28164	30294	30532	31548	35110	30680	35096	31180	284584
AA8	No protein characterized	AA	Auxiliary Activities	0	0	0	0	0	0	0	2	0	2
AA9	Lytic cellulose monooxygenase (C1-hydroxylating) (EC 1.14.99.54);Lytic cellulose monooxygenase (C4-dehydrogenating) (EC 1.14.99.56);	AA	Auxiliary Activities	8	6	8	22	16	30	4	6	8	108
CBM11	Modules of approx. 180-200 residues. The CBM11 of Clotridium thermocellum Cel26A-Cel5E has been shown to bind both β-1,4-glucan and β-1,3-1,4-mixed linked glucans.	CBM	Carbohydrate-Binding Modules	1082	956	1256	390	360	288	1094	996	820	7242
CBM12	Modules of approx. 40-60 residues. The majority of these modules is found among chitinases where the function is chitin-binding. Distantly related to the CBM5 family.	CBM	Carbohydrate-Binding Modules	14	10	8	10	4	14	10	2	6	78
CBM13	Modules of approx. 150 residues which always appear as a threefold internal repeat. The only apparent exception to this, xylanase II of Actinomadura sp. FC7 (GenBank U08894), is in fact not completely sequenced. These modules were first identified in several plant lectins such as ricin or agglutinin of Ricinus communis which bind galactose residues. The three-dimensional structure of a plant lect…	CBM	Carbohydrate-Binding Modules	7400	6722	7302	7492	8090	9202	7086	8586	7846	69726
CBM14	Modules of approx. 70 residues. The chitin-binding function has been demonstrated in several cases. These modules are found attached to a number of chitinase catalytic domains, but also in non-catalytic proteins either in isolation or as multiple repeats; chitin binding (EC IIa.chitin)	CBM	Carbohydrate-Binding Modules	318	282	358	164	198	180	218	134	180	2032
CBM15	Binding to xylan and xylooligosaccharides has been demonstrated in the case of Xyn10C of Cellvibrio mixtus.	CBM	Carbohydrate-Binding Modules	0	8	0	0	4	2	0	0	0	14
CBM16	Carbohydrate-binding module 16. Binding to cellulose and glucomannan demonstrated [B. Bae et al (2008) J Biol Chem. 283:12415-25 (PMID: 18025086)]	CBM	Carbohydrate-Binding Modules	960	904	928	920	940	1004	960	1100	928	8644
CBM18	Modules of approx. 40 residues. The chitin-binding function has been demonstrated in many cases. These modules are found attached to a number of chitinase catalytic domains, but also in non-catalytic proteins either in isolation or as multiple repeats.	CBM	Carbohydrate-Binding Modules	4	8	14	8	6	6	4	12	8	70
CBM2	Modules of approx. 100 residues and which are found in a large number of bacterial enzymes. The cellulose-binding function has been demonstrated in many cases. Several of these modules have been shown to also bind chitin or xylan.	CBM	Carbohydrate-Binding Modules	2828	2728	2886	2158	2218	2770	2100	2442	2200	22330
CBM20	The granular starch-binding function has been demonstrated in several cases. Interact strongly with cyclodextrins. Often designated as starch-binding domains (SBD).	CBM	Carbohydrate-Binding Modules	300	258	244	182	224	226	308	256	240	2238
CBM21	Modules of approx. 100 residues. The granular starch-binding function has been demonstrated in one case. Sometimes designated as starch-binding domains (SBD).	CBM	Carbohydrate-Binding Modules	96	68	120	46	48	66	54	68	62	628
CBM22	A xylan binding function has been demonstrated in several cases and affinity with mixed β-1,3/β-1,4-glucans in one. In several cases a thermostabilizing effect has also been seen.	CBM	Carbohydrate-Binding Modules	846	688	794	326	352	358	534	486	342	4726
CBM23	Mannan-binding function demonstrated in one case.	CBM	Carbohydrate-Binding Modules	50	52	42	72	44	56	26	32	70	444
CBM28	The module from the endo-1,4-glucanase of Bacillus sp. 1139 binds to non-crystalline cellulose, cellooligosaccharides, and β-(1,3)(1,4)-glucans	CBM	Carbohydrate-Binding Modules	0	0	4	6	0	12	0	0	0	22
CBM3	Modules of approx. 150 residues found in bacterial enzymes. The cellulose-binding function has been demonstrated in many cases. In one instance binding to chitin has been reported.	CBM	Carbohydrate-Binding Modules	84	66	78	96	90	98	72	80	46	710
CBM30	Binding to cellulose has been demonstrated for the N-terminal module of Fibrobacter succinogenes CelF.	CBM	Carbohydrate-Binding Modules	30	32	42	24	32	40	28	32	34	294
CBM32	Binding to galactose and lactose has been demonstrated for the module of Micromonospora viridifaciens sialidase (PMID: 16239725). Binding to polygalacturonic acid has been shown for a Yersinia member (PMID: 17292916). Binding to LacNAc (β-D-galactosyl-1,4-β-D-N-acetylglucosamine) has been shown for an N-acetylglucosaminidase from Clostridium perfingens (PMID: 16990278).	CBM	Carbohydrate-Binding Modules	6586	6236	6770	3986	4182	4294	5006	4916	4366	46342
CBM34	Modules of approx. 120 residues. Granular starch-binding function has been demonstrated in the case of Thermoactinomyces vulgaris R-47 α-amylase 1 (TVAI).	CBM	Carbohydrate-Binding Modules	42	14	36	22	28	20	30	26	32	250
CBM35	-	CBM	Carbohydrate-Binding Modules	2150	1974	2052	2162	2284	2348	1990	2264	2316	19540
CBM35inCE17	-	CBM	Carbohydrate-Binding Modules	2	2	2	0	0	0	0	0	0	6
CBM36	Modules of approx. 120-130 residues displaying structural similarities to CBM6 modules. The only CBM36 currently characterised, that from Paenbacillus polymyxa xylanase 43A, shows calcium-dependent binding of xylans and xylooligosaccharides. X-ray crystallography shows that there is a direct interaction between calcium and ligand.	CBM	Carbohydrate-Binding Modules	8	4	0	0	6	0	4	0	0	22
CBM37	Modules of approx. 100 residues, conserved in numerous R. albus polysaccharide-degrading enzymes and other proteins from this bacterium. Several members of CBM37 have been shown to exhibit rather broad binding specificity to xylan, chitin, microcrystalline and phosphoric-acid swollen cellulose, as well as more heterogeneous substrates, such as alfalfa cell walls, banana stem and wheat straw.	CBM	Carbohydrate-Binding Modules	182	168	194	172	182	208	144	188	192	1630
CBM38	The inulin-binding function has been demonstrated in the case of the cycloinulo-oligosaccharide fructanotransferase from Paenibacillus macerans (Bacillus macerans) by Lee et al. (2004) FEMS Microbiol Lett 234:105-10. (PMID:15109727).	CBM	Carbohydrate-Binding Modules	436	508	542	466	428	514	342	536	400	4172
CBM4	Modules of approx. 150 residues found in bacterial enzymes. Binding of these modules has been demonstrated with xylan, β-1,3-glucan, β-1,3-1,4-glucan, β-1,6-glucan and amorphous cellulose but not with crystalline cellulose.	CBM	Carbohydrate-Binding Modules	538	550	646	440	470	542	542	566	504	4798
CBM40	Modules of approx. 200 residues, found at the N-terminus of GH33 sialidases. Can also be found inserted in the β-propeller of GH33 sialidases. The sialic acid binding function has been demonstrated for the N-terminal CBM40 of Vibrio cholerae sialidase (Moustafa et al. (2004) J Biol Chem 279:40819-26) (PMID: 15226294).	CBM	Carbohydrate-Binding Modules	1626	1676	1742	1228	1144	1242	1264	1204	1034	12160
CBM41	Modules of approx. 100 residues found in primarily in bacterial pullulanases. The N-terminal module from Thermotoga maritima Pul13 has been shown to bind to the α-glucans amylose, amylopectin, pullulan, and oligosaccharide fragments derived from these polysaccharides (Lammerts van Bueren et al. (2004) Biochemistry 43:15633-42) (PMID: 15581376).	CBM	Carbohydrate-Binding Modules	8	18	16	20	10	22	36	22	4	156
CBM42	Modules of approx. 160 residues found mostly at the C-terminus of GH54 catalytic domains. Binding to arabinofuranose (present in arabinoxylan) has been demonstrated.	CBM	Carbohydrate-Binding Modules	44	62	30	28	38	32	46	34	36	350
CBM44	The C-terminal CBM44 module of the Clostridium thermocellum enzyme has been demonstrated to bind equally well cellulose and xyloglucan	CBM	Carbohydrate-Binding Modules	142	116	112	172	150	156	184	156	162	1350
CBM46	Modules of approx. 100 residues, found at the C-terminus of several GH5 cellulases. Cellulose-binding function demonstrated in one case.	CBM	Carbohydrate-Binding Modules	28	24	26	30	36	16	40	34	10	244
CBM47	Modules of approx 150 residues. Fucose-binding activity demonstrated	CBM	Carbohydrate-Binding Modules	1454	1188	1408	420	442	464	794	632	552	7354
CBM48	Modules of approx. 100 residues with glycogen-binding function, appended to GH13 modules. Also found in the beta subunit (glycogen-binding) of AMP-activated protein kinases (AMPK)	CBM	Carbohydrate-Binding Modules	2660	2360	2644	2674	2684	2906	2762	2974	2406	24070
CBM49	Modules of approx. 100 residues found at the C-terminus of plant GH9 enzymes. Distantly related to CBM2 modules. Binding to crystalline cellulose demonstrated in the case of Solanum lycopersicum Cel8 enzyme (SlCel9C1).	CBM	Carbohydrate-Binding Modules	0	0	2	2	0	2	4	0	2	12
CBM5	Modules of approx. 60 residues found in bacterial enzymes. Chitin-binding described in several cases. Distantly related to the CBM12 family.	CBM	Carbohydrate-Binding Modules	112	100	134	70	92	132	80	120	76	916
CBM50	Modules of approx. 50 residues found attached to various enzymes from families GH18, GH19, GH23, GH24, GH25 and GH73, i.e. enzymes cleaving either chitin or peptidoglycan. Binding to chitopentaose demonstrated in the case of Pteris ryukyuensis chitinase A [Ohnuma T et al. (2008) J. Biol. Chem. 283:5178-87 (PMID: 18083709)]. CBM50 modules are also found in a multitude of other enzymes targeting th…	CBM	Carbohydrate-Binding Modules	1366	1224	1442	1454	1400	1714	1596	1600	1372	13168
CBM51	Modules of approx. 150 residues found attached to various enzymes from families GH2, GH27, GH31, GH95, GH98 and GH101 . Binding to galactose and to blood group A/B-antigens demonstrated in the case of C. perfringens GH95CBM51 and GH98CBM51 respectively [Gregg KJ et al. (2008) J. Biol. Chem. 283:12604-13 PMID: 18292090].	CBM	Carbohydrate-Binding Modules	1094	1028	1152	886	946	1018	1062	1150	912	9248
CBM53	Starch-binding function demonstrated by Valdez et al. (2008) [PMID: 18260645]	CBM	Carbohydrate-Binding Modules	8	2	18	8	0	4	12	0	6	58
CBM54	Binding to xylan, yeast cell wall glucan and chitin shown in Dvortsov et al., Microbiology UK (2009) in press.	CBM	Carbohydrate-Binding Modules	24	10	16	18	16	14	10	6	12	126
CBM56	β-1,3-glucan binding function demonstrated by Yamamoto et al. (1998) FEBS Letters 433:41-43 [PMID: 9738929]	CBM	Carbohydrate-Binding Modules	220	176	214	176	202	212	160	188	154	1702
CBM57	Created from reading Schallus et al (2008) Mol Biol Cell. 19:3404-3414 [PMID: 18524852] and finding related domains attached to various glycosidases.	CBM	Carbohydrate-Binding Modules	622	554	682	664	660	760	588	542	512	5584
CBM58	The CBM58 module of the Bacteroides thetaiotaomicron SusG protein has been shown to bind maltoheptaose	CBM	Carbohydrate-Binding Modules	0	0	0	0	4	0	0	0	0	4
CBM59	Binding to mannan, xylan, and cellulose demonstrated for the CBM59 of ManF-X10 xylanase from an environmental genomic DNA library (Li et al. (2009) World Journal of Microbiology and Biotechnology 25:2071-2078; doi:10.1007/s11274-009-0111-6)	CBM	Carbohydrate-Binding Modules	34	30	26	30	8	18	20	8	10	184
CBM6	Modules of approx. 120 residues. The cellulose-binding function has been demonstrated in one case on amorphous cellulose and β-1,4-xylan. Some of these modules also bind β-1,3-glucan, β-1,3-1,4-glucan, and β-1,4-glucan.	CBM	Carbohydrate-Binding Modules	1328	1208	1310	872	882	934	1048	1084	932	9598
CBM60	Modules of approx 120 residues usually found appended to xylanases. The xylan-binding function and the relatedness (circular permutation) to family CBM36 has been demonstrated [PMID: 20659893].	CBM	Carbohydrate-Binding Modules	0	4	0	6	2	0	0	0	0	12
CBM61	Modules of approx. 150 residues found appended to GH16, GH30, GH31, GH43, GH53 and GH66 catalytic domains. A β-1,4-galactan binding function has been demonstrated for the CBM61 of Thermotoga maritima GH53 galactanase [PMID: 20826814].	CBM	Carbohydrate-Binding Modules	310	310	316	274	232	316	346	302	276	2682
CBM62	The CBM62 module of Clostridium thermocellum Cthe_2193 protein binds galactose moieties found on xyloglucan, arabinogalactan and galactomannan.	CBM	Carbohydrate-Binding Modules	64	66	58	68	62	42	32	52	32	476
CBM63	The CBM63 module of Bacillus subtilis expansin EXLX1 has been shown to bind cellulose.	CBM	Carbohydrate-Binding Modules	14	18	12	14	8	6	30	18	16	136
CBM66	The CBM66 module, derived from the Bacillus subtilis exo-acting β-fructosidase SacC, targets the terminal fructoside residue of fructans.	CBM	Carbohydrate-Binding Modules	8270	7708	8254	6508	6502	6872	7744	7542	6720	66120
CBM67	Fujimoto et al. [PMID : 23486481] disclosed the L-rhamnose binding activity and 3-D structure of the CBM67 of Streptomyces avermitilis α-L-rhamnosidase (SaRha78A);	CBM	Carbohydrate-Binding Modules	2962	2686	3098	2498	2672	2692	2662	2938	2378	24586
CBM69	starch-binding function demonstrated in one case; distantly related to families CBM20 and CBM48	CBM	Carbohydrate-Binding Modules	6	16	8	12	4	8	28	18	20	120
CBM70	The hyaluronan-specific binding function of the N-terminal CBM70 module of Streptococcus pneumoniae hyaluronate lyase has been demonstrated.	CBM	Carbohydrate-Binding Modules	26	38	24	24	24	12	30	48	24	250
CBM71	The two CBM71s of S. pneumoniae BgaA bind lactose and LacNAc.	CBM	Carbohydrate-Binding Modules	4	4	2	6	2	6	8	0	0	32
CBM73	Modules of approx 65 residues found on various enzymes active of chitin. Chitin-binding function demonstrated for the Cellvibrio japonicus CjLPMO10A protein.	CBM	Carbohydrate-Binding Modules	16	2	2	4	4	6	0	2	2	38
CBM74	Modules of approx. 300 residues appended to several α-amylases. The starch-binding function has been demonstrated for the CBM74 appended to the GH13 α-amylase of Microbacterium aureum B8.A	CBM	Carbohydrate-Binding Modules	30	24	8	10	24	36	14	20	12	178
CBM77	Pectin binding modules of approx. 110 residues. The Ruminococcus flavefaciens CBM77 was shown to bind various pectins of low degree of esterification.	CBM	Carbohydrate-Binding Modules	2	2	0	2	0	0	0	0	6	12
CBM78	Modules of approx. 150 residues appended to the C-terminus of GH5 and GH26 enzymes. So far found exclusively in Ruminococcal enzymes. The R. flavefaciens module has been shown to bind decorated β-1,4-glucans with a preference for xyloglucan.	CBM	Carbohydrate-Binding Modules	0	0	0	0	2	0	0	4	0	6
CBM79	Modules of approx. 130 residues found so far only in ruminococcal proteins. Binding to various β-glucans was shown for the R. flavefaciens GH9 enzyme.	CBM	Carbohydrate-Binding Modules	6	6	4	6	0	6	4	0	0	32
CBM8	The cellulose-binding module from a cellulase of the slime mold Dictyostelium discoideum has been experimentally shown to bind cellulose.	CBM	Carbohydrate-Binding Modules	406	320	390	298	276	280	236	276	200	2682
CBM84	Modules of approx. 140 aminoacids appended to enzymes of different families of CAZymes. A xanthan-binding function was reported for the GH9 xanthanase of Paenibacillus nanensis by Moroz et al. ACS Catal., 2018, 8 (7), pp 6021-6034.	CBM	Carbohydrate-Binding Modules	102	76	86	48	78	116	64	48	42	660
CBM85	-	CBM	Carbohydrate-Binding Modules	94	106	108	106	84	82	70	76	88	814
CBM87	Binding to α-1,4-N-acetylgalactosamine-rich regions of galactosaminogalactan	CBM	Carbohydrate-Binding Modules	16	18	8	8	10	12	20	0	12	104
CBM88	Binding to terminal galactose in galactoxyloglucan and galactomannan	CBM	Carbohydrate-Binding Modules	818	612	774	628	580	572	512	518	390	5404
CBM89	beechwood xylan and rye arabinoxylan binding	CBM	Carbohydrate-Binding Modules	134	116	122	100	86	66	58	92	64	838
CBM9	Modules of approx. 170 residues found so far only in xylanases. The cellulose-binding function has been demonstrated in one case.	CBM	Carbohydrate-Binding Modules	3810	3330	3952	2772	2694	2624	4404	4782	4188	32556
CBM91	Binding to xylans (birchwood and oat spelt)	CBM	Carbohydrate-Binding Modules	1652	1570	1598	1266	1368	1382	1498	1558	1292	13184
CBM92	β-1,3- and β-1,6-glucan binding	CBM	Carbohydrate-Binding Modules	290	212	260	168	236	248	186	168	212	1980
CBM93	broad-specificity glycan binding	CBM	Carbohydrate-Binding Modules	8	2	4	6	2	0	10	4	2	38
CBM94	N-Acetylglucosamine binding	CBM	Carbohydrate-Binding Modules	8	4	0	4	10	16	6	18	6	72
CBM95	pectic rhamnogalacturonan-I binding	CBM	Carbohydrate-Binding Modules	0	0	4	6	0	0	0	6	0	16
CBM96	alginate binding	CBM	Carbohydrate-Binding Modules	684	620	686	472	542	546	758	684	518	5510
CBM97	polygalacturonic acid binding	CBM	Carbohydrate-Binding Modules	28	28	48	12	6	12	28	32	14	208
CE1	Trehalose 6-O-mycolyltransferase (EC 2.3.1.122);Diacylglycerol O-acyltransferase (EC 2.3.1.20);Carboxylic ester hydrolase (EC 3.1.1.-);Acetylxylan esterase (EC 3.1.1.72);Feruloyl esterase (EC 3.1.1.73);	CE	Carbohydrate Esterases	159220	143962	157924	149962	154708	167108	161832	177744	157140	1429600
CE11	UDP-3-O-acyl N-acetylglucosamine deacetylase (EC 3.5.1.108);	CE	Carbohydrate Esterases	3884	3770	3946	4074	4050	3978	4756	4874	4320	37652
CE12	Carboxylic ester hydrolase (EC 3.1.1.-);Pectin acetylesterase (EC 3.1.1.-);Acetylxylan esterase (EC 3.1.1.72);Rhamnogalacturonan acetylesterase (EC 3.1.1.86);	CE	Carbohydrate Esterases	12308	10762	13558	7852	7620	7682	10390	9720	8166	88058
CE13	Pectin acetylesterase (EC 3.1.1.-);	CE	Carbohydrate Esterases	572	558	748	650	654	842	1462	1858	1290	8634
CE14	Diacetylchitobiose deacetylase (EC 3.5.1.-);Chitin disaccharide deacetylase (RE) (EC 3.5.1.105);Mycothiol S-conjugate amidase (EC 3.5.1.115);Chitin disaccharide deacetylase (NRE) (EC 3.5.1.136);N-acetylglucosamine deacetylase (EC 3.5.1.33);N-acetylglucosaminylphosphatidylinositol deacetylase (EC 3.5.1.89);	CE	Carbohydrate Esterases	20418	18904	20144	19028	19538	22184	20076	22426	20290	183008
CE15	4-O-methyl-glucuronoyl esterase (EC 3.1.1.117);	CE	Carbohydrate Esterases	4746	4320	5096	3508	3764	3440	5602	5188	4220	39884
CE16	Acetylesterase (EC 3.1.1.6);	CE	Carbohydrate Esterases	824	728	822	804	790	946	734	916	632	7196
CE17	Acetylmannan esterase (EC 3.1.1.-);	CE	Carbohydrate Esterases	836	952	1020	846	892	804	904	898	856	8008
CE18	N-acetylgalactosaminegalactan deacetylase (EC 3.5.1.-);	CE	Carbohydrate Esterases	8	8	6	12	6	6	2	0	6	54
CE19	Pectin methylesterase (EC 3.1.1.11);	CE	Carbohydrate Esterases	11416	10012	10816	11780	11896	12684	12912	14260	12730	108506
CE2	6-O-glycoside deacetylase (EC 3.1.1.-);Acetylmannan esterase (EC 3.1.1.-);Acetylesterase (EC 3.1.1.6);Acetylxylan esterase (EC 3.1.1.72);	CE	Carbohydrate Esterases	5966	5330	5920	4258	4422	4688	5208	5520	4690	46002
CE20	Sialate O-acetylesterase (EC 3.1.1.53);Acetylesterase (EC 3.1.1.6);	CE	Carbohydrate Esterases	4784	4490	5018	3696	3618	3382	4336	3820	3072	36216
CE3	Acetylesterase (EC 3.1.1.6);Acetylxylan esterase (EC 3.1.1.72);	CE	Carbohydrate Esterases	33542	30898	34386	27188	27772	30250	30116	32082	28746	274980
CE4	Chitin oligosaccharide deacetylase (EC 3.1.1.-);Acetylesterase (EC 3.1.1.6);Acetylxylan esterase (EC 3.1.1.72);LPS deacetylase (EC 3.5.1.-);Poly-β-1,6-N-acetylglucosamine deacetylase (EC 3.5.1.-);Peptidoglycan N-acetylglucosamine deacetylase (EC 3.5.1.104);Chitin deacetylase (EC 3.5.1.41);	CE	Carbohydrate Esterases	45596	40290	42842	44054	45358	49568	44064	49828	45220	406820
CE5	Triacylglycerol lipase (EC 3.1.1.3);Acetylxylan esterase (EC 3.1.1.72);Cutinase (EC 3.1.1.74);	CE	Carbohydrate Esterases	3564	3192	3330	3584	3952	4330	3426	4144	3774	33296
CE6	Acetylxylan esterase (EC 3.1.1.72);	CE	Carbohydrate Esterases	582	644	778	328	388	372	592	482	358	4524
CE7	Carboxylic ester hydrolase (EC 3.1.1.-);Cephalosporin-C deacetylase (EC 3.1.1.41);Acetylxylan esterase (EC 3.1.1.72);	CE	Carbohydrate Esterases	21652	19078	21572	19260	20162	21132	20600	21860	19968	185284
CE8	Pectin methylesterase (EC 3.1.1.11);	CE	Carbohydrate Esterases	7808	6618	7770	6174	6344	6706	7104	7504	6586	62614
CE9	N-acetylglucosamine-6-phosphate deacetylase (EC 3.5.1.25);	CE	Carbohydrate Esterases	13940	12696	13568	13250	13794	14834	13362	14660	13078	123182
GH1	[retaining] anthocyanin 5-O-glucosyltransferase / 5-O-transglucosidase (EC 2.4.1.-);[retaining] anthocyanin 7-O-glucosyltransferase / 7-O-transglucosidase (EC 2.4.1.-);[retaining] β-transglucosidase (EC 2.4.1.-);α-L-arabinopyranosidase (EC 3.2.1.-);β-1,2-glucosidase (EC 3.2.1.-);β-rutinosidase /α-L-rhamnose-(1,6)-β-D-glucosidase (EC 3.2.1.-);Isoflavone 7-O-glucosyl β-glucosidase (EC 3.2.1.-);3-a-…	GH	Glycoside Hydrolases	21094	19142	20462	18874	18944	20862	19862	20992	19388	179620
GH10	Xylan endotransglycosylase (EC 2.4.2.-);[retaining] arabinoxylan-specific endo-β-1,4-xylanase (EC 3.2.1.-);Mixed-linkage xylan-specific endo-β-1,4-xylanase (cleaves glycosidic bond after β-1,3-linkage) (EC 3.2.1.-);Mixed-linkage xylan-specific endo-β-1,4-xylanase (cleaves glycosidic bond preceding β-1,3-linkage) (EC 3.2.1.-);Tomatinase β-galactosidase (EC 3.2.1.-);[inverting] oligosaccharide redu…	GH	Glycoside Hydrolases	9502	8580	9648	7972	8084	8840	8828	9394	8598	79446
GH100	β-fructofuranosidase / invertase (EC 3.2.1.26);	GH	Glycoside Hydrolases	864	788	816	336	340	454	540	552	370	5060
GH101	Glycopeptide α-N-acetylgalactosaminidase (EC 3.2.1.97);	GH	Glycoside Hydrolases	96	64	84	62	88	90	72	84	54	694
GH102	Peptidoglycan lytic transglycosylase / peptidoglycan lyase (EC 4.2.2.-);	GH	Glycoside Hydrolases	1808	1540	1662	2176	2322	2344	2062	2296	1912	18122
GH103	Peptidoglycan lytic transglycosylase / peptidoglycan lyase (EC 4.2.2.-);	GH	Glycoside Hydrolases	5314	4888	4990	6398	6442	6116	5468	6326	5472	51414
GH104	Peptidoglycan lytic transglycosylase / peptidoglycan lyase (EC 4.2.2.-);	GH	Glycoside Hydrolases	102	118	112	384	338	224	290	314	204	2086
GH105	D-4,5-unsaturated α-galacturonidase (EC 3.2.1.-);D-4,5-unsaturated β-glucuronyl hydrolase (EC 3.2.1.-);Unsaturated rhamnogalacturonyl hydrolase (EC 3.2.1.172);	GH	Glycoside Hydrolases	6882	6754	7612	4702	4652	4394	5764	5266	4228	50254
GH106	Rhamnogalacturonan α-L-rhamnohydrolase (EC 3.2.1.174);α-L-rhamnosidase (EC 3.2.1.40);	GH	Glycoside Hydrolases	11558	10488	11726	8890	8758	9268	10386	9954	9088	90116
GH107	Endo-α-1,3-L-fucanase (EC 3.2.1.211);Endo-α-1,4-L-fucanase (EC 3.2.1.212);	GH	Glycoside Hydrolases	20	30	32	12	10	8	30	30	12	184
GH108	Lysozyme (EC 3.2.1.17);	GH	Glycoside Hydrolases	322	330	360	256	260	250	322	384	314	2798
GH109	α-N-acetylgalactosaminidase (EC 3.2.1.49);β-N-acetylhexosaminidase (EC 3.2.1.52);	GH	Glycoside Hydrolases	21820	19032	21256	18812	18358	19724	19794	21008	19042	178846
GH11	Xylan β-1,4-xylosidase (EC 3.2.1.37);Endo-β-1,4-xylanase (EC 3.2.1.8);	GH	Glycoside Hydrolases	2778	2416	2638	2106	2406	2520	2774	3108	2584	23330
GH110	α-1,3-D-galactosidase (EC 3.2.1.-);Blood group B α-1,3-galactosidase (EC 3.2.1.-);	GH	Glycoside Hydrolases	542	540	632	432	380	394	424	332	366	4042
GH111	Keratan sulfate endo-β-N-acetylglucosaminidase / keratanase II (EC 3.2.1.-);	GH	Glycoside Hydrolases	22	36	26	40	38	70	2	2	2	238
GH112	[inverting] β-galactoside phosphorylase (EC 2.4.1.-);β-1,3-galactosyl-N-acetylhexosamine phosphorylase (EC 2.4.1.211);[inverting] D-galactosyl-β-1,4-L-rhamnose phosphorylase (EC 2.4.1.247);	GH	Glycoside Hydrolases	68	70	94	20	16	22	212	140	60	702
GH113	[retaining] reducing end exo-β-mannosidase (EC 3.2.1.-);β-mannosidase (EC 3.2.1.25);Endo-β-1,4-mannanase (EC 3.2.1.78);	GH	Glycoside Hydrolases	3016	2676	3174	2450	2608	2636	2684	2902	2906	25052
GH114	[retaining] endo-α-1,4-galactosaminidase (EC 3.2.1.109);	GH	Glycoside Hydrolases	2372	2022	2216	2464	2500	2690	3004	3672	3112	24052
GH115	α-1,6-(4-O-methyl)-glucuronidase (EC 3.2.1.-);Xylan α-1,2-(4-O-methyl)-glucuronidase (EC 3.2.1.131);	GH	Glycoside Hydrolases	4260	3938	4332	3718	3712	3862	3864	4044	3810	35540
GH116	β-D-arabinofuranosidase (EC 3.2.1.-);β-glucosidase (EC 3.2.1.21);Xylan β-1,4-xylosidase (EC 3.2.1.37);β-glucosylceramidase (EC 3.2.1.45);β-N-acetylhexosaminidase (EC 3.2.1.52);	GH	Glycoside Hydrolases	1714	1738	1836	1370	1334	1544	1748	1574	1506	14364
GH117	α-neoagarobiosidase (EC 3.2.1.-);β-D-galactofuranosidase (EC 3.2.1.146);α-neoagaro-oligosaccharide hydrolase (EC 3.2.1.159);	GH	Glycoside Hydrolases	832	772	850	664	600	634	770	842	650	6614
GH118	β-agarase (EC 3.2.1.81);	GH	Glycoside Hydrolases	0	6	4	6	0	6	8	8	0	38
GH119	[retaining] α-amylase (EC 3.2.1.1);	GH	Glycoside Hydrolases	2986	2678	2798	2384	2388	2864	2580	2578	2394	23650
GH12	Xyloglucan-specific endo-β-1,4-glucanase / endo-xyloglucanase (EC 3.2.1.151);Endo-β-1,4-glucanase (EC 3.2.1.4);Lichenase / endo-β-1,3-1,4-glucanase (EC 3.2.1.73);	GH	Glycoside Hydrolases	5302	4548	5442	3366	3772	4164	4310	4850	3966	39720
GH120	Xylan β-1,4-xylosidase (EC 3.2.1.37);	GH	Glycoside Hydrolases	100	100	100	62	52	102	130	102	90	838
GH121	(Arα-f)3-Hyp β-L-arabinobiosidase (EC 3.2.1.187);	GH	Glycoside Hydrolases	718	690	702	708	690	754	632	700	602	6196
GH123	Glycosphingolipid β-N-acetylgalactosaminidase (EC 3.2.1.-);β-N-acetylgalactosaminidase (EC 3.2.1.53);	GH	Glycoside Hydrolases	886	790	928	664	704	574	828	730	748	6852
GH124	Endo-β-1,4-glucanase (EC 3.2.1.4);	GH	Glycoside Hydrolases	98	82	106	62	114	138	76	108	96	880
GH125	Mannosyl-oligosaccharide α-1,6-mannosidase / exo-α-1,6-mannosidase (EC 3.2.1.163);	GH	Glycoside Hydrolases	1018	948	976	810	848	796	894	912	756	7958
GH126	[retaining] α-amylase (EC 3.2.1.1);	GH	Glycoside Hydrolases	0	0	0	0	0	0	4	0	0	4
GH127	3-C-carboxy-5-deoxy-L-xylose (aceric acid) hydrolase (EC 3.2.1.-);[retaining] α-1,3-(3,6)-anhydro-D-galactosidase (EC 3.2.1.-);β-L-arabinofuranosidase (EC 3.2.1.185);	GH	Glycoside Hydrolases	5968	5496	6264	4762	4742	5020	5050	5504	5026	47832
GH128	Endo-β-1,3-glucanase / laminarinase (EC 3.2.1.39);Exo-β-1,3-glucanase (EC 3.2.1.58);	GH	Glycoside Hydrolases	2102	1868	1964	1588	1542	1794	1904	1924	1618	16304
GH129	[retaining] α-1,3-(3,6)-anhydro-D-galactosidase (EC 3.2.1.-);α-N-acetylgalactosaminidase (EC 3.2.1.49);	GH	Glycoside Hydrolases	180	126	178	142	166	160	166	180	134	1432
GH13	-	GH	Glycoside Hydrolases	3178	2974	3232	2986	2814	2726	3348	3534	3330	28122
GH13_1	GH13's subfamily	GH	Glycoside Hydrolases	116	100	90	118	148	174	128	112	108	1094
GH13_10	GH13's subfamily	GH	Glycoside Hydrolases	9496	8522	9664	7582	8100	8282	9028	9512	8116	78302
GH13_11	GH13's subfamily	GH	Glycoside Hydrolases	14774	13184	14484	13488	14010	14608	14716	15816	13692	128772
GH13_13	GH13's subfamily	GH	Glycoside Hydrolases	362	288	290	404	376	526	388	374	402	3410
GH13_14	GH13's subfamily	GH	Glycoside Hydrolases	1386	1328	1722	1426	1496	1548	1564	1740	1616	13826
GH13_15	GH13's subfamily	GH	Glycoside Hydrolases	8	8	4	0	8	0	0	2	4	34
GH13_16	GH13's subfamily	GH	Glycoside Hydrolases	7642	7138	7638	7782	8142	8732	8394	8974	7804	72246
GH13_17	GH13's subfamily	GH	Glycoside Hydrolases	40	20	24	22	20	12	20	12	20	190
GH13_18	GH13's subfamily	GH	Glycoside Hydrolases	34	38	30	66	22	50	44	70	32	386
GH13_19	GH13's subfamily	GH	Glycoside Hydrolases	306	290	358	324	326	356	576	610	546	3692
GH13_2	GH13's subfamily	GH	Glycoside Hydrolases	92	82	118	94	126	118	78	86	60	854
GH13_20	GH13's subfamily	GH	Glycoside Hydrolases	710	776	800	820	878	1016	894	1158	930	7982
GH13_21	GH13's subfamily	GH	Glycoside Hydrolases	158	150	158	128	212	300	164	170	174	1614
GH13_23	GH13's subfamily	GH	Glycoside Hydrolases	4578	4268	4480	4356	4638	4638	4586	4786	4438	40768
GH13_24	GH13's subfamily	GH	Glycoside Hydrolases	10	0	20	10	18	6	10	22	12	108
GH13_25	GH13's subfamily	GH	Glycoside Hydrolases	164	152	182	92	104	100	86	72	78	1030
GH13_26	GH13's subfamily	GH	Glycoside Hydrolases	6008	5496	6002	4972	5186	5424	5440	6030	5282	49840
GH13_29	GH13's subfamily	GH	Glycoside Hydrolases	56	32	44	30	26	20	24	42	38	312
GH13_3	GH13's subfamily	GH	Glycoside Hydrolases	6872	5862	6600	6114	6246	6952	6432	6740	6164	57982
GH13_30	GH13's subfamily	GH	Glycoside Hydrolases	9398	8120	8514	8806	9182	10590	8112	9604	9300	81626
GH13_31	GH13's subfamily	GH	Glycoside Hydrolases	768	694	692	622	640	586	458	562	564	5586
GH13_32	GH13's subfamily	GH	Glycoside Hydrolases	3138	2912	3096	2916	3268	3664	2776	3508	3300	28578
GH13_33	GH13's subfamily	GH	Glycoside Hydrolases	108	64	68	86	80	124	48	68	70	716
GH13_34	GH13's subfamily	GH	Glycoside Hydrolases	6	2	2	0	0	0	0	2	6	18
GH13_35	GH13's subfamily	GH	Glycoside Hydrolases	46	36	44	44	38	42	48	14	42	354
GH13_36	GH13's subfamily	GH	Glycoside Hydrolases	774	788	1014	584	612	464	980	772	788	6776
GH13_38	GH13's subfamily	GH	Glycoside Hydrolases	712	668	738	552	594	556	524	634	616	5594
GH13_39	GH13's subfamily	GH	Glycoside Hydrolases	8	2	2	2	2	0	2	0	0	18
GH13_4	GH13's subfamily	GH	Glycoside Hydrolases	84	94	116	102	84	90	116	142	176	1004
GH13_41	GH13's subfamily	GH	Glycoside Hydrolases	36	14	22	26	10	8	18	18	4	156
GH13_42	GH13's subfamily	GH	Glycoside Hydrolases	40	54	60	60	46	70	42	50	42	464
GH13_43	GH13's subfamily	GH	Glycoside Hydrolases	16	4	4	2	10	8	2	2	6	54
GH13_44	GH13's subfamily	GH	Glycoside Hydrolases	116	132	116	92	142	144	90	126	80	1038
GH13_45	GH13's subfamily	GH	Glycoside Hydrolases	48	68	92	66	70	86	76	70	106	682
GH13_46	GH13's subfamily	GH	Glycoside Hydrolases	864	862	904	726	640	590	798	740	780	6904
GH13_5	GH13's subfamily	GH	Glycoside Hydrolases	396	434	382	516	460	402	222	290	230	3332
GH13_6	GH13's subfamily	GH	Glycoside Hydrolases	92	122	118	16	26	32	36	56	38	536
GH13_7	GH13's subfamily	GH	Glycoside Hydrolases	92	68	108	138	94	116	44	38	28	726
GH13_8	GH13's subfamily	GH	Glycoside Hydrolases	132	128	186	108	130	112	176	164	180	1316
GH13_9	GH13's subfamily	GH	Glycoside Hydrolases	11182	10278	10790	9562	9898	10698	10456	10968	9992	93824
GH130	[inverting] β-mannoside phosphorylase (EC 2.4.1.-);β-1,3-oligomannan phosphorylase (EC 2.4.1.-);β-1,4-mannosylglucose phosphorylase (EC 2.4.1.281);β-1,4-mannooligosaccharide phosphorylase (EC 2.4.1.319);β-1,4-mannosyl-N-acetyl-glucosamine phosphorylase (EC 2.4.1.320);β-1,2-mannobiose phosphorylase (EC 2.4.1.339);β-1,2-oligomannan phosphorylase (EC 2.4.1.340);β-1,2-mannosidase (EC 3.2.1.197);	GH	Glycoside Hydrolases	1648	1592	1786	892	892	930	1694	1754	1644	12832
GH130_1	GH130's subfamily	GH	Glycoside Hydrolases	602	614	626	456	356	382	516	394	326	4272
GH130_11	GH130's subfamily	GH	Glycoside Hydrolases	1526	1340	1668	1586	1744	1924	1584	1892	1536	14800
GH130_14	GH130's subfamily	GH	Glycoside Hydrolases	352	252	258	180	200	184	346	364	382	2518
GH130_15	GH130's subfamily	GH	Glycoside Hydrolases	518	476	496	478	464	396	466	526	404	4224
GH130_2	GH130's subfamily	GH	Glycoside Hydrolases	130	88	244	34	62	34	260	114	62	1028
GH130_3	GH130's subfamily	GH	Glycoside Hydrolases	398	330	374	290	256	270	312	346	314	2890
GH130_4	GH130's subfamily	GH	Glycoside Hydrolases	976	914	1004	462	398	448	668	596	554	6020
GH130_5	GH130's subfamily	GH	Glycoside Hydrolases	54	84	58	42	56	68	108	116	84	670
GH130_6	GH130's subfamily	GH	Glycoside Hydrolases	318	318	350	196	280	150	334	376	316	2638
GH130_7	GH130's subfamily	GH	Glycoside Hydrolases	0	0	0	0	2	4	4	8	4	22
GH130_8	GH130's subfamily	GH	Glycoside Hydrolases	2264	2262	2328	1656	1602	1672	1672	1564	1446	16466
GH130_9	GH130's subfamily	GH	Glycoside Hydrolases	178	234	190	314	322	322	356	438	330	2684
GH133	[retaining] amylo-α-1,6-glucosidase (EC 3.2.1.33);	GH	Glycoside Hydrolases	2342	2180	2706	1362	1460	1420	2360	2080	1834	17744
GH134	Endo-β-1,4-mannanase (EC 3.2.1.78);	GH	Glycoside Hydrolases	160	132	172	176	174	190	118	160	164	1446
GH135	[retaining] endo-α-1,4-N-acetylgalactosaminidase (EC 3.2.1.- );	GH	Glycoside Hydrolases	1632	1352	1558	1568	1726	1772	1556	1810	1682	14656
GH136	Lacto-N-biosidase (Lewis antigen a/b specificity) (EC 3.2.1.-);Lacto-N-biosidase (EC 3.2.1.140);	GH	Glycoside Hydrolases	1662	1458	1722	1756	1628	1710	2502	2364	2050	16852
GH137	β-L-arabinofuranosidase (EC 3.2.1.185);	GH	Glycoside Hydrolases	406	454	434	282	270	206	454	302	316	3124
GH138	Rhamnogalacturonan α-1,2-galacturonohydrolase (EC 3.2.1.173);	GH	Glycoside Hydrolases	894	834	836	478	508	428	914	856	610	6358
GH139	α-2-O-Me-L-fucosidase (EC 3.2.1.-);	GH	Glycoside Hydrolases	1240	1078	1264	990	1038	964	988	942	878	9382
GH14	[inverting] β-amylase (EC 3.2.1.2);	GH	Glycoside Hydrolases	18	10	8	42	50	46	110	80	72	436
GH140	Endo-β-1,2-apiosidase (EC 3.2.1.-);	GH	Glycoside Hydrolases	2960	2746	3462	2192	2132	2014	3792	3278	2786	25362
GH141	α-L-fucosidase (EC 3.2.1.51);Endo-β-1,4-xylanase (EC 3.2.1.8);	GH	Glycoside Hydrolases	4470	4120	4790	2940	2766	3180	4038	3734	3412	33450
GH142	β-L-arabinofuranosidase (EC 3.2.1.185);	GH	Glycoside Hydrolases	944	924	1014	684	640	666	1022	914	912	7720
GH143	2-keto-3-deoxy-D-lyxo-heptulosaric acid hydrolase (EC 3.2.1.-);	GH	Glycoside Hydrolases	398	442	508	292	280	286	446	366	360	3378
GH144	Exo β-1,2-glucooligosaccharide sophorohydrolase (non-reducing end) (EC 3.2.1.214);Endo-β-1,2-glucanase (EC 3.2.1.71);	GH	Glycoside Hydrolases	2966	2852	3148	2392	2288	2108	2686	2654	2216	23310
GH146	β-L-arabinofuranosidase (EC 3.2.1.185);	GH	Glycoside Hydrolases	5070	4542	4898	3682	3626	3942	3950	4208	3746	37664
GH147	β-galactosidase (EC 3.2.1.23);Endo-β-1,4-galactanase (EC 3.2.1.89);	GH	Glycoside Hydrolases	158	130	202	40	44	34	256	172	146	1182
GH148	[retaining] β-1,3-glucanase (EC 3.2.1.-);Endo-β-1,4-glucanase (EC 3.2.1.4);Lichenase / endo-β-1,3-1,4-glucanase (EC 3.2.1.73);	GH	Glycoside Hydrolases	294	332	330	238	278	260	274	244	256	2506
GH149	β-1,3-glucan phosphorylase (EC 2.4.1.97);	GH	Glycoside Hydrolases	162	156	276	68	58	80	206	134	60	1200
GH15	Dextran dextrinase (EC 2.4.1.2);[inverting] α-1,6-glucosidase / isomaltase (EC 3.2.1.205);α,α-trehalase (EC 3.2.1.28);[inverting] glucoamylase (EC 3.2.1.3);Glucodextranase (EC 3.2.1.70);	GH	Glycoside Hydrolases	23020	20282	21888	23072	23750	25962	22620	25594	22810	208998
GH150	L-carrageenase (EC 3.2.1.162);	GH	Glycoside Hydrolases	206	216	264	236	224	314	302	300	274	2336
GH151	α-L-fucosidase (EC 3.2.1.51);	GH	Glycoside Hydrolases	842	746	802	684	538	676	694	750	634	6366
GH152	Endo-β-1,3-glucanase / laminarinase (EC 3.2.1.39);	GH	Glycoside Hydrolases	238	218	270	286	250	364	360	344	328	2658
GH153	β-1,6-N-acetylglucosaminidase (EC 3.2.1.-);	GH	Glycoside Hydrolases	32	38	48	38	20	6	42	52	38	314
GH154	Allolactose exo-β-1,6-galactosidase (EC 3.2.1.-);β-1,6-D-glucuronidase (EC 3.2.1.-);	GH	Glycoside Hydrolases	3502	3388	3294	2904	3086	3446	3082	3400	3108	29210
GH156	Exo-α-sialidase (EC 3.2.1.18);	GH	Glycoside Hydrolases	332	358	422	394	412	330	382	400	356	3386
GH157	Endo-β-1,3-glucanase / laminarinase (EC 3.2.1.39);	GH	Glycoside Hydrolases	28	18	32	14	22	10	48	36	42	250
GH158	Endo-β-1,3-glucanase / laminarinase (EC 3.2.1.39);	GH	Glycoside Hydrolases	380	328	390	268	306	344	314	430	392	3152
GH159	β-D-galactofuranosidase (EC 3.2.1.146);α-L-arabinofuranosidase (EC 3.2.1.55);	GH	Glycoside Hydrolases	830	702	922	488	498	452	656	518	510	5576
GH16	[retaining] β-1,3-glucanosyltransglucosidase (EC 2.4.1.-);β-transglycosidase (EC 2.4.1.-);Chitin β-1,3/1,6-glucanosyltransferase (EC 2.4.1.-);Xyloglucan:xyloglucosyl transferase (EC 2.4.1.207);GlcNAc-α-1,4-Gal-releasing endo-β-galactosidase (EC 3.2.1.-);[retaining] β-1,3-glucanase (EC 3.2.1.-);α-carrageenase (EC 3.2.1.-);β-carrageenase (EC 3.2.1.-);Endo-β-1,4-galactosidase (EC 3.2.1.-);Keratan-su…	GH	Glycoside Hydrolases	6058	5148	5866	5106	5276	6212	5554	5682	5242	50144
GH16_1	GH16's subfamily	GH	Glycoside Hydrolases	6	4	6	22	20	8	14	16	8	104
GH16_10	GH16's subfamily	GH	Glycoside Hydrolases	294	268	272	254	242	270	256	330	268	2454
GH16_11	GH16's subfamily	GH	Glycoside Hydrolases	0	4	0	0	0	0	0	0	0	4
GH16_12	GH16's subfamily	GH	Glycoside Hydrolases	4	12	8	6	4	2	10	10	10	66
GH16_14	GH16's subfamily	GH	Glycoside Hydrolases	4	2	4	10	8	4	4	4	4	44
GH16_17	GH16's subfamily	GH	Glycoside Hydrolases	4	6	0	6	2	0	4	0	2	24
GH16_18	GH16's subfamily	GH	Glycoside Hydrolases	0	0	0	0	0	2	8	0	6	16
GH16_19	GH16's subfamily	GH	Glycoside Hydrolases	2	2	0	2	4	4	4	2	4	24
GH16_2	GH16's subfamily	GH	Glycoside Hydrolases	2	0	6	0	0	0	2	0	0	10
GH16_20	GH16's subfamily	GH	Glycoside Hydrolases	0	0	0	0	0	8	0	0	0	8
GH16_21	GH16's subfamily	GH	Glycoside Hydrolases	1082	1026	1208	678	756	730	1078	978	888	8424
GH16_22	GH16's subfamily	GH	Glycoside Hydrolases	2	0	0	2	0	0	0	0	2	6
GH16_23	GH16's subfamily	GH	Glycoside Hydrolases	4	0	0	2	0	4	0	0	4	14
GH16_24	GH16's subfamily	GH	Glycoside Hydrolases	40	24	14	4	6	4	6	10	8	116
GH16_25	GH16's subfamily	GH	Glycoside Hydrolases	658	528	744	214	180	138	472	346	254	3534
GH16_26	GH16's subfamily	GH	Glycoside Hydrolases	2	0	0	2	0	2	6	6	8	26
GH16_27	GH16's subfamily	GH	Glycoside Hydrolases	0	0	2	0	0	2	0	0	0	4
GH16_3	GH16's subfamily	GH	Glycoside Hydrolases	10890	9822	10908	8772	9038	10090	10460	11102	10266	91348
GH16_4	GH16's subfamily	GH	Glycoside Hydrolases	50	90	94	32	16	30	44	38	46	440
GH16_5	GH16's subfamily	GH	Glycoside Hydrolases	544	508	636	730	704	758	520	548	536	5484
GH16_7	GH16's subfamily	GH	Glycoside Hydrolases	308	338	294	110	136	132	156	118	90	1682
GH16_9	GH16's subfamily	GH	Glycoside Hydrolases	24	26	24	16	18	14	14	34	8	178
GH161	β-1,3-glucan phosphorylase (EC 2.4.1.97);	GH	Glycoside Hydrolases	0	12	4	0	0	0	64	30	18	128
GH162	Endo-β-1,2-glucanase (EC 3.2.1.71);	GH	Glycoside Hydrolases	48	50	36	26	20	26	54	38	34	332
GH163	Endo-β-N-acetylglucosaminidase cleaving GlcNAc-β-1,2-Man (EC 3.2.1.-);	GH	Glycoside Hydrolases	2444	2242	2408	2424	2100	2148	2692	2962	2780	22200
GH164	β-mannosidase (EC 3.2.1.25);	GH	Glycoside Hydrolases	298	274	312	284	306	338	218	256	218	2504
GH165	β-galactosidase (EC 3.2.1.23);	GH	Glycoside Hydrolases	2326	2416	2312	1980	1946	1972	2342	2490	2240	20024
GH166	[retaining] endo-α-1,4-N-acetylgalactosaminidase (EC 3.2.1.- );	GH	Glycoside Hydrolases	316	284	320	356	354	326	448	452	422	3278
GH167	β-neocarrabiosidase (EC 3.2.1.-);κ-neocarrabiosidase (EC 3.2.1.-);	GH	Glycoside Hydrolases	610	438	548	486	500	478	532	702	534	4828
GH168	Fucoidan (Ib) endo-α-1,3-L-fucosidase (EC 3.2.1.-);	GH	Glycoside Hydrolases	108	128	188	92	94	114	232	194	190	1340
GH169	β-1,4-D-glucuronidase (EC 3.2.1.-);	GH	Glycoside Hydrolases	28	30	46	20	22	22	8	30	24	230
GH17	[retaining] β-1,3-glucanosyltransglucosidase (EC 2.4.1.-);ABA-specific β-glucosidase (EC 3.2.1.175);Endo-β-1,3-glucanase / laminarinase (EC 3.2.1.39);Exo-β-1,3-glucanase (EC 3.2.1.58);Lichenase / endo-β-1,3-1,4-glucanase (EC 3.2.1.73);	GH	Glycoside Hydrolases	592	596	578	620	756	720	692	740	670	5964
GH170	6-phospho- N-acetylmuramidase (EC 3.2.1.-);	GH	Glycoside Hydrolases	0	0	0	0	2	6	0	0	0	8
GH171	Peptidoglycan β-N-acetylmuramidase (EC 3.2.1.92);	GH	Glycoside Hydrolases	6058	5378	6034	4874	4766	5238	5482	5674	5078	48582
GH172	α-D-arabinofuranosidase (EC 3.2.1.-);α-D-fructofuranosidase (EC 3.2.1.-);Exo-α-1,5-D-arabinofuranosidase (EC 3.2.1.-);Difructose-anhydride-I synthase (EC 4.2.1.179);	GH	Glycoside Hydrolases	3992	3548	3644	3352	3326	3598	4012	4308	3664	33444
GH173	β-galactosidase (EC 3.2.1.23);	GH	Glycoside Hydrolases	146	120	136	142	132	104	126	182	126	1214
GH175	β-glucosidase (EC 3.2.1.21);	GH	Glycoside Hydrolases	590	578	586	398	308	292	478	434	366	4030
GH176	Isoamylase (EC 3.2.1.68);	GH	Glycoside Hydrolases	9776	8426	8884	9896	9712	11054	8794	10168	9274	85984
GH177	Exo-α-sialidase (EC 3.2.1.18);	GH	Glycoside Hydrolases	35224	31566	33982	29186	29870	32378	33066	34732	31372	291376
GH178	Mannan endo-α-1,4-mannosidase (EC 3.2.1.-);	GH	Glycoside Hydrolases	3208	2694	3080	3032	3358	3632	3018	3726	3268	29016
GH179	β-N-acetylhexosaminidase (EC 3.2.1.52);	GH	Glycoside Hydrolases	43908	39440	43326	32950	34722	38412	38954	41552	37040	350304
GH18	Nod factor hydrolase (EC 3.2.1.-);Chitin exo-β-1,4-N-acetylglucosaminidase (EC 3.2.1.-);Di-N-acetylchitobiase / reducing-end exo-hexosaminidase (EC 3.2.1.-);Peptidoglycan endo-β-1,4-N-acetylglucosaminidase (EC 3.2.1.-);Chitosanase (EC 3.2.1.132);Chitinase (EC 3.2.1.14);Chitin exo-β-1,4-N-acetylglucobiosaminidase (EC 3.2.1.200);[reducing end] exo-chitinase (EC 3.2.1.201);β-N-acetylhexosaminidase (…	GH	Glycoside Hydrolases	26642	23260	24318	24546	25254	29696	22854	26604	25820	228994
GH180	β-glucosidase (EC 3.2.1.21);	GH	Glycoside Hydrolases	28	30	50	62	42	62	34	52	36	396
GH181	Exo-α-sialidase (EC 3.2.1.18);	GH	Glycoside Hydrolases	270	242	304	272	272	256	692	656	514	3478
GH182	β-D-galactofuranosidase (EC 3.2.1.146);	GH	Glycoside Hydrolases	602	606	546	566	546	538	476	510	486	4876
GH183	Endo-α-1,5-D-arabinofuranosidase (EC 3.2.1.-);	GH	Glycoside Hydrolases	5914	5304	5848	5810	5980	6922	6108	6932	6518	55336
GH184	Lysozyme (EC 3.2.1.17);	GH	Glycoside Hydrolases	4322	3590	3774	3974	4246	4768	3658	4182	3948	36462
GH19	Chitinase (EC 3.2.1.14);Lysozyme (EC 3.2.1.17);[reducing end] exo-chitinase (EC 3.2.1.201);	GH	Glycoside Hydrolases	3322	2820	2914	2560	2690	2732	2404	2652	2478	24572
GH19_1	GH19's subfamily	GH	Glycoside Hydrolases	444	488	418	482	566	590	440	600	406	4434
GH19_2	GH19's subfamily	GH	Glycoside Hydrolases	200	186	154	168	124	154	120	122	102	1330
GH2	α-L-arabinopyranosidase (EC 3.2.1.-);β-1,3-galactosidase (EC 3.2.1.-);β-galacturonidase (EC 3.2.1.-);β-galacturonidase RGII specific (EC 3.2.1.-);Lactase (EC 3.2.1.108);Glycyrrhizin β-glucuronidase (EC 3.2.1.128);β-D-galactofuranosidase (EC 3.2.1.146);Mannosylglycoprotein endo-β-mannosidase (EC 3.2.1.152);Exo-β-1,4-glucosaminidase (EC 3.2.1.165);β-glucosidase (EC 3.2.1.21);β-galactosidase (EC 3.2…	GH	Glycoside Hydrolases	42104	38906	42872	31954	32008	33220	36438	35368	33230	326100
GH20	β-1,6-N-acetylglucosaminidase (EC 3.2.1.-);β-N-acetyl-6-sulfo-glucosaminidase (EC 3.2.1.-);Lacto-N-biosidase (EC 3.2.1.140);β-N-acetylhexosaminidase (EC 3.2.1.52);Mannosyl-glycoprotein endo-β-N-acetylglucosaminidase (EC 3.2.1.96);	GH	Glycoside Hydrolases	15570	14238	14692	12912	12788	14202	12472	13750	12674	123298
GH22	Lysozyme (EC 3.2.1.17);	GH	Glycoside Hydrolases	16	10	24	24	18	14	10	10	14	140
GH23	Chitinase (EC 3.2.1.14);Lysozyme (EC 3.2.1.17);Peptidoglycan lytic transglycosylase / peptidoglycan lyase (EC 4.2.2.-);	GH	Glycoside Hydrolases	21506	19118	20892	22398	23368	24602	22570	25292	22146	201892
GH24	Lysozyme (EC 3.2.1.17);	GH	Glycoside Hydrolases	1504	1338	1446	1534	1606	1492	1582	1600	1454	13556
GH25	Lysozyme (EC 3.2.1.17);	GH	Glycoside Hydrolases	17696	15106	16504	15706	16348	18878	15792	17364	16618	150012
GH26	Mixed-linkage xylan-specific endo-β-1,4-xylanase (cleaves glycosidic bond after β-1,3-linkage) (EC 3.2.1.-);Exo-β-1,4-mannobiohydrolase / mannobiose-producing exo-β-mannanase (EC 3.2.1.100);Endo-β-1,3-xylanase (EC 3.2.1.32);Endo-β-1,4-glucanase (EC 3.2.1.4);Lichenase / endo-β-1,3-1,4-glucanase (EC 3.2.1.73);Endo-β-1,4-mannanase (EC 3.2.1.78);	GH	Glycoside Hydrolases	9588	8590	9324	6888	7094	7944	7106	7342	7038	70914
GH27	Galactan:galactan α-galactosyltransferase (EC 2.4.1.-);Galactomannan exo-α-1,6-galactosidase (EC 3.2.1.-);α-galactosidase (EC 3.2.1.22);α-N-acetylgalactosaminidase (EC 3.2.1.49);[retaining] β-L-arabinopyranosidase / β-L-arabinosidase (EC 3.2.1.88);[retaining] isomalto-dextranase (EC 3.2.1.94);	GH	Glycoside Hydrolases	12876	11722	12898	9486	9772	10966	10192	10464	9650	98026
GH28	Xylogalacturonan hydrolase (EC 3.2.1.-);Endo-polygalacturonase (EC 3.2.1.15);Rhamnogalacturonase (EC 3.2.1.171);Rhamnogalacturonan α-1,2-galacturonohydrolase (EC 3.2.1.173);Galacturonan α-1,4-galacturonidase (EC 3.2.1.67);Exo-poly-α-digalacturonosidase (EC 3.2.1.82);	GH	Glycoside Hydrolases	14254	13448	16304	10962	10560	10666	14202	13398	11182	114976
GH29	α-1,3-L-galactosidase (EC 3.2.1.-);α-1,4-L-fucosidase (EC 3.2.1.-);α-L-galactosidase (EC 3.2.1.-);α-L-glucosidase (EC 3.2.1.-);α-1,3-L-fucosidase (EC 3.2.1.111);α-1,6-L-fucosidase (EC 3.2.1.127);α-L-fucosidase (EC 3.2.1.51);α-1,2-L-fucosidase (EC 3.2.1.63);	GH	Glycoside Hydrolases	14886	14416	15296	10096	10650	10788	13360	12770	10972	113234
GH3	[retaining] β-NAcetylglucosaminoside phosphorylase (EC 2.4.1.-);β-glycan phosphorylase (EC 2.4.1.-);MLG exo-β-1,4-glucosidase (EC 3.2.1.-);[retaining] xyloglucan-specific exo-β-1,4-glucosidase (EC 3.2.1.-);α-L-arabinopyranosidase (EC 3.2.1.-);Avenacinase (EC 3.2.1.-);β-1,2-glucosidase (EC 3.2.1.-);β-1,6-glucosidase (EC 3.2.1.-);D-4,5-unsaturated β-glucuronyl hydrolase (EC 3.2.1.-);Exo-β-1,3-1,4-g…	GH	Glycoside Hydrolases	25920	23450	25272	22522	22574	24662	22402	24732	22434	213968
GH30	β-1,6-glucosidase (EC 3.2.1.-);Glucuronoxylan endo-β-1,4-xylanase (EC 3.2.1.-);Xylan exo-β-1,4-xylobiosidase (EC 3.2.1.-);Glucuronoarabinoxylan-specific endo-β-1,4-xylanase (EC 3.2.1.136);[inverting] oligosaccharide reducing-end xylanase (EC 3.2.1.156);Endo-β-1,6-galactanase (EC 3.2.1.164);Baicalin β-glucuronidase (EC 3.2.1.167);β-glucosidase (EC 3.2.1.21);Galactan exo-1,6-β-galactobiohydrolase (…	GH	Glycoside Hydrolases	1408	1398	1616	570	718	518	1870	1724	1340	11162
GH30_1	GH30's subfamily	GH	Glycoside Hydrolases	628	636	808	426	422	366	664	416	376	4742
GH30_10	GH30's subfamily	GH	Glycoside Hydrolases	644	566	628	146	144	104	284	160	88	2764
GH30_2	GH30's subfamily	GH	Glycoside Hydrolases	48	44	106	58	98	50	420	424	320	1568
GH30_3	GH30's subfamily	GH	Glycoside Hydrolases	4204	3676	3890	3836	3886	4332	3428	3742	3732	34726
GH30_4	GH30's subfamily	GH	Glycoside Hydrolases	154	226	206	116	136	170	150	160	158	1476
GH30_5	GH30's subfamily	GH	Glycoside Hydrolases	1658	1480	1486	1634	1546	1756	1464	1680	1522	14226
GH30_7	GH30's subfamily	GH	Glycoside Hydrolases	366	376	366	324	384	458	332	354	314	3274
GH30_8	GH30's subfamily	GH	Glycoside Hydrolases	978	862	1036	502	578	588	860	922	748	7074
GH31	Oligosaccharide α-4-glucosyltransferase (EC 2.4.1.161);α-6-glucosyltransferase (EC 2.4.1.24);α-3-isomaltosyltransferase / cycloalternan-forming enzyme (EC 2.4.1.387);Exo-α-1,4-galactosidase (EC 3.2.1.-);[retaining] oligo-α-1,6-glucosidase (EC 3.2.1.10);Dextranase (EC 3.2.1.11);α-xylosidase (EC 3.2.1.177);Sulfoquinovosidase (EC 3.2.1.199);α-glucosidase (EC 3.2.1.20);[retaining] cycloalternan-speci…	GH	Glycoside Hydrolases	1308	1334	1368	1344	1278	1244	1532	1598	1290	12296
GH31_1	GH31's subfamily	GH	Glycoside Hydrolases	4388	4004	4426	3190	3238	3332	3160	3834	3292	32864
GH31_10	GH31's subfamily	GH	Glycoside Hydrolases	4	34	4	38	38	22	14	16	24	194
GH31_11	GH31's subfamily	GH	Glycoside Hydrolases	2	8	2	0	12	2	0	0	4	30
GH31_12	GH31's subfamily	GH	Glycoside Hydrolases	150	98	120	82	96	86	102	88	80	902
GH31_13	GH31's subfamily	GH	Glycoside Hydrolases	38	36	38	26	24	54	54	46	44	360
GH31_14	GH31's subfamily	GH	Glycoside Hydrolases	438	474	368	238	280	290	464	396	346	3294
GH31_15	GH31's subfamily	GH	Glycoside Hydrolases	1336	1214	1068	1108	1032	1338	946	1070	1112	10224
GH31_16	GH31's subfamily	GH	Glycoside Hydrolases	4	8	0	4	2	6	0	0	0	24
GH31_17	GH31's subfamily	GH	Glycoside Hydrolases	3464	3116	3424	3440	3690	4120	3284	4004	3772	32314
GH31_18	GH31's subfamily	GH	Glycoside Hydrolases	92	96	62	96	72	84	98	64	78	742
GH31_19	GH31's subfamily	GH	Glycoside Hydrolases	172	110	140	82	112	120	176	168	182	1262
GH31_2	GH31's subfamily	GH	Glycoside Hydrolases	38	50	66	18	32	38	58	58	30	388
GH31_20	GH31's subfamily	GH	Glycoside Hydrolases	1508	1316	1472	1244	1192	1488	1146	1254	1250	11870
GH31_3	GH31's subfamily	GH	Glycoside Hydrolases	4186	3540	4082	3990	4078	4244	4382	4620	4472	37594
GH31_4	GH31's subfamily	GH	Glycoside Hydrolases	3512	3082	3510	2148	2256	2204	2622	2502	2202	24038
GH31_5	GH31's subfamily	GH	Glycoside Hydrolases	126	136	160	152	134	134	122	128	74	1166
GH31_6	GH31's subfamily	GH	Glycoside Hydrolases	2	0	0	0	2	2	0	0	0	6
GH31_7	GH31's subfamily	GH	Glycoside Hydrolases	1022	972	950	968	1012	1084	912	1230	1088	9238
GH31_8	GH31's subfamily	GH	Glycoside Hydrolases	780	754	964	178	204	152	308	230	240	3810
GH31_9	GH31's subfamily	GH	Glycoside Hydrolases	14	6	0	6	14	2	12	6	4	64
GH32	[retaining] cycloinulo-oligosaccharide fructanotransferase (EC 2.4.1.-);[retaining] sucrose:sucrose 6-fructosyltransferase (6-SST) (EC 2.4.1.-);Sucrose 6 acetate β-2,1-fructosyltransferase (EC 2.4.1.-);[retaining] levansucrase / sucrose:fructan 6-fructosyltransferase (6-SFT) (EC 2.4.1.10);[retaining] fructan:fructan 1-fructosyltransferase (1-FFT) (EC 2.4.1.100);[retaining] fructan:fructan 6-fruct…	GH	Glycoside Hydrolases	3450	3132	3302	2518	2562	2650	2814	3082	3060	26570
GH33	Trans-sialidase (EC 2.4.1.-);2-keto-3-deoxynononic acid hydrolase / KDNase (EC 3.2.1.-);Kdo hydrolase (EC 3.2.1.124);Exo-α-sialidase (EC 3.2.1.18);Anhydrosialidase (EC 4.2.2.15);	GH	Glycoside Hydrolases	16496	15058	16340	15204	14948	16400	17838	18876	16842	148002
GH34	Exo-α-sialidase (EC 3.2.1.18);	GH	Glycoside Hydrolases	0	2	0	0	0	2	8	0	4	16
GH35	β-1,2-glucooligosaccharide:β-glucosyltransferase (EC 2.4.1.391);β-1,3-galactosidase (EC 3.2.1.-);Exo-β-1,4-galactanase (EC 3.2.1.-);Exo-β-1,4-glucosaminidase (EC 3.2.1.165);β-galactosidase (EC 3.2.1.23);	GH	Glycoside Hydrolases	8984	8096	8940	7442	7824	7952	8070	8332	7696	73336
GH36	Stachyose synthase / galactinol-raffinose galactosyltransferase (EC 2.4.1.67);Raffinose synthase / galactinol-sucrose galactosyltransferase (EC 2.4.1.82);α-galactosaminidase (EC 3.2.1.-);Blood group B α-1,3-galactosidase (EC 3.2.1.-);Raffinose exo-α-1,6-galactosidase (EC 3.2.1.-);α-galactosidase (EC 3.2.1.22);α-N-acetylgalactosaminidase (EC 3.2.1.49);[retaining] β-L-arabinopyranosidase / β-L-arab…	GH	Glycoside Hydrolases	9036	8084	8794	7620	7716	8764	8258	8740	7988	75000
GH37	α,α-trehalase (EC 3.2.1.28);	GH	Glycoside Hydrolases	1610	1616	1548	1616	1648	1574	1574	1686	1430	14302
GH38	Mannosyl-1-phosphodiester α-1,P-mannosidase (EC 3.2.1.-);Mannosyl-oligosaccharide α-1,3-mannosidase (EC 3.2.1.-);Mannosyl-oligosaccharide α-1,2-mannosidase (EC 3.2.1.113);Mannosyl-oligosaccharide α-1,3-1,6-mannosidase (EC 3.2.1.114);Mannosyl-oligosaccharide α-1,6-mannosidase / exo-α-1,6-mannosidase (EC 3.2.1.163);α-mannosidase (EC 3.2.1.24);	GH	Glycoside Hydrolases	3418	3506	3442	3088	2970	3502	3078	3394	2944	29342
GH39	3-O-β-L-arabinopyranosyl-α-L-arabinofuranosidase (EC 3.2.1.-);Endo-α-L-rhamnosidase (EC 3.2.1.-);β-glucosidase (EC 3.2.1.21);3-O-α-D-galactosyl-α-L-arabinofuranosidase (EC 3.2.1.215);β-galactosidase (EC 3.2.1.23);Xylan β-1,4-xylosidase (EC 3.2.1.37);Exo-β-1,4-glucanase / cellodextrinase (EC 3.2.1.74);α-L-iduronidase (EC 3.2.1.76);	GH	Glycoside Hydrolases	10476	9624	9876	8672	9046	9560	9004	9538	8566	84362
GH4	6-P-α-glucosidase (EC 3.2.1.122);α-glucuronidase (EC 3.2.1.139);α-glucosidase (EC 3.2.1.20);β-glucosidase (EC 3.2.1.21);α-galactosidase (EC 3.2.1.22);Galacturonan α-1,4-galacturonidase (EC 3.2.1.67);6-P-β-glucosidase (EC 3.2.1.86);	GH	Glycoside Hydrolases	8510	7624	7636	7144	7670	8658	7052	8178	7694	70166
GH42	α-L-arabinopyranosidase (EC 3.2.1.-);β-galactosidase (EC 3.2.1.23);	GH	Glycoside Hydrolases	3978	3446	4102	3372	3564	3866	4010	4202	3662	34202
GH43	α-1,2-L-arabinofuranosidase (EC 3.2.1.-);α-1,3-L-arabinofuranosidase (EC 3.2.1.-);α-1,4-L-arabinofuranosidase (EC 3.2.1.-);Exo-1,4-β-xylosidase (EC 3.2.1.-);Exo-α-1,5-L-arabinofuranosidase (EC 3.2.1.-);Exo-β-1,3-galactanase (EC 3.2.1.145);β-D-galactofuranosidase (EC 3.2.1.146);Xylan β-1,4-xylosidase (EC 3.2.1.37);α-L-arabinofuranosidase (EC 3.2.1.55);β-1,3-xylosidase (EC 3.2.1.72);Endo-β-1,4-xyla…	GH	Glycoside Hydrolases	1094	890	1046	830	742	870	1058	942	804	8276
GH43_1	GH43's subfamily	GH	Glycoside Hydrolases	250	236	280	208	166	140	416	278	192	2166
GH43_10	GH43's subfamily	GH	Glycoside Hydrolases	3302	2816	3294	2786	2834	2728	3106	3150	2888	26904
GH43_11	GH43's subfamily	GH	Glycoside Hydrolases	996	994	1096	598	568	610	1210	882	692	7646
GH43_12	GH43's subfamily	GH	Glycoside Hydrolases	1432	1282	1420	1558	1792	1798	1470	1836	1692	14280
GH43_14	GH43's subfamily	GH	Glycoside Hydrolases	0	0	0	0	0	0	2	0	0	2
GH43_15	GH43's subfamily	GH	Glycoside Hydrolases	28	34	28	38	20	16	60	26	36	286
GH43_16	GH43's subfamily	GH	Glycoside Hydrolases	16	20	20	32	18	24	88	94	90	402
GH43_17	GH43's subfamily	GH	Glycoside Hydrolases	858	758	876	530	640	526	712	624	492	6016
GH43_18	GH43's subfamily	GH	Glycoside Hydrolases	824	776	906	476	462	416	772	612	450	5694
GH43_19	GH43's subfamily	GH	Glycoside Hydrolases	234	206	258	192	148	156	148	136	122	1600
GH43_2	GH43's subfamily	GH	Glycoside Hydrolases	98	76	94	56	58	68	94	74	78	696
GH43_20	GH43's subfamily	GH	Glycoside Hydrolases	130	112	166	50	56	34	232	126	128	1034
GH43_21	GH43's subfamily	GH	Glycoside Hydrolases	4	4	6	2	0	0	0	4	10	30
GH43_22	GH43's subfamily	GH	Glycoside Hydrolases	266	242	266	222	230	208	280	240	284	2238
GH43_23	GH43's subfamily	GH	Glycoside Hydrolases	1382	1354	1652	462	426	472	732	638	510	7628
GH43_24	GH43's subfamily	GH	Glycoside Hydrolases	1752	1732	2056	996	1144	1172	1970	1766	1410	13998
GH43_26	GH43's subfamily	GH	Glycoside Hydrolases	3520	3098	3490	3278	3444	3588	3248	3520	3174	30360
GH43_27	GH43's subfamily	GH	Glycoside Hydrolases	24	16	30	10	10	2	30	40	32	194
GH43_28	GH43's subfamily	GH	Glycoside Hydrolases	718	684	676	540	474	484	782	720	746	5824
GH43_29	GH43's subfamily	GH	Glycoside Hydrolases	626	508	600	606	554	566	738	766	620	5584
GH43_3	GH43's subfamily	GH	Glycoside Hydrolases	1568	1356	1212	1502	1358	1578	1220	1442	1464	12700
GH43_30	GH43's subfamily	GH	Glycoside Hydrolases	2070	1764	1906	2152	2290	2536	1910	2018	2074	18720
GH43_31	GH43's subfamily	GH	Glycoside Hydrolases	126	128	96	100	90	70	108	124	100	942
GH43_32	GH43's subfamily	GH	Glycoside Hydrolases	204	178	244	180	194	184	264	296	190	1934
GH43_33	GH43's subfamily	GH	Glycoside Hydrolases	124	130	134	82	76	106	84	76	80	892
GH43_34	GH43's subfamily	GH	Glycoside Hydrolases	1980	1980	2328	1320	1318	1342	1612	1548	1220	14648
GH43_35	GH43's subfamily	GH	Glycoside Hydrolases	4	0	0	4	14	4	8	4	8	46
GH43_36	GH43's subfamily	GH	Glycoside Hydrolases	62	98	56	66	100	98	124	126	100	830
GH43_37	GH43's subfamily	GH	Glycoside Hydrolases	882	846	1110	394	316	366	792	730	460	5896
GH43_4	GH43's subfamily	GH	Glycoside Hydrolases	102	92	132	28	26	34	224	122	82	842
GH43_5	GH43's subfamily	GH	Glycoside Hydrolases	6660	5992	6926	3884	4260	4332	5100	5140	4234	46528
GH43_7	GH43's subfamily	GH	Glycoside Hydrolases	96	40	122	38	36	24	142	150	112	760
GH43_8	GH43's subfamily	GH	Glycoside Hydrolases	86	108	100	136	148	134	84	74	74	944
GH43_9	GH43's subfamily	GH	Glycoside Hydrolases	604	552	490	456	418	368	318	308	302	3816
GH44	Xyloglucan-specific endo-β-1,4-glucanase / endo-xyloglucanase (EC 3.2.1.151);Endo-β-1,4-glucanase (EC 3.2.1.4);Endo-β-1,4-xylanase (EC 3.2.1.8);	GH	Glycoside Hydrolases	2172	1938	2258	1442	1350	1518	2198	2128	1978	16982
GH45	Glucomannan-specific endo-β-1,4-glucanase (EC 3.2.1.-);Xyloglucan-specific endo-β-1,4-glucanase / endo-xyloglucanase (EC 3.2.1.151);Endo-β-1,4-glucanase (EC 3.2.1.4);	GH	Glycoside Hydrolases	434	466	470	234	238	206	734	660	480	3922
GH45_1	GH45's subfamily	GH	Glycoside Hydrolases	124	110	176	150	198	198	656	614	438	2664
GH45_2	GH45's subfamily	GH	Glycoside Hydrolases	8	2	2	0	2	0	2	0	0	16
GH46	Chitosanase (EC 3.2.1.132);	GH	Glycoside Hydrolases	2098	1884	1890	2026	2118	2436	1902	2206	2052	18612
GH47	Mannosyl-oligosaccharide α-1,2-mannosidase (EC 3.2.1.113);	GH	Glycoside Hydrolases	1394	1428	1576	1448	1674	1760	1636	1954	1748	14618
GH48	Chitinase (EC 3.2.1.14);Reducing end-acting cellobiohydrolase (EC 3.2.1.176);Endo-β-1,4-glucanase (EC 3.2.1.4);Cellobiohydrolase (EC 3.2.1.91);	GH	Glycoside Hydrolases	2454	2184	2544	2354	2552	2726	2334	2732	2534	22414
GH49	Chaetomorphan endo-β-1,4-(3-sulfo)-arabinanase (EC 3.2.1.-);Panose α-1,4-glucosidase (EC 3.2.1.-);Dextranase (EC 3.2.1.11);Isopullulanase (EC 3.2.1.57);[inverting] dextran α-1,6-isomaltotriosidase (EC 3.2.1.95);	GH	Glycoside Hydrolases	862	740	774	592	562	876	632	648	632	6318
GH5	[retaining] arabinoxylan-specific endo-β-1,4-xylanase (EC 3.2.1.-);β-1,3-mannanase (EC 3.2.1.-);β-rutinosidase /α-L-rhamnose-(1,6)-β-D-glucosidase (EC 3.2.1.-);Glucomannan-specific endo-β-1,4-glucanase (EC 3.2.1.-);Mannan exo-β-1,4-mannosidase (EC 3.2.1.-);Steryl β-glucosidase (EC 3.2.1.104);Endoglycosylceramidase (EC 3.2.1.123);Chitosanase (EC 3.2.1.132);β-D-galactofuranosidase (EC 3.2.1.146);β-…	GH	Glycoside Hydrolases	7834	7470	8670	4826	4962	5128	6528	5952	5502	56872
GH5_1	GH5's subfamily	GH	Glycoside Hydrolases	2016	1784	1936	2054	2326	2566	1846	2236	2152	18916
GH5_10	GH5's subfamily	GH	Glycoside Hydrolases	1278	1220	1484	410	392	358	872	738	496	7248
GH5_11	GH5's subfamily	GH	Glycoside Hydrolases	18	24	28	14	14	18	12	10	10	148
GH5_12	GH5's subfamily	GH	Glycoside Hydrolases	54	22	32	76	46	48	60	74	56	468
GH5_13	GH5's subfamily	GH	Glycoside Hydrolases	1060	1064	1034	822	846	686	752	708	648	7620
GH5_14	GH5's subfamily	GH	Glycoside Hydrolases	6	6	8	4	2	6	6	8	6	52
GH5_16	GH5's subfamily	GH	Glycoside Hydrolases	0	0	2	2	0	0	8	4	2	18
GH5_17	GH5's subfamily	GH	Glycoside Hydrolases	22	12	22	2	6	0	36	18	12	130
GH5_18	GH5's subfamily	GH	Glycoside Hydrolases	1044	818	848	896	808	1044	670	882	810	7820
GH5_19	GH5's subfamily	GH	Glycoside Hydrolases	3154	2732	2770	2818	3072	3234	2598	3146	2990	26514
GH5_2	GH5's subfamily	GH	Glycoside Hydrolases	1874	1690	1934	748	892	720	1422	1394	1050	11724
GH5_22	GH5's subfamily	GH	Glycoside Hydrolases	796	774	750	638	712	864	662	766	652	6614
GH5_23	GH5's subfamily	GH	Glycoside Hydrolases	6	0	0	0	0	0	0	0	0	6
GH5_24	GH5's subfamily	GH	Glycoside Hydrolases	68	54	72	54	70	88	54	42	38	540
GH5_25	GH5's subfamily	GH	Glycoside Hydrolases	998	974	1148	506	544	472	960	814	686	7102
GH5_26	GH5's subfamily	GH	Glycoside Hydrolases	198	178	308	46	56	56	300	194	116	1452
GH5_27	GH5's subfamily	GH	Glycoside Hydrolases	538	416	596	564	638	660	448	528	544	4932
GH5_28	GH5's subfamily	GH	Glycoside Hydrolases	346	254	248	380	240	442	248	372	270	2800
GH5_29	GH5's subfamily	GH	Glycoside Hydrolases	294	204	286	352	446	402	310	298	312	2904
GH5_31	GH5's subfamily	GH	Glycoside Hydrolases	14	18	22	16	22	14	6	8	14	134
GH5_33	GH5's subfamily	GH	Glycoside Hydrolases	0	0	0	4	12	2	2	0	0	20
GH5_34	GH5's subfamily	GH	Glycoside Hydrolases	642	678	722	150	160	128	316	252	120	3168
GH5_35	GH5's subfamily	GH	Glycoside Hydrolases	32	10	14	26	26	34	18	6	28	194
GH5_36	GH5's subfamily	GH	Glycoside Hydrolases	364	338	468	132	148	182	414	356	340	2742
GH5_37	GH5's subfamily	GH	Glycoside Hydrolases	36	32	30	14	28	32	20	12	8	212
GH5_38	GH5's subfamily	GH	Glycoside Hydrolases	100	124	174	32	12	22	208	130	104	906
GH5_39	GH5's subfamily	GH	Glycoside Hydrolases	476	448	422	442	372	368	358	354	398	3638
GH5_4	GH5's subfamily	GH	Glycoside Hydrolases	1452	1170	1614	846	812	886	1556	1430	1260	11026
GH5_40	GH5's subfamily	GH	Glycoside Hydrolases	3140	2874	2966	2262	2664	2958	2818	2918	2774	25374
GH5_41	GH5's subfamily	GH	Glycoside Hydrolases	198	154	156	160	168	166	154	148	174	1478
GH5_42	GH5's subfamily	GH	Glycoside Hydrolases	10	6	16	12	16	20	10	10	10	110
GH5_43	GH5's subfamily	GH	Glycoside Hydrolases	696	638	612	870	914	980	802	1108	916	7536
GH5_44	GH5's subfamily	GH	Glycoside Hydrolases	2	0	4	4	2	2	0	0	0	14
GH5_45	GH5's subfamily	GH	Glycoside Hydrolases	30	38	26	42	30	54	54	46	52	372
GH5_46	GH5's subfamily	GH	Glycoside Hydrolases	572	588	602	388	380	300	568	428	374	4200
GH5_47	GH5's subfamily	GH	Glycoside Hydrolases	2	0	0	4	6	6	0	0	0	18
GH5_48	GH5's subfamily	GH	Glycoside Hydrolases	92	48	60	56	52	40	92	92	96	628
GH5_5	GH5's subfamily	GH	Glycoside Hydrolases	658	580	680	718	900	838	1030	884	912	7200
GH5_50	GH5's subfamily	GH	Glycoside Hydrolases	0	0	14	0	0	2	0	6	0	22
GH5_51	GH5's subfamily	GH	Glycoside Hydrolases	1186	972	962	1104	1110	1142	958	1144	946	9524
GH5_54	GH5's subfamily	GH	Glycoside Hydrolases	2	14	0	0	0	0	0	0	0	16
GH5_55	GH5's subfamily	GH	Glycoside Hydrolases	106	90	140	118	124	110	228	288	184	1388
GH5_56	GH5's subfamily	GH	Glycoside Hydrolases	0	2	0	8	4	0	0	0	0	14
GH5_57	GH5's subfamily	GH	Glycoside Hydrolases	32	38	22	34	36	16	84	80	88	430
GH5_7	GH5's subfamily	GH	Glycoside Hydrolases	2352	2246	2414	1160	1242	1242	1792	1874	1578	15900
GH5_8	GH5's subfamily	GH	Glycoside Hydrolases	1040	1168	1214	614	686	690	690	690	668	7460
GH5_9	GH5's subfamily	GH	Glycoside Hydrolases	6	0	2	2	2	2	18	6	4	42
GH50	β-galactosidase (EC 3.2.1.23);β-agarase (EC 3.2.1.81);	GH	Glycoside Hydrolases	1092	1008	1320	1046	1028	1010	1226	1186	930	9846
GH51	Arabinoxylan exo-α-1,3-L-arabinofuranosidase (EC 3.2.1.-);Xylan β-1,4-xylosidase (EC 3.2.1.37);Endo-β-1,4-glucanase (EC 3.2.1.4);α-L-arabinofuranosidase (EC 3.2.1.55);Endo-β-1,3(4)-glucanase / lichenase-laminarinase (EC 3.2.1.6);Endo-β-1,4-xylanase (EC 3.2.1.8);Cellobiohydrolase (EC 3.2.1.91);	GH	Glycoside Hydrolases	196	188	216	128	134	122	218	202	176	1580
GH51_1	GH51's subfamily	GH	Glycoside Hydrolases	8390	7360	8576	7050	7146	7788	7794	8306	7218	69628
GH51_10	GH51's subfamily	GH	Glycoside Hydrolases	10	14	14	22	6	6	2	4	2	80
GH51_11	GH51's subfamily	GH	Glycoside Hydrolases	36	26	32	28	42	48	36	24	34	306
GH51_12	GH51's subfamily	GH	Glycoside Hydrolases	2	8	8	6	8	8	2	2	0	44
GH51_13	GH51's subfamily	GH	Glycoside Hydrolases	26	50	50	46	56	64	20	6	22	340
GH51_14	GH51's subfamily	GH	Glycoside Hydrolases	24	18	22	24	30	16	38	28	22	222
GH51_2	GH51's subfamily	GH	Glycoside Hydrolases	3390	2922	3224	2656	2770	2776	3112	3124	3062	27036
GH51_3	GH51's subfamily	GH	Glycoside Hydrolases	3946	3572	4094	2646	3056	3244	3556	3784	3362	31260
GH51_4	GH51's subfamily	GH	Glycoside Hydrolases	66	96	80	50	88	70	136	116	126	828
GH51_5	GH51's subfamily	GH	Glycoside Hydrolases	284	308	266	158	140	132	194	154	156	1792
GH51_6	GH51's subfamily	GH	Glycoside Hydrolases	4	2	6	10	6	8	30	24	16	106
GH51_9	GH51's subfamily	GH	Glycoside Hydrolases	12	16	26	16	6	14	24	58	52	224
GH52	Xylan β-1,4-xylosidase (EC 3.2.1.37);	GH	Glycoside Hydrolases	250	220	446	122	114	102	448	242	204	2148
GH53	Endo-β-1,4-galactanase (EC 3.2.1.89);	GH	Glycoside Hydrolases	4174	4038	4388	1976	2174	2054	3276	2960	2566	27606
GH54	β-galactosidase (EC 3.2.1.23);Xylan β-1,4-xylosidase (EC 3.2.1.37);α-L-arabinofuranosidase (EC 3.2.1.55);	GH	Glycoside Hydrolases	12310	11062	12546	7296	7404	8236	8658	9416	8304	85232
GH55	Hesperidin 6-O-α-L-rhamnosyl-β-glucosidase (EC 3.2.1.168);Endo-β-1,3-glucanase / laminarinase (EC 3.2.1.39);Exo-β-1,3-glucanase (EC 3.2.1.58);	GH	Glycoside Hydrolases	864	838	822	794	742	952	888	996	834	7730
GH55_1	GH55's subfamily	GH	Glycoside Hydrolases	5814	5328	4960	5346	5362	6392	4678	5484	5358	48722
GH55_2	GH55's subfamily	GH	Glycoside Hydrolases	216	224	232	178	174	172	254	212	200	1862
GH55_3	GH55's subfamily	GH	Glycoside Hydrolases	1068	1056	1222	812	920	832	702	698	528	7838
GH56	Chondroitinase / chondroitin hydrolase (EC 3.2.1.-);Hyaluronidase / hyaluronoglucosaminidase (EC 3.2.1.35);	GH	Glycoside Hydrolases	82	68	66	36	22	30	42	32	38	416
GH57	[retaining] α-1,4-glucan branching enzyme (EC 2.4.1.18);[retaining] 4-α-glucanotransferase / amylomaltase (EC 2.4.1.25);[retaining] α-amylase (EC 3.2.1.1);[retaining] maltogenic α-amylase (EC 3.2.1.133);α-galactosidase (EC 3.2.1.22);[retaining] pullulanase (EC 3.2.1.41);[retaining] cyclomaltodextrinase (EC 3.2.1.54);	GH	Glycoside Hydrolases	2114	1924	2220	2030	2052	2322	2504	2762	2416	20344
GH59	β-galactosylceramidase (EC 3.2.1.46);	GH	Glycoside Hydrolases	3382	2954	2958	2570	2624	3136	2582	2700	2504	25410
GH6	Endo-β-1,4-glucanase (EC 3.2.1.4);Lichenase / endo-β-1,3-1,4-glucanase (EC 3.2.1.73);Endo-β-1,4-xylanase (EC 3.2.1.8);Cellobiohydrolase (EC 3.2.1.91);	GH	Glycoside Hydrolases	6638	5988	6342	5180	5508	6138	5408	6178	5762	53142
GH62	α-1,3-L-arabinofuranosidase (EC 3.2.1.-);α-L-arabinofuranosidase (EC 3.2.1.55);Endo-β-1,4-xylanase (EC 3.2.1.8);	GH	Glycoside Hydrolases	920	918	944	934	924	1146	1248	1246	1180	9460
GH63	Mannosyl-oligosaccharide α-glucosidase (EC 3.2.1.106);Mannosylglycerate α-mannosidase / mannosylglycerate hydrolase (EC 3.2.1.170);α-glucosidase (EC 3.2.1.20);Glucosylglycerate hydrolase (EC 3.2.1.208);Exo-α-1,3-glucanase / α-1,3-glucosidase (EC 3.2.1.84);	GH	Glycoside Hydrolases	8240	7360	8036	5414	5590	6286	6660	6628	5876	60090
GH64	Endo-β-1,3-glucanase / laminarinase (EC 3.2.1.39);	GH	Glycoside Hydrolases	5696	5184	4968	5286	5374	6292	4944	5578	5684	49006
GH65	α-glucan phosphorylase (EC 2.4.1.-);[inverting] a,α-trehalose-6-phosphate phosphorylase (EC 2.4.1.216);Kojibiose phosphorylase (EC 2.4.1.230);[inverting] nigerose phosphorylase (EC 2.4.1.279);[inverting] 3-O-α-glucopyranosyl-L-rhamnose phosphorylase (EC 2.4.1.282);1,2-α-glucosylglycerol phosphorylase (EC 2.4.1.332);1,3-α-oligoglucan phosphorylase (EC 2.4.1.334);α,α-trehalose phosphorylase (EC 2.4…	GH	Glycoside Hydrolases	9818	8394	9468	8688	9662	10082	8964	10742	9714	85532
GH66	Dextran dextrinase (EC 2.4.1.2);Cycloisomaltooligosaccharide glucanotransferase (EC 2.4.1.248);Dextranase (EC 3.2.1.11);	GH	Glycoside Hydrolases	550	414	452	240	278	318	296	296	262	3106
GH67	Xylan α-1,2-(4-O-methyl)-glucuronidase (EC 3.2.1.131);α-glucuronidase (EC 3.2.1.139);	GH	Glycoside Hydrolases	1950	2018	2040	1598	1518	1458	2000	1972	1704	16258
GH68	[retaining] levansucrase / sucrose:fructan 6-fructosyltransferase (6-SFT) (EC 2.4.1.10);[retaining] inulosucrase / sucrose:fructan 1-fructosyltransferase (EC 2.4.1.9);β-fructofuranosidase / invertase (EC 3.2.1.26);	GH	Glycoside Hydrolases	0	0	2	10	12	24	28	30	14	120
GH68_2	GH68's subfamily	GH	Glycoside Hydrolases	378	306	360	238	276	292	262	332	324	2768
GH7	Chitosanase (EC 3.2.1.132);Reducing end-acting cellobiohydrolase (EC 3.2.1.176);Endo-β-1,4-glucanase (EC 3.2.1.4);Lichenase / endo-β-1,3-1,4-glucanase (EC 3.2.1.73);	GH	Glycoside Hydrolases	16	8	6	2	0	8	2	2	4	48
GH70	[retaining] α-1,2-branched dextransucrase (EC 2.4.1.-);[retaining] α-4,3-glucanotransferase (EC 2.4.1.-);[retaining] α-4,6-glucanotransferase (EC 2.4.1.-);[retaining] reuteransucrase (EC 2.4.1.-);[retaining] alternansucrase (EC 2.4.1.140);[retaining] dextransucrase (EC 2.4.1.5);	GH	Glycoside Hydrolases	24	12	18	6	16	12	4	2	4	98
GH71	Endo-α-1,3-glucanase / mutanase (EC 3.2.1.59);	GH	Glycoside Hydrolases	430	422	416	346	380	374	376	344	310	3398
GH72	[retaining] β-1,3-glucanosyltransglucosidase (EC 2.4.1.-);	GH	Glycoside Hydrolases	26	6	22	26	28	14	42	36	12	212
GH73	Peptidoglycan endo-β-1,4-N-acetylglucosaminidase (EC 3.2.1.-);Mannosyl-glycoprotein endo-β-N-acetylglucosaminidase (EC 3.2.1.96);	GH	Glycoside Hydrolases	3146	2854	3224	2350	2368	2404	2742	2796	2340	24224
GH74	Oligoxyloglucan reducing-end-specific cellobiohydrolase (EC 3.2.1.150);Xyloglucan-specific endo-β-1,4-glucanase / endo-xyloglucanase (EC 3.2.1.151);Endo-β-1,4-glucanase (EC 3.2.1.4);	GH	Glycoside Hydrolases	5356	4734	5630	5128	5486	5564	6728	6170	5268	50064
GH75	Chitosanase (EC 3.2.1.132);	GH	Glycoside Hydrolases	1802	1666	1666	1612	1700	1930	1348	1576	1642	14942
GH76	Endo-α-1,6-mannanase (EC 3.2.1.101);α-glucosidase (EC 3.2.1.20);	GH	Glycoside Hydrolases	6846	5840	6422	6552	6796	7816	5976	7134	6546	59928
GH77	[retaining] 4-α-glucanotransferase / amylomaltase (EC 2.4.1.25);	GH	Glycoside Hydrolases	6338	5846	6238	6236	6490	6722	7140	7872	6576	59458
GH78	Isoflavone 7-O-glucosyl α-1,6-rhamnosidase (EC 3.2.1.-);Rhamnogalacturonan α-L-rhamnohydrolase (EC 3.2.1.174);α-L-rhamnosidase (EC 3.2.1.40);	GH	Glycoside Hydrolases	17740	16100	17432	15786	16132	17598	15672	17520	15890	149870
GH79	β-4-O-methyl-glucuronidase (EC 3.2.1.-);Glycyrrhizin β-glucuronidase (EC 3.2.1.128);Heparanase / endo-β-glucuronidase (EC 3.2.1.166);Baicalin β-glucuronidase (EC 3.2.1.167);β-glucuronidase (EC 3.2.1.31);Hyaluronidase / hyaluronoglucuronidase (EC 3.2.1.36);	GH	Glycoside Hydrolases	2456	2230	2518	1522	1480	1682	1466	1442	1280	16076
GH8	Chitosanase (EC 3.2.1.132);[inverting] oligosaccharide reducing-end xylanase (EC 3.2.1.156);Endo-β-1,3-xylanase (EC 3.2.1.32);Endo-β-1,4-glucanase (EC 3.2.1.4);Endo-β-1,3(4)-glucanase / lichenase-laminarinase (EC 3.2.1.6);Lichenase / endo-β-1,3-1,4-glucanase (EC 3.2.1.73);Endo-β-1,4-xylanase (EC 3.2.1.8);	GH	Glycoside Hydrolases	5712	5394	6280	2404	2414	2392	4724	4416	3282	37018
GH80	Chitosanase (EC 3.2.1.132);	GH	Glycoside Hydrolases	0	0	2	0	0	0	2	0	0	4
GH81	Endo-β-1,3-glucanase / laminarinase (EC 3.2.1.39);	GH	Glycoside Hydrolases	1404	1242	1302	1388	1416	1546	1386	1746	1486	12916
GH82	Ι-carrageenase (EC 3.2.1.157);	GH	Glycoside Hydrolases	18	14	24	22	30	16	36	26	22	208
GH84	[protein]-3-O-(GlcNAc)-L-Ser/Thr β-N-acetylglucosaminidase (EC 3.2.1.169);Hyaluronidase / hyaluronoglucosaminidase (EC 3.2.1.35);β-N-acetylhexosaminidase (EC 3.2.1.52);	GH	Glycoside Hydrolases	704	614	676	702	756	836	888	834	750	6760
GH85	Mannosyl-glycoprotein endo-β-N-acetylglucosaminidase (EC 3.2.1.96);	GH	Glycoside Hydrolases	94	94	68	106	108	110	82	72	86	820
GH86	[retaining] β-porphyranase (EC 3.2.1.178);β-agarase (EC 3.2.1.81);	GH	Glycoside Hydrolases	72	60	50	38	32	50	38	38	38	416
GH87	Endo-α-1,3-glucanase / mutanase (EC 3.2.1.59);Mycodextranase / α-1,3-1,4-glucanase (EC 3.2.1.61);	GH	Glycoside Hydrolases	6090	5680	5782	5090	5418	6364	5342	5648	5556	50970
GH88	D-4,5-unsaturated β-glucuronyl hydrolase (EC 3.2.1.-);Gellan tetrasaccharide unsaturated glucuronosyl hydrolase (EC 3.2.1.179);Unsaturated chondroitin disaccharide hydrolase (EC 3.2.1.180);	GH	Glycoside Hydrolases	3970	3546	4184	3294	3580	4006	3460	3766	3360	33166
GH89	α-N-acetylglucosaminidase (EC 3.2.1.50);	GH	Glycoside Hydrolases	1208	1298	1250	1178	1178	1444	1108	1254	1164	11082
GH9	Endo-β-1,4-glucanase (xanthanase) (EC 3.2.1.-);Xyloglucan-specific endo-β-1,4-glucanase / endo-xyloglucanase (EC 3.2.1.151);Exo-β-1,4-glucosaminidase (EC 3.2.1.165);Endo-β-1,4-glucanase (EC 3.2.1.4);Endo-β-1,3(4)-glucanase / lichenase-laminarinase (EC 3.2.1.6);Lichenase / endo-β-1,3-1,4-glucanase (EC 3.2.1.73);Exo-β-1,4-glucanase / cellodextrinase (EC 3.2.1.74);Endo-β-1,4-xylanase (EC 3.2.1.8);Ce…	GH	Glycoside Hydrolases	6036	5614	6350	4258	4344	4814	5288	5036	4612	46352
GH91	Di-fructofuranose 1,2':2,3' dianhydride hydrolase (DFA IIIase) (EC 3.2.1.-);Inulin fructotransferase (DFA-I-forming) (EC 4.2.2.17);Inulin fructotransferase (DFA-III-forming) (EC 4.2.2.18);	GH	Glycoside Hydrolases	110	122	124	72	136	100	118	150	140	1072
GH92	α-1,4-mannosidase (EC 3.2.1.-);Mannosyl-1-phosphodiester α-1,P-mannosidase (EC 3.2.1.-);Mannosyl-oligosaccharide α-1,3-mannosidase (EC 3.2.1.-);Mannosyl-oligosaccharide α-1,2-mannosidase (EC 3.2.1.113);α-mannosidase (EC 3.2.1.24);	GH	Glycoside Hydrolases	18552	17304	17708	18026	18310	19438	16234	18380	17036	160988
GH93	Exo-α-1,5-L-arabinofuranosidase (EC 3.2.1.-);	GH	Glycoside Hydrolases	2966	2594	2634	2236	2416	2664	2168	2334	2388	22400
GH94	Acholetin phosphorylase (EC 2.4.1.-);Glucosylgalactose phosphorylase (EC 2.4.1.-);Mixed-linkage β-glucooligosaccharide phosphorylase (EC 2.4.1.-);Cellobiose phosphorylase (EC 2.4.1.20);Chitobiose phosphorylase (EC 2.4.1.280);Laminaribiose phosphorylase (EC 2.4.1.31);Cellobionic acid phosphorylase (EC 2.4.1.321);β-1,2-oligoglucan phosphorylase (EC 2.4.1.333);Solabiose phosphorylase (EC 2.4.1.389);…	GH	Glycoside Hydrolases	4382	4216	4904	2884	3222	3054	4824	4202	3606	35294
GH95	α-L-galactosidase (EC 3.2.1.-);α-L-fucosidase (EC 3.2.1.51);α-1,2-L-fucosidase (EC 3.2.1.63);	GH	Glycoside Hydrolases	9848	8758	9582	7988	8032	8780	9288	9242	8110	79628
GH97	α-glucosidase (EC 3.2.1.20);α-galactosidase (EC 3.2.1.22);[inverting] glucoamylase (EC 3.2.1.3);[retaining] β-L-arabinopyranosidase / β-L-arabinosidase (EC 3.2.1.88);	GH	Glycoside Hydrolases	3032	3024	3210	2392	2396	2252	2648	2558	2238	23750
GH98	Blood-group endo-β-1,4-galactosidase (EC 3.2.1.102);Endo-β-1,4-xylanase (EC 3.2.1.8);	GH	Glycoside Hydrolases	54	38	46	18	48	16	40	26	22	308
GH99	Glycoprotein endo-α-1,2-mannosidase (EC 3.2.1.130);Mannan endo-1,2-α-mannanase (EC 3.2.1.198);	GH	Glycoside Hydrolases	1704	1442	1714	1540	1664	1744	1592	1632	1674	14706
GT1	C-glycosyltransferase (EC 2.4.-.-);Hexosyltransferases (EC 2.4.1.-);TDP-D-desosamine: macrolide D-desosaminyltransferase (EC 2.4.1.-);UDP-Arap: flavone-C-arabinosytransferase (EC 2.4.1.-);UDP-Glc: 6-hydroxyflavone β-glucosyltransferase (EC 2.4.1.-);UDP-Glc: 7-deoxyloganetic acid β-glucosyltransferase (EC 2.4.1.-);UDP-Glc: 7-deoxyloganetin β-glucosyltransferase (EC 2.4.1.-);UDP-Glc: anthocyanin 5-…	GT	Glycosyl Transferases	23488	20624	22310	21254	22440	25538	21616	25222	23128	205620
GT10	4-galactosyl-N-acetylglucoside 3-α-L-fucosyltransferase (EC 2.4.1.152);Glycoprotein 3-α-L-fucosyltransferase (EC 2.4.1.214);3-galactosyl-N-acetylglucoside 4-α-L-fucosyltransferase (EC 2.4.1.65);	GT	Glycosyl Transferases	1108	1054	1154	944	846	980	1000	926	884	8896
GT100	CMP-Neu5Ac: Gal-β-1,3-GalNAc-α-PP-lipid α-2,3-sialyltransferase (EC 2.4.3.-);	GT	Glycosyl Transferases	2	4	0	2	4	0	16	8	2	38
GT101	Hexosyltransferases (EC 2.4.1.-);	GT	Glycosyl Transferases	116	98	122	88	52	60	88	78	44	746
GT102	DTDP-L-Rha: N-acetylglucosaminyl-PP-decaprenol α-1,3-L-rhamnosyltransferase (EC 2.4.1.289);	GT	Glycosyl Transferases	380	332	376	430	336	446	430	488	368	3586
GT103	LPS β-N-acetylglucosaminyltransferase (EC 2.4.1.56);	GT	Glycosyl Transferases	2	8	4	16	28	10	20	22	18	128
GT104	DTDP-L-Rha: α-L-rhamnosyltransferase (EC 2.4.1.-);	GT	Glycosyl Transferases	108	50	92	538	544	574	486	560	382	3334
GT105	Dol-P-Man:protein mannosyltransferase (EC 2.4.1.109);	GT	Glycosyl Transferases	2058	1592	2348	1624	1740	1702	2672	2374	1970	18080
GT106	UDP-β-L-Rha: rhamnogalacturonan-I α-L-rhamnosyltransferase (EC 2.4.1.351);	GT	Glycosyl Transferases	4	0	0	12	0	0	0	0	0	16
GT107	CMP-KDO: β-2,4-KDO transferase (EC 2.4.3.-);CMP-KDO: β-2,7-KDO transferase (EC 2.4.3.-);	GT	Glycosyl Transferases	260	250	220	968	954	894	438	560	550	5094
GT108	GDP-α-D-Manp: β-1,2-D-mannosyltransferase (EC 2.4.1.374);	GT	Glycosyl Transferases	26	28	10	20	2	0	22	8	14	130
GT109	UDP-GalNAc: β-1,4-N-acetylgalactosaminyltransferase (EC 2.4.1.-);	GT	Glycosyl Transferases	74	54	80	20	34	32	40	36	14	384
GT11	GDP-L-Fuc: LacNAc-protein α-1,3-L-fucosyltransferase (EC 2.4.1.-);GDP-L-Fuc: galactoside α-1,2-L-fucosyltransferase (EC 2.4.1.69);	GT	Glycosyl Transferases	1354	1282	1422	952	984	958	1142	1098	826	10018
GT110	UDP-D-xylose:ribitol-5-phosphate β-1,4-xylosyltransferase (EC 2.4.2.-);	GT	Glycosyl Transferases	0	0	2	0	2	0	14	2	0	20
GT111	UDP-Galf: β-1,3-galactofuranosyltransferase (EC 2.4.1.-);	GT	Glycosyl Transferases	30	0	4	34	20	24	8	30	14	164
GT112	ADP-glyceromannoheptose: glycoprotein O-heptosyltransferase (EC 2.4.99.-);	GT	Glycosyl Transferases	104	72	96	92	106	106	96	130	118	920
GT113	Hexosyltransferases (EC 2.4.1.-);[inverting] UDP-Galf: [LPS/O-antigen] α-glucoside β-1,6-galactofuranosyltransferase (EC 2.4.1.-);	GT	Glycosyl Transferases	202	194	254	112	154	116	266	370	292	1960
GT114	β-xylosyltransferase (EC 2.4.1.-);	GT	Glycosyl Transferases	34	30	16	26	26	16	34	24	20	226
GT115	UDP-GlcNAc: Dol-PP-GlcNAc β-GlcNAc-transferase (EC 2.4.1.-);	GT	Glycosyl Transferases	390	276	418	304	318	326	346	378	280	3036
GT116	UDP-GalA: RGI α-1,2-galacturonosyltransferase (EC 2.4.1.-);	GT	Glycosyl Transferases	170	196	176	164	152	154	186	156	142	1496
GT12	UDP-GalNAc: (N-acetylneuraminyl)-galactosylglucosylceramide N-acetylgalactosaminyltransferase (EC 2.4.1.92);	GT	Glycosyl Transferases	36	46	48	34	62	44	54	34	38	396
GT13	Hexosyltransferases (EC 2.4.1.-);α-1,3-mannosyl-glycoprotein β-1,2-N-acetylglucosaminyltransferase (EC 2.4.1.101);	GT	Glycosyl Transferases	504	396	426	344	384	332	316	320	320	3342
GT14	UDP-GlcA: β-1,3-galactan β-1,6-glucuronosyltransferase (EC 2.4.1.-);UDP-GlcA: β-1,6-galactan β-1,6-glucuronosyltransferase (EC 2.4.1.-);β-1,3-galactosyl-O-glycosyl-glycoprotein β-1,6-N-acetylglucosaminyltransferase (EC 2.4.1.102);UDP-GlcNAc: N-acetyllactoside β-1,6-N-acetylglucosaminyltransferase (EC 2.4.1.150);Peptide O-β-xylosyltransferase (EC 2.4.2.26);	GT	Glycosyl Transferases	438	366	438	276	302	302	380	384	358	3244
GT15	GDP-Man: α-1,2-mannosyltransferase (EC 2.4.1.-);GDP-Man: Man3GlcNAc2-PP-dolichol/Man4GlcNAc2-PP-dolichol α-1,2-mannosyltransferase (EC 2.4.1.131);	GT	Glycosyl Transferases	194	176	196	90	104	114	130	90	78	1172
GT16	α-1,6-mannosyl-glycoprotein 2-β-N-acetylglucosaminyltransferase (EC 2.4.1.143);	GT	Glycosyl Transferases	32	60	40	24	24	24	24	18	16	262
GT17	UDP-GlcNAc: β-1,4-mannosyl-glycoprotein β-1,4-N-acetylglucosaminyltransferase (EC 2.4.1.144);	GT	Glycosyl Transferases	410	366	386	326	346	332	674	586	514	3940
GT18	α-1,6-mannosyl-glycoprotein 6-β-N-acetylglucosaminyltransferase (EC 2.4.1.155);	GT	Glycosyl Transferases	0	16	14	4	2	10	0	24	2	72
GT19	Lipid-A-disaccharide synthase (EC 2.4.1.182);	GT	Glycosyl Transferases	4696	4236	4370	4422	4406	4338	5172	5058	4636	41334
GT2_Cellulose_synt	GT2's subfamily	GT	Glycosyl Transferases	60	74	62	142	118	122	88	112	96	874
GT2_Chitin_synth_1	GT2's subfamily	GT	Glycosyl Transferases	2	2	6	0	0	2	0	0	0	12
GT2_Chitin_synth_2	GT2's subfamily	GT	Glycosyl Transferases	96	86	124	72	58	66	126	84	58	770
GT2_Glyco_tranf_2_2	GT2's subfamily	GT	Glycosyl Transferases	408	422	470	530	572	648	528	632	512	4722
GT2_Glyco_tranf_2_3	GT2's subfamily	GT	Glycosyl Transferases	27614	24350	26694	26526	28416	30392	28702	31498	27974	252166
GT2_Glyco_tranf_2_4	GT2's subfamily	GT	Glycosyl Transferases	500	476	508	302	324	398	642	728	606	4484
GT2_Glyco_tranf_2_5	GT2's subfamily	GT	Glycosyl Transferases	378	398	486	386	406	378	480	544	398	3854
GT2_Glyco_trans_2_3	GT2's subfamily	GT	Glycosyl Transferases	5110	4438	5014	4990	4890	5130	5164	5468	4580	44784
GT2_Glycos_transf_2	GT2's subfamily	GT	Glycosyl Transferases	110802	100346	111772	95920	97114	102128	110256	116366	102232	946936
GT20	[retaining] GDP-valeniol: validamine 7-phosphate valeniolyltransferase (EC 2.-.-.-);α,α-trehalose-6-phosphate synthase (UDP-forming) (EC 2.4.1.15);Glucosylglycerol-phosphate synthase (EC 2.4.1.213);α,α-trehalose-6-phosphate synthase (GDP-forming) (EC 2.4.1.36);Trehalose-6-P phosphatase (EC 3.1.3.12);	GT	Glycosyl Transferases	10712	9656	10280	10328	10940	11352	10748	11684	10380	96080
GT21	Hexosyltransferases (EC 2.4.1.-);UDP-Glc: ceramide β-glucosyltransferase (EC 2.4.1.80);	GT	Glycosyl Transferases	2664	2448	2964	1878	1968	2094	2298	2368	1870	20552
GT22	Dol-P-Man: Man2-GlcNAc-phosphatidylinositol α-1,2-mannosyltransferase (EC 2.4.1.-);Dol-P-Man: Man3-GlcNAc-phosphatidylinositol α-1,2-mannosyltransferase (EC 2.4.1.-);Dol-P-Man: Man6GlcNAc2-PP-Dol α-1,2-mannosyltransferase (EC 2.4.1.259);Dol-P-Man: Man7GlcNAc2-PP-Dol α-1,6-mannosyltransferase (EC 2.4.1.260);Dol-P-Man: Man8GlcNAc2-PP-Dol α-1,2-mannosyltransferase (EC 2.4.1.261);	GT	Glycosyl Transferases	1316	1090	1302	850	820	814	1284	1378	952	9806
GT23	Hexosyltransferases (EC 2.4.1.-);Chitin-oligosaccharide α-1,6-L-fucosyltransferase (EC 2.4.1.-);Glycoprotein 6-α-L-fucosyltransferase (EC 2.4.1.68);	GT	Glycosyl Transferases	938	880	908	608	570	606	624	524	474	6132
GT24	Hexosyltransferases (EC 2.4.1.-);UDP-Glc: glycoprotein α-glucosyltransferase (EC 2.4.1.-);	GT	Glycosyl Transferases	36	44	38	40	38	32	52	28	30	338
GT25	LPS β-1,4-N-acetylgalactosaminyltransferase (EC 2.4.1.-);UDP-Gal: β-1,4-galactosyltransferase (EC 2.4.1.-);UDP-Glc: hydroxylysine O-glucosyltransferase (EC 2.4.1.-);β-1,2-galactosyltransferase (EC 2.4.1.-);Occidiofungin β-xylosyltransferase (EC 2.4.2.-);	GT	Glycosyl Transferases	1476	1300	1450	1240	1324	1392	1452	1698	1524	12856
GT26	UDP-Gal: β-1,4-galactosyltransferase (EC 2.4.1.-);UDP-Glc: β-1,4-glucosyltransferase (EC 2.4.1.-);UDP-ManNAc: β-N-acetyl-mannosaminyltransferase (EC 2.4.1.-);UDP-ManNAcA: β-N-acetyl mannosaminuronyltransferase (EC 2.4.1.-);	GT	Glycosyl Transferases	4384	4180	4430	3666	3732	4096	4440	4696	4064	37688
GT27	[retaining] UDP-GalNAc: polypeptide α-N-acetylgalactosaminyltransferase (EC 2.4.1.41);	GT	Glycosyl Transferases	1628	1594	1748	1358	1420	1494	1698	1646	1428	14014
GT28	UDP-Glc: 1,2-diacylglycerol 3-glucosyltransferase (EC 2.4.1.157);UDP-GlcNAc: undecaprenyldiphospho-muramoylpentapeptide β-1,4-N-acetylglucosaminyltransferase (EC 2.4.1.227);Digalactosyldiacylglycerol synthase (EC 2.4.1.241);Monogalactosyldiacylglycerol synthase (EC 2.4.1.46);	GT	Glycosyl Transferases	13974	12280	13248	12582	12944	14018	12996	14732	12950	119724
GT29	UDP-Gal: β-1,3-galactan β-1,6-galactosyltransferase (EC 2.4.1.-);UDP-Gal: β-1,6-galactan β-1,6-galactosyltransferase (EC 2.4.1.-);CMP-NeuAc: α-2,8-polysialyltransferase (EC 2.4.3.-);Sialyltransferase (EC 2.4.3.-);CMP-NeuAc: β-galactoside α-2,6-sialyltransferase (EC 2.4.3.1);CMP-Neu5Ac: α-N-acetylgalactoside α-2,6-sialyltransferase (EC 2.4.3.3);CMP-Neu5Ac: β-galactoside α-2,3-sialyltransferase (EC…	GT	Glycosyl Transferases	72	72	62	76	78	114	110	80	84	748
GT3	UDP-Glc glycogen synthase / starch synthase (EC 2.4.1.11);	GT	Glycosyl Transferases	360	298	384	288	256	266	558	534	384	3328
GT30	[inverting] CMP-β-KDO: α-3-deoxy-D-manno-octulosonic-acid (KDO) transferase (EC 2.4.3.-);	GT	Glycosyl Transferases	3044	2866	3072	3322	3064	3142	3850	3722	3508	29590
GT31	UDP-Gal: β-1,3-galactan β-1,3-galactosyltransferase (EC 2.4.1.-);UDP-Gal: β-1,6-galactan β-1,6-galactosyltransferase (EC 2.4.1.-);UDP-Gal: glycosaminoglycan β-1,3-galactosyltransferase (EC 2.4.1.-);UDP-Gal: mannosylinositolphosphoceramide β-1,6-galactosyltransferase (EC 2.4.1.-);UDP-GalNAc: β-1,3-N-acetylgalactosaminyltrasferase (EC 2.4.1.-);UDP-Galf: [galactomannan] β-galactofuranoside β-1,5-gal…	GT	Glycosyl Transferases	1062	968	1114	554	600	490	652	550	518	6508
GT32	GDP-Man: α-1,3-mannosyltransferase (EC 2.4.1.-);GDP-Man: α-1,6-mannosyltransferase (EC 2.4.1.-);GDP-Man: inositol-phosphorylceramide α-mannosyltransferase (EC 2.4.1.-);Hexosyltransferases (EC 2.4.1.-);UDP-Gal: β-galactoside α-1,4-galactosyltransferase (EC 2.4.1.-);UDP-Glc: protein α-glucosyltransferase (EC 2.4.1.-);[retaining] UDP-GlcNAc: inositol-phosphorylceramide α-1,2-N-acetylglucosaminyltran…	GT	Glycosyl Transferases	730	612	770	574	628	564	688	684	660	5910
GT33	GDP-Man: chitobiosyldiphosphodolichol β-1,4-mannosyltransferase (EC 2.4.1.142);	GT	Glycosyl Transferases	226	174	296	142	138	132	320	206	184	1818
GT34	UDP-Gal: galactoglucomannan α-1,6-galactosyltransferase (EC 2.4.1.-);α-1,2-galactosyltransferase (EC 2.4.1.-);Galactomannan α-1,6-galactosyltransferase (EC 2.4.1.-);UDP-Xyl: xyloglucan α-1,6-xylosyltransferase (EC 2.4.2.39);	GT	Glycosyl Transferases	118	90	118	84	80	88	68	64	78	788
GT35	[retaining] α-1,4-glucan phosphorylase (EC 2.4.1.1);	GT	Glycosyl Transferases	10776	9976	10654	9978	9934	10542	11264	11990	10806	95920
GT37	Arabinosyl α-1,2-L-fucosyltransferase (EC 2.4.1.-);GDP-L-Fuc: galactoside α-1,2-L-fucosyltransferase (EC 2.4.1.69);	GT	Glycosyl Transferases	60	54	66	22	24	22	30	34	24	336
GT38	CMP-NeuAc: α-2,8-polysialyltransferase (EC 2.4.3.-);CMP-NeuAc: alternating α-2,8/2,9-polysialyltransferase (EC 2.4.3.-);	GT	Glycosyl Transferases	6	4	4	0	0	2	10	2	4	32
GT39	Dol-P-Man:protein mannosyltransferase (EC 2.4.1.109);	GT	Glycosyl Transferases	9548	8518	9238	7914	8212	9252	8320	9522	8894	79418
GT4	1L-myo-inositol-1-P α-N-acetylglucoaminyltransferase (EC 2.4.1.-);EPS α-1,6-galactosyltransferase (EC 2.4.1.-);GDP-Man : α-1,4-mannosyltransferase (EC 2.4.1.-);GDP-Man α-mannosyltransferase (EC 2.4.1.-);GDP-Man: α-1,3-mannosyltransferase (EC 2.4.1.-);GDP-Man:queuosine α-mannosyltransferase (EC 2.4.1.-);GDP-Rha: α-1,3-rhamnosyltransferase (EC 2.4.1.-);Hexosyltransferases (EC 2.4.1.-);LPS α-1,6-gal…	GT	Glycosyl Transferases	124188	111142	122818	107118	110184	116746	121136	129078	114612	1057022
GT40	UDP-Galf: β-1,3-galactofuranosyltransferase (EC 2.4.1.-);	GT	Glycosyl Transferases	18	24	14	22	18	26	36	10	22	190
GT41	UDP-Glc: peptide N-β-glucosyltransferase (EC 2.4.1.-);GDP-L-Fuc: protein O-α-L-fucosyltransferase (EC 2.4.1.221);UDP-GlcNAc: protein O-β-N-acetylglucosaminyltransferase (EC 2.4.1.255);	GT	Glycosyl Transferases	91378	83970	95032	74108	75608	76940	92906	91182	77820	758944
GT43	Glycosyltransferases (EC 2.4.-.-);UDP-GlcA: β-1,4-galactosyl-xylosylprotein β-1,3-glucuronosyltransferase (EC 2.4.1.135);UDP-Xyl: xylan β-1,4-xylosyltransferase (EC 2.4.2.-);	GT	Glycosyl Transferases	2	8	8	8	8	2	24	16	14	90
GT44	UDP-Glc: α-glucosyltransferase (EC 2.4.1.-);UDP-GlcNAc: α-N-acetylglucosaminyltransferase (EC 2.4.1.-);[retaining] UDP-GlcNAc: polypeptide α-N-acetylglucosaminyltransferase (EC 2.4.1.-);	GT	Glycosyl Transferases	16	12	24	4	4	4	16	2	10	92
GT45	UDP-GlcNAc: α-N-acetylglucosaminyltransferase (EC 2.4.1.-);Glucuronosyl-N-acetylglucosaminyl-proteoglycan α-1,4-N-acetylglucosaminyltransferase (EC 2.4.1.224);	GT	Glycosyl Transferases	50	44	22	42	46	82	42	40	82	450
GT47	Glucomannan β-1,2-galactosyltransferase (EC 2.4.1.-);Pectin β-1,4-glucuronyltransferase (EC 2.4.1.-);Xyloglucan β-1,2-galactosyltransferase (EC 2.4.1.-);Xyloglucan β-1,2-galacturonyltransferase (EC 2.4.1.-);UDP-GlcA: N-acetylglucosaminyl-proteoglycan β-1,4-glucuronosyltransferase (EC 2.4.1.225);UDP-Xyl: xylan β-1,4-xylosyltransferase (EC 2.4.2.-);α-1,3-L-arabinofuranosyltransferase (EC 2.4.2.-);A…	GT	Glycosyl Transferases	186	222	274	154	166	172	180	152	176	1682
GT48	UDP-Glc: β-1,3-glucan synthase / callose synthase (EC 2.4.1.34);	GT	Glycosyl Transferases	12	6	8	12	6	4	2	12	16	78
GT49	α-glucuronyltransferase (EC 2.4.1.-);	GT	Glycosyl Transferases	50	72	62	58	36	40	52	64	34	468
GT5	α-1,4-glucan synthase (EC 2.4.1.-);Pullulan synthase (EC 2.4.1.-);UDP-Glc glycogen synthase / starch synthase (EC 2.4.1.11);α-1,3-glucan synthase (EC 2.4.1.183);ADP-Glc glycogen synthase / starch synthase (EC 2.4.1.21);NDP-Glc: starch glucosyltransferase (EC 2.4.1.242);	GT	Glycosyl Transferases	16078	13904	16092	14730	14922	16446	16474	15912	14750	139308
GT50	Dol-P-Man α-1,4-mannosyltransferase (EC 2.4.1.-);	GT	Glycosyl Transferases	1742	1534	1678	1658	1910	2076	1540	1910	1720	15768
GT51	Peptidoglycan glycosyltransferase (EC 2.4.1.129);	GT	Glycosyl Transferases	11758	10610	11056	11900	11924	12352	12176	12896	11428	106100
GT52	CMP-NeuAc: β-galactoside α-2,6-sialyltransferase (EC 2.4.3.1);CMP-Neu5Ac: β-galactoside α-2,3-sialyltransferase (EC 2.4.3.4);CMP-Neu5Ac: N-acetyllactoside α-2,3-sialyltransferase (EC 2.4.3.6);	GT	Glycosyl Transferases	2	6	2	2	0	0	10	4	4	30
GT53	Decaprenyl-P-β-D-Araf: Lipoarabinomannan α-1,5-D-arabinofuranosyltransferase (EC 2.4.2.-);Decaprenyl-P-β-D-Araf: α-D-arabinofuranosyltransferase (EC 2.4.2.-);	GT	Glycosyl Transferases	668	654	622	714	808	786	638	698	644	6232
GT54	α-1,3-mannosyl-glycoprotein 4-β-N-acetylglucosaminyltransferase (EC 2.4.1.145);UDP-GlcNAc: GnGnGnGn tetraantennary-glycoprotein β-1,4-N-acetylglucosaminyltransferase (EC 2.4.1.201);	GT	Glycosyl Transferases	24	28	68	28	20	28	24	32	26	278
GT55	Mannosyl-3-phosphoglycerate synthase / [retaining] GDP-Man: 3-phosphoglycerate α-mannosyltransferase (EC 2.4.1.217);	GT	Glycosyl Transferases	58	56	60	64	88	66	48	52	64	556
GT56	TDP-Fuc4NAc: lipid II Fuc4NAc transferase (EC 2.4.1.-);	GT	Glycosyl Transferases	8	16	18	6	4	4	8	4	2	70
GT57	Dolichyl-P-Glc:Glc1Man9GlcNAc2-PP-dolichol α-1,3-glucosyltransferase (EC 2.4.1.265);Dolichyl-P-Glc:Man9GlcNAc2-PP-dolichol α-1,3-glucosyltransferase (EC 2.4.1.267);	GT	Glycosyl Transferases	62	52	70	34	62	38	30	28	10	386
GT58	Dol-P-Man: Man5GlcNAc2-PP-Dol α-1,3-mannosyltransferase (EC 2.4.1.258);	GT	Glycosyl Transferases	66	60	60	26	30	20	62	70	70	464
GT59	Dol-P-Glc: Glc2Man9GlcNAc2-PP-Dol α-1,2-glucosyltransferase (EC 2.4.1.256);	GT	Glycosyl Transferases	60	58	78	70	44	58	68	62	46	544
GT6	Fucosylgalactoside 3-α-galactosyltransferase (EC 2.4.1.37);Glycoprotein-fucosylgalactoside α-N-acetylgalactosaminyltransferase (EC 2.4.1.40);N-acetyllactoside 3-α-galactosyltransferase (EC 2.4.1.87);Globoside α-N-acetylgalactosaminyltransferase (EC 2.4.1.88);	GT	Glycosyl Transferases	42	38	62	34	52	56	168	156	146	754
GT60	[retaining] UDP-GlcNAc: hydroxyproline polypeptide α-N-acetylglucosaminyltransferase (EC 2.4.1.-);[retaining] UDP-GlcNAc: polypeptide α-N-acetylglucosaminyltransferase (EC 2.4.1.-);	GT	Glycosyl Transferases	120	92	72	382	420	374	220	172	216	2068
GT61	UDP-Xyl: xylan arabinosyl 2-O-xylosyltransferase (EC 2.4.1.-);UDP-Xyl: xylan β-1,2-O-xylosyltransferase (EC 2.4.1.-);UDP-GlcNAc: protein O-β-N-acetylglucosaminyltransferase (EC 2.4.1.255);Protein O-mannose β-1,4-N-acetylglucosaminyltransferase (EC 2.4.1.312);UDP-Xyl: xylan β-1,4-xylosyltransferase (EC 2.4.2.-);Xylan α-1,3-L-arabinofuranosyltransferase (EC 2.4.2.-);UDP-Xyl: glycoprotein β-1,2-xylo…	GT	Glycosyl Transferases	248	264	342	176	174	162	242	176	172	1956
GT62	[retaining] GDP-Man: [α-core-mannan] α-1,6-mannosyltransferase (EC 2.4.1.-);α-1,2-mannosyltransferase (EC 2.4.1.-);GDP-Man: Man2GlcNAc2-PP-dolichol α-1,6-mannosyltransferase (EC 2.4.1.257);	GT	Glycosyl Transferases	54	74	68	82	70	88	52	58	68	614
GT63	UDP-Glc: DNA β-glucosyltransferase (EC 2.4.1.27);	GT	Glycosyl Transferases	0	0	0	0	0	0	2	0	0	2
GT64	Glucuronyl-galactosyl-proteoglycan 4-α-N-acetylglucosaminyltransferase (EC 2.4.1.223);Glucuronosyl-N-acetylglucosaminyl-proteoglycan α-1,4-N-acetylglucosaminyltransferase (EC 2.4.1.224);	GT	Glycosyl Transferases	58	46	52	58	60	92	80	68	40	554
GT65	GDP-L-Fuc: protein O-α-L-fucosyltransferase (EC 2.4.1.221);	GT	Glycosyl Transferases	108	136	120	80	64	66	88	52	50	764
GT66	Dolichyldiphosphooligosaccharide-protein oligosaccharyltransferase (EC 2.4.1.119);Dolichyl-diphosphooligosaccharideprotein glycotransferase (EC 2.4.99.18);Undecaprenyl-diphosphooligosaccharide--protein glycotransferase (EC 2.4.99.19);	GT	Glycosyl Transferases	1506	1394	1494	1276	1270	1220	1658	1520	1354	12692
GT67	UDP-Gal: phosphoglycan β-1,3-galactosyltransferase (EC 2.4.1.-);UDP-GlcNAc: β-1,2-N-acetylglucosaminyltransferase (EC 2.4.1.-);UDP-GlcNAc: N-acetyllactoside β-1,3-N-acetylglucosaminyltransferase (EC 2.4.1.149);	GT	Glycosyl Transferases	8	2	0	2	0	0	2	2	0	16
GT68	GDP-L-Fuc: protein O-α-L-fucosyltransferase (EC 2.4.1.221);	GT	Glycosyl Transferases	68	58	60	34	36	54	32	46	50	438
GT69	GDP-Man: α-1,3-mannosyltransferase (EC 2.4.1.-);	GT	Glycosyl Transferases	34	30	34	8	12	8	28	10	22	186
GT7	N-acetylgalactosaminyltransferase (EC 2.4.1.-);UDP-GalNAc: β-1,4-N-acetylgalactosaminyltransferase (EC 2.4.1.-);UDP-GlcNAc: N-acetylglucosamine-β-1,4-N-acetylglucosaminyltransferase (EC 2.4.1.-);β-1,4-N-acetylgalactosaminyltransferase (EC 2.4.1.-);UDP-Gal: xylosylprotein β-1,4-galactosyltransferase (EC 2.4.1.133);UDP-GalNAc: β-1,3-glucuronyl-galactosylproteoglycan β-1,4-N-acetylgalactosaminyltran…	GT	Glycosyl Transferases	700	664	992	678	588	742	798	608	550	6320
GT70	UDP-GlcA: β-glucuronosyltransferase (EC 2.4.1.17);	GT	Glycosyl Transferases	466	392	500	524	524	484	770	870	776	5306
GT71	α-mannosyltransferase (EC 2.4.1.-);	GT	Glycosyl Transferases	210	192	182	164	180	188	126	118	76	1436
GT73	[inverting] CMP-β-KDO: α-3-deoxy-D-manno-octulosonic-acid (KDO) transferase (EC 2.4.3.-);	GT	Glycosyl Transferases	186	144	172	200	214	224	114	120	122	1496
GT74	GDP-L-Fuc: galactoside α-1,2-L-fucosyltransferase (EC 2.4.1.69);	GT	Glycosyl Transferases	12	10	10	24	16	12	14	14	14	126
GT75	UDP-Glc: self-glucosylating β-glucosyltransferase (EC 2.4.1.-);NDP-pyranose mutase (EC 5.4.99.-);UDP-L-arabinopyranose mutase (EC 5.4.99.30);	GT	Glycosyl Transferases	338	298	382	310	332	276	244	274	274	2728
GT76	No protein characterized	GT	Glycosyl Transferases	7802	6574	6842	7000	7424	8062	6568	8194	7338	65804
GT77	Fucosylgalactoside 3-α-galactosyltransferase (EC 2.4.1.37);α-1,3-xylosyltransferase (EC 2.4.2.-);β-L-arabinofuranosyltransferase (EC 2.4.2.-);	GT	Glycosyl Transferases	162	174	204	104	116	140	108	106	126	1240
GT78	Mannosyl-3-phosphoglycerate synthase / [retaining] GDP-Man: 3-phosphoglycerate α-mannosyltransferase (EC 2.4.1.217);	GT	Glycosyl Transferases	0	2	0	0	0	0	2	0	4	8
GT79	GDP-D-Ara: phosphoglycan α-1,2-D-arabinopyranosyltransferase 1 (EC 2.4.2.-);	GT	Glycosyl Transferases	2	0	0	2	0	0	2	0	2	8
GT8	Hexosyltransferases (EC 2.4.1.-);UDP-Gal α-galactosyltransferase (EC 2.4.1.-);UDP-Gal:glucoside α-1,3-galactosyltransferase (EC 2.4.1.-);UDP-Glc: LOS α-1,3-glucosyltransferase (EC 2.4.1.-);UDP-GlcA: inositol phosphorylceramide α-glucuronosyltransferase (EC 2.4.1.-);UDP-GlcA: xylan α-glucuronyltransferase (EC 2.4.1.-);UDP-GlcNAc: α-N-acetylglucosaminyltransferase (EC 2.4.1.-);α-1,3-galactosyltrans…	GT	Glycosyl Transferases	1828	1694	1976	1244	1234	1326	1292	1248	1244	13086
GT81	Hexosyltransferases (EC 2.4.1.-);Mannosyl-3-phosphoglycerate synthase / [retaining] GDP-Man: 3-phosphoglycerate α-mannosyltransferase (EC 2.4.1.217);NDP-Glc: glucosyl-3-phosphoglycerate synthase (EC 2.4.1.266);UDP-Glc: glucosyl-3-phosphoglycerate synthase (EC 2.4.1.266);[retaining] ADP-Glc: glucosylglycerate synthase (EC 2.4.1.270);	GT	Glycosyl Transferases	4598	4238	4398	4612	4840	5226	4284	5200	4756	42152
GT83	Undecaprenyl phosphate-α-L-Ara4N: 4-amino-4-deoxy-β-L-arabinosyltransferase (EC 2.4.2.43);	GT	Glycosyl Transferases	47968	43524	47200	41196	42558	44688	46508	49794	43472	406908
GT84	Cyclic β-1,2-glucan synthase (elongation) (EC 2.4.1.-);	GT	Glycosyl Transferases	1698	1486	1476	1572	1612	1698	1336	1444	1558	13880
GT85	β-D-arabinofuranosyl monophosphoryldecaprenol: galactan α-D-arabinofuranosyltransferase (EC 2.4.2.-);β-D-arabinofuranosyl-1-monophosphoryldecaprenol : arabinan β-1,2-arabinofuranosyltransferase (EC 2.4.2.-);	GT	Glycosyl Transferases	876	740	662	644	712	880	680	776	678	6648
GT87	Polyprenol-P-Man: α-1,2-mannosyltransferase (EC 2.4.1.-);	GT	Glycosyl Transferases	10714	9234	10104	10460	11002	12322	10418	12514	11196	97964
GT89	β-D-arabinofuranosyl-1-monophosphoryldecaprenol : arabinan β-1,2-arabinofuranosyltransferase (EC 2.4.2.-);	GT	Glycosyl Transferases	2746	2606	2878	1946	2228	2152	3394	3546	2950	24446
GT9	LPS β-N-acetylglucosaminyltransferase (EC 2.4.1.56);LOS α-1,6-heptosyltransferase (EC 2.4.99.-);LPS α-1,6-heptosyltransferase (EC 2.4.99.-);Heptosyltransferase (EC 2.4.99.-);	GT	Glycosyl Transferases	10842	9644	10746	12452	12554	12790	14008	14448	12470	109954
GT90	[inverting] UDP-Glc: protein O-β-glucosyltransferase (EC 2.4.1.-);(mannosyl) glucuronoxylomannan/galactoxylomannan β-1,2-xylosyltransferase (EC 2.4.2.-);[inverting] UDP-Xyl: protein O-β-xylosyltransferase (EC 2.4.2.-);	GT	Glycosyl Transferases	262	260	310	294	268	288	328	330	338	2678
GT91	β-1,2-mannobiose phosphorylase (EC 2.4.1.339);GDP-α-D-Manp: β-1,2-D-mannosyltransferase (EC 2.4.1.374);	GT	Glycosyl Transferases	94	74	106	44	62	60	84	46	58	628
GT92	UDP-Gal: N-glycan core α-1,6-fucoside β-1,4-galactosyltransferase (EC 2.4.1.-);UDP-Gal: β-1,4-galactan β-1,4-galactosyltransferase / β-1,4-galactan synthase (EC 2.4.1.-);UDP-Gal: β-galactoside β-1,4-galactosyltransferase (EC 2.4.1.-);UDP-L-Arap: α-arabinopyranosyltransferase (EC 2.4.2.-);	GT	Glycosyl Transferases	314	274	270	164	168	196	234	232	196	2048
GT94	GDP-Man: GlcA-β-1,2-Man-α-1,3-Glc-β-1,4-Glc-α-1-PP-undecaprenol β-1,4-mannosyltransferase (EC 2.4.1.251);	GT	Glycosyl Transferases	3248	2746	3434	1618	1710	1784	2636	2534	1876	21586
GT95	UDP-β-L-Araf:hydroxyproline β-L-arabinofuranosyltransferase (EC 2.4.2.-);	GT	Glycosyl Transferases	0	0	8	0	0	0	0	2	2	12
GT96	UDP-Gal: peptidyl serine α-galactosyltransferase (EC 2.4.1.-);	GT	Glycosyl Transferases	0	0	0	0	2	0	0	0	0	2
GT98	Dol-P-Man : protein [tryptophan] α-C-mannosyltransferase (EC 2.4.1.-);	GT	Glycosyl Transferases	66	48	52	12	32	20	40	46	26	342
GT99	[retaining] CMP-β-KDO: 3-deoxy-β-D-manno-oct-2-ulosonic acid transferase (EC 2.4.3.-);	GT	Glycosyl Transferases	82	50	60	72	48	46	146	162	154	820
PL1	Poly α-D-N-acetylgalactosaminuric acid lyase (EC 4.2.2.-);Pectin lyase (EC 4.2.2.10);Pectate lyase (EC 4.2.2.2);Exo-polygalacturonate lyase (EC 4.2.2.9);	PL	Polysaccharide Lyases	3628	3462	3862	1712	1980	1912	3108	2832	2394	24890
PL1_12	PL1's subfamily	PL	Polysaccharide Lyases	2	4	2	4	2	8	4	2	2	30
PL1_13	PL1's subfamily	PL	Polysaccharide Lyases	0	0	8	10	2	2	0	0	4	26
PL1_2	PL1's subfamily	PL	Polysaccharide Lyases	1962	1868	2172	1288	1342	1130	1680	1606	1278	14326
PL1_3	PL1's subfamily	PL	Polysaccharide Lyases	566	522	734	188	284	250	518	494	410	3966
PL1_5	PL1's subfamily	PL	Polysaccharide Lyases	106	78	98	90	132	112	104	94	106	920
PL1_6	PL1's subfamily	PL	Polysaccharide Lyases	1400	1094	1136	1160	1226	1380	1100	1202	1120	10818
PL1_7	PL1's subfamily	PL	Polysaccharide Lyases	132	102	90	134	132	132	168	146	148	1184
PL1_8	PL1's subfamily	PL	Polysaccharide Lyases	2	2	2	0	0	0	2	0	2	10
PL1_9	PL1's subfamily	PL	Polysaccharide Lyases	14	8	22	18	12	24	4	14	10	126
PL10	Pectate lyase (EC 4.2.2.2);	PL	Polysaccharide Lyases	134	122	160	184	134	178	162	158	84	1316
PL10_1	PL10's subfamily	PL	Polysaccharide Lyases	1370	1184	1302	1046	1028	1052	1048	1024	864	9918
PL10_2	PL10's subfamily	PL	Polysaccharide Lyases	1596	1524	1468	1654	1764	1786	1660	1944	1654	15050
PL10_3	PL10's subfamily	PL	Polysaccharide Lyases	92	102	146	154	142	180	140	182	200	1338
PL11	Rhamnogalacturonan endolyase (EC 4.2.2.23);Rhamnogalacturonan exolyase (EC 4.2.2.24);	PL	Polysaccharide Lyases	2238	2136	2656	1880	1834	1798	2266	2042	1848	18698
PL11_1	PL11's subfamily	PL	Polysaccharide Lyases	1550	1444	1812	810	918	732	1544	1348	1094	11252
PL11_2	PL11's subfamily	PL	Polysaccharide Lyases	196	266	254	136	180	134	254	272	184	1876
PL12	Heparin lyase / heparin lyase I (EC 4.2.2.7);Heparin-sulfate lyase / heparin lyase III (EC 4.2.2.8);	PL	Polysaccharide Lyases	474	438	456	418	410	416	488	582	470	4152
PL12_1	PL12's subfamily	PL	Polysaccharide Lyases	0	2	4	0	6	4	6	2	0	24
PL12_2	PL12's subfamily	PL	Polysaccharide Lyases	16	8	18	14	6	10	8	10	18	108
PL12_3	PL12's subfamily	PL	Polysaccharide Lyases	592	480	464	446	492	460	442	402	348	4126
PL14	Alginate lyase (EC 4.2.2.-);Endo-β-1,4-glucuronan lyase (EC 4.2.2.14);Oligoalginate lyase / exo-alginate lyase (EC 4.2.2.26);Poly(β-mannuronate) lyase / M-specific alginate lyase (EC 4.2.2.3);	PL	Polysaccharide Lyases	236	134	206	166	190	194	238	296	304	1964
PL14_3	PL14's subfamily	PL	Polysaccharide Lyases	42	46	36	38	38	36	32	34	18	320
PL15	Exo-heparin lyase (reducing-end specific) (EC 4.2.2.-);Oligoalginate lyase / exo-alginate lyase (EC 4.2.2.26);Poly(β-mannuronate) lyase / M-specific alginate lyase (EC 4.2.2.3);	PL	Polysaccharide Lyases	82	82	76	142	100	116	116	86	88	888
PL15_1	PL15's subfamily	PL	Polysaccharide Lyases	2	0	0	0	0	2	16	0	0	20
PL15_2	PL15's subfamily	PL	Polysaccharide Lyases	2	0	0	2	4	2	0	2	0	12
PL16	Hyaluronate lyase (EC 4.2.2.1);	PL	Polysaccharide Lyases	0	10	2	12	10	4	6	8	2	54
PL17	Alginate lyase (EC 4.2.2.-);Oligomannuronate lyase / exo-acting mannuronan lyase (EC 4.2.2.-);Hyaluronate lyase (EC 4.2.2.1);Poly(α-L-guluronate) lyase / G-specific alginate lyase (EC 4.2.2.11);Oligoalginate lyase / exo-alginate lyase (EC 4.2.2.26);Poly(β-mannuronate) lyase / M-specific alginate lyase (EC 4.2.2.3);	PL	Polysaccharide Lyases	156	172	126	138	176	124	138	132	122	1284
PL17_1	PL17's subfamily	PL	Polysaccharide Lyases	2	0	0	0	0	2	2	6	12	24
PL17_2	PL17's subfamily	PL	Polysaccharide Lyases	42	28	34	44	54	30	22	14	30	298
PL2	Pectate lyase (EC 4.2.2.2);Exo-polygalacturonate lyase (EC 4.2.2.9);	PL	Polysaccharide Lyases	14	18	28	32	22	18	40	36	44	252
PL2_1	PL2's subfamily	PL	Polysaccharide Lyases	0	0	0	0	0	0	8	0	0	8
PL2_2	PL2's subfamily	PL	Polysaccharide Lyases	28	20	16	18	16	10	12	28	16	164
PL20	Endo-β-1,4-glucuronan lyase (EC 4.2.2.14);	PL	Polysaccharide Lyases	142	130	226	140	144	168	204	168	216	1538
PL21	Acharan-sulfate lyase (EC 4.2.2.-);Heparin lyase / heparin lyase I (EC 4.2.2.7);Heparin-sulfate lyase / heparin lyase III (EC 4.2.2.8);	PL	Polysaccharide Lyases	0	0	4	0	4	4	2	4	2	20
PL22	Oligogalacturonate lyase / oligogalacturonide lyase (EC 4.2.2.6);	PL	Polysaccharide Lyases	4322	3898	4492	3716	3680	3734	3998	4152	3722	35714
PL22_1	PL22's subfamily	PL	Polysaccharide Lyases	74	120	96	116	104	148	216	164	160	1198
PL22_2	PL22's subfamily	PL	Polysaccharide Lyases	1944	1766	2536	1102	1140	1008	1808	1442	1076	13822
PL25	Ulvan lyase (EC 4.2.2.-);	PL	Polysaccharide Lyases	16	16	22	26	30	18	10	8	2	148
PL26	Rhamnogalacturonan exolyase (EC 4.2.2.24);	PL	Polysaccharide Lyases	3606	3018	3664	2680	2970	2506	3370	3522	2932	28268
PL27	L-rhamnose-α-1,4-D-glucuronate lyase (EC 4.2.2.28);	PL	Polysaccharide Lyases	148	140	214	196	192	176	406	448	416	2336
PL28	Ulvan lyase (EC 4.2.2.-);	PL	Polysaccharide Lyases	0	0	0	6	0	0	8	2	8	24
PL29	Chondroitin-sulfate ABC endolyase (EC 4.2.2.20);	PL	Polysaccharide Lyases	1400	1250	1236	1140	1092	1334	1196	1206	1248	11102
PL3	Pectate lyase (EC 4.2.2.2);	PL	Polysaccharide Lyases	1130	1098	1246	342	312	342	678	548	428	6124
PL3_1	PL3's subfamily	PL	Polysaccharide Lyases	0	0	0	0	0	0	2	0	0	2
PL3_2	PL3's subfamily	PL	Polysaccharide Lyases	16	10	26	18	28	16	22	14	26	176
PL3_4	PL3's subfamily	PL	Polysaccharide Lyases	694	534	630	552	560	792	800	780	734	6076
PL3_5	PL3's subfamily	PL	Polysaccharide Lyases	0	0	2	8	4	10	6	2	4	36
PL30	Hyaluronate lyase (EC 4.2.2.1);	PL	Polysaccharide Lyases	0	0	0	14	0	2	0	0	0	16
PL31	Endo-β-1,4-glucuronan lyase (EC 4.2.2.14);Poly(β-mannuronate) lyase / M-specific alginate lyase (EC 4.2.2.3);	PL	Polysaccharide Lyases	2386	2202	2262	2650	2786	3250	2224	2470	2336	22566
PL32	Poly(β-mannuronate) lyase / M-specific alginate lyase (EC 4.2.2.3);	PL	Polysaccharide Lyases	194	180	264	148	172	172	174	170	166	1640
PL33	Hyaluronate lyase (EC 4.2.2.1);Chondroitin-sulfate ABC endolyase (EC 4.2.2.20);Gellan lyase (EC 4.2.2.25);Chondroitin AC lyase (EC 4.2.2.5);	PL	Polysaccharide Lyases	78	62	86	56	60	30	38	44	38	492
PL33_1	PL33's subfamily	PL	Polysaccharide Lyases	86	80	84	72	52	78	50	48	54	604
PL33_2	PL33's subfamily	PL	Polysaccharide Lyases	58	40	46	50	66	22	38	38	30	388
PL34	Alginate lyase (EC 4.2.2.-);	PL	Polysaccharide Lyases	106	96	120	130	118	108	126	144	114	1062
PL35	Chondroitin lyase / chondroitinase (EC 4.2.2.-);	PL	Polysaccharide Lyases	218	192	228	176	196	166	154	178	118	1626
PL36_2	PL36's subfamily	PL	Polysaccharide Lyases	72	42	52	42	22	28	24	32	16	330
PL37	Ulvan lyase (EC 4.2.2.-);Chondroitin-sulfate ABC endolyase (EC 4.2.2.20);Heparin-sulfate lyase / heparin lyase III (EC 4.2.2.8);	PL	Polysaccharide Lyases	150	212	126	184	158	104	40	44	66	1084
PL38	Exo-β-1,4-glucuronan lyase (EC 4.2.2.-);Poly-(MG)-lyase / MG-specific alginate lyase (EC 4.2.2.-);Poly(α-L-guluronate) lyase / G-specific alginate lyase (EC 4.2.2.11);Endo-β-1,4-glucuronan lyase (EC 4.2.2.14);Poly(β-mannuronate) lyase / M-specific alginate lyase (EC 4.2.2.3);	PL	Polysaccharide Lyases	1884	1772	1934	1730	1640	1708	1478	1396	1518	15060
PL39	Poly-(MG)-lyase / MG-specific alginate lyase (EC 4.2.2.-);Poly(α-L-guluronate) lyase / G-specific alginate lyase (EC 4.2.2.11);Poly(β-mannuronate) lyase / M-specific alginate lyase (EC 4.2.2.3);	PL	Polysaccharide Lyases	566	456	500	490	498	482	642	618	594	4846
PL4	Rhamnogalacturonan endolyase (EC 4.2.2.23);	PL	Polysaccharide Lyases	3558	3414	4086	2350	2546	2390	3458	2960	2308	27070
PL4_1	PL4's subfamily	PL	Polysaccharide Lyases	300	310	374	240	248	276	458	392	338	2936
PL4_2	PL4's subfamily	PL	Polysaccharide Lyases	96	96	88	42	48	40	100	60	78	648
PL4_4	PL4's subfamily	PL	Polysaccharide Lyases	336	338	422	232	254	278	400	334	310	2904
PL4_5	PL4's subfamily	PL	Polysaccharide Lyases	36	32	52	42	52	40	30	40	24	348
PL40	Ulvan lyase (EC 4.2.2.-);	PL	Polysaccharide Lyases	382	358	360	290	312	224	294	284	302	2806
PL41	Poly(β-mannuronate) lyase / M-specific alginate lyase (EC 4.2.2.3);	PL	Polysaccharide Lyases	94	68	98	122	102	104	78	94	70	830
PL42	L-rhamnose-α-1,4-D-glucuronate lyase (EC 4.2.2.28);	PL	Polysaccharide Lyases	2432	2190	2500	1788	1564	1826	1868	1910	1736	17814
PL5	Endo-β-1,4-glucuronan lyase (EC 4.2.2.14);Poly(β-mannuronate) lyase / M-specific alginate lyase (EC 4.2.2.3);	PL	Polysaccharide Lyases	128	96	120	72	58	76	56	80	76	762
PL5_1	PL5's subfamily	PL	Polysaccharide Lyases	0	2	4	4	0	6	2	0	0	18
PL6	Alginate lyase (EC 4.2.2.-);Oligo-α-L-guluronate lyase / exo-acting α-L-guluronan lyase (EC 4.2.2.-);Poly-(MG)-lyase / MG-specific alginate lyase (EC 4.2.2.-);Poly(α-L-guluronate) lyase / G-specific alginate lyase (EC 4.2.2.11);Chondroitinase B (EC 4.2.2.19);Oligoalginate lyase / exo-alginate lyase (EC 4.2.2.26);Poly(β-mannuronate) lyase / M-specific alginate lyase (EC 4.2.2.3);	PL	Polysaccharide Lyases	926	808	902	1068	1086	1058	1094	1012	852	8806
PL6_1	PL6's subfamily	PL	Polysaccharide Lyases	1258	1162	1240	1252	1338	1324	1420	1728	1386	12108
PL6_2	PL6's subfamily	PL	Polysaccharide Lyases	788	654	678	636	744	786	738	752	652	6428
PL6_3	PL6's subfamily	PL	Polysaccharide Lyases	28	22	18	2	14	20	8	20	12	144
PL7	Alginate lyase (EC 4.2.2.-);Poly-(MG)-lyase / MG-specific alginate lyase (EC 4.2.2.-);Poly(α-L-guluronate) lyase / G-specific alginate lyase (EC 4.2.2.11);Endo-β-1,4-glucuronan lyase (EC 4.2.2.14);Oligoalginate lyase / exo-alginate lyase (EC 4.2.2.26);Poly(β-mannuronate) lyase / M-specific alginate lyase (EC 4.2.2.3);	PL	Polysaccharide Lyases	200	156	210	112	146	110	106	138	114	1292
PL7_1	PL7's subfamily	PL	Polysaccharide Lyases	22	6	22	12	22	12	24	12	8	140
PL7_3	PL7's subfamily	PL	Polysaccharide Lyases	626	596	578	548	606	610	560	692	618	5434
PL7_4	PL7's subfamily	PL	Polysaccharide Lyases	1650	1560	1754	1228	1218	1318	1296	1132	1220	12376
PL7_5	PL7's subfamily	PL	Polysaccharide Lyases	0	0	4	0	4	2	2	0	0	12
PL8	Exo-β-1,4-glucuronan lyase (EC 4.2.2.-);Exo-hyaluronate lyase (EC 4.2.2.-);Hyaluronate lyase (EC 4.2.2.1);Xanthan lyase (EC 4.2.2.12);Chondroitin-sulfate ABC endolyase (EC 4.2.2.20);Poly(β-mannuronate) lyase / M-specific alginate lyase (EC 4.2.2.3);Chondroitin AC lyase (EC 4.2.2.5);Heparin lyase / heparin lyase I (EC 4.2.2.7);	PL	Polysaccharide Lyases	2128	1956	2106	1860	1986	2042	1854	1836	1862	17630
PL8_2	PL8's subfamily	PL	Polysaccharide Lyases	16	14	32	8	12	8	8	2	10	110
PL8_3	PL8's subfamily	PL	Polysaccharide Lyases	688	616	750	194	134	174	368	260	190	3374
PL8_4	PL8's subfamily	PL	Polysaccharide Lyases	0	2	0	0	2	2	0	0	0	6
PL9	Thiopeptidoglycan lyase (EC 4.2.2.-);Pectin lyase (EC 4.2.2.10);Pectate lyase (EC 4.2.2.2);Rhamnogalacturonan endolyase (EC 4.2.2.23);Exo-polygalacturonate lyase (EC 4.2.2.9);	PL	Polysaccharide Lyases	5022	4630	5170	3284	3674	3728	5194	5538	4582	40822
PL9_1	PL9's subfamily	PL	Polysaccharide Lyases	1146	982	1102	792	912	1072	1144	1174	986	9310
PL9_2	PL9's subfamily	PL	Polysaccharide Lyases	2444	2336	2452	2134	2136	2364	2446	2696	2478	21486
PL9_3	PL9's subfamily	PL	Polysaccharide Lyases	1308	1124	1064	1070	1120	1258	1010	1176	1072	10202
PL9_4	PL9's subfamily	PL	Polysaccharide Lyases	66	48	70	122	98	156	118	150	98	926
SLH	-	SLH	Cellulosome Modules	30	36	18	38	26	38	32	66	30	314
