# Supplementary material for: Physiological and Multi-Omics Insights into Trichoderma harzianum Alleviating Aged Microplastic Stress in Nicotiana benthamiana
Source: Int J Mol Sci. 2025 Dec 2;26(23):11667. doi: 10.3390/ijms262311667 (PMC12692410; doi:10.3390/ijms262311667)
Supplement: Supplementary file 1 [file ijms-26-11667-s001.zip › Supplementary Table S6.xlsx]

## Sheet: Sheet1
Supplementary Table S6 Statistical analysis of metagenomic assembly data
Samples	Insert Size (bp)	Read length (bp)	Raw reads	Raw base (bp)	Raw base (Gb)	Clean reads	Clean base(bp)	Percent in raw reads(%)	Percent in raw bases(%)	Contigs	Contigs bases(bp)	N50(bp)	N90(bp)	Max(bp)	Min(bp)	ORFs	Total Length(bp)	Average Length(bp)	Max(bp)	Min(bp)	Unique number
MP320_1	500	150	82937720	12523595720	12.5	83023574	12489149618	98.5035	98.131	972771	744476968	817	362	484114	300	1330433	646100202	485.63	49722	102	2477543
MP320_2	500	150	84284916	12727022316	12.7	90082996	13546873734	98.6469	98.2432	984800	756364186	820	364	416279	300	1350500	657343542	486.74	49722	102	2521583
MP320_3	500	150	91318650	13789116150	13.7	88080914	13243441901	98.5625	98.1418	1102756	848807178	825	367	416268	300	1508288	733348131	486.21	49722	102	2545164
CK_1	500	150	89365514	13494192614	13.5	82743296	12445447934	98.5469	98.1621	979098	772857069	867	367	504179	300	1355452	663462663	489.48	49722	102	2497541
CK_2	500	150	81618042	12324324342	12.3	80453296	12102967415	98.5729	98.2039	934641	726786217	844	366	416053	300	1283935	624128070	486.11	49722	102	2447163
CK_3	500	150	89342868	13490773068	13.4	87995230	13233181942	98.4916	98.0906	996890	783800561	860	366	494763	300	1376920	670898271	487.25	50649	102	2543350
MP320+T4_1	500	150	86756712	13100263512	13.1	81814064	12306940138	98.6452	98.27	1050865	818056652	836	366	693564	300	1447261	709220685	490.04	49722	102	2570240
MP320+T4_2	500	150	93318652	14091116452	14.1	92015908	13838188183	98.604	98.2051	1076869	847379688	863	366	1100117	300	1494990	736477245	492.63	41979	102	2604841
MP320+T4_3	500	150	83963386	12678471286	12.6	85433202	12852719165	98.4745	98.1104	968810	754926513	848	364	1079662	300	1333314	653488989	490.12	50649	102	2484735
