# Supplementary material for: Physiological and Multi-Omics Insights into Trichoderma harzianum Alleviating Aged Microplastic Stress in Nicotiana benthamiana
Source: Int J Mol Sci. 2025 Dec 2;26(23):11667. doi: 10.3390/ijms262311667 (PMC12692410; doi:10.3390/ijms262311667)
Supplement: Supplementary file 1 [file ijms-26-11667-s001.zip › Supplementary Table S7.xlsx]

## Sheet: tax_s(2)
Supplementary Table S7 Statistics of different microbial abundances in macrogenomes
Domain	Kingdom	Phylum	Class	Order	Family	Genus	Species	CK_1	CK_2	CK_3	MP320_1	MP320_2	MP320_3	MP320+T4_1	MP320+T4_2	MP320+T4_3	Total
d__Archaea	k__unclassified_d__Archaea	p__Candidatus_Aenigmarchaeota	c__unclassified_p__Candidatus_Aenigmarchaeota	o__unclassified_p__Candidatus_Aenigmarchaeota	f__unclassified_p__Candidatus_Aenigmarchaeota	g__unclassified_p__Candidatus_Aenigmarchaeota	s__Candidatus_Aenigmarchaeota_archaeon	14	12	14	22	14	26	12	14	22	150
d__Archaea	k__unclassified_d__Archaea	p__Candidatus_Bathyarchaeota	c__unclassified_p__Candidatus_Bathyarchaeota	o__unclassified_p__Candidatus_Bathyarchaeota	f__unclassified_p__Candidatus_Bathyarchaeota	g__unclassified_p__Candidatus_Bathyarchaeota	s__Candidatus_Bathyarchaeota_archaeon	132	114	150	86	68	118	294	298	218	1478
d__Archaea	k__unclassified_d__Archaea	p__Candidatus_Bathyarchaeota	c__unclassified_p__Candidatus_Bathyarchaeota	o__unclassified_p__Candidatus_Bathyarchaeota	f__unclassified_p__Candidatus_Bathyarchaeota	g__unclassified_p__Candidatus_Bathyarchaeota	s__Candidatus_Bathyarchaeota_archaeon_B24-2	18	2	18	2	0	6	8	8	2	64
d__Archaea	k__unclassified_d__Archaea	p__Candidatus_Bathyarchaeota	c__unclassified_p__Candidatus_Bathyarchaeota	o__unclassified_p__Candidatus_Bathyarchaeota	f__unclassified_p__Candidatus_Bathyarchaeota	g__unclassified_p__Candidatus_Bathyarchaeota	s__Candidatus_Bathyarchaeota_archaeon_RBG_13_46_16b	10	2	2	8	2	10	16	24	22	96
d__Archaea	k__unclassified_d__Archaea	p__Candidatus_Bathyarchaeota	c__unclassified_p__Candidatus_Bathyarchaeota	o__unclassified_p__Candidatus_Bathyarchaeota	f__unclassified_p__Candidatus_Bathyarchaeota	g__unclassified_p__Candidatus_Bathyarchaeota	s__Candidatus_Bathyarchaeota_archaeon_RBG_16_48_13	2	0	0	0	0	2	0	0	2	6
d__Archaea	k__unclassified_d__Archaea	p__Candidatus_Brockarchaeota	c__unclassified_p__Candidatus_Brockarchaeota	o__unclassified_p__Candidatus_Brockarchaeota	f__unclassified_p__Candidatus_Brockarchaeota	g__unclassified_p__Candidatus_Brockarchaeota	s__Candidatus_Brockarchaeota_archaeon	0	0	0	0	0	2	0	0	0	2
d__Archaea	k__unclassified_d__Archaea	p__Candidatus_Culexarchaeota	c__Candidatus_Culexarchaeia	o__Candidatus_Culexarchaeles	f__Candidatus_Culexarchaeaceae	g__Candidatus_Culexarchaeum	s__Candidatus_Culexarchaeum_yellowstonense	2	4	2	2	4	6	0	10	8	38
d__Archaea	k__unclassified_d__Archaea	p__Candidatus_Diapherotrites	c__unclassified_p__Candidatus_Diapherotrites	o__unclassified_p__Candidatus_Diapherotrites	f__unclassified_p__Candidatus_Diapherotrites	g__Candidatus_Iainarchaeum	s__Candidatus_ainarchaeum_sp.	2	0	0	0	0	2	6	4	8	22
d__Archaea	k__unclassified_d__Archaea	p__Candidatus_Diapherotrites	c__unclassified_p__Candidatus_Diapherotrites	o__unclassified_p__Candidatus_Diapherotrites	f__unclassified_p__Candidatus_Diapherotrites	g__unclassified_p__Candidatus_Diapherotrites	s__Candidatus_Diapherotrites_archaeon_CG08_land_8_20_14_0_20_34_12	22	46	66	8	14	10	18	20	10	214
d__Archaea	k__unclassified_d__Archaea	p__Candidatus_Geothermarchaeota	c__unclassified_p__Candidatus_Geothermarchaeota	o__unclassified_p__Candidatus_Geothermarchaeota	f__unclassified_p__Candidatus_Geothermarchaeota	g__unclassified_p__Candidatus_Geothermarchaeota	s__Candidatus_Geothermarchaeota_archaeon	0	0	0	0	2	0	0	0	0	2
d__Archaea	k__unclassified_d__Archaea	p__Candidatus_Geothermarchaeota	c__unclassified_p__Candidatus_Geothermarchaeota	o__unclassified_p__Candidatus_Geothermarchaeota	f__unclassified_p__Candidatus_Geothermarchaeota	g__unclassified_p__Candidatus_Geothermarchaeota	s__Candidatus_Geothermarchaeota_archaeon_ex4572_27	4	2	4	6	4	0	2	14	4	40
d__Archaea	k__unclassified_d__Archaea	p__Candidatus_Hadarchaeota	c__Candidatus_Hadarchaeia	o__unclassified_c__Candidatus_Hadarchaeia	f__unclassified_c__Candidatus_Hadarchaeia	g__unclassified_c__Candidatus_Hadarchaeia	s__Hadesarchaea_archaeon	2	4	14	2	0	0	0	10	2	34
d__Archaea	k__unclassified_d__Archaea	p__Candidatus_Heimdallarchaeota	c__unclassified_p__Candidatus_Heimdallarchaeota	o__unclassified_p__Candidatus_Heimdallarchaeota	f__unclassified_p__Candidatus_Heimdallarchaeota	g__unclassified_p__Candidatus_Heimdallarchaeota	s__Candidatus_Heimdallarchaeota_archaeon	22	8	8	10	4	2	4	8	12	78
d__Archaea	k__unclassified_d__Archaea	p__Candidatus_Heimdallarchaeota	c__unclassified_p__Candidatus_Heimdallarchaeota	o__unclassified_p__Candidatus_Heimdallarchaeota	f__unclassified_p__Candidatus_Heimdallarchaeota	g__unclassified_p__Candidatus_Heimdallarchaeota	s__Candidatus_Heimdallarchaeota_archaeon_LC_2	6	6	8	0	0	0	0	2	2	24
d__Archaea	k__unclassified_d__Archaea	p__Candidatus_Lokiarchaeota	c__unclassified_p__Candidatus_Lokiarchaeota	o__unclassified_p__Candidatus_Lokiarchaeota	f__unclassified_p__Candidatus_Lokiarchaeota	g__unclassified_p__Candidatus_Lokiarchaeota	s__Candidatus_Lokiarchaeota_archaeon	4	0	2	2	6	2	6	2	6	30
d__Archaea	k__unclassified_d__Archaea	p__Candidatus_Micrarchaeota	c__unclassified_p__Candidatus_Micrarchaeota	o__unclassified_p__Candidatus_Micrarchaeota	f__unclassified_p__Candidatus_Micrarchaeota	g__unclassified_p__Candidatus_Micrarchaeota	s__Candidatus_Micrarchaeota_archaeon	0	0	0	0	0	2	0	6	4	12
d__Archaea	k__unclassified_d__Archaea	p__Candidatus_Thermoplasmatota	c__Candidatus_Poseidoniia	o__Candidatus_Poseidoniales	f__unclassified_o__Candidatus_Poseidoniales	g__unclassified_o__Candidatus_Poseidoniales	s__Candidatus_Poseidoniales_archaeon	24	46	8	30	20	28	74	62	56	348
d__Archaea	k__unclassified_d__Archaea	p__Candidatus_Thermoplasmatota	c__Candidatus_Poseidoniia	o__unclassified_c__Candidatus_Poseidoniia	f__unclassified_c__Candidatus_Poseidoniia	g__unclassified_c__Candidatus_Poseidoniia	s__Candidatus_Poseidoniia_archaeon	4	2	10	2	4	4	6	4	4	40
d__Archaea	k__unclassified_d__Archaea	p__Candidatus_Thermoplasmatota	c__Thermoplasmata	o__Methanomassiliicoccales	f__unclassified_o__Methanomassiliicoccales	g__unclassified_o__Methanomassiliicoccales	s__Methanomassiliicoccales_archaeon	0	8	0	0	0	0	0	0	0	8
d__Archaea	k__unclassified_d__Archaea	p__Candidatus_Thermoplasmatota	c__Thermoplasmata	o__Thermoplasmatales	f__Thermoplasmataceae	g__Thermoplasma	s__Thermoplasma_sp.	0	2	0	22	10	26	14	8	4	86
d__Archaea	k__unclassified_d__Archaea	p__Candidatus_Thermoplasmatota	c__Thermoplasmata	o__Thermoplasmatales	f__unclassified_o__Thermoplasmatales	g__Thermogymnomonas	s__Thermogymnomonas_acidicola	0	4	0	2	4	10	6	0	2	28
d__Archaea	k__unclassified_d__Archaea	p__Candidatus_Thermoplasmatota	c__Thermoplasmata	o__Thermoplasmatales	f__unclassified_o__Thermoplasmatales	g__unclassified_o__Thermoplasmatales	s__Thermoplasmatales_archaeon	68	84	72	34	42	68	182	214	186	950
d__Archaea	k__unclassified_d__Archaea	p__Candidatus_Thermoplasmatota	c__Thermoplasmata	o__Thermoplasmatales	f__unclassified_o__Thermoplasmatales	g__unclassified_o__Thermoplasmatales	s__Thermoplasmatales_archaeon_SW_10_69_26	0	4	0	0	2	0	2	4	6	18
d__Archaea	k__unclassified_d__Archaea	p__Candidatus_Thermoplasmatota	c__Thermoplasmata	o__unclassified_c__Thermoplasmata	f__unclassified_c__Thermoplasmata	g__unclassified_c__Thermoplasmata	s__Thermoplasmata_archaeon	72	94	88	102	62	98	130	138	112	896
d__Archaea	k__unclassified_d__Archaea	p__Candidatus_Thermoplasmatota	c__Thermoplasmata	o__unclassified_c__Thermoplasmata	f__unclassified_c__Thermoplasmata	g__unclassified_c__Thermoplasmata	s__Thermoplasmata_archaeon_M9B2D	0	2	8	10	22	8	10	4	4	68
d__Archaea	k__unclassified_d__Archaea	p__Candidatus_Thermoplasmatota	c__unclassified_p__Candidatus_Thermoplasmatota	o__unclassified_p__Candidatus_Thermoplasmatota	f__unclassified_p__Candidatus_Thermoplasmatota	g__unclassified_p__Candidatus_Thermoplasmatota	s__Candidatus_Thermoplasmatota_archaeon	16	26	14	32	22	30	68	28	32	268
d__Archaea	k__unclassified_d__Archaea	p__Candidatus_Thorarchaeota	c__unclassified_p__Candidatus_Thorarchaeota	o__unclassified_p__Candidatus_Thorarchaeota	f__unclassified_p__Candidatus_Thorarchaeota	g__unclassified_p__Candidatus_Thorarchaeota	s__Candidatus_Thorarchaeota_archaeon	12	2	2	0	2	4	18	4	14	58
d__Archaea	k__unclassified_d__Archaea	p__Candidatus_Thorarchaeota	c__unclassified_p__Candidatus_Thorarchaeota	o__unclassified_p__Candidatus_Thorarchaeota	f__unclassified_p__Candidatus_Thorarchaeota	g__unclassified_p__Candidatus_Thorarchaeota	s__Candidatus_Thorarchaeota_archaeon_AB_25	4	2	2	6	6	0	4	4	0	28
d__Archaea	k__unclassified_d__Archaea	p__Candidatus_Verstraetearchaeota	c__unclassified_p__Candidatus_Verstraetearchaeota	o__unclassified_p__Candidatus_Verstraetearchaeota	f__unclassified_p__Candidatus_Verstraetearchaeota	g__unclassified_p__Candidatus_Verstraetearchaeota	s__Candidatus_Verstraetearchaeota_archaeon	8	0	4	4	0	2	0	10	2	30
d__Archaea	k__unclassified_d__Archaea	p__Candidatus_Woesearchaeota	c__unclassified_p__Candidatus_Woesearchaeota	o__unclassified_p__Candidatus_Woesearchaeota	f__unclassified_p__Candidatus_Woesearchaeota	g__unclassified_p__Candidatus_Woesearchaeota	s__Candidatus_Woesearchaeota_archaeon	36	38	58	76	52	88	140	68	54	610
d__Archaea	k__unclassified_d__Archaea	p__Candidatus_Woesearchaeota	c__unclassified_p__Candidatus_Woesearchaeota	o__unclassified_p__Candidatus_Woesearchaeota	f__unclassified_p__Candidatus_Woesearchaeota	g__unclassified_p__Candidatus_Woesearchaeota	s__Candidatus_Woesearchaeota_archaeon_CG08_land_8_20_14_0_20_47_9	0	0	0	0	0	0	6	0	4	10
d__Archaea	k__unclassified_d__Archaea	p__Candidatus_Woesearchaeota	c__unclassified_p__Candidatus_Woesearchaeota	o__unclassified_p__Candidatus_Woesearchaeota	f__unclassified_p__Candidatus_Woesearchaeota	g__unclassified_p__Candidatus_Woesearchaeota	s__Candidatus_Woesearchaeota_archaeon_CG10_big_fil_rev_8_21_14_0_10_30_7	2	2	6	4	4	4	14	6	14	56
d__Archaea	k__unclassified_d__Archaea	p__Euryarchaeota	c__Archaeoglobi	o__Archaeoglobales	f__Archaeoglobaceae	g__Archaeoglobus	s__Archaeoglobus_sp.	10	2	6	4	2	8	2	8	8	50
d__Archaea	k__unclassified_d__Archaea	p__Euryarchaeota	c__Archaeoglobi	o__Archaeoglobales	f__unclassified_o__Archaeoglobales	g__unclassified_o__Archaeoglobales	s__Archaeoglobales_archaeon	0	4	2	0	2	4	4	10	0	26
d__Archaea	k__unclassified_d__Archaea	p__Euryarchaeota	c__Archaeoglobi	o__unclassified_c__Archaeoglobi	f__unclassified_c__Archaeoglobi	g__unclassified_c__Archaeoglobi	s__Archaeoglobi_archaeon	0	0	2	0	0	8	0	2	6	18
d__Archaea	k__unclassified_d__Archaea	p__Euryarchaeota	c__Candidatus_Methanofastidiosa	o__unclassified_c__Candidatus_Methanofastidiosa	f__unclassified_c__Candidatus_Methanofastidiosa	g__Candidatus_Methanofastidiosum	s__Candidatus_Methanofastidiosum_sp.	0	4	0	10	10	4	0	14	4	46
d__Archaea	k__unclassified_d__Archaea	p__Euryarchaeota	c__Halobacteria	o__Halobacteriales	f__Haladaptataceae	g__Haladaptatus	s__Haladaptatus_sp._R4	0	0	0	0	0	4	2	0	0	6
d__Archaea	k__unclassified_d__Archaea	p__Euryarchaeota	c__Halobacteria	o__Halobacteriales	f__Haloarculaceae	g__Halorientalis	s__Halorientalis_sp.	0	0	0	0	0	0	4	0	0	4
d__Archaea	k__unclassified_d__Archaea	p__Euryarchaeota	c__Halobacteria	o__Halobacteriales	f__Haloarculaceae	g__Halorientalis	s__Halorientalis_sp._IM1011	6	0	0	0	2	0	0	0	0	8
d__Archaea	k__unclassified_d__Archaea	p__Euryarchaeota	c__Halobacteria	o__Halobacteriales	f__Halococcaceae	g__Halalkalicoccus	s__Halalkalicoccus_jeotgali	4	0	4	2	0	2	4	0	4	20
d__Archaea	k__unclassified_d__Archaea	p__Euryarchaeota	c__Halobacteria	o__Halobacteriales	f__unclassified_o__Halobacteriales	g__unclassified_o__Halobacteriales	s__Halobacteriales_archaeon	0	2	0	0	0	0	4	0	2	8
d__Archaea	k__unclassified_d__Archaea	p__Euryarchaeota	c__Halobacteria	o__Haloferacales	f__Haloferacaceae	g__Halalkaliarchaeum	s__Halalkaliarchaeum_desulfuricum	2	2	6	4	6	2	4	6	6	38
d__Archaea	k__unclassified_d__Archaea	p__Euryarchaeota	c__Halobacteria	o__Haloferacales	f__Haloferacaceae	g__Halobellus	s__Halobellus_sp._Atlit-31R	0	4	2	0	0	0	0	0	0	6
d__Archaea	k__unclassified_d__Archaea	p__Euryarchaeota	c__Halobacteria	o__Haloferacales	f__Haloferacaceae	g__Haloplanus	s__Haloplanus_ruber	4	2	2	2	0	2	0	2	0	14
d__Archaea	k__unclassified_d__Archaea	p__Euryarchaeota	c__Halobacteria	o__Haloferacales	f__Haloferacaceae	g__Haloprofundus	s__Haloprofundus_salinisoli	4	0	0	0	0	0	2	0	0	6
d__Archaea	k__unclassified_d__Archaea	p__Euryarchaeota	c__Halobacteria	o__Haloferacales	f__Haloferacaceae	g__Halorubrum	s__Halorubrum_trapanicum	2	4	2	0	0	0	4	4	6	22
d__Archaea	k__unclassified_d__Archaea	p__Euryarchaeota	c__Halobacteria	o__Haloferacales	f__Haloferacaceae	g__Halorubrum	s__Halorubrum_vacuolatum	0	0	0	0	0	0	0	2	0	2
d__Archaea	k__unclassified_d__Archaea	p__Euryarchaeota	c__Halobacteria	o__Haloferacales	f__Haloferacaceae	g__Salinigranum	s__Salinigranum_rubrum	0	0	2	8	2	6	2	12	0	32
d__Archaea	k__unclassified_d__Archaea	p__Euryarchaeota	c__Halobacteria	o__Natrialbales	f__Natrialbaceae	g__Natrinema	s__Natrinema_gelatinilyticum	0	2	4	2	0	2	2	2	0	14
d__Archaea	k__unclassified_d__Archaea	p__Euryarchaeota	c__Halobacteria	o__Natrialbales	f__Natrialbaceae	g__Natronosalvus	s__Natronosalvus_halobius	0	4	2	0	4	0	0	0	0	10
d__Archaea	k__unclassified_d__Archaea	p__Euryarchaeota	c__Halobacteria	o__unclassified_c__Halobacteria	f__unclassified_c__Halobacteria	g__unclassified_c__Halobacteria	s__Halobacteria_archaeon	12	8	14	2	14	10	12	28	4	104
d__Archaea	k__unclassified_d__Archaea	p__Euryarchaeota	c__Halobacteria	o__unclassified_c__Halobacteria	f__unclassified_c__Halobacteria	g__unclassified_c__Halobacteria	s__Halobacteria_archaeon_AArc-xg1-1	0	0	2	2	8	4	6	2	4	28
d__Archaea	k__unclassified_d__Archaea	p__Euryarchaeota	c__Methanobacteria	o__Methanobacteriales	f__Methanobacteriaceae	g__Methanobacterium	s__Methanobacterium_paludis	0	2	4	2	0	2	0	2	6	18
d__Archaea	k__unclassified_d__Archaea	p__Euryarchaeota	c__Methanobacteria	o__Methanobacteriales	f__Methanobacteriaceae	g__Methanobacterium	s__Methanobacterium_sp.	4	2	6	2	0	6	6	2	8	36
d__Archaea	k__unclassified_d__Archaea	p__Euryarchaeota	c__Methanobacteria	o__Methanobacteriales	f__Methanobacteriaceae	g__Methanothermobacter	s__Methanothermobacter_wolfeii	0	0	0	0	0	0	2	0	0	2
d__Archaea	k__unclassified_d__Archaea	p__Euryarchaeota	c__Methanomicrobia	o__Methanocellales	f__Methanocellaceae	g__Methanocella	s__Methanocella_paludicola	0	2	4	8	8	14	4	0	2	42
d__Archaea	k__unclassified_d__Archaea	p__Euryarchaeota	c__Methanomicrobia	o__Methanocellales	f__unclassified_o__Methanocellales	g__unclassified_o__Methanocellales	s__Methanocellales_archaeon	0	0	8	6	2	2	0	2	0	20
d__Archaea	k__unclassified_d__Archaea	p__Euryarchaeota	c__Methanomicrobia	o__Methanomicrobiales	f__Methanomicrobiaceae	g__Methanoculleus	s__Methanoculleus_sp.	0	0	2	2	0	2	0	0	0	6
d__Archaea	k__unclassified_d__Archaea	p__Euryarchaeota	c__Methanomicrobia	o__Methanomicrobiales	f__Methanomicrobiaceae	g__Methanoculleus	s__Methanoculleus_sp._7T	0	6	4	0	0	2	0	0	4	16
d__Archaea	k__unclassified_d__Archaea	p__Euryarchaeota	c__Methanomicrobia	o__Methanomicrobiales	f__Methanomicrobiaceae	g__Methanoculleus	s__Methanoculleus_taiwanensis	0	0	0	8	2	0	0	4	4	18
d__Archaea	k__unclassified_d__Archaea	p__Euryarchaeota	c__Methanomicrobia	o__Methanomicrobiales	f__Methanomicrobiaceae	g__Methanolacinia	s__Methanolacinia_paynteri	20	8	10	4	0	2	52	94	66	256
d__Archaea	k__unclassified_d__Archaea	p__Euryarchaeota	c__Methanomicrobia	o__Methanomicrobiales	f__Methanoregulaceae	g__Methanoregula	s__Methanoregula_sp.	8	2	0	0	0	4	0	0	2	16
d__Archaea	k__unclassified_d__Archaea	p__Euryarchaeota	c__Methanomicrobia	o__Methanomicrobiales	f__Methanoregulaceae	g__unclassified_f__Methanoregulaceae	s__Methanoregulaceae_archaeon	178	214	208	180	164	230	486	638	482	2780
d__Archaea	k__unclassified_d__Archaea	p__Euryarchaeota	c__Methanomicrobia	o__Methanomicrobiales	f__unclassified_o__Methanomicrobiales	g__unclassified_o__Methanomicrobiales	s__Methanomicrobiales_archaeon	78	72	74	82	76	86	182	232	170	1052
d__Archaea	k__unclassified_d__Archaea	p__Euryarchaeota	c__Methanomicrobia	o__Methanophagales	f__unclassified_o__Methanophagales	g__unclassified_o__Methanophagales	s__Methanophagales_archaeon	2	0	0	2	0	0	2	0	2	8
d__Archaea	k__unclassified_d__Archaea	p__Euryarchaeota	c__Methanomicrobia	o__Methanosarcinales	f__Candidatus_Methanoperedenaceae	g__Candidatus_Methanoperedens	s__Candidatus_Methanoperedens_sp.	8	16	4	8	6	4	32	26	16	120
d__Archaea	k__unclassified_d__Archaea	p__Euryarchaeota	c__Methanomicrobia	o__Methanosarcinales	f__Methanosarcinaceae	g__Methanococcoides	s__Methanococcoides_sp._NM1	0	2	0	0	0	2	0	0	0	4
d__Archaea	k__unclassified_d__Archaea	p__Euryarchaeota	c__Methanomicrobia	o__Methanosarcinales	f__Methanosarcinaceae	g__Methanolobus	s__Methanolobus_sp.	2	0	4	2	8	0	10	12	6	44
d__Archaea	k__unclassified_d__Archaea	p__Euryarchaeota	c__Methanomicrobia	o__Methanosarcinales	f__Methanosarcinaceae	g__Methanomethylovorans	s__Methanomethylovorans_sp.	0	6	4	0	2	0	0	0	0	12
d__Archaea	k__unclassified_d__Archaea	p__Euryarchaeota	c__Methanomicrobia	o__Methanosarcinales	f__Methanosarcinaceae	g__Methanosarcina	s__Methanosarcina_sp.	4	4	4	0	0	0	2	2	2	18
d__Archaea	k__unclassified_d__Archaea	p__Euryarchaeota	c__Methanomicrobia	o__Methanosarcinales	f__Methanosarcinaceae	g__unclassified_f__Methanosarcinaceae	s__Methanosarcinaceae_archaeon	2	18	8	8	12	12	10	14	8	92
d__Archaea	k__unclassified_d__Archaea	p__Euryarchaeota	c__Methanomicrobia	o__Methanosarcinales	f__unclassified_o__Methanosarcinales	g__unclassified_o__Methanosarcinales	s__Methanosarcinales_archaeon	0	14	0	4	2	4	8	2	10	44
d__Archaea	k__unclassified_d__Archaea	p__Euryarchaeota	c__Methanomicrobia	o__Methanosarcinales	f__unclassified_o__Methanosarcinales	g__unclassified_o__Methanosarcinales	s__Methanosarcinales_archaeon_Met12	8	8	12	8	6	12	54	38	52	198
d__Archaea	k__unclassified_d__Archaea	p__Euryarchaeota	c__Methanomicrobia	o__Methanotrichales	f__Methanotrichaceae	g__Methanothrix	s__Methanothrix_sp.	4	8	14	10	4	8	14	38	14	114
d__Archaea	k__unclassified_d__Archaea	p__Euryarchaeota	c__Methanomicrobia	o__unclassified_c__Methanomicrobia	f__unclassified_c__Methanomicrobia	g__unclassified_c__Methanomicrobia	s__Methanomicrobia_archaeon	2	0	0	0	0	0	4	2	0	8
d__Archaea	k__unclassified_d__Archaea	p__Euryarchaeota	c__Thermococci	o__Thermococcales	f__Thermococcaceae	g__Thermococcus	s__Thermococcus_sp._LS2	20	16	10	22	22	14	8	8	12	132
d__Archaea	k__unclassified_d__Archaea	p__Euryarchaeota	c__unclassified_p__Euryarchaeota	o__unclassified_p__Euryarchaeota	f__unclassified_p__Euryarchaeota	g__unclassified_p__Euryarchaeota	s__Euryarchaeota_archaeon	334	350	418	384	286	354	552	560	424	3662
d__Archaea	k__unclassified_d__Archaea	p__Euryarchaeota	c__unclassified_p__Euryarchaeota	o__unclassified_p__Euryarchaeota	f__unclassified_p__Euryarchaeota	g__unclassified_p__Euryarchaeota	s__Euryarchaeota_archaeon_RBG_13_57_23	2	10	4	2	0	0	6	0	0	24
d__Archaea	k__unclassified_d__Archaea	p__Nanoarchaeota	c__unclassified_p__Nanoarchaeota	o__unclassified_p__Nanoarchaeota	f__unclassified_p__Nanoarchaeota	g__unclassified_p__Nanoarchaeota	s__Nanoarchaeota_archaeon	2	0	0	4	0	2	10	4	0	22
d__Archaea	k__unclassified_d__Archaea	p__Nitrososphaerota	c__Nitrososphaeria	o__Nitrosopumilales	f__Nitrosopumilaceae	g__Nitrosopumilus	s__Nitrosopumilus_sp.	4	4	2	4	6	0	6	10	2	38
d__Archaea	k__unclassified_d__Archaea	p__Nitrososphaerota	c__Nitrososphaeria	o__Nitrososphaerales	f__Nitrososphaeraceae	g__Candidatus_Nitrosocosmicus	s__Candidatus_Nitrosocosmicus_oleophilus	2	0	4	0	2	2	0	0	0	10
d__Archaea	k__unclassified_d__Archaea	p__Nitrososphaerota	c__Nitrososphaeria	o__Nitrososphaerales	f__Nitrososphaeraceae	g__Nitrososphaera	s__Nitrososphaera_sp.	2	2	6	14	2	6	4	6	8	50
d__Archaea	k__unclassified_d__Archaea	p__Nitrososphaerota	c__unclassified_p__Nitrososphaerota	o__unclassified_p__Nitrososphaerota	f__unclassified_p__Nitrososphaerota	g__Candidatus_Nitrosotalea	s__Candidatus_Nitrosotalea_sp._TS	2	6	6	16	6	12	22	14	24	108
d__Archaea	k__unclassified_d__Archaea	p__Nitrososphaerota	c__unclassified_p__Nitrososphaerota	o__unclassified_p__Nitrososphaerota	f__unclassified_p__Nitrososphaerota	g__unclassified_p__Nitrososphaerota	s__Marine_Group_I_thaumarchaeote	2	0	0	0	0	2	0	0	2	6
d__Archaea	k__unclassified_d__Archaea	p__Nitrososphaerota	c__unclassified_p__Nitrososphaerota	o__unclassified_p__Nitrososphaerota	f__unclassified_p__Nitrososphaerota	g__unclassified_p__Nitrososphaerota	s__Nitrososphaerota_archaeon	222	198	236	178	166	204	410	468	420	2502
d__Archaea	k__unclassified_d__Archaea	p__Thermoproteota	c__Thermoprotei	o__Desulfurococcales	f__Desulfurococcaceae	g__Ignicoccus	s__Ignicoccus_pacificus	2	0	0	0	0	0	2	8	6	18
d__Archaea	k__unclassified_d__Archaea	p__Thermoproteota	c__Thermoprotei	o__Desulfurococcales	f__Pyrodictiaceae	g__Pyrodictium	s__Pyrodictium_sp.	0	0	0	6	2	2	2	8	2	22
d__Archaea	k__unclassified_d__Archaea	p__Thermoproteota	c__Thermoprotei	o__Fervidicoccales	f__Fervidicoccaceae	g__Fervidicoccus	s__Fervidicoccus_fontis	0	0	0	4	0	2	2	0	0	8
d__Archaea	k__unclassified_d__Archaea	p__Thermoproteota	c__Thermoprotei	o__Sulfolobales	f__Sulfolobaceae	g__Metallosphaera	s__Metallosphaera_cuprina	0	0	0	0	2	4	0	2	0	8
d__Archaea	k__unclassified_d__Archaea	p__Thermoproteota	c__Thermoprotei	o__Sulfolobales	f__Sulfolobaceae	g__Sulfolobus	s__Sulfolobus_sp._A20-N-F8	2	0	0	2	8	2	2	2	0	18
d__Archaea	k__unclassified_d__Archaea	p__Thermoproteota	c__Thermoprotei	o__Thermofilales	f__Thermofilaceae	g__unclassified_f__Thermofilaceae	s__Thermofilaceae_archaeon	2	2	0	6	2	2	4	18	10	46
d__Archaea	k__unclassified_d__Archaea	p__Thermoproteota	c__Thermoprotei	o__Thermoproteales	f__Thermoproteaceae	g__Thermoproteus	s__Thermoproteus_uzoniensis	4	4	16	20	8	12	8	2	6	80
d__Archaea	k__unclassified_d__Archaea	p__Thermoproteota	c__unclassified_p__Thermoproteota	o__unclassified_p__Thermoproteota	f__unclassified_p__Thermoproteota	g__unclassified_p__Thermoproteota	s__Thermoproteota_archaeon	8	0	2	2	0	2	8	16	14	52
d__Archaea	k__unclassified_d__Archaea	p__unclassified_d__Archaea	c__unclassified_d__Archaea	o__unclassified_d__Archaea	f__unclassified_d__Archaea	g__unclassified_d__Archaea	s__Candidatus_Pacearchaeota_archaeon	12	16	16	4	10	8	0	12	20	98
d__Archaea	k__unclassified_d__Archaea	p__unclassified_d__Archaea	c__unclassified_d__Archaea	o__unclassified_d__Archaea	f__unclassified_d__Archaea	g__unclassified_d__Archaea	s__archaeon	54	36	42	12	24	22	22	36	42	290
d__Archaea	k__unclassified_d__Archaea	p__unclassified_d__Archaea	c__unclassified_d__Archaea	o__unclassified_d__Archaea	f__unclassified_d__Archaea	g__unclassified_d__Archaea	s__archaeon_RBG_16_50_20	10	6	14	34	20	30	4	24	4	146
d__Bacteria	k__unclassified_d__Bacteria	p__Abditibacteriota	c__Abditibacteriia	o__Abditibacteriales	f__Abditibacteriaceae	g__Abditibacterium	s__Abditibacterium_utsteinense	1220	1242	1120	1642	1386	1504	1456	1636	1546	12752
d__Bacteria	k__unclassified_d__Bacteria	p__Acidobacteriota	c__Blastocatellia	o__Blastocatellales	f__Blastocatellaceae	g__Aridibacter	s__Aridibacter_famidurans	4	2	6	2	0	2	0	0	0	16
d__Bacteria	k__unclassified_d__Bacteria	p__Acidobacteriota	c__Blastocatellia	o__Blastocatellales	f__Pyrinomonadaceae	g__Pyrinomonas	s__Pyrinomonas_methylaliphatogenes	98	104	56	114	58	102	126	144	148	950
d__Bacteria	k__unclassified_d__Bacteria	p__Acidobacteriota	c__Blastocatellia	o__unclassified_c__Blastocatellia	f__unclassified_c__Blastocatellia	g__Chloracidobacterium	s__Chloracidobacterium_sp.	114	128	152	152	136	148	198	232	228	1488
d__Bacteria	k__unclassified_d__Bacteria	p__Acidobacteriota	c__Blastocatellia	o__unclassified_c__Blastocatellia	f__unclassified_c__Blastocatellia	g__Chloracidobacterium	s__Chloracidobacterium_sp._CP2_5A	6	8	0	4	6	8	0	4	4	40
d__Bacteria	k__unclassified_d__Bacteria	p__Acidobacteriota	c__Blastocatellia	o__unclassified_c__Blastocatellia	f__unclassified_c__Blastocatellia	g__Chloracidobacterium	s__Chloracidobacterium_sp._D	6	8	4	2	2	0	0	0	0	22
d__Bacteria	k__unclassified_d__Bacteria	p__Acidobacteriota	c__Blastocatellia	o__unclassified_c__Blastocatellia	f__unclassified_c__Blastocatellia	g__Chloracidobacterium	s__Chloracidobacterium_thermophilum	2	2	2	2	4	0	12	8	2	34
d__Bacteria	k__unclassified_d__Bacteria	p__Acidobacteriota	c__Holophagae	o__Acanthopleuribacterales	f__Acanthopleuribacteraceae	g__Acanthopleuribacter	s__Acanthopleuribacter_pedis	18	10	28	2	2	4	26	20	18	128
d__Bacteria	k__unclassified_d__Bacteria	p__Acidobacteriota	c__Holophagae	o__Acanthopleuribacterales	f__Acanthopleuribacteraceae	g__Sulfidibacter	s__Sulfidibacter_corallicola	18	0	6	16	6	22	46	22	20	156
d__Bacteria	k__unclassified_d__Bacteria	p__Acidobacteriota	c__Holophagae	o__Holophagales	f__Holophagaceae	g__Geothrix	s__Geothrix_edaphica	4	4	0	4	2	0	8	4	8	34
d__Bacteria	k__unclassified_d__Bacteria	p__Acidobacteriota	c__Holophagae	o__Holophagales	f__Holophagaceae	g__Geothrix	s__Geothrix_limicola	98	94	90	58	70	92	272	256	170	1200
d__Bacteria	k__unclassified_d__Bacteria	p__Acidobacteriota	c__Holophagae	o__Holophagales	f__Holophagaceae	g__Geothrix	s__Geothrix_oryzae	2	4	0	4	0	6	4	2	0	22
d__Bacteria	k__unclassified_d__Bacteria	p__Acidobacteriota	c__Holophagae	o__Holophagales	f__Holophagaceae	g__Geothrix	s__Geothrix_rubra	34	32	40	8	4	14	34	26	20	212
d__Bacteria	k__unclassified_d__Bacteria	p__Acidobacteriota	c__Holophagae	o__Holophagales	f__Holophagaceae	g__Geothrix	s__Geothrix_sp.	72	56	60	70	26	30	40	44	56	454
d__Bacteria	k__unclassified_d__Bacteria	p__Acidobacteriota	c__Holophagae	o__Holophagales	f__Holophagaceae	g__Geothrix	s__Geothrix_sp._SG10	88	68	78	56	70	72	162	204	152	950
d__Bacteria	k__unclassified_d__Bacteria	p__Acidobacteriota	c__Holophagae	o__Holophagales	f__Holophagaceae	g__Geothrix	s__Geothrix_sp._SG198	0	0	0	0	0	0	8	4	8	20
d__Bacteria	k__unclassified_d__Bacteria	p__Acidobacteriota	c__Holophagae	o__Holophagales	f__Holophagaceae	g__Holophaga	s__Holophaga_foetida	14	26	10	20	36	40	42	30	34	252
d__Bacteria	k__unclassified_d__Bacteria	p__Acidobacteriota	c__Holophagae	o__Holophagales	f__Holophagaceae	g__Holophaga	s__Holophaga_sp.	0	6	0	8	6	6	4	10	6	46
d__Bacteria	k__unclassified_d__Bacteria	p__Acidobacteriota	c__Holophagae	o__Holophagales	f__Holophagaceae	g__Mesoterricola	s__Mesoterricola_silvestris	24	14	14	10	16	8	14	24	12	136
d__Bacteria	k__unclassified_d__Bacteria	p__Acidobacteriota	c__Holophagae	o__Thermotomaculales	f__Thermotomaculaceae	g__Thermotomaculum	s__Thermotomaculum_hydrothermale	64	60	62	98	40	66	184	220	192	986
d__Bacteria	k__unclassified_d__Bacteria	p__Acidobacteriota	c__Terriglobia	o__Bryobacterales	f__Bryobacteraceae	g__Bryobacter	s__Bryobacter_aggregatus	264	200	298	290	182	288	228	224	194	2168
d__Bacteria	k__unclassified_d__Bacteria	p__Acidobacteriota	c__Terriglobia	o__Bryobacterales	f__Bryobacteraceae	g__Bryobacter	s__Bryobacter_sp.	664	794	828	1134	1102	1114	784	702	664	7786
d__Bacteria	k__unclassified_d__Bacteria	p__Acidobacteriota	c__Terriglobia	o__Bryobacterales	f__Bryobacteraceae	g__Paludibaculum	s__Paludibaculum_fermentans	422	430	362	292	230	288	350	264	288	2926
d__Bacteria	k__unclassified_d__Bacteria	p__Acidobacteriota	c__Terriglobia	o__Bryobacterales	f__Solibacteraceae	g__Candidatus_Solibacter	s__Candidatus_Solibacter_sp.	1374	1546	1682	1148	1056	1098	996	1010	846	10756
d__Bacteria	k__unclassified_d__Bacteria	p__Acidobacteriota	c__Terriglobia	o__Bryobacterales	f__Solibacteraceae	g__Candidatus_Solibacter	s__Candidatus_Solibacter_usitatus	2412	2092	2422	1674	1510	1604	1316	1454	1236	15720
d__Bacteria	k__unclassified_d__Bacteria	p__Acidobacteriota	c__Terriglobia	o__Bryobacterales	f__Solibacteraceae	g__Candidatus_Sulfopaludibacter	s__Candidatus_Sulfopaludibacter_sp._SbA3	440	416	434	356	276	322	272	282	310	3108
d__Bacteria	k__unclassified_d__Bacteria	p__Acidobacteriota	c__Terriglobia	o__Bryobacterales	f__Solibacteraceae	g__Candidatus_Sulfopaludibacter	s__Candidatus_Sulfopaludibacter_sp._SbA4	714	766	748	692	520	610	498	452	410	5410
d__Bacteria	k__unclassified_d__Bacteria	p__Acidobacteriota	c__Terriglobia	o__Bryobacterales	f__Solibacteraceae	g__Candidatus_Sulfopaludibacter	s__Candidatus_Sulfopaludibacter_sp._SbA6	456	412	454	372	346	416	300	282	200	3238
d__Bacteria	k__unclassified_d__Bacteria	p__Acidobacteriota	c__Terriglobia	o__Candidatus_Acidoferrales	f__unclassified_o__Candidatus_Acidoferrales	g__Candidatus_Acidoferrum	s__Candidatus_Acidoferrum_panamensis	176	160	140	186	116	164	174	174	116	1406
d__Bacteria	k__unclassified_d__Bacteria	p__Acidobacteriota	c__Terriglobia	o__Candidatus_Acidoferrales	f__unclassified_o__Candidatus_Acidoferrales	g__Candidatus_Acidoferrum	s__Candidatus_Acidoferrum_typicum	376	342	400	286	294	300	300	278	264	2840
d__Bacteria	k__unclassified_d__Bacteria	p__Acidobacteriota	c__Terriglobia	o__Terriglobales	f__Acidobacteriaceae	g__Acidicapsa	s__Acidicapsa_acidisoli	40	36	60	44	26	28	20	20	18	292
d__Bacteria	k__unclassified_d__Bacteria	p__Acidobacteriota	c__Terriglobia	o__Terriglobales	f__Acidobacteriaceae	g__Acidicapsa	s__Acidicapsa_dinghuensis	18	20	22	26	18	20	18	32	28	202
d__Bacteria	k__unclassified_d__Bacteria	p__Acidobacteriota	c__Terriglobia	o__Terriglobales	f__Acidobacteriaceae	g__Acidicapsa	s__Acidicapsa_ligni	10	0	0	0	0	0	4	0	0	14
d__Bacteria	k__unclassified_d__Bacteria	p__Acidobacteriota	c__Terriglobia	o__Terriglobales	f__Acidobacteriaceae	g__Acidipila	s__Acidipila_rosea	64	46	96	60	34	38	26	50	48	462
d__Bacteria	k__unclassified_d__Bacteria	p__Acidobacteriota	c__Terriglobia	o__Terriglobales	f__Acidobacteriaceae	g__Acidipila	s__Acidipila_sp.	84	60	98	48	68	58	58	44	44	562
d__Bacteria	k__unclassified_d__Bacteria	p__Acidobacteriota	c__Terriglobia	o__Terriglobales	f__Acidobacteriaceae	g__Acidipila	s__Acidipila_sp._EB88	82	76	96	16	36	34	28	36	38	442
d__Bacteria	k__unclassified_d__Bacteria	p__Acidobacteriota	c__Terriglobia	o__Terriglobales	f__Acidobacteriaceae	g__Acidisarcina	s__Acidisarcina_polymorpha	118	104	102	118	130	116	138	76	42	944
d__Bacteria	k__unclassified_d__Bacteria	p__Acidobacteriota	c__Terriglobia	o__Terriglobales	f__Acidobacteriaceae	g__Acidobacterium	s__Acidobacterium_sp.	330	354	364	302	268	394	546	544	466	3568
d__Bacteria	k__unclassified_d__Bacteria	p__Acidobacteriota	c__Terriglobia	o__Terriglobales	f__Acidobacteriaceae	g__Acidobacterium	s__Acidobacterium_sp._S8	178	176	188	132	146	138	142	122	102	1324
d__Bacteria	k__unclassified_d__Bacteria	p__Acidobacteriota	c__Terriglobia	o__Terriglobales	f__Acidobacteriaceae	g__Alloacidobacterium	s__Alloacidobacterium_dinghuense	88	94	142	72	90	50	40	68	78	722
d__Bacteria	k__unclassified_d__Bacteria	p__Acidobacteriota	c__Terriglobia	o__Terriglobales	f__Acidobacteriaceae	g__Bryocella	s__Bryocella_elongata	4	2	2	0	8	0	2	2	8	28
d__Bacteria	k__unclassified_d__Bacteria	p__Acidobacteriota	c__Terriglobia	o__Terriglobales	f__Acidobacteriaceae	g__Candidatus_Koribacter	s__Candidatus_Koribacter_versatilis	64	64	58	76	90	90	56	96	72	666
d__Bacteria	k__unclassified_d__Bacteria	p__Acidobacteriota	c__Terriglobia	o__Terriglobales	f__Acidobacteriaceae	g__Candidatus_Sulfotelmatobacter	s__Candidatus_Sulfotelmatobacter_kueseliae	28	24	40	16	58	26	52	52	64	360
d__Bacteria	k__unclassified_d__Bacteria	p__Acidobacteriota	c__Terriglobia	o__Terriglobales	f__Acidobacteriaceae	g__Candidatus_Sulfotelmatobacter	s__Candidatus_Sulfotelmatobacter_sp.	108	118	108	124	106	134	128	156	138	1120
d__Bacteria	k__unclassified_d__Bacteria	p__Acidobacteriota	c__Terriglobia	o__Terriglobales	f__Acidobacteriaceae	g__Candidatus_Sulfotelmatobacter	s__Candidatus_Sulfotelmatobacter_sp._SbA7	42	62	60	50	64	74	46	40	34	472
d__Bacteria	k__unclassified_d__Bacteria	p__Acidobacteriota	c__Terriglobia	o__Terriglobales	f__Acidobacteriaceae	g__Candidatus_Sulfotelmatomonas	s__Candidatus_Sulfotelmatomonas_gaucii	262	266	290	148	202	150	80	118	116	1632
d__Bacteria	k__unclassified_d__Bacteria	p__Acidobacteriota	c__Terriglobia	o__Terriglobales	f__Acidobacteriaceae	g__Edaphobacter	s__Edaphobacter_acidisoli	8	14	26	18	8	6	22	20	20	142
d__Bacteria	k__unclassified_d__Bacteria	p__Acidobacteriota	c__Terriglobia	o__Terriglobales	f__Acidobacteriaceae	g__Edaphobacter	s__Edaphobacter_aggregans	230	128	202	650	636	820	256	240	174	3336
d__Bacteria	k__unclassified_d__Bacteria	p__Acidobacteriota	c__Terriglobia	o__Terriglobales	f__Acidobacteriaceae	g__Edaphobacter	s__Edaphobacter_bradus	14	10	14	10	6	8	26	12	6	106
d__Bacteria	k__unclassified_d__Bacteria	p__Acidobacteriota	c__Terriglobia	o__Terriglobales	f__Acidobacteriaceae	g__Edaphobacter	s__Edaphobacter_dinghuensis	36	36	18	30	16	2	12	22	12	184
d__Bacteria	k__unclassified_d__Bacteria	p__Acidobacteriota	c__Terriglobia	o__Terriglobales	f__Acidobacteriaceae	g__Edaphobacter	s__Edaphobacter_flagellatus	14	20	2	14	6	10	12	12	6	96
d__Bacteria	k__unclassified_d__Bacteria	p__Acidobacteriota	c__Terriglobia	o__Terriglobales	f__Acidobacteriaceae	g__Edaphobacter	s__Edaphobacter_lichenicola	82	74	86	140	148	168	200	134	102	1134
d__Bacteria	k__unclassified_d__Bacteria	p__Acidobacteriota	c__Terriglobia	o__Terriglobales	f__Acidobacteriaceae	g__Edaphobacter	s__Edaphobacter_modestus	64	68	52	46	64	34	52	62	58	500
d__Bacteria	k__unclassified_d__Bacteria	p__Acidobacteriota	c__Terriglobia	o__Terriglobales	f__Acidobacteriaceae	g__Edaphobacter	s__Edaphobacter_sp.	208	204	170	250	302	268	158	180	142	1882
d__Bacteria	k__unclassified_d__Bacteria	p__Acidobacteriota	c__Terriglobia	o__Terriglobales	f__Acidobacteriaceae	g__Edaphobacter	s__Edaphobacter_sp._12200R-103	276	266	308	206	188	200	240	242	224	2150
d__Bacteria	k__unclassified_d__Bacteria	p__Acidobacteriota	c__Terriglobia	o__Terriglobales	f__Acidobacteriaceae	g__Edaphobacter	s__Edaphobacter_sp._4G125	18	8	30	14	10	18	24	6	26	154
d__Bacteria	k__unclassified_d__Bacteria	p__Acidobacteriota	c__Terriglobia	o__Terriglobales	f__Acidobacteriaceae	g__Granulicella	s__Granulicella_aggregans	10	10	6	22	6	24	8	6	2	94
d__Bacteria	k__unclassified_d__Bacteria	p__Acidobacteriota	c__Terriglobia	o__Terriglobales	f__Acidobacteriaceae	g__Granulicella	s__Granulicella_arctica	56	26	24	18	14	30	2	10	2	182
d__Bacteria	k__unclassified_d__Bacteria	p__Acidobacteriota	c__Terriglobia	o__Terriglobales	f__Acidobacteriaceae	g__Granulicella	s__Granulicella_mallensis	20	26	20	16	26	30	18	30	2	188
d__Bacteria	k__unclassified_d__Bacteria	p__Acidobacteriota	c__Terriglobia	o__Terriglobales	f__Acidobacteriaceae	g__Granulicella	s__Granulicella_paludicola	6	4	2	2	0	2	0	2	0	18
d__Bacteria	k__unclassified_d__Bacteria	p__Acidobacteriota	c__Terriglobia	o__Terriglobales	f__Acidobacteriaceae	g__Granulicella	s__Granulicella_rosea	18	8	14	10	20	16	14	16	14	130
d__Bacteria	k__unclassified_d__Bacteria	p__Acidobacteriota	c__Terriglobia	o__Terriglobales	f__Acidobacteriaceae	g__Granulicella	s__Granulicella_sibirica	38	68	32	30	32	60	126	46	46	478
d__Bacteria	k__unclassified_d__Bacteria	p__Acidobacteriota	c__Terriglobia	o__Terriglobales	f__Acidobacteriaceae	g__Granulicella	s__Granulicella_sp._5B5	60	114	94	48	44	94	220	170	152	996
d__Bacteria	k__unclassified_d__Bacteria	p__Acidobacteriota	c__Terriglobia	o__Terriglobales	f__Acidobacteriaceae	g__Granulicella	s__Granulicella_sp._L46	32	22	24	14	14	8	86	74	42	316
d__Bacteria	k__unclassified_d__Bacteria	p__Acidobacteriota	c__Terriglobia	o__Terriglobales	f__Acidobacteriaceae	g__Granulicella	s__Granulicella_sp._L56	38	16	26	26	28	28	20	40	10	232
d__Bacteria	k__unclassified_d__Bacteria	p__Acidobacteriota	c__Terriglobia	o__Terriglobales	f__Acidobacteriaceae	g__Granulicella	s__Granulicella_sp._L60	10	18	18	10	12	22	32	20	10	152
d__Bacteria	k__unclassified_d__Bacteria	p__Acidobacteriota	c__Terriglobia	o__Terriglobales	f__Acidobacteriaceae	g__Granulicella	s__Granulicella_sp._S156	54	54	34	40	28	84	18	30	10	352
d__Bacteria	k__unclassified_d__Bacteria	p__Acidobacteriota	c__Terriglobia	o__Terriglobales	f__Acidobacteriaceae	g__Granulicella	s__Granulicella_sp._WH15	36	44	36	26	20	14	8	8	6	198
d__Bacteria	k__unclassified_d__Bacteria	p__Acidobacteriota	c__Terriglobia	o__Terriglobales	f__Acidobacteriaceae	g__Granulicella	s__Granulicella_sp._dw_53	18	16	8	38	18	16	18	24	20	176
d__Bacteria	k__unclassified_d__Bacteria	p__Acidobacteriota	c__Terriglobia	o__Terriglobales	f__Acidobacteriaceae	g__Occallatibacter	s__Occallatibacter_riparius	1550	1414	1660	1114	1042	908	754	688	712	9842
d__Bacteria	k__unclassified_d__Bacteria	p__Acidobacteriota	c__Terriglobia	o__Terriglobales	f__Acidobacteriaceae	g__Occallatibacter	s__Occallatibacter_savannae	798	830	888	512	614	534	386	426	424	5412
d__Bacteria	k__unclassified_d__Bacteria	p__Acidobacteriota	c__Terriglobia	o__Terriglobales	f__Acidobacteriaceae	g__Paracidobacterium	s__Paracidobacterium_acidisoli	136	148	156	74	94	84	148	182	116	1138
d__Bacteria	k__unclassified_d__Bacteria	p__Acidobacteriota	c__Terriglobia	o__Terriglobales	f__Acidobacteriaceae	g__Pseudacidobacterium	s__Pseudacidobacterium_ailaaui	166	170	194	72	94	82	64	86	82	1010
d__Bacteria	k__unclassified_d__Bacteria	p__Acidobacteriota	c__Terriglobia	o__Terriglobales	f__Acidobacteriaceae	g__Silvibacterium	s__Silvibacterium_bohemicum	130	136	174	112	70	84	86	112	106	1010
d__Bacteria	k__unclassified_d__Bacteria	p__Acidobacteriota	c__Terriglobia	o__Terriglobales	f__Acidobacteriaceae	g__Silvibacterium	s__Silvibacterium_dinghuense	12	12	4	14	14	22	14	2	4	98
d__Bacteria	k__unclassified_d__Bacteria	p__Acidobacteriota	c__Terriglobia	o__Terriglobales	f__Acidobacteriaceae	g__Silvibacterium	s__Silvibacterium_sp.	122	102	140	94	76	108	128	114	112	996
d__Bacteria	k__unclassified_d__Bacteria	p__Acidobacteriota	c__Terriglobia	o__Terriglobales	f__Acidobacteriaceae	g__Terracidiphilus	s__Terracidiphilus_gabretensis	610	540	686	512	536	422	334	354	306	4300
d__Bacteria	k__unclassified_d__Bacteria	p__Acidobacteriota	c__Terriglobia	o__Terriglobales	f__Acidobacteriaceae	g__Terriglobus	s__Terriglobus_albidus	38	32	42	28	34	34	24	28	14	274
d__Bacteria	k__unclassified_d__Bacteria	p__Acidobacteriota	c__Terriglobia	o__Terriglobales	f__Acidobacteriaceae	g__Terriglobus	s__Terriglobus_aquaticus	0	2	0	0	2	4	0	4	0	12
d__Bacteria	k__unclassified_d__Bacteria	p__Acidobacteriota	c__Terriglobia	o__Terriglobales	f__Acidobacteriaceae	g__Terriglobus	s__Terriglobus_roseus	14	6	10	32	20	22	12	16	6	138
d__Bacteria	k__unclassified_d__Bacteria	p__Acidobacteriota	c__Terriglobia	o__Terriglobales	f__Acidobacteriaceae	g__Terriglobus	s__Terriglobus_saanensis	0	6	0	8	2	6	14	0	6	42
d__Bacteria	k__unclassified_d__Bacteria	p__Acidobacteriota	c__Terriglobia	o__Terriglobales	f__Acidobacteriaceae	g__Terriglobus	s__Terriglobus_sp._TAA_43	0	0	0	0	6	2	0	0	2	10
d__Bacteria	k__unclassified_d__Bacteria	p__Acidobacteriota	c__Terriglobia	o__Terriglobales	f__Acidobacteriaceae	g__Terriglobus	s__Terriglobus_tenax	40	32	66	40	38	34	24	40	16	330
d__Bacteria	k__unclassified_d__Bacteria	p__Acidobacteriota	c__Terriglobia	o__unclassified_c__Terriglobia	f__unclassified_c__Terriglobia	g__Candidatus_Angelobacter	s__Candidatus_Angelobacter_sp.	160	120	172	100	60	82	94	138	88	1014
d__Bacteria	k__unclassified_d__Bacteria	p__Acidobacteriota	c__Terriglobia	o__unclassified_c__Terriglobia	f__unclassified_c__Terriglobia	g__Candidatus_Angelobacter	s__Candidatus_Angelobacter_sp._Gp1-AA117	48	46	48	72	38	52	52	54	50	460
d__Bacteria	k__unclassified_d__Bacteria	p__Acidobacteriota	c__Thermoanaerobaculia	o__Thermoanaerobaculales	f__Thermoanaerobaculaceae	g__Thermoanaerobaculum	s__Thermoanaerobaculum_sp.	0	0	0	2	0	6	8	4	0	20
d__Bacteria	k__unclassified_d__Bacteria	p__Acidobacteriota	c__Vicinamibacteria	o__Vicinamibacterales	f__Vicinamibacteraceae	g__Luteitalea	s__Luteitalea_pratensis	462	448	394	638	520	642	970	1034	900	6008
d__Bacteria	k__unclassified_d__Bacteria	p__Acidobacteriota	c__Vicinamibacteria	o__Vicinamibacterales	f__Vicinamibacteraceae	g__Luteitalea	s__Luteitalea_sp.	3146	3194	3026	4976	4122	4498	5888	6802	6160	41812
d__Bacteria	k__unclassified_d__Bacteria	p__Acidobacteriota	c__Vicinamibacteria	o__Vicinamibacterales	f__Vicinamibacteraceae	g__Luteitalea	s__Luteitalea_sp._TBR-22	528	552	468	632	512	620	930	966	860	6068
d__Bacteria	k__unclassified_d__Bacteria	p__Actinomycetota	c__Acidimicrobiia	o__Acidimicrobiales	f__Acidimicrobiaceae	g__Acidiferrimicrobium	s__Acidiferrimicrobium_australe	2674	2706	2742	2318	1832	1964	2082	2464	2132	20914
d__Bacteria	k__unclassified_d__Bacteria	p__Actinomycetota	c__Acidimicrobiia	o__Acidimicrobiales	f__Acidimicrobiaceae	g__Acidiferrimicrobium	s__Acidiferrimicrobium_sp._IK	3792	4062	3736	3392	2494	2904	2988	3470	3144	29982
d__Bacteria	k__unclassified_d__Bacteria	p__Actinomycetota	c__Acidimicrobiia	o__Acidimicrobiales	f__Acidimicrobiaceae	g__Acidimicrobium	s__Acidimicrobium_ferrooxidans	42	46	40	66	24	26	34	42	40	360
d__Bacteria	k__unclassified_d__Bacteria	p__Actinomycetota	c__Acidimicrobiia	o__Acidimicrobiales	f__Acidimicrobiaceae	g__Acidimicrobium	s__Acidimicrobium_sp.	78	116	84	98	100	76	94	102	98	846
d__Bacteria	k__unclassified_d__Bacteria	p__Actinomycetota	c__Acidimicrobiia	o__Acidimicrobiales	f__Acidimicrobiaceae	g__Acidimicrobium	s__Acidimicrobium_sp._BACL17_MAG-120823-bin42	10	6	12	6	4	4	4	10	8	64
d__Bacteria	k__unclassified_d__Bacteria	p__Actinomycetota	c__Acidimicrobiia	o__Acidimicrobiales	f__Acidimicrobiaceae	g__Acidimicrobium	s__Acidimicrobium_sp._BACL17_MAG-120924-bin0	28	22	26	12	26	58	46	24	14	256
d__Bacteria	k__unclassified_d__Bacteria	p__Actinomycetota	c__Acidimicrobiia	o__Acidimicrobiales	f__Acidimicrobiaceae	g__Acidimicrobium	s__Acidimicrobium_sp._BACL19_MAG-120924-bin39	2	8	10	14	10	8	10	10	6	78
d__Bacteria	k__unclassified_d__Bacteria	p__Actinomycetota	c__Acidimicrobiia	o__Acidimicrobiales	f__Acidimicrobiaceae	g__Acidimicrobium	s__Acidimicrobium_sp._BACL27_MAG-120823-bin4	20	26	46	12	18	16	40	24	50	252
d__Bacteria	k__unclassified_d__Bacteria	p__Actinomycetota	c__Acidimicrobiia	o__Acidimicrobiales	f__Acidimicrobiaceae	g__Aciditerrimonas	s__Aciditerrimonas_ferrireducens	1856	1950	1744	1582	1198	1334	1456	1936	1634	14690
d__Bacteria	k__unclassified_d__Bacteria	p__Actinomycetota	c__Acidimicrobiia	o__Acidimicrobiales	f__Acidimicrobiaceae	g__Acidithrix	s__Acidithrix_ferrooxidans	22	28	36	60	44	34	50	36	44	354
d__Bacteria	k__unclassified_d__Bacteria	p__Actinomycetota	c__Acidimicrobiia	o__Acidimicrobiales	f__Acidimicrobiaceae	g__Acidithrix	s__Acidithrix_sp._C25	28	10	24	10	6	16	12	16	22	144
d__Bacteria	k__unclassified_d__Bacteria	p__Actinomycetota	c__Acidimicrobiia	o__Acidimicrobiales	f__Acidimicrobiaceae	g__Ferrimicrobium	s__Ferrimicrobium_sp.	360	374	508	600	454	556	408	472	390	4122
d__Bacteria	k__unclassified_d__Bacteria	p__Actinomycetota	c__Acidimicrobiia	o__Acidimicrobiales	f__Acidimicrobiaceae	g__Ferrithrix	s__Ferrithrix_thermotolerans	316	328	314	246	166	218	236	284	212	2320
d__Bacteria	k__unclassified_d__Bacteria	p__Actinomycetota	c__Acidimicrobiia	o__Acidimicrobiales	f__Iamiaceae	g__Actinomarinicola	s__Actinomarinicola_tropica	4026	3970	3840	3452	2792	3046	3350	3846	3612	31934
d__Bacteria	k__unclassified_d__Bacteria	p__Actinomycetota	c__Acidimicrobiia	o__Acidimicrobiales	f__Iamiaceae	g__Aquihabitans	s__Aquihabitans_sp._G128	10382	10450	10910	7102	6478	6292	7960	10094	9070	78738
d__Bacteria	k__unclassified_d__Bacteria	p__Actinomycetota	c__Acidimicrobiia	o__Acidimicrobiales	f__Iamiaceae	g__Dermatobacter	s__Dermatobacter_hominis	1628	1604	1512	1258	1024	1180	1344	1604	1488	12642
d__Bacteria	k__unclassified_d__Bacteria	p__Actinomycetota	c__Acidimicrobiia	o__Acidimicrobiales	f__Iamiaceae	g__Iamia	s__Iamia_majanohamensis	1482	1432	1512	1200	984	992	1142	1366	1330	11440
d__Bacteria	k__unclassified_d__Bacteria	p__Actinomycetota	c__Acidimicrobiia	o__Acidimicrobiales	f__Iamiaceae	g__Iamia	s__Iamia_sp._SCSIO_61187	2090	2000	2004	1628	1346	1472	1728	2080	1810	16158
d__Bacteria	k__unclassified_d__Bacteria	p__Actinomycetota	c__Acidimicrobiia	o__Acidimicrobiales	f__Iamiaceae	g__Rhabdothermincola	s__Rhabdothermincola_salaria	1394	1394	1406	1522	1268	1228	1758	2094	1892	13956
d__Bacteria	k__unclassified_d__Bacteria	p__Actinomycetota	c__Acidimicrobiia	o__Acidimicrobiales	f__Iamiaceae	g__Rhabdothermincola	s__Rhabdothermincola_sediminis	3308	3516	3132	2688	2338	2506	3022	3432	3200	27142
d__Bacteria	k__unclassified_d__Bacteria	p__Actinomycetota	c__Acidimicrobiia	o__Acidimicrobiales	f__Ilumatobacteraceae	g__Desertimonas	s__Desertimonas_flava	362	472	462	348	306	352	314	502	386	3504
d__Bacteria	k__unclassified_d__Bacteria	p__Actinomycetota	c__Acidimicrobiia	o__Acidimicrobiales	f__Ilumatobacteraceae	g__Desertimonas	s__Desertimonas_sp.	78	76	56	68	66	88	82	86	94	694
d__Bacteria	k__unclassified_d__Bacteria	p__Actinomycetota	c__Acidimicrobiia	o__Acidimicrobiales	f__Ilumatobacteraceae	g__Ilumatobacter	s__Ilumatobacter_coccineus	410	454	444	288	244	304	278	462	350	3234
d__Bacteria	k__unclassified_d__Bacteria	p__Actinomycetota	c__Acidimicrobiia	o__Acidimicrobiales	f__Ilumatobacteraceae	g__Ilumatobacter	s__Ilumatobacter_fluminis	502	524	520	480	420	416	492	610	564	4528
d__Bacteria	k__unclassified_d__Bacteria	p__Actinomycetota	c__Acidimicrobiia	o__Acidimicrobiales	f__Ilumatobacteraceae	g__Ilumatobacter	s__Ilumatobacter_nonamiensis	26	30	36	20	24	26	36	38	24	260
d__Bacteria	k__unclassified_d__Bacteria	p__Actinomycetota	c__Acidimicrobiia	o__Acidimicrobiales	f__Ilumatobacteraceae	g__Ilumatobacter	s__Ilumatobacter_sp.	2778	2736	2972	2542	2170	2436	2554	3202	2948	24338
d__Bacteria	k__unclassified_d__Bacteria	p__Actinomycetota	c__Acidimicrobiia	o__Acidimicrobiales	f__Microthrixaceae	g__Candidatus_Microthrix	s__Candidatus_Microthrix_parvicella	10	0	12	6	4	10	4	16	10	72
d__Bacteria	k__unclassified_d__Bacteria	p__Actinomycetota	c__Acidimicrobiia	o__Acidimicrobiales	f__Microthrixaceae	g__Candidatus_Microthrix	s__Candidatus_Microthrix_sp.	310	298	338	298	242	210	268	344	278	2586
d__Bacteria	k__unclassified_d__Bacteria	p__Actinomycetota	c__Actinomycetes	o__Acidothermales	f__Acidothermaceae	g__Acidothermus	s__Acidothermus_cellulolyticus	8	18	10	26	10	12	8	14	4	110
d__Bacteria	k__unclassified_d__Bacteria	p__Actinomycetota	c__Actinomycetes	o__Acidothermales	f__Acidothermaceae	g__Acidothermus	s__Acidothermus_sp.	12	32	16	36	16	18	18	22	8	178
d__Bacteria	k__unclassified_d__Bacteria	p__Actinomycetota	c__Actinomycetes	o__Actinomycetales	f__Actinomycetaceae	g__Actinomyces	s__Actinomyces_sp.	324	322	394	248	240	278	314	414	384	2918
d__Bacteria	k__unclassified_d__Bacteria	p__Actinomycetota	c__Actinomycetes	o__Actinomycetales	f__Actinomycetaceae	g__Buchananella	s__Buchananella_hordeovulneris	0	2	2	4	8	2	2	0	0	20
d__Bacteria	k__unclassified_d__Bacteria	p__Actinomycetota	c__Actinomycetes	o__Actinomycetales	f__Actinomycetaceae	g__Schaalia	s__Schaalia_hyovaginalis	4	4	14	6	14	8	2	0	6	58
d__Bacteria	k__unclassified_d__Bacteria	p__Actinomycetota	c__Actinomycetes	o__Actinomycetales	f__Actinomycetaceae	g__Schaalia	s__Schaalia_suimastitidis	10	6	4	8	2	4	0	2	14	50
d__Bacteria	k__unclassified_d__Bacteria	p__Actinomycetota	c__Actinomycetes	o__Actinomycetales	f__Actinomycetaceae	g__Trueperella	s__Trueperella_sp.	0	0	0	2	0	0	0	2	0	4
d__Bacteria	k__unclassified_d__Bacteria	p__Actinomycetota	c__Actinomycetes	o__Actinomycetales	f__Actinomycetaceae	g__Varibaculum	s__Varibaculum_sp.	0	0	0	0	0	2	0	0	0	2
d__Bacteria	k__unclassified_d__Bacteria	p__Actinomycetota	c__Actinomycetes	o__Actinopolysporales	f__Actinopolysporaceae	g__Actinopolyspora	s__Actinopolyspora_mortivallis	2	4	4	4	2	4	10	18	14	62
d__Bacteria	k__unclassified_d__Bacteria	p__Actinomycetota	c__Actinomycetes	o__Actinopolysporales	f__Actinopolysporaceae	g__Actinopolyspora	s__Actinopolyspora_sp.	0	4	0	0	2	0	6	0	2	14
d__Bacteria	k__unclassified_d__Bacteria	p__Actinomycetota	c__Actinomycetes	o__Bifidobacteriales	f__Bifidobacteriaceae	g__Bifidobacterium	s__Bifidobacterium_longum	10	2	4	0	0	6	0	0	4	26
d__Bacteria	k__unclassified_d__Bacteria	p__Actinomycetota	c__Actinomycetes	o__Bifidobacteriales	f__Bifidobacteriaceae	g__Bifidobacterium	s__Bifidobacterium_sp.	0	2	4	0	0	0	2	0	0	8
d__Bacteria	k__unclassified_d__Bacteria	p__Actinomycetota	c__Actinomycetes	o__Candidatus_Actinomarinales	f__Candidatus_Actinomarinaceae	g__Candidatus_Actinomarina	s__Candidatus_Actinomarina_sp.	0	0	0	0	0	0	4	0	2	6
d__Bacteria	k__unclassified_d__Bacteria	p__Actinomycetota	c__Actinomycetes	o__Candidatus_Nanopelagicales	f__Candidatus_Nanopelagicaceae	g__Candidatus_Planktophila	s__Candidatus_Planktophila_vernalis	0	0	6	8	2	0	0	0	0	16
d__Bacteria	k__unclassified_d__Bacteria	p__Actinomycetota	c__Actinomycetes	o__Catenulisporales	f__Actinospicaceae	g__Actinocrinis	s__Actinocrinis_puniceicyclus	6	6	0	2	0	0	0	2	4	20
d__Bacteria	k__unclassified_d__Bacteria	p__Actinomycetota	c__Actinomycetes	o__Catenulisporales	f__Actinospicaceae	g__Actinospica	s__Actinospica_acidiphila	0	4	12	0	2	0	0	2	12	32
d__Bacteria	k__unclassified_d__Bacteria	p__Actinomycetota	c__Actinomycetes	o__Catenulisporales	f__Actinospicaceae	g__Actinospica	s__Actinospica_acidithermotolerans	0	0	6	4	6	12	8	0	4	40
d__Bacteria	k__unclassified_d__Bacteria	p__Actinomycetota	c__Actinomycetes	o__Catenulisporales	f__Actinospicaceae	g__Actinospica	s__Actinospica_durhamensis	48	40	30	34	30	52	44	48	22	348
d__Bacteria	k__unclassified_d__Bacteria	p__Actinomycetota	c__Actinomycetes	o__Catenulisporales	f__Actinospicaceae	g__Actinospica	s__Actinospica_robiniae	0	0	4	0	2	0	2	0	0	8
d__Bacteria	k__unclassified_d__Bacteria	p__Actinomycetota	c__Actinomycetes	o__Catenulisporales	f__Catenulisporaceae	g__Catenulispora	s__Catenulispora_acidiphila	4	4	2	0	2	14	2	8	8	44
d__Bacteria	k__unclassified_d__Bacteria	p__Actinomycetota	c__Actinomycetes	o__Catenulisporales	f__Catenulisporaceae	g__Catenulispora	s__Catenulispora_pinisilvae	0	0	0	2	0	0	4	4	2	12
d__Bacteria	k__unclassified_d__Bacteria	p__Actinomycetota	c__Actinomycetes	o__Catenulisporales	f__Catenulisporaceae	g__Catenulispora	s__Catenulispora_pinistramenti	22	34	40	22	10	28	28	4	22	210
d__Bacteria	k__unclassified_d__Bacteria	p__Actinomycetota	c__Actinomycetes	o__Catenulisporales	f__Catenulisporaceae	g__Catenulispora	s__Catenulispora_rubra	2	12	0	0	4	2	0	0	0	20
d__Bacteria	k__unclassified_d__Bacteria	p__Actinomycetota	c__Actinomycetes	o__Catenulisporales	f__Catenulisporaceae	g__Catenulispora	s__Catenulispora_sp.	38	56	52	50	26	54	36	60	36	408
d__Bacteria	k__unclassified_d__Bacteria	p__Actinomycetota	c__Actinomycetes	o__Cryptosporangiales	f__Cryptosporangiaceae	g__Cryptosporangium	s__Cryptosporangium_arvum	38	40	78	40	40	52	44	60	44	436
d__Bacteria	k__unclassified_d__Bacteria	p__Actinomycetota	c__Actinomycetes	o__Cryptosporangiales	f__Cryptosporangiaceae	g__Cryptosporangium	s__Cryptosporangium_aurantiacum	108	92	102	102	68	74	120	96	82	844
d__Bacteria	k__unclassified_d__Bacteria	p__Actinomycetota	c__Actinomycetes	o__Cryptosporangiales	f__Cryptosporangiaceae	g__Cryptosporangium	s__Cryptosporangium_phraense	122	120	138	102	56	58	72	124	138	930
d__Bacteria	k__unclassified_d__Bacteria	p__Actinomycetota	c__Actinomycetes	o__Frankiales	f__Frankiaceae	g__Frankia	s__Candidatus_Frankia_alpina	2	8	2	10	22	16	0	4	4	68
d__Bacteria	k__unclassified_d__Bacteria	p__Actinomycetota	c__Actinomycetes	o__Frankiales	f__Frankiaceae	g__Frankia	s__Frankia_canadensis	8	2	8	16	0	8	0	2	2	46
d__Bacteria	k__unclassified_d__Bacteria	p__Actinomycetota	c__Actinomycetes	o__Frankiales	f__Frankiaceae	g__Frankia	s__Frankia_casuarinae	24	28	12	12	10	24	8	10	8	136
d__Bacteria	k__unclassified_d__Bacteria	p__Actinomycetota	c__Actinomycetes	o__Frankiales	f__Frankiaceae	g__Frankia	s__Frankia_gtarii	14	4	18	28	16	30	18	34	8	170
d__Bacteria	k__unclassified_d__Bacteria	p__Actinomycetota	c__Actinomycetes	o__Frankiales	f__Frankiaceae	g__Frankia	s__Frankia_sp.	528	550	736	590	504	554	506	500	554	5022
d__Bacteria	k__unclassified_d__Bacteria	p__Actinomycetota	c__Actinomycetes	o__Frankiales	f__Frankiaceae	g__Frankia	s__Frankia_sp._ACN1ag	6	6	4	2	4	8	8	14	6	58
d__Bacteria	k__unclassified_d__Bacteria	p__Actinomycetota	c__Actinomycetes	o__Frankiales	f__Frankiaceae	g__Frankia	s__Frankia_sp._AgB32	62	46	72	52	60	46	66	56	36	496
d__Bacteria	k__unclassified_d__Bacteria	p__Actinomycetota	c__Actinomycetes	o__Frankiales	f__Frankiaceae	g__Frankia	s__Frankia_sp._AgKG'84/4	20	34	36	16	20	32	4	24	12	198
d__Bacteria	k__unclassified_d__Bacteria	p__Actinomycetota	c__Actinomycetes	o__Frankiales	f__Frankiaceae	g__Frankia	s__Frankia_sp._AiPa1	30	24	32	16	12	32	30	50	32	258
d__Bacteria	k__unclassified_d__Bacteria	p__Actinomycetota	c__Actinomycetes	o__Frankiales	f__Frankiaceae	g__Frankia	s__Frankia_sp._AiPs1	2	6	0	4	0	4	0	0	0	16
d__Bacteria	k__unclassified_d__Bacteria	p__Actinomycetota	c__Actinomycetes	o__Frankiales	f__Frankiaceae	g__Frankia	s__Frankia_sp._Allo2	30	34	26	20	12	10	32	10	8	182
d__Bacteria	k__unclassified_d__Bacteria	p__Actinomycetota	c__Actinomycetes	o__Frankiales	f__Frankiaceae	g__Frankia	s__Frankia_sp._ArI3	30	28	16	14	18	28	16	26	16	192
d__Bacteria	k__unclassified_d__Bacteria	p__Actinomycetota	c__Actinomycetes	o__Frankiales	f__Frankiaceae	g__Frankia	s__Frankia_sp._AvcI1	4	0	0	0	0	0	0	0	0	4
d__Bacteria	k__unclassified_d__Bacteria	p__Actinomycetota	c__Actinomycetes	o__Frankiales	f__Frankiaceae	g__Frankia	s__Frankia_sp._CN7	4	14	22	8	2	8	2	4	2	66
d__Bacteria	k__unclassified_d__Bacteria	p__Actinomycetota	c__Actinomycetes	o__Frankiales	f__Frankiaceae	g__Frankia	s__Frankia_sp._CNm7	6	12	8	20	4	12	4	2	8	76
d__Bacteria	k__unclassified_d__Bacteria	p__Actinomycetota	c__Actinomycetes	o__Frankiales	f__Frankiaceae	g__Frankia	s__Frankia_sp._CcI49	16	20	20	22	8	8	10	18	10	132
d__Bacteria	k__unclassified_d__Bacteria	p__Actinomycetota	c__Actinomycetes	o__Frankiales	f__Frankiaceae	g__Frankia	s__Frankia_sp._CgIM4	6	2	0	2	2	6	0	2	8	28
d__Bacteria	k__unclassified_d__Bacteria	p__Actinomycetota	c__Actinomycetes	o__Frankiales	f__Frankiaceae	g__Frankia	s__Frankia_sp._CiP3	36	30	38	18	16	18	20	18	2	196
d__Bacteria	k__unclassified_d__Bacteria	p__Actinomycetota	c__Actinomycetes	o__Frankiales	f__Frankiaceae	g__Frankia	s__Frankia_sp._CiP4	4	6	2	0	0	12	0	0	0	24
d__Bacteria	k__unclassified_d__Bacteria	p__Actinomycetota	c__Actinomycetes	o__Frankiales	f__Frankiaceae	g__Frankia	s__Frankia_sp._Cj3	6	20	14	4	2	14	8	8	4	80
d__Bacteria	k__unclassified_d__Bacteria	p__Actinomycetota	c__Actinomycetes	o__Frankiales	f__Frankiaceae	g__Frankia	s__Frankia_sp._Cj5	6	6	8	2	6	2	4	6	6	46
d__Bacteria	k__unclassified_d__Bacteria	p__Actinomycetota	c__Actinomycetes	o__Frankiales	f__Frankiaceae	g__Frankia	s__Frankia_sp._CpI1-P	4	2	10	2	4	0	4	2	4	32
d__Bacteria	k__unclassified_d__Bacteria	p__Actinomycetota	c__Actinomycetes	o__Frankiales	f__Frankiaceae	g__Frankia	s__Frankia_sp._Cpl3	6	2	12	2	14	12	2	6	8	64
d__Bacteria	k__unclassified_d__Bacteria	p__Actinomycetota	c__Actinomycetes	o__Frankiales	f__Frankiaceae	g__Frankia	s__Frankia_sp._Cppng1_Ct_nod	56	54	26	36	46	32	14	12	18	294
d__Bacteria	k__unclassified_d__Bacteria	p__Actinomycetota	c__Actinomycetes	o__Frankiales	f__Frankiaceae	g__Frankia	s__Frankia_sp._EI5c	48	70	60	50	56	26	42	36	28	416
d__Bacteria	k__unclassified_d__Bacteria	p__Actinomycetota	c__Actinomycetes	o__Frankiales	f__Frankiaceae	g__Frankia	s__Frankia_sp._KB5	4	0	0	0	4	2	4	0	10	24
d__Bacteria	k__unclassified_d__Bacteria	p__Actinomycetota	c__Actinomycetes	o__Frankiales	f__Frankiaceae	g__Frankia	s__Frankia_sp._Mgl5	36	56	48	34	16	18	12	14	20	254
d__Bacteria	k__unclassified_d__Bacteria	p__Actinomycetota	c__Actinomycetes	o__Frankiales	f__Frankiaceae	g__Frankia	s__Frankia_sp._QA3	4	10	4	8	12	2	4	4	10	58
d__Bacteria	k__unclassified_d__Bacteria	p__Actinomycetota	c__Actinomycetes	o__Frankiales	f__Frankiaceae	g__Frankia	s__Frankia_sp._R82	78	60	62	56	52	40	38	62	36	484
d__Bacteria	k__unclassified_d__Bacteria	p__Actinomycetota	c__Actinomycetes	o__Frankiales	f__Frankiaceae	g__Frankia	s__Frankia_sp._RB7	0	6	12	2	4	2	0	0	4	30
d__Bacteria	k__unclassified_d__Bacteria	p__Actinomycetota	c__Actinomycetes	o__Frankiales	f__Frankiaceae	g__Frankia	s__Frankia_tisae	6	4	28	12	8	16	2	8	8	92
d__Bacteria	k__unclassified_d__Bacteria	p__Actinomycetota	c__Actinomycetes	o__Frankiales	f__Frankiaceae	g__Frankia	s__Frankia_torreyi	12	14	6	4	8	8	0	12	6	70
d__Bacteria	k__unclassified_d__Bacteria	p__Actinomycetota	c__Actinomycetes	o__Frankiales	f__Frankiaceae	g__Frankia	s__Frankia_umida	28	68	60	72	30	64	30	74	70	496
d__Bacteria	k__unclassified_d__Bacteria	p__Actinomycetota	c__Actinomycetes	o__Frankiales	f__Frankiaceae	g__Parafrankia	s__Parafrankia_colletiae	16	10	4	4	8	0	10	8	0	60
d__Bacteria	k__unclassified_d__Bacteria	p__Actinomycetota	c__Actinomycetes	o__Frankiales	f__Frankiaceae	g__Parafrankia	s__Parafrankia_elaeagni	36	26	32	28	24	18	24	16	14	218
d__Bacteria	k__unclassified_d__Bacteria	p__Actinomycetota	c__Actinomycetes	o__Frankiales	f__Frankiaceae	g__Parafrankia	s__Parafrankia_irregularis	16	30	12	8	10	24	20	34	20	174
d__Bacteria	k__unclassified_d__Bacteria	p__Actinomycetota	c__Actinomycetes	o__Frankiales	f__Frankiaceae	g__Parafrankia	s__Parafrankia_soli	6	8	10	12	0	0	10	0	4	50
d__Bacteria	k__unclassified_d__Bacteria	p__Actinomycetota	c__Actinomycetes	o__Frankiales	f__Frankiaceae	g__Parafrankia	s__Parafrankia_sp.	12	12	14	8	4	2	6	4	0	62
d__Bacteria	k__unclassified_d__Bacteria	p__Actinomycetota	c__Actinomycetes	o__Frankiales	f__Frankiaceae	g__Parafrankia	s__Parafrankia_sp._BMG5.11	20	32	10	74	34	42	168	164	172	716
d__Bacteria	k__unclassified_d__Bacteria	p__Actinomycetota	c__Actinomycetes	o__Frankiales	f__Frankiaceae	g__Parafrankia	s__Parafrankia_sp._EUN1f	10	16	6	16	6	18	14	28	20	134
d__Bacteria	k__unclassified_d__Bacteria	p__Actinomycetota	c__Actinomycetes	o__Frankiales	f__Frankiaceae	g__Protofrankia	s__Candidatus_Protofrankia_californiensis	54	82	82	58	60	62	32	42	44	516
d__Bacteria	k__unclassified_d__Bacteria	p__Actinomycetota	c__Actinomycetes	o__Frankiales	f__Frankiaceae	g__Protofrankia	s__Candidatus_Protofrankia_datiscae	16	10	12	8	2	12	2	0	2	64
d__Bacteria	k__unclassified_d__Bacteria	p__Actinomycetota	c__Actinomycetes	o__Frankiales	f__Frankiaceae	g__Protofrankia	s__Protofrankia_coriariae	10	2	6	4	4	8	6	0	4	44
d__Bacteria	k__unclassified_d__Bacteria	p__Actinomycetota	c__Actinomycetes	o__Frankiales	f__Frankiaceae	g__Protofrankia	s__Protofrankia_sp.	22	20	22	20	18	10	6	8	10	136
d__Bacteria	k__unclassified_d__Bacteria	p__Actinomycetota	c__Actinomycetes	o__Frankiales	f__Frankiaceae	g__Protofrankia	s__Protofrankia_symbiont_of_Coriaria_ruscifolia	38	22	52	36	36	48	20	26	24	302
d__Bacteria	k__unclassified_d__Bacteria	p__Actinomycetota	c__Actinomycetes	o__Frankiales	f__Frankiaceae	g__Pseudofrankia	s__Pseudofrankia_asymbiotica	24	26	32	24	22	30	30	16	20	224
d__Bacteria	k__unclassified_d__Bacteria	p__Actinomycetota	c__Actinomycetes	o__Frankiales	f__Frankiaceae	g__Pseudofrankia	s__Pseudofrankia_inefficax	148	178	158	118	78	122	262	278	242	1584
d__Bacteria	k__unclassified_d__Bacteria	p__Actinomycetota	c__Actinomycetes	o__Frankiales	f__Frankiaceae	g__Pseudofrankia	s__Pseudofrankia_saprophytica	34	20	22	24	28	16	22	46	42	254
d__Bacteria	k__unclassified_d__Bacteria	p__Actinomycetota	c__Actinomycetes	o__Frankiales	f__Frankiaceae	g__Pseudofrankia	s__Pseudofrankia_sp.	60	52	56	74	64	48	54	80	52	540
d__Bacteria	k__unclassified_d__Bacteria	p__Actinomycetota	c__Actinomycetes	o__Frankiales	f__Frankiaceae	g__Pseudofrankia	s__Pseudofrankia_sp._BMG5.36	152	140	144	124	62	82	102	140	120	1066
d__Bacteria	k__unclassified_d__Bacteria	p__Actinomycetota	c__Actinomycetes	o__Frankiales	f__Frankiaceae	g__Pseudofrankia	s__Pseudofrankia_sp._DC12	96	62	102	86	86	48	84	108	114	786
d__Bacteria	k__unclassified_d__Bacteria	p__Actinomycetota	c__Actinomycetes	o__Frankiales	f__Frankiaceae	g__Pseudofrankia	s__Pseudofrankia_sp._EUN1h	14	8	4	10	2	12	2	14	10	76
d__Bacteria	k__unclassified_d__Bacteria	p__Actinomycetota	c__Actinomycetes	o__Geodermatophilales	f__Antricoccaceae	g__Antricoccus	s__Antricoccus_suffuscus	184	216	210	240	210	182	178	246	198	1864
d__Bacteria	k__unclassified_d__Bacteria	p__Actinomycetota	c__Actinomycetes	o__Geodermatophilales	f__Geodermatophilaceae	g__Blastococcus	s__Blastococcus_aggregatus	4	10	16	12	8	8	12	6	16	92
d__Bacteria	k__unclassified_d__Bacteria	p__Actinomycetota	c__Actinomycetes	o__Geodermatophilales	f__Geodermatophilaceae	g__Blastococcus	s__Blastococcus_atacamensis	0	0	0	0	0	0	0	4	0	4
d__Bacteria	k__unclassified_d__Bacteria	p__Actinomycetota	c__Actinomycetes	o__Geodermatophilales	f__Geodermatophilaceae	g__Blastococcus	s__Blastococcus_aurantiacus	2	4	8	2	10	6	2	6	4	44
d__Bacteria	k__unclassified_d__Bacteria	p__Actinomycetota	c__Actinomycetes	o__Geodermatophilales	f__Geodermatophilaceae	g__Blastococcus	s__Blastococcus_capsensis	4	6	12	2	0	2	4	6	0	36
d__Bacteria	k__unclassified_d__Bacteria	p__Actinomycetota	c__Actinomycetes	o__Geodermatophilales	f__Geodermatophilaceae	g__Blastococcus	s__Blastococcus_colisei	16	46	18	26	22	20	14	42	14	218
d__Bacteria	k__unclassified_d__Bacteria	p__Actinomycetota	c__Actinomycetes	o__Geodermatophilales	f__Geodermatophilaceae	g__Blastococcus	s__Blastococcus_endophyticus	2	20	10	12	16	10	12	26	14	122
d__Bacteria	k__unclassified_d__Bacteria	p__Actinomycetota	c__Actinomycetes	o__Geodermatophilales	f__Geodermatophilaceae	g__Blastococcus	s__Blastococcus_fimeti	28	8	12	10	16	6	12	20	6	118
d__Bacteria	k__unclassified_d__Bacteria	p__Actinomycetota	c__Actinomycetes	o__Geodermatophilales	f__Geodermatophilaceae	g__Blastococcus	s__Blastococcus_haudaquaticus	4	8	14	2	8	8	4	4	4	56
d__Bacteria	k__unclassified_d__Bacteria	p__Actinomycetota	c__Actinomycetes	o__Geodermatophilales	f__Geodermatophilaceae	g__Blastococcus	s__Blastococcus_litoris	4	12	4	2	4	10	4	16	2	58
d__Bacteria	k__unclassified_d__Bacteria	p__Actinomycetota	c__Actinomycetes	o__Geodermatophilales	f__Geodermatophilaceae	g__Blastococcus	s__Blastococcus_mobilis	6	0	2	6	10	8	2	0	4	38
d__Bacteria	k__unclassified_d__Bacteria	p__Actinomycetota	c__Actinomycetes	o__Geodermatophilales	f__Geodermatophilaceae	g__Blastococcus	s__Blastococcus_saxobsidens	0	0	2	2	0	2	0	2	4	12
d__Bacteria	k__unclassified_d__Bacteria	p__Actinomycetota	c__Actinomycetes	o__Geodermatophilales	f__Geodermatophilaceae	g__Blastococcus	s__Blastococcus_sp.	262	240	262	264	158	210	246	274	212	2128
d__Bacteria	k__unclassified_d__Bacteria	p__Actinomycetota	c__Actinomycetes	o__Geodermatophilales	f__Geodermatophilaceae	g__Blastococcus	s__Blastococcus_sp._CCUG_61487	12	6	22	8	8	6	8	8	8	86
d__Bacteria	k__unclassified_d__Bacteria	p__Actinomycetota	c__Actinomycetes	o__Geodermatophilales	f__Geodermatophilaceae	g__Blastococcus	s__Blastococcus_sp._CT_GayMR16	6	10	4	6	6	4	0	14	2	52
d__Bacteria	k__unclassified_d__Bacteria	p__Actinomycetota	c__Actinomycetes	o__Geodermatophilales	f__Geodermatophilaceae	g__Blastococcus	s__Blastococcus_sp._CT_GayMR19	2	0	10	4	0	4	0	8	0	28
d__Bacteria	k__unclassified_d__Bacteria	p__Actinomycetota	c__Actinomycetes	o__Geodermatophilales	f__Geodermatophilaceae	g__Blastococcus	s__Blastococcus_sp._CT_GayMR20	16	8	12	0	18	4	16	10	10	94
d__Bacteria	k__unclassified_d__Bacteria	p__Actinomycetota	c__Actinomycetes	o__Geodermatophilales	f__Geodermatophilaceae	g__Blastococcus	s__Blastococcus_sp._DSM_46786	2	6	4	0	2	0	8	2	6	30
d__Bacteria	k__unclassified_d__Bacteria	p__Actinomycetota	c__Actinomycetes	o__Geodermatophilales	f__Geodermatophilaceae	g__Blastococcus	s__Blastococcus_sp._KM273128	0	0	0	0	0	0	2	0	0	2
d__Bacteria	k__unclassified_d__Bacteria	p__Actinomycetota	c__Actinomycetes	o__Geodermatophilales	f__Geodermatophilaceae	g__Blastococcus	s__Blastococcus_sp._KM273129	2	2	0	2	0	2	0	4	0	12
d__Bacteria	k__unclassified_d__Bacteria	p__Actinomycetota	c__Actinomycetes	o__Geodermatophilales	f__Geodermatophilaceae	g__Blastococcus	s__Blastococcus_sp._MG754426	8	6	14	28	10	10	12	8	4	100
d__Bacteria	k__unclassified_d__Bacteria	p__Actinomycetota	c__Actinomycetes	o__Geodermatophilales	f__Geodermatophilaceae	g__Blastococcus	s__Blastococcus_sp._Marseille-P5729	38	66	46	42	46	38	42	50	58	426
d__Bacteria	k__unclassified_d__Bacteria	p__Actinomycetota	c__Actinomycetes	o__Geodermatophilales	f__Geodermatophilaceae	g__Blastococcus	s__Blastococcus_sp._PRF04-17	22	16	14	16	14	4	24	24	26	160
d__Bacteria	k__unclassified_d__Bacteria	p__Actinomycetota	c__Actinomycetes	o__Geodermatophilales	f__Geodermatophilaceae	g__Blastococcus	s__Blastococcus_sp._TF02A-30	2	2	2	2	2	0	0	0	0	10
d__Bacteria	k__unclassified_d__Bacteria	p__Actinomycetota	c__Actinomycetes	o__Geodermatophilales	f__Geodermatophilaceae	g__Blastococcus	s__Blastococcus_sp._TF02A_35	4	2	4	0	0	0	2	0	4	16
d__Bacteria	k__unclassified_d__Bacteria	p__Actinomycetota	c__Actinomycetes	o__Geodermatophilales	f__Geodermatophilaceae	g__Blastococcus	s__Blastococcus_sp._TML/C7B	4	6	18	6	18	8	2	20	6	88
d__Bacteria	k__unclassified_d__Bacteria	p__Actinomycetota	c__Actinomycetes	o__Geodermatophilales	f__Geodermatophilaceae	g__Blastococcus	s__Blastococcus_sp._TML/M2B	16	20	14	18	20	10	4	14	20	136
d__Bacteria	k__unclassified_d__Bacteria	p__Actinomycetota	c__Actinomycetes	o__Geodermatophilales	f__Geodermatophilaceae	g__Blastococcus	s__Blastococcus_sp._URHD0036	62	94	84	70	32	50	42	82	72	588
d__Bacteria	k__unclassified_d__Bacteria	p__Actinomycetota	c__Actinomycetes	o__Geodermatophilales	f__Geodermatophilaceae	g__Blastococcus	s__Blastococcus_xanthinilyticus	2	0	2	0	2	0	6	4	0	16
d__Bacteria	k__unclassified_d__Bacteria	p__Actinomycetota	c__Actinomycetes	o__Geodermatophilales	f__Geodermatophilaceae	g__Blastococcus	s__Candidatus_Blastococcus_massiliensis	0	0	0	0	0	0	4	10	0	14
d__Bacteria	k__unclassified_d__Bacteria	p__Actinomycetota	c__Actinomycetes	o__Geodermatophilales	f__Geodermatophilaceae	g__Cumulibacter	s__Cumulibacter_soli	2	0	4	0	2	4	2	0	4	18
d__Bacteria	k__unclassified_d__Bacteria	p__Actinomycetota	c__Actinomycetes	o__Geodermatophilales	f__Geodermatophilaceae	g__Geodermatophilus	s__Geodermatophilus_africanus	4	4	8	6	8	6	2	0	6	44
d__Bacteria	k__unclassified_d__Bacteria	p__Actinomycetota	c__Actinomycetes	o__Geodermatophilales	f__Geodermatophilaceae	g__Geodermatophilus	s__Geodermatophilus_aquaeductus	22	46	42	22	30	42	40	50	56	350
d__Bacteria	k__unclassified_d__Bacteria	p__Actinomycetota	c__Actinomycetes	o__Geodermatophilales	f__Geodermatophilaceae	g__Geodermatophilus	s__Geodermatophilus_bullaregiensis	6	2	8	6	0	0	0	12	2	36
d__Bacteria	k__unclassified_d__Bacteria	p__Actinomycetota	c__Actinomycetes	o__Geodermatophilales	f__Geodermatophilaceae	g__Geodermatophilus	s__Geodermatophilus_chilensis	0	0	6	0	0	0	2	0	2	10
d__Bacteria	k__unclassified_d__Bacteria	p__Actinomycetota	c__Actinomycetes	o__Geodermatophilales	f__Geodermatophilaceae	g__Geodermatophilus	s__Geodermatophilus_normandii	0	2	12	4	0	2	0	0	0	20
d__Bacteria	k__unclassified_d__Bacteria	p__Actinomycetota	c__Actinomycetes	o__Geodermatophilales	f__Geodermatophilaceae	g__Geodermatophilus	s__Geodermatophilus_obscurus	20	24	36	20	24	12	20	8	26	190
d__Bacteria	k__unclassified_d__Bacteria	p__Actinomycetota	c__Actinomycetes	o__Geodermatophilales	f__Geodermatophilaceae	g__Geodermatophilus	s__Geodermatophilus_pulveris	8	0	6	0	4	6	0	0	8	32
d__Bacteria	k__unclassified_d__Bacteria	p__Actinomycetota	c__Actinomycetes	o__Geodermatophilales	f__Geodermatophilaceae	g__Geodermatophilus	s__Geodermatophilus_ruber	20	22	16	20	16	20	14	26	16	170
d__Bacteria	k__unclassified_d__Bacteria	p__Actinomycetota	c__Actinomycetes	o__Geodermatophilales	f__Geodermatophilaceae	g__Geodermatophilus	s__Geodermatophilus_sabuli	10	10	16	12	8	4	32	18	22	132
d__Bacteria	k__unclassified_d__Bacteria	p__Actinomycetota	c__Actinomycetes	o__Geodermatophilales	f__Geodermatophilaceae	g__Geodermatophilus	s__Geodermatophilus_saharensis	2	6	22	8	6	12	2	4	6	68
d__Bacteria	k__unclassified_d__Bacteria	p__Actinomycetota	c__Actinomycetes	o__Geodermatophilales	f__Geodermatophilaceae	g__Geodermatophilus	s__Geodermatophilus_sp._DF01_2	14	6	12	18	4	6	2	4	2	68
d__Bacteria	k__unclassified_d__Bacteria	p__Actinomycetota	c__Actinomycetes	o__Geodermatophilales	f__Geodermatophilaceae	g__Geodermatophilus	s__Geodermatophilus_sp._DSM_45219	106	106	126	112	80	80	76	90	78	854
d__Bacteria	k__unclassified_d__Bacteria	p__Actinomycetota	c__Actinomycetes	o__Geodermatophilales	f__Geodermatophilaceae	g__Geodermatophilus	s__Geodermatophilus_sp._LHW52908	0	0	4	4	4	0	14	8	12	46
d__Bacteria	k__unclassified_d__Bacteria	p__Actinomycetota	c__Actinomycetes	o__Geodermatophilales	f__Geodermatophilaceae	g__Geodermatophilus	s__Geodermatophilus_sp._Leaf369	14	50	18	26	42	36	22	28	42	278
d__Bacteria	k__unclassified_d__Bacteria	p__Actinomycetota	c__Actinomycetes	o__Geodermatophilales	f__Geodermatophilaceae	g__Geodermatophilus	s__Geodermatophilus_sp._TF02-6	8	6	10	8	6	4	8	12	10	72
d__Bacteria	k__unclassified_d__Bacteria	p__Actinomycetota	c__Actinomycetes	o__Geodermatophilales	f__Geodermatophilaceae	g__Geodermatophilus	s__Geodermatophilus_sp._YIM_151500	6	0	2	2	0	0	0	0	0	10
d__Bacteria	k__unclassified_d__Bacteria	p__Actinomycetota	c__Actinomycetes	o__Geodermatophilales	f__Geodermatophilaceae	g__Geodermatophilus	s__Geodermatophilus_telluris	2	16	8	8	4	10	10	14	22	94
d__Bacteria	k__unclassified_d__Bacteria	p__Actinomycetota	c__Actinomycetes	o__Geodermatophilales	f__Geodermatophilaceae	g__Geodermatophilus	s__Geodermatophilus_tzadiensis	0	2	2	0	2	0	2	0	4	12
d__Bacteria	k__unclassified_d__Bacteria	p__Actinomycetota	c__Actinomycetes	o__Geodermatophilales	f__Geodermatophilaceae	g__Klenkia	s__Klenkia_soli	0	4	4	0	0	4	10	2	0	24
d__Bacteria	k__unclassified_d__Bacteria	p__Actinomycetota	c__Actinomycetes	o__Geodermatophilales	f__Geodermatophilaceae	g__Klenkia	s__Klenkia_sp.	0	4	0	6	2	2	4	2	2	22
d__Bacteria	k__unclassified_d__Bacteria	p__Actinomycetota	c__Actinomycetes	o__Geodermatophilales	f__Geodermatophilaceae	g__Klenkia	s__Klenkia_taihuensis	8	6	6	4	10	2	2	2	2	42
d__Bacteria	k__unclassified_d__Bacteria	p__Actinomycetota	c__Actinomycetes	o__Geodermatophilales	f__Geodermatophilaceae	g__Klenkia	s__Klenkia_terrae	14	10	4	10	6	4	4	30	12	94
d__Bacteria	k__unclassified_d__Bacteria	p__Actinomycetota	c__Actinomycetes	o__Geodermatophilales	f__Geodermatophilaceae	g__Modestobacter	s__Modestobacter_altitudinis	4	0	2	2	0	0	4	8	6	26
d__Bacteria	k__unclassified_d__Bacteria	p__Actinomycetota	c__Actinomycetes	o__Geodermatophilales	f__Geodermatophilaceae	g__Modestobacter	s__Modestobacter_lapidis	6	2	8	6	6	10	4	2	2	46
d__Bacteria	k__unclassified_d__Bacteria	p__Actinomycetota	c__Actinomycetes	o__Geodermatophilales	f__Geodermatophilaceae	g__Modestobacter	s__Modestobacter_marinus	46	40	34	28	14	32	154	160	148	656
d__Bacteria	k__unclassified_d__Bacteria	p__Actinomycetota	c__Actinomycetes	o__Geodermatophilales	f__Geodermatophilaceae	g__Modestobacter	s__Modestobacter_sp.	180	190	226	158	176	210	148	180	228	1696
d__Bacteria	k__unclassified_d__Bacteria	p__Actinomycetota	c__Actinomycetes	o__Geodermatophilales	f__Geodermatophilaceae	g__Modestobacter	s__Modestobacter_sp._DSM_44400	2	0	2	0	0	0	0	0	0	4
d__Bacteria	k__unclassified_d__Bacteria	p__Actinomycetota	c__Actinomycetes	o__Geodermatophilales	f__Geodermatophilaceae	g__Modestobacter	s__Modestobacter_sp._KNN46-3	0	6	4	0	0	2	0	2	0	14
d__Bacteria	k__unclassified_d__Bacteria	p__Actinomycetota	c__Actinomycetes	o__Geodermatophilales	f__Geodermatophilaceae	g__Modestobacter	s__Modestobacter_sp._L9-4	4	14	14	30	16	6	14	14	10	122
d__Bacteria	k__unclassified_d__Bacteria	p__Actinomycetota	c__Actinomycetes	o__Geodermatophilales	f__Geodermatophilaceae	g__Modestobacter	s__Modestobacter_sp._VKM_Ac-2980	0	2	2	0	0	4	2	0	0	10
d__Bacteria	k__unclassified_d__Bacteria	p__Actinomycetota	c__Actinomycetes	o__Geodermatophilales	f__Geodermatophilaceae	g__Modestobacter	s__Modestobacter_sp._VKM_Ac-2983	22	30	32	56	32	36	26	14	20	268
d__Bacteria	k__unclassified_d__Bacteria	p__Actinomycetota	c__Actinomycetes	o__Geodermatophilales	f__Geodermatophilaceae	g__Modestobacter	s__Modestobacter_sp._VKM_Ac-2984	0	2	8	0	0	2	0	2	0	14
d__Bacteria	k__unclassified_d__Bacteria	p__Actinomycetota	c__Actinomycetes	o__Geodermatophilales	f__Geodermatophilaceae	g__Modestobacter	s__Modestobacter_versicolor	0	2	0	2	2	0	6	2	4	18
d__Bacteria	k__unclassified_d__Bacteria	p__Actinomycetota	c__Actinomycetes	o__Geodermatophilales	f__Geodermatophilaceae	g__Petropleomorpha	s__Petropleomorpha_daqingensis	28	18	42	24	30	28	28	40	54	292
d__Bacteria	k__unclassified_d__Bacteria	p__Actinomycetota	c__Actinomycetes	o__Glycomycetales	f__Glycomycetaceae	g__Glycomyces	s__Glycomyces_buryatensis	0	6	4	0	0	2	0	4	0	16
d__Bacteria	k__unclassified_d__Bacteria	p__Actinomycetota	c__Actinomycetes	o__Glycomycetales	f__Glycomycetaceae	g__Glycomyces	s__Glycomyces_fuscus	4	0	4	0	0	4	0	0	2	14
d__Bacteria	k__unclassified_d__Bacteria	p__Actinomycetota	c__Actinomycetes	o__Glycomycetales	f__Glycomycetaceae	g__Glycomyces	s__Glycomyces_harbinensis	0	8	2	2	2	2	2	2	2	22
d__Bacteria	k__unclassified_d__Bacteria	p__Actinomycetota	c__Actinomycetes	o__Glycomycetales	f__Glycomycetaceae	g__Glycomyces	s__Glycomyces_salinus	6	0	2	10	0	0	0	0	0	18
d__Bacteria	k__unclassified_d__Bacteria	p__Actinomycetota	c__Actinomycetes	o__Glycomycetales	f__Glycomycetaceae	g__Stackebrandtia	s__Stackebrandtia_albiflava	2	6	0	0	0	0	8	4	6	26
d__Bacteria	k__unclassified_d__Bacteria	p__Actinomycetota	c__Actinomycetes	o__Glycomycetales	f__Glycomycetaceae	g__Stackebrandtia	s__Stackebrandtia_endophytica	4	14	12	10	6	14	4	14	6	84
d__Bacteria	k__unclassified_d__Bacteria	p__Actinomycetota	c__Actinomycetes	o__Glycomycetales	f__Glycomycetaceae	g__Stackebrandtia	s__Stackebrandtia_nassauensis	26	36	50	22	30	20	16	26	26	252
d__Bacteria	k__unclassified_d__Bacteria	p__Actinomycetota	c__Actinomycetes	o__Jatrophihabitantales	f__Jatrophihabitantaceae	g__Jatrophihabitans	s__Jatrophihabitans_endophyticus	126	108	122	112	60	92	60	78	58	816
d__Bacteria	k__unclassified_d__Bacteria	p__Actinomycetota	c__Actinomycetes	o__Jatrophihabitantales	f__Jatrophihabitantaceae	g__Jatrophihabitans	s__Jatrophihabitans_sp.	182	208	234	198	154	160	170	154	136	1596
d__Bacteria	k__unclassified_d__Bacteria	p__Actinomycetota	c__Actinomycetes	o__Jatrophihabitantales	f__Jatrophihabitantaceae	g__Jatrophihabitans	s__Jatrophihabitans_sp._GAS493	32	38	36	34	18	26	20	52	20	276
d__Bacteria	k__unclassified_d__Bacteria	p__Actinomycetota	c__Actinomycetes	o__Jatrophihabitantales	f__Jatrophihabitantaceae	g__Jatrophihabitans	s__Jatrophihabitans_sp._SB3-54	12	40	16	6	4	36	28	16	26	184
d__Bacteria	k__unclassified_d__Bacteria	p__Actinomycetota	c__Actinomycetes	o__Jatrophihabitantales	f__Jatrophihabitantaceae	g__Jatrophihabitans	s__Jatrophihabitans_telluris	8	0	8	6	0	2	4	8	0	36
d__Bacteria	k__unclassified_d__Bacteria	p__Actinomycetota	c__Actinomycetes	o__Jiangellales	f__Jiangellaceae	g__Haloactinopolyspora	s__Haloactinopolyspora_sp.	8	2	2	4	4	4	2	2	0	28
d__Bacteria	k__unclassified_d__Bacteria	p__Actinomycetota	c__Actinomycetes	o__Jiangellales	f__Jiangellaceae	g__Jiangella	s__Jiangella_alkaliphila	4	8	4	8	2	6	0	6	14	52
d__Bacteria	k__unclassified_d__Bacteria	p__Actinomycetota	c__Actinomycetes	o__Jiangellales	f__Jiangellaceae	g__Jiangella	s__Jiangella_anatolica	30	30	56	46	12	18	12	30	22	256
d__Bacteria	k__unclassified_d__Bacteria	p__Actinomycetota	c__Actinomycetes	o__Jiangellales	f__Jiangellaceae	g__Jiangella	s__Jiangella_asiatica	4	8	10	0	4	2	4	2	6	40
d__Bacteria	k__unclassified_d__Bacteria	p__Actinomycetota	c__Actinomycetes	o__Jiangellales	f__Jiangellaceae	g__Jiangella	s__Jiangella_aurantiaca	2	6	2	0	8	6	0	0	6	30
d__Bacteria	k__unclassified_d__Bacteria	p__Actinomycetota	c__Actinomycetes	o__Jiangellales	f__Jiangellaceae	g__Jiangella	s__Jiangella_gansuensis	0	0	0	2	0	4	4	2	2	14
d__Bacteria	k__unclassified_d__Bacteria	p__Actinomycetota	c__Actinomycetes	o__Jiangellales	f__Jiangellaceae	g__Jiangella	s__Jiangella_mangrovi	6	16	26	12	2	12	0	12	6	92
d__Bacteria	k__unclassified_d__Bacteria	p__Actinomycetota	c__Actinomycetes	o__Jiangellales	f__Jiangellaceae	g__Jiangella	s__Jiangella_muralis	10	4	4	12	10	2	14	6	8	70
d__Bacteria	k__unclassified_d__Bacteria	p__Actinomycetota	c__Actinomycetes	o__Jiangellales	f__Jiangellaceae	g__Jiangella	s__Jiangella_sp._DSM_45060	0	0	6	2	2	0	0	0	0	10
d__Bacteria	k__unclassified_d__Bacteria	p__Actinomycetota	c__Actinomycetes	o__Jiangellales	f__Jiangellaceae	g__Phytoactinopolyspora	s__Phytoactinopolyspora_alkaliphila	0	0	0	0	2	2	0	16	8	28
d__Bacteria	k__unclassified_d__Bacteria	p__Actinomycetota	c__Actinomycetes	o__Jiangellales	f__Jiangellaceae	g__Phytoactinopolyspora	s__Phytoactinopolyspora_endophytica	0	0	4	0	6	0	0	2	0	12
d__Bacteria	k__unclassified_d__Bacteria	p__Actinomycetota	c__Actinomycetes	o__Jiangellales	f__Jiangellaceae	g__Phytoactinopolyspora	s__Phytoactinopolyspora_halotolerans	12	12	18	24	24	32	4	14	10	150
d__Bacteria	k__unclassified_d__Bacteria	p__Actinomycetota	c__Actinomycetes	o__Jiangellales	f__Jiangellaceae	g__Phytoactinopolyspora	s__Phytoactinopolyspora_limicola	4	6	8	0	4	0	6	6	6	40
d__Bacteria	k__unclassified_d__Bacteria	p__Actinomycetota	c__Actinomycetes	o__Kineosporiales	f__Kineosporiaceae	g__Angustibacter	s__Angustibacter_aerolatus	0	4	2	0	6	4	8	4	6	34
d__Bacteria	k__unclassified_d__Bacteria	p__Actinomycetota	c__Actinomycetes	o__Kineosporiales	f__Kineosporiaceae	g__Angustibacter	s__Angustibacter_sp._Root456	8	6	8	10	10	16	4	6	4	72
d__Bacteria	k__unclassified_d__Bacteria	p__Actinomycetota	c__Actinomycetes	o__Kineosporiales	f__Kineosporiaceae	g__Kineococcus	s__Kineococcus_indalonis	12	2	8	14	8	8	0	0	2	54
d__Bacteria	k__unclassified_d__Bacteria	p__Actinomycetota	c__Actinomycetes	o__Kineosporiales	f__Kineosporiaceae	g__Kineococcus	s__Kineococcus_rhizosphaerae	0	2	0	4	0	0	0	0	0	6
d__Bacteria	k__unclassified_d__Bacteria	p__Actinomycetota	c__Actinomycetes	o__Kineosporiales	f__Kineosporiaceae	g__Kineococcus	s__Kineococcus_siccus	10	18	12	14	34	18	10	6	14	136
d__Bacteria	k__unclassified_d__Bacteria	p__Actinomycetota	c__Actinomycetes	o__Kineosporiales	f__Kineosporiaceae	g__Kineococcus	s__Kineococcus_sp._TRM81007	2	2	0	4	8	4	2	2	6	30
d__Bacteria	k__unclassified_d__Bacteria	p__Actinomycetota	c__Actinomycetes	o__Kineosporiales	f__Kineosporiaceae	g__Kineococcus	s__Kineococcus_vitellinus	0	0	2	2	2	2	4	6	0	18
d__Bacteria	k__unclassified_d__Bacteria	p__Actinomycetota	c__Actinomycetes	o__Kineosporiales	f__Kineosporiaceae	g__Kineococcus	s__Kineococcus_xinjiangensis	1566	1722	1736	1252	1162	1350	1422	1834	1766	13810
d__Bacteria	k__unclassified_d__Bacteria	p__Actinomycetota	c__Actinomycetes	o__Kineosporiales	f__Kineosporiaceae	g__Kineosporia	s__Kineosporia_babensis	2	2	4	0	0	0	0	0	2	10
d__Bacteria	k__unclassified_d__Bacteria	p__Actinomycetota	c__Actinomycetes	o__Kineosporiales	f__Kineosporiaceae	g__Kineosporia	s__Kineosporia_sp.	4	4	8	0	6	4	4	2	0	32
d__Bacteria	k__unclassified_d__Bacteria	p__Actinomycetota	c__Actinomycetes	o__Kineosporiales	f__Kineosporiaceae	g__Kineosporia	s__Kineosporia_sp._A_224	2	2	2	4	0	4	0	0	0	14
d__Bacteria	k__unclassified_d__Bacteria	p__Actinomycetota	c__Actinomycetes	o__Kineosporiales	f__Kineosporiaceae	g__Pseudokineococcus	s__Pseudokineococcus_lusitanus	6	6	0	4	4	4	4	8	2	38
d__Bacteria	k__unclassified_d__Bacteria	p__Actinomycetota	c__Actinomycetes	o__Kineosporiales	f__Kineosporiaceae	g__Quadrisphaera	s__Quadrisphaera_sp._INWT6	20	10	8	4	4	2	10	10	14	82
d__Bacteria	k__unclassified_d__Bacteria	p__Actinomycetota	c__Actinomycetes	o__Kitasatosporales	f__Carbonactinosporaceae	g__Carbonactinospora	s__Carbonactinospora_thermoautotrophica	614	650	764	710	726	750	604	626	602	6046
d__Bacteria	k__unclassified_d__Bacteria	p__Actinomycetota	c__Actinomycetes	o__Kitasatosporales	f__Streptomycetaceae	g__Actinacidiphila	s__Actinacidiphila_alni	16	10	8	10	12	18	14	10	8	106
d__Bacteria	k__unclassified_d__Bacteria	p__Actinomycetota	c__Actinomycetes	o__Kitasatosporales	f__Streptomycetaceae	g__Actinacidiphila	s__Actinacidiphila_bryophytorum	3458	3768	4218	3180	2866	2808	3658	4138	3700	31794
d__Bacteria	k__unclassified_d__Bacteria	p__Actinomycetota	c__Actinomycetes	o__Kitasatosporales	f__Streptomycetaceae	g__Actinacidiphila	s__Actinacidiphila_cocklensis	76	82	136	72	84	70	124	148	118	910
d__Bacteria	k__unclassified_d__Bacteria	p__Actinomycetota	c__Actinomycetes	o__Kitasatosporales	f__Streptomycetaceae	g__Actinacidiphila	s__Actinacidiphila_epipremni	1498	1754	1854	1302	1184	1370	1500	1976	1818	14256
d__Bacteria	k__unclassified_d__Bacteria	p__Actinomycetota	c__Actinomycetes	o__Kitasatosporales	f__Streptomycetaceae	g__Actinacidiphila	s__Actinacidiphila_glaucinigra	1674	1802	1898	1426	1268	1532	1562	2052	1790	15004
d__Bacteria	k__unclassified_d__Bacteria	p__Actinomycetota	c__Actinomycetes	o__Kitasatosporales	f__Streptomycetaceae	g__Actinacidiphila	s__Actinacidiphila_guanduensis	870	1040	998	694	664	754	796	1030	862	7708
d__Bacteria	k__unclassified_d__Bacteria	p__Actinomycetota	c__Actinomycetes	o__Kitasatosporales	f__Streptomycetaceae	g__Actinacidiphila	s__Actinacidiphila_oryziradicis	872	1020	1036	734	680	736	846	952	944	7820
d__Bacteria	k__unclassified_d__Bacteria	p__Actinomycetota	c__Actinomycetes	o__Kitasatosporales	f__Streptomycetaceae	g__Actinacidiphila	s__Actinacidiphila_paucisporea	26	16	44	38	20	14	28	34	34	254
d__Bacteria	k__unclassified_d__Bacteria	p__Actinomycetota	c__Actinomycetes	o__Kitasatosporales	f__Streptomycetaceae	g__Actinacidiphila	s__Actinacidiphila_rubida	26	24	28	22	10	10	26	10	26	182
d__Bacteria	k__unclassified_d__Bacteria	p__Actinomycetota	c__Actinomycetes	o__Kitasatosporales	f__Streptomycetaceae	g__Actinacidiphila	s__Actinacidiphila_soli	3754	3990	4206	3234	2710	3282	3576	4446	3898	33096
d__Bacteria	k__unclassified_d__Bacteria	p__Actinomycetota	c__Actinomycetes	o__Kitasatosporales	f__Streptomycetaceae	g__Actinacidiphila	s__Actinacidiphila_yanglinensis	902	982	978	780	646	754	968	1150	960	8120
d__Bacteria	k__unclassified_d__Bacteria	p__Actinomycetota	c__Actinomycetes	o__Kitasatosporales	f__Streptomycetaceae	g__Actinacidiphila	s__Actinacidiphila_yeochonensis	4	4	2	2	2	10	2	0	0	26
d__Bacteria	k__unclassified_d__Bacteria	p__Actinomycetota	c__Actinomycetes	o__Kitasatosporales	f__Streptomycetaceae	g__Allostreptomyces	s__Allostreptomyces_psammosilenae	50	78	116	72	52	70	46	54	36	574
d__Bacteria	k__unclassified_d__Bacteria	p__Actinomycetota	c__Actinomycetes	o__Kitasatosporales	f__Streptomycetaceae	g__Embleya	s__Embleya_hyalina	0	0	4	2	14	2	6	4	6	38
d__Bacteria	k__unclassified_d__Bacteria	p__Actinomycetota	c__Actinomycetes	o__Kitasatosporales	f__Streptomycetaceae	g__Embleya	s__Embleya_scabrispora	4	4	12	4	2	12	2	12	2	54
d__Bacteria	k__unclassified_d__Bacteria	p__Actinomycetota	c__Actinomycetes	o__Kitasatosporales	f__Streptomycetaceae	g__Kitasatospora	s__Kitasatospora_acidiphila	2	4	6	6	10	0	4	8	2	42
d__Bacteria	k__unclassified_d__Bacteria	p__Actinomycetota	c__Actinomycetes	o__Kitasatosporales	f__Streptomycetaceae	g__Kitasatospora	s__Kitasatospora_albolonga	0	0	0	0	0	2	0	2	0	4
d__Bacteria	k__unclassified_d__Bacteria	p__Actinomycetota	c__Actinomycetes	o__Kitasatosporales	f__Streptomycetaceae	g__Kitasatospora	s__Kitasatospora_aureofaciens	4	2	4	0	0	8	6	0	6	30
d__Bacteria	k__unclassified_d__Bacteria	p__Actinomycetota	c__Actinomycetes	o__Kitasatosporales	f__Streptomycetaceae	g__Kitasatospora	s__Kitasatospora_cystarginea	620	742	716	478	456	518	618	792	680	5620
d__Bacteria	k__unclassified_d__Bacteria	p__Actinomycetota	c__Actinomycetes	o__Kitasatosporales	f__Streptomycetaceae	g__Kitasatospora	s__Kitasatospora_gansuensis	2	2	6	0	6	8	10	16	6	56
d__Bacteria	k__unclassified_d__Bacteria	p__Actinomycetota	c__Actinomycetes	o__Kitasatosporales	f__Streptomycetaceae	g__Kitasatospora	s__Kitasatospora_griseola	6	2	6	6	2	12	2	2	2	40
d__Bacteria	k__unclassified_d__Bacteria	p__Actinomycetota	c__Actinomycetes	o__Kitasatosporales	f__Streptomycetaceae	g__Kitasatospora	s__Kitasatospora_humi	118	186	194	154	116	136	158	214	130	1406
d__Bacteria	k__unclassified_d__Bacteria	p__Actinomycetota	c__Actinomycetes	o__Kitasatosporales	f__Streptomycetaceae	g__Kitasatospora	s__Kitasatospora_indigofera	0	4	2	12	2	2	2	0	0	24
d__Bacteria	k__unclassified_d__Bacteria	p__Actinomycetota	c__Actinomycetes	o__Kitasatosporales	f__Streptomycetaceae	g__Kitasatospora	s__Kitasatospora_kifunensis	2	0	10	0	2	2	4	0	6	26
d__Bacteria	k__unclassified_d__Bacteria	p__Actinomycetota	c__Actinomycetes	o__Kitasatosporales	f__Streptomycetaceae	g__Kitasatospora	s__Kitasatospora_mediocidica	120	128	136	104	74	118	114	160	132	1086
d__Bacteria	k__unclassified_d__Bacteria	p__Actinomycetota	c__Actinomycetes	o__Kitasatosporales	f__Streptomycetaceae	g__Kitasatospora	s__Kitasatospora_niigatensis	0	4	0	2	6	10	4	2	2	30
d__Bacteria	k__unclassified_d__Bacteria	p__Actinomycetota	c__Actinomycetes	o__Kitasatosporales	f__Streptomycetaceae	g__Kitasatospora	s__Kitasatospora_paracochleata	12	6	6	4	10	10	4	6	14	72
d__Bacteria	k__unclassified_d__Bacteria	p__Actinomycetota	c__Actinomycetes	o__Kitasatosporales	f__Streptomycetaceae	g__Kitasatospora	s__Kitasatospora_setae	18	10	36	6	12	6	4	12	10	114
d__Bacteria	k__unclassified_d__Bacteria	p__Actinomycetota	c__Actinomycetes	o__Kitasatosporales	f__Streptomycetaceae	g__Kitasatospora	s__Kitasatospora_sp.	0	0	6	0	2	0	0	0	8	16
d__Bacteria	k__unclassified_d__Bacteria	p__Actinomycetota	c__Actinomycetes	o__Kitasatosporales	f__Streptomycetaceae	g__Kitasatospora	s__Kitasatospora_sp._DSM_101779	518	746	640	450	420	472	516	740	666	5168
d__Bacteria	k__unclassified_d__Bacteria	p__Actinomycetota	c__Actinomycetes	o__Kitasatosporales	f__Streptomycetaceae	g__Kitasatospora	s__Kitasatospora_sp._GAS204B	4	0	0	0	2	0	2	2	0	10
d__Bacteria	k__unclassified_d__Bacteria	p__Actinomycetota	c__Actinomycetes	o__Kitasatosporales	f__Streptomycetaceae	g__Kitasatospora	s__Kitasatospora_sp._GP30	26	16	16	10	4	10	8	10	24	124
d__Bacteria	k__unclassified_d__Bacteria	p__Actinomycetota	c__Actinomycetes	o__Kitasatosporales	f__Streptomycetaceae	g__Kitasatospora	s__Kitasatospora_sp._GP82	4	10	2	0	4	4	0	0	2	26
d__Bacteria	k__unclassified_d__Bacteria	p__Actinomycetota	c__Actinomycetes	o__Kitasatosporales	f__Streptomycetaceae	g__Kitasatospora	s__Kitasatospora_sp._MAA4	0	2	8	6	4	12	6	2	6	46
d__Bacteria	k__unclassified_d__Bacteria	p__Actinomycetota	c__Actinomycetes	o__Kitasatosporales	f__Streptomycetaceae	g__Kitasatospora	s__Kitasatospora_sp._MAP12-44	2	6	0	6	0	0	2	4	0	20
d__Bacteria	k__unclassified_d__Bacteria	p__Actinomycetota	c__Actinomycetes	o__Kitasatosporales	f__Streptomycetaceae	g__Kitasatospora	s__Kitasatospora_sp._MBT63	4	4	0	0	0	0	0	0	2	10
d__Bacteria	k__unclassified_d__Bacteria	p__Actinomycetota	c__Actinomycetes	o__Kitasatosporales	f__Streptomycetaceae	g__Kitasatospora	s__Kitasatospora_sp._YST-16	10	10	6	10	16	12	12	24	14	114
d__Bacteria	k__unclassified_d__Bacteria	p__Actinomycetota	c__Actinomycetes	o__Kitasatosporales	f__Streptomycetaceae	g__Peterkaempfera	s__Peterkaempfera_bronchialis	6	18	8	18	2	12	12	6	16	98
d__Bacteria	k__unclassified_d__Bacteria	p__Actinomycetota	c__Actinomycetes	o__Kitasatosporales	f__Streptomycetaceae	g__Peterkaempfera	s__Peterkaempfera_griseoplana	62	90	88	74	50	44	56	48	48	560
d__Bacteria	k__unclassified_d__Bacteria	p__Actinomycetota	c__Actinomycetes	o__Kitasatosporales	f__Streptomycetaceae	g__Phaeacidiphilus	s__Phaeacidiphilus_oryzae	32	32	30	18	18	36	18	36	18	238
d__Bacteria	k__unclassified_d__Bacteria	p__Actinomycetota	c__Actinomycetes	o__Kitasatosporales	f__Streptomycetaceae	g__Streptacidiphilus	s__Streptacidiphilus_albus	20	10	4	10	14	10	6	10	16	100
d__Bacteria	k__unclassified_d__Bacteria	p__Actinomycetota	c__Actinomycetes	o__Kitasatosporales	f__Streptomycetaceae	g__Streptacidiphilus	s__Streptacidiphilus_fuscans	40	66	46	70	50	50	42	64	50	478
d__Bacteria	k__unclassified_d__Bacteria	p__Actinomycetota	c__Actinomycetes	o__Kitasatosporales	f__Streptomycetaceae	g__Streptacidiphilus	s__Streptacidiphilus_jeojiense	8	2	0	2	2	8	6	4	2	34
d__Bacteria	k__unclassified_d__Bacteria	p__Actinomycetota	c__Actinomycetes	o__Kitasatosporales	f__Streptomycetaceae	g__Streptacidiphilus	s__Streptacidiphilus_neutrinimicus	0	2	8	2	4	0	0	0	8	24
d__Bacteria	k__unclassified_d__Bacteria	p__Actinomycetota	c__Actinomycetes	o__Kitasatosporales	f__Streptomycetaceae	g__Streptacidiphilus	s__Streptacidiphilus_pinicola	190	210	264	236	154	192	214	318	288	2066
d__Bacteria	k__unclassified_d__Bacteria	p__Actinomycetota	c__Actinomycetes	o__Kitasatosporales	f__Streptomycetaceae	g__Streptacidiphilus	s__Streptacidiphilus_sp._ASG_303	1176	1250	1268	852	808	996	1052	1314	1200	9916
d__Bacteria	k__unclassified_d__Bacteria	p__Actinomycetota	c__Actinomycetes	o__Kitasatosporales	f__Streptomycetaceae	g__Streptacidiphilus	s__Streptacidiphilus_sp._P02-A3a	4	2	4	4	4	0	0	0	2	20
d__Bacteria	k__unclassified_d__Bacteria	p__Actinomycetota	c__Actinomycetes	o__Kitasatosporales	f__Streptomycetaceae	g__Streptantibioticus	s__Streptantibioticus_cattleyicolor	3360	3730	3700	2910	2660	2960	3318	4310	3656	30604
d__Bacteria	k__unclassified_d__Bacteria	p__Actinomycetota	c__Actinomycetes	o__Kitasatosporales	f__Streptomycetaceae	g__Streptantibioticus	s__Streptantibioticus_ferralitis	14368	15638	16488	12604	10880	12684	13892	17576	15982	130112
d__Bacteria	k__unclassified_d__Bacteria	p__Actinomycetota	c__Actinomycetes	o__Kitasatosporales	f__Streptomycetaceae	g__Streptantibioticus	s__Streptantibioticus_parmotrematis	4762	5348	5856	4240	3620	4156	4566	5940	5242	43730
d__Bacteria	k__unclassified_d__Bacteria	p__Actinomycetota	c__Actinomycetes	o__Kitasatosporales	f__Streptomycetaceae	g__Streptantibioticus	s__Streptantibioticus_rubrisoli	14770	16114	16664	12652	11132	13036	14366	18448	16290	133472
d__Bacteria	k__unclassified_d__Bacteria	p__Actinomycetota	c__Actinomycetes	o__Kitasatosporales	f__Streptomycetaceae	g__Streptantibioticus	s__Streptantibioticus_silvisoli	1314	1440	1466	1212	1068	1192	1348	1596	1520	12156
d__Bacteria	k__unclassified_d__Bacteria	p__Actinomycetota	c__Actinomycetes	o__Kitasatosporales	f__Streptomycetaceae	g__Streptomyces	s__Streptomyces_acidicola	90	90	126	78	66	98	72	82	64	766
d__Bacteria	k__unclassified_d__Bacteria	p__Actinomycetota	c__Actinomycetes	o__Kitasatosporales	f__Streptomycetaceae	g__Streptomyces	s__Streptomyces_acidiscabies	0	4	10	2	12	2	6	8	6	50
d__Bacteria	k__unclassified_d__Bacteria	p__Actinomycetota	c__Actinomycetes	o__Kitasatosporales	f__Streptomycetaceae	g__Streptomyces	s__Streptomyces_actuosus	24	10	16	10	8	10	2	4	4	88
d__Bacteria	k__unclassified_d__Bacteria	p__Actinomycetota	c__Actinomycetes	o__Kitasatosporales	f__Streptomycetaceae	g__Streptomyces	s__Streptomyces_adustus	2	6	14	6	2	10	2	2	0	44
d__Bacteria	k__unclassified_d__Bacteria	p__Actinomycetota	c__Actinomycetes	o__Kitasatosporales	f__Streptomycetaceae	g__Streptomyces	s__Streptomyces_africanus	216	276	304	286	228	212	276	292	260	2350
d__Bacteria	k__unclassified_d__Bacteria	p__Actinomycetota	c__Actinomycetes	o__Kitasatosporales	f__Streptomycetaceae	g__Streptomyces	s__Streptomyces_agglomeratus	28	26	34	24	38	24	36	32	34	276
d__Bacteria	k__unclassified_d__Bacteria	p__Actinomycetota	c__Actinomycetes	o__Kitasatosporales	f__Streptomycetaceae	g__Streptomyces	s__Streptomyces_aidingensis	6	0	4	2	0	6	0	12	0	30
d__Bacteria	k__unclassified_d__Bacteria	p__Actinomycetota	c__Actinomycetes	o__Kitasatosporales	f__Streptomycetaceae	g__Streptomyces	s__Streptomyces_alanosinicus	50	64	126	58	46	38	38	68	32	520
d__Bacteria	k__unclassified_d__Bacteria	p__Actinomycetota	c__Actinomycetes	o__Kitasatosporales	f__Streptomycetaceae	g__Streptomyces	s__Streptomyces_albaduncus	12	0	2	2	2	4	2	6	4	34
d__Bacteria	k__unclassified_d__Bacteria	p__Actinomycetota	c__Actinomycetes	o__Kitasatosporales	f__Streptomycetaceae	g__Streptomyces	s__Streptomyces_albicerus	18	14	34	16	20	16	16	18	18	170
d__Bacteria	k__unclassified_d__Bacteria	p__Actinomycetota	c__Actinomycetes	o__Kitasatosporales	f__Streptomycetaceae	g__Streptomyces	s__Streptomyces_albidus_(ex_Kaewkla_and_Franco_2022)	130	198	166	116	108	144	142	166	132	1302
d__Bacteria	k__unclassified_d__Bacteria	p__Actinomycetota	c__Actinomycetes	o__Kitasatosporales	f__Streptomycetaceae	g__Streptomyces	s__Streptomyces_albiflavescens	446	544	540	472	382	400	452	546	472	4254
d__Bacteria	k__unclassified_d__Bacteria	p__Actinomycetota	c__Actinomycetes	o__Kitasatosporales	f__Streptomycetaceae	g__Streptomyces	s__Streptomyces_albiflaviniger	46	36	42	28	30	44	28	20	38	312
d__Bacteria	k__unclassified_d__Bacteria	p__Actinomycetota	c__Actinomycetes	o__Kitasatosporales	f__Streptomycetaceae	g__Streptomyces	s__Streptomyces_albireticuli	2	2	2	0	2	8	2	2	4	24
d__Bacteria	k__unclassified_d__Bacteria	p__Actinomycetota	c__Actinomycetes	o__Kitasatosporales	f__Streptomycetaceae	g__Streptomyces	s__Streptomyces_alboflavus	6	4	4	10	8	12	4	6	14	68
d__Bacteria	k__unclassified_d__Bacteria	p__Actinomycetota	c__Actinomycetes	o__Kitasatosporales	f__Streptomycetaceae	g__Streptomyces	s__Streptomyces_albus	374	412	418	338	382	368	360	428	372	3452
d__Bacteria	k__unclassified_d__Bacteria	p__Actinomycetota	c__Actinomycetes	o__Kitasatosporales	f__Streptomycetaceae	g__Streptomyces	s__Streptomyces_anandii	332	340	342	286	252	252	336	454	432	3026
d__Bacteria	k__unclassified_d__Bacteria	p__Actinomycetota	c__Actinomycetes	o__Kitasatosporales	f__Streptomycetaceae	g__Streptomyces	s__Streptomyces_anatolicus	4	4	8	4	4	2	4	6	4	40
d__Bacteria	k__unclassified_d__Bacteria	p__Actinomycetota	c__Actinomycetes	o__Kitasatosporales	f__Streptomycetaceae	g__Streptomyces	s__Streptomyces_antibioticus	8	6	2	22	10	14	4	8	4	78
d__Bacteria	k__unclassified_d__Bacteria	p__Actinomycetota	c__Actinomycetes	o__Kitasatosporales	f__Streptomycetaceae	g__Streptomyces	s__Streptomyces_antimycoticus	82	72	102	108	94	88	74	84	60	764
d__Bacteria	k__unclassified_d__Bacteria	p__Actinomycetota	c__Actinomycetes	o__Kitasatosporales	f__Streptomycetaceae	g__Streptomyces	s__Streptomyces_antioxidans	290	280	354	340	238	270	278	286	262	2598
d__Bacteria	k__unclassified_d__Bacteria	p__Actinomycetota	c__Actinomycetes	o__Kitasatosporales	f__Streptomycetaceae	g__Streptomyces	s__Streptomyces_anulatus	8	2	2	2	0	4	4	8	6	36
d__Bacteria	k__unclassified_d__Bacteria	p__Actinomycetota	c__Actinomycetes	o__Kitasatosporales	f__Streptomycetaceae	g__Streptomyces	s__Streptomyces_apricus	2	8	14	4	10	4	6	4	10	62
d__Bacteria	k__unclassified_d__Bacteria	p__Actinomycetota	c__Actinomycetes	o__Kitasatosporales	f__Streptomycetaceae	g__Streptomyces	s__Streptomyces_ardesiacus	0	0	2	0	0	0	0	2	0	4
d__Bacteria	k__unclassified_d__Bacteria	p__Actinomycetota	c__Actinomycetes	o__Kitasatosporales	f__Streptomycetaceae	g__Streptomyces	s__Streptomyces_arenae	878	974	984	794	750	764	964	1076	1024	8208
d__Bacteria	k__unclassified_d__Bacteria	p__Actinomycetota	c__Actinomycetes	o__Kitasatosporales	f__Streptomycetaceae	g__Streptomyces	s__Streptomyces_argyrophyllae	4	0	10	0	0	0	0	2	0	16
d__Bacteria	k__unclassified_d__Bacteria	p__Actinomycetota	c__Actinomycetes	o__Kitasatosporales	f__Streptomycetaceae	g__Streptomyces	s__Streptomyces_armeniacus	22	24	50	38	30	8	28	22	18	240
d__Bacteria	k__unclassified_d__Bacteria	p__Actinomycetota	c__Actinomycetes	o__Kitasatosporales	f__Streptomycetaceae	g__Streptomyces	s__Streptomyces_atratus	0	0	0	0	2	8	0	2	4	16
d__Bacteria	k__unclassified_d__Bacteria	p__Actinomycetota	c__Actinomycetes	o__Kitasatosporales	f__Streptomycetaceae	g__Streptomyces	s__Streptomyces_aurantiacus	4	4	8	0	2	0	4	2	4	28
d__Bacteria	k__unclassified_d__Bacteria	p__Actinomycetota	c__Actinomycetes	o__Kitasatosporales	f__Streptomycetaceae	g__Streptomyces	s__Streptomyces_aureoverticillatus	0	4	2	0	0	2	4	8	0	20
d__Bacteria	k__unclassified_d__Bacteria	p__Actinomycetota	c__Actinomycetes	o__Kitasatosporales	f__Streptomycetaceae	g__Streptomyces	s__Streptomyces_avermitilis	16	16	10	6	6	14	2	14	6	90
d__Bacteria	k__unclassified_d__Bacteria	p__Actinomycetota	c__Actinomycetes	o__Kitasatosporales	f__Streptomycetaceae	g__Streptomyces	s__Streptomyces_avicenniae	6	0	0	2	4	4	6	4	0	26
d__Bacteria	k__unclassified_d__Bacteria	p__Actinomycetota	c__Actinomycetes	o__Kitasatosporales	f__Streptomycetaceae	g__Streptomyces	s__Streptomyces_azureus	396	406	424	360	240	340	386	386	366	3304
d__Bacteria	k__unclassified_d__Bacteria	p__Actinomycetota	c__Actinomycetes	o__Kitasatosporales	f__Streptomycetaceae	g__Streptomyces	s__Streptomyces_bambusae	4	2	16	8	10	6	0	2	2	50
d__Bacteria	k__unclassified_d__Bacteria	p__Actinomycetota	c__Actinomycetes	o__Kitasatosporales	f__Streptomycetaceae	g__Streptomyces	s__Streptomyces_barringtoniae	40	44	136	32	34	28	34	52	32	432
d__Bacteria	k__unclassified_d__Bacteria	p__Actinomycetota	c__Actinomycetes	o__Kitasatosporales	f__Streptomycetaceae	g__Streptomyces	s__Streptomyces_beihaiensis	14	30	16	10	2	2	10	8	14	106
d__Bacteria	k__unclassified_d__Bacteria	p__Actinomycetota	c__Actinomycetes	o__Kitasatosporales	f__Streptomycetaceae	g__Streptomyces	s__Streptomyces_beijiangensis	2	8	8	0	6	2	18	16	2	62
d__Bacteria	k__unclassified_d__Bacteria	p__Actinomycetota	c__Actinomycetes	o__Kitasatosporales	f__Streptomycetaceae	g__Streptomyces	s__Streptomyces_blattellae	12	16	6	14	12	18	6	16	14	114
d__Bacteria	k__unclassified_d__Bacteria	p__Actinomycetota	c__Actinomycetes	o__Kitasatosporales	f__Streptomycetaceae	g__Streptomyces	s__Streptomyces_bobili	2	0	6	0	2	0	2	2	6	20
d__Bacteria	k__unclassified_d__Bacteria	p__Actinomycetota	c__Actinomycetes	o__Kitasatosporales	f__Streptomycetaceae	g__Streptomyces	s__Streptomyces_bottropensis	140	230	160	124	120	136	152	182	146	1390
d__Bacteria	k__unclassified_d__Bacteria	p__Actinomycetota	c__Actinomycetes	o__Kitasatosporales	f__Streptomycetaceae	g__Streptomyces	s__Streptomyces_brasiliensis	20	20	36	8	18	24	8	20	14	168
d__Bacteria	k__unclassified_d__Bacteria	p__Actinomycetota	c__Actinomycetes	o__Kitasatosporales	f__Streptomycetaceae	g__Streptomyces	s__Streptomyces_broussonetiae	0	0	20	4	6	2	0	4	2	38
d__Bacteria	k__unclassified_d__Bacteria	p__Actinomycetota	c__Actinomycetes	o__Kitasatosporales	f__Streptomycetaceae	g__Streptomyces	s__Streptomyces_buecherae	0	2	0	2	0	4	0	0	2	10
d__Bacteria	k__unclassified_d__Bacteria	p__Actinomycetota	c__Actinomycetes	o__Kitasatosporales	f__Streptomycetaceae	g__Streptomyces	s__Streptomyces_bungoensis	20	24	24	20	12	14	26	26	14	180
d__Bacteria	k__unclassified_d__Bacteria	p__Actinomycetota	c__Actinomycetes	o__Kitasatosporales	f__Streptomycetaceae	g__Streptomyces	s__Streptomyces_cadmiisoli	14	16	18	22	10	20	14	24	10	148
d__Bacteria	k__unclassified_d__Bacteria	p__Actinomycetota	c__Actinomycetes	o__Kitasatosporales	f__Streptomycetaceae	g__Streptomyces	s__Streptomyces_camponoticapitis	130	128	138	166	98	84	126	152	114	1136
d__Bacteria	k__unclassified_d__Bacteria	p__Actinomycetota	c__Actinomycetes	o__Kitasatosporales	f__Streptomycetaceae	g__Streptomyces	s__Streptomyces_canarius	0	0	6	0	0	0	6	2	0	14
d__Bacteria	k__unclassified_d__Bacteria	p__Actinomycetota	c__Actinomycetes	o__Kitasatosporales	f__Streptomycetaceae	g__Streptomyces	s__Streptomyces_caniscabiei	6	14	8	6	4	2	2	10	2	54
d__Bacteria	k__unclassified_d__Bacteria	p__Actinomycetota	c__Actinomycetes	o__Kitasatosporales	f__Streptomycetaceae	g__Streptomyces	s__Streptomyces_capitiformicae	10	2	8	0	0	0	0	0	0	20
d__Bacteria	k__unclassified_d__Bacteria	p__Actinomycetota	c__Actinomycetes	o__Kitasatosporales	f__Streptomycetaceae	g__Streptomyces	s__Streptomyces_capoamus	64	38	142	56	62	88	78	72	58	658
d__Bacteria	k__unclassified_d__Bacteria	p__Actinomycetota	c__Actinomycetes	o__Kitasatosporales	f__Streptomycetaceae	g__Streptomyces	s__Streptomyces_carminius	182	244	244	216	184	214	220	228	202	1934
d__Bacteria	k__unclassified_d__Bacteria	p__Actinomycetota	c__Actinomycetes	o__Kitasatosporales	f__Streptomycetaceae	g__Streptomyces	s__Streptomyces_carpaticus	0	2	2	0	2	6	0	0	0	12
d__Bacteria	k__unclassified_d__Bacteria	p__Actinomycetota	c__Actinomycetes	o__Kitasatosporales	f__Streptomycetaceae	g__Streptomyces	s__Streptomyces_carpinensis	50	68	84	80	52	60	42	52	56	544
d__Bacteria	k__unclassified_d__Bacteria	p__Actinomycetota	c__Actinomycetes	o__Kitasatosporales	f__Streptomycetaceae	g__Streptomyces	s__Streptomyces_catenulae	62	54	60	52	28	64	58	68	48	494
d__Bacteria	k__unclassified_d__Bacteria	p__Actinomycetota	c__Actinomycetes	o__Kitasatosporales	f__Streptomycetaceae	g__Streptomyces	s__Streptomyces_cavernae	22	30	26	36	16	40	16	28	30	244
d__Bacteria	k__unclassified_d__Bacteria	p__Actinomycetota	c__Actinomycetes	o__Kitasatosporales	f__Streptomycetaceae	g__Streptomyces	s__Streptomyces_cavourensis	26	24	30	28	32	56	38	58	76	368
d__Bacteria	k__unclassified_d__Bacteria	p__Actinomycetota	c__Actinomycetes	o__Kitasatosporales	f__Streptomycetaceae	g__Streptomyces	s__Streptomyces_cellostaticus	12	4	6	0	4	2	2	2	0	32
d__Bacteria	k__unclassified_d__Bacteria	p__Actinomycetota	c__Actinomycetes	o__Kitasatosporales	f__Streptomycetaceae	g__Streptomyces	s__Streptomyces_cellulosae	6	6	12	10	18	14	6	6	16	94
d__Bacteria	k__unclassified_d__Bacteria	p__Actinomycetota	c__Actinomycetes	o__Kitasatosporales	f__Streptomycetaceae	g__Streptomyces	s__Streptomyces_chattanoogensis	932	1062	1066	858	736	870	972	1268	1090	8854
d__Bacteria	k__unclassified_d__Bacteria	p__Actinomycetota	c__Actinomycetes	o__Kitasatosporales	f__Streptomycetaceae	g__Streptomyces	s__Streptomyces_chrestomyceticus	20	6	12	2	10	16	34	50	54	204
d__Bacteria	k__unclassified_d__Bacteria	p__Actinomycetota	c__Actinomycetes	o__Kitasatosporales	f__Streptomycetaceae	g__Streptomyces	s__Streptomyces_chryseus	932	952	1000	824	694	792	802	1178	974	8148
d__Bacteria	k__unclassified_d__Bacteria	p__Actinomycetota	c__Actinomycetes	o__Kitasatosporales	f__Streptomycetaceae	g__Streptomyces	s__Streptomyces_cinnamoneus	2	0	2	0	0	0	2	0	0	6
d__Bacteria	k__unclassified_d__Bacteria	p__Actinomycetota	c__Actinomycetes	o__Kitasatosporales	f__Streptomycetaceae	g__Streptomyces	s__Streptomyces_clavuligerus	0	2	2	0	6	2	6	4	10	32
d__Bacteria	k__unclassified_d__Bacteria	p__Actinomycetota	c__Actinomycetes	o__Kitasatosporales	f__Streptomycetaceae	g__Streptomyces	s__Streptomyces_coelicoflavus	48	28	42	42	34	36	18	16	26	290
d__Bacteria	k__unclassified_d__Bacteria	p__Actinomycetota	c__Actinomycetes	o__Kitasatosporales	f__Streptomycetaceae	g__Streptomyces	s__Streptomyces_coelicolor	0	2	2	2	4	2	6	0	0	18
d__Bacteria	k__unclassified_d__Bacteria	p__Actinomycetota	c__Actinomycetes	o__Kitasatosporales	f__Streptomycetaceae	g__Streptomyces	s__Streptomyces_coffeae	416	502	526	354	340	382	370	520	474	3884
d__Bacteria	k__unclassified_d__Bacteria	p__Actinomycetota	c__Actinomycetes	o__Kitasatosporales	f__Streptomycetaceae	g__Streptomyces	s__Streptomyces_collinus	44	42	60	56	48	44	26	32	34	386
d__Bacteria	k__unclassified_d__Bacteria	p__Actinomycetota	c__Actinomycetes	o__Kitasatosporales	f__Streptomycetaceae	g__Streptomyces	s__Streptomyces_colonosanans	20	14	46	26	26	24	14	32	20	222
d__Bacteria	k__unclassified_d__Bacteria	p__Actinomycetota	c__Actinomycetes	o__Kitasatosporales	f__Streptomycetaceae	g__Streptomyces	s__Streptomyces_composti	56	66	70	54	42	40	38	54	34	454
d__Bacteria	k__unclassified_d__Bacteria	p__Actinomycetota	c__Actinomycetes	o__Kitasatosporales	f__Streptomycetaceae	g__Streptomyces	s__Streptomyces_corchorusii	1016	1222	1286	898	826	906	1046	1362	1178	9740
d__Bacteria	k__unclassified_d__Bacteria	p__Actinomycetota	c__Actinomycetes	o__Kitasatosporales	f__Streptomycetaceae	g__Streptomyces	s__Streptomyces_coryli	18	10	20	32	28	18	30	26	28	210
d__Bacteria	k__unclassified_d__Bacteria	p__Actinomycetota	c__Actinomycetes	o__Kitasatosporales	f__Streptomycetaceae	g__Streptomyces	s__Streptomyces_cyaneochromogenes	38	46	52	52	38	28	48	52	32	386
d__Bacteria	k__unclassified_d__Bacteria	p__Actinomycetota	c__Actinomycetes	o__Kitasatosporales	f__Streptomycetaceae	g__Streptomyces	s__Streptomyces_cyaneus	382	484	484	420	344	434	464	538	538	4088
d__Bacteria	k__unclassified_d__Bacteria	p__Actinomycetota	c__Actinomycetes	o__Kitasatosporales	f__Streptomycetaceae	g__Streptomyces	s__Streptomyces_cyanogenus	2	4	2	4	2	2	2	0	0	18
d__Bacteria	k__unclassified_d__Bacteria	p__Actinomycetota	c__Actinomycetes	o__Kitasatosporales	f__Streptomycetaceae	g__Streptomyces	s__Streptomyces_cylindrosporus	4	2	12	0	0	0	0	0	2	20
d__Bacteria	k__unclassified_d__Bacteria	p__Actinomycetota	c__Actinomycetes	o__Kitasatosporales	f__Streptomycetaceae	g__Streptomyces	s__Streptomyces_cynarae	2	4	6	4	0	4	0	0	0	20
d__Bacteria	k__unclassified_d__Bacteria	p__Actinomycetota	c__Actinomycetes	o__Kitasatosporales	f__Streptomycetaceae	g__Streptomyces	s__Streptomyces_daliensis	4	8	6	0	2	2	6	2	0	30
d__Bacteria	k__unclassified_d__Bacteria	p__Actinomycetota	c__Actinomycetes	o__Kitasatosporales	f__Streptomycetaceae	g__Streptomyces	s__Streptomyces_drozdowiczii	12	14	12	8	8	4	4	14	10	86
d__Bacteria	k__unclassified_d__Bacteria	p__Actinomycetota	c__Actinomycetes	o__Kitasatosporales	f__Streptomycetaceae	g__Streptomyces	s__Streptomyces_durhamensis	6	2	48	2	8	4	10	6	4	90
d__Bacteria	k__unclassified_d__Bacteria	p__Actinomycetota	c__Actinomycetes	o__Kitasatosporales	f__Streptomycetaceae	g__Streptomyces	s__Streptomyces_durmitorensis	210	236	320	222	226	252	188	312	204	2170
d__Bacteria	k__unclassified_d__Bacteria	p__Actinomycetota	c__Actinomycetes	o__Kitasatosporales	f__Streptomycetaceae	g__Streptomyces	s__Streptomyces_dysideae	0	0	6	6	0	0	2	0	0	14
d__Bacteria	k__unclassified_d__Bacteria	p__Actinomycetota	c__Actinomycetes	o__Kitasatosporales	f__Streptomycetaceae	g__Streptomyces	s__Streptomyces_echinatus	468	540	518	410	380	418	488	580	598	4400
d__Bacteria	k__unclassified_d__Bacteria	p__Actinomycetota	c__Actinomycetes	o__Kitasatosporales	f__Streptomycetaceae	g__Streptomyces	s__Streptomyces_endocoffeicus	0	4	2	2	0	8	6	4	12	38
d__Bacteria	k__unclassified_d__Bacteria	p__Actinomycetota	c__Actinomycetes	o__Kitasatosporales	f__Streptomycetaceae	g__Streptomyces	s__Streptomyces_europaeiscabiei	16	8	20	16	8	6	24	14	16	128
d__Bacteria	k__unclassified_d__Bacteria	p__Actinomycetota	c__Actinomycetes	o__Kitasatosporales	f__Streptomycetaceae	g__Streptomyces	s__Streptomyces_eurythermus	16	26	40	20	12	8	14	24	30	190
d__Bacteria	k__unclassified_d__Bacteria	p__Actinomycetota	c__Actinomycetes	o__Kitasatosporales	f__Streptomycetaceae	g__Streptomyces	s__Streptomyces_exfoliatus	0	0	4	0	2	0	0	0	0	6
d__Bacteria	k__unclassified_d__Bacteria	p__Actinomycetota	c__Actinomycetes	o__Kitasatosporales	f__Streptomycetaceae	g__Streptomyces	s__Streptomyces_filipinensis	288	276	378	278	228	228	318	340	282	2616
d__Bacteria	k__unclassified_d__Bacteria	p__Actinomycetota	c__Actinomycetes	o__Kitasatosporales	f__Streptomycetaceae	g__Streptomyces	s__Streptomyces_flavofungini	8	10	10	6	8	10	14	10	12	88
d__Bacteria	k__unclassified_d__Bacteria	p__Actinomycetota	c__Actinomycetes	o__Kitasatosporales	f__Streptomycetaceae	g__Streptomyces	s__Streptomyces_fodineus	12	20	52	12	8	6	10	16	12	148
d__Bacteria	k__unclassified_d__Bacteria	p__Actinomycetota	c__Actinomycetes	o__Kitasatosporales	f__Streptomycetaceae	g__Streptomyces	s__Streptomyces_formicae	338	362	368	306	258	284	304	462	420	3102
d__Bacteria	k__unclassified_d__Bacteria	p__Actinomycetota	c__Actinomycetes	o__Kitasatosporales	f__Streptomycetaceae	g__Streptomyces	s__Streptomyces_fragilis	4	4	2	6	2	4	0	0	2	24
d__Bacteria	k__unclassified_d__Bacteria	p__Actinomycetota	c__Actinomycetes	o__Kitasatosporales	f__Streptomycetaceae	g__Streptomyces	s__Streptomyces_fructofermentans	2	0	2	8	8	0	0	0	2	22
d__Bacteria	k__unclassified_d__Bacteria	p__Actinomycetota	c__Actinomycetes	o__Kitasatosporales	f__Streptomycetaceae	g__Streptomyces	s__Streptomyces_fulvoviolaceus	6	10	6	2	4	8	4	6	0	46
d__Bacteria	k__unclassified_d__Bacteria	p__Actinomycetota	c__Actinomycetes	o__Kitasatosporales	f__Streptomycetaceae	g__Streptomyces	s__Streptomyces_fumigatiscleroticus	28	34	46	50	40	48	30	26	22	324
d__Bacteria	k__unclassified_d__Bacteria	p__Actinomycetota	c__Actinomycetes	o__Kitasatosporales	f__Streptomycetaceae	g__Streptomyces	s__Streptomyces_fuscichromogenes	910	874	966	678	632	764	842	1062	992	7720
d__Bacteria	k__unclassified_d__Bacteria	p__Actinomycetota	c__Actinomycetes	o__Kitasatosporales	f__Streptomycetaceae	g__Streptomyces	s__Streptomyces_fuscigenes	2	6	2	0	0	0	4	0	2	16
d__Bacteria	k__unclassified_d__Bacteria	p__Actinomycetota	c__Actinomycetes	o__Kitasatosporales	f__Streptomycetaceae	g__Streptomyces	s__Streptomyces_galbus	76	44	58	52	46	62	30	60	52	480
d__Bacteria	k__unclassified_d__Bacteria	p__Actinomycetota	c__Actinomycetes	o__Kitasatosporales	f__Streptomycetaceae	g__Streptomyces	s__Streptomyces_gardneri	18	6	12	16	4	8	18	8	10	100
d__Bacteria	k__unclassified_d__Bacteria	p__Actinomycetota	c__Actinomycetes	o__Kitasatosporales	f__Streptomycetaceae	g__Streptomyces	s__Streptomyces_gelaticus	64	108	112	94	98	104	66	110	100	856
d__Bacteria	k__unclassified_d__Bacteria	p__Actinomycetota	c__Actinomycetes	o__Kitasatosporales	f__Streptomycetaceae	g__Streptomyces	s__Streptomyces_genisteinicus	6	8	18	8	10	8	4	4	8	74
d__Bacteria	k__unclassified_d__Bacteria	p__Actinomycetota	c__Actinomycetes	o__Kitasatosporales	f__Streptomycetaceae	g__Streptomyces	s__Streptomyces_glaucescens	110	94	146	108	80	58	92	150	116	954
d__Bacteria	k__unclassified_d__Bacteria	p__Actinomycetota	c__Actinomycetes	o__Kitasatosporales	f__Streptomycetaceae	g__Streptomyces	s__Streptomyces_glebosus	68	78	60	84	74	100	68	68	78	678
d__Bacteria	k__unclassified_d__Bacteria	p__Actinomycetota	c__Actinomycetes	o__Kitasatosporales	f__Streptomycetaceae	g__Streptomyces	s__Streptomyces_gobiensis	858	922	982	770	686	740	878	1054	936	7826
d__Bacteria	k__unclassified_d__Bacteria	p__Actinomycetota	c__Actinomycetes	o__Kitasatosporales	f__Streptomycetaceae	g__Streptomyces	s__Streptomyces_graminofaciens	686	810	788	640	552	726	660	894	764	6520
d__Bacteria	k__unclassified_d__Bacteria	p__Actinomycetota	c__Actinomycetes	o__Kitasatosporales	f__Streptomycetaceae	g__Streptomyces	s__Streptomyces_griseiscabiei	2	8	6	4	0	0	2	0	0	22
d__Bacteria	k__unclassified_d__Bacteria	p__Actinomycetota	c__Actinomycetes	o__Kitasatosporales	f__Streptomycetaceae	g__Streptomyces	s__Streptomyces_griseoaurantiacus	0	4	4	4	0	0	2	0	2	16
d__Bacteria	k__unclassified_d__Bacteria	p__Actinomycetota	c__Actinomycetes	o__Kitasatosporales	f__Streptomycetaceae	g__Streptomyces	s__Streptomyces_griseocarneus	56	52	36	40	40	30	32	72	44	402
d__Bacteria	k__unclassified_d__Bacteria	p__Actinomycetota	c__Actinomycetes	o__Kitasatosporales	f__Streptomycetaceae	g__Streptomyces	s__Streptomyces_griseochromogenes	10	10	8	16	12	18	4	8	2	88
d__Bacteria	k__unclassified_d__Bacteria	p__Actinomycetota	c__Actinomycetes	o__Kitasatosporales	f__Streptomycetaceae	g__Streptomyces	s__Streptomyces_griseoflavus	0	2	10	6	6	8	0	8	4	44
d__Bacteria	k__unclassified_d__Bacteria	p__Actinomycetota	c__Actinomycetes	o__Kitasatosporales	f__Streptomycetaceae	g__Streptomyces	s__Streptomyces_griseoloalbus	6	2	4	10	4	8	12	24	12	82
d__Bacteria	k__unclassified_d__Bacteria	p__Actinomycetota	c__Actinomycetes	o__Kitasatosporales	f__Streptomycetaceae	g__Streptomyces	s__Streptomyces_griseolus	6	4	6	2	2	0	10	4	2	36
d__Bacteria	k__unclassified_d__Bacteria	p__Actinomycetota	c__Actinomycetes	o__Kitasatosporales	f__Streptomycetaceae	g__Streptomyces	s__Streptomyces_griseoluteus	0	2	4	0	4	4	2	4	8	28
d__Bacteria	k__unclassified_d__Bacteria	p__Actinomycetota	c__Actinomycetes	o__Kitasatosporales	f__Streptomycetaceae	g__Streptomyces	s__Streptomyces_griseoruber	46	48	74	66	54	56	34	42	50	470
d__Bacteria	k__unclassified_d__Bacteria	p__Actinomycetota	c__Actinomycetes	o__Kitasatosporales	f__Streptomycetaceae	g__Streptomyces	s__Streptomyces_griseorubiginosus	4	6	2	6	4	0	10	4	12	48
d__Bacteria	k__unclassified_d__Bacteria	p__Actinomycetota	c__Actinomycetes	o__Kitasatosporales	f__Streptomycetaceae	g__Streptomyces	s__Streptomyces_griseus	22	24	24	12	14	42	10	32	18	198
d__Bacteria	k__unclassified_d__Bacteria	p__Actinomycetota	c__Actinomycetes	o__Kitasatosporales	f__Streptomycetaceae	g__Streptomyces	s__Streptomyces_hainanensis	4	6	10	2	0	0	12	8	16	58
d__Bacteria	k__unclassified_d__Bacteria	p__Actinomycetota	c__Actinomycetes	o__Kitasatosporales	f__Streptomycetaceae	g__Streptomyces	s__Streptomyces_harenosi	994	1184	1218	876	778	944	1006	1262	1024	9286
d__Bacteria	k__unclassified_d__Bacteria	p__Actinomycetota	c__Actinomycetes	o__Kitasatosporales	f__Streptomycetaceae	g__Streptomyces	s__Streptomyces_himalayensis	740	802	860	624	508	658	706	890	814	6602
d__Bacteria	k__unclassified_d__Bacteria	p__Actinomycetota	c__Actinomycetes	o__Kitasatosporales	f__Streptomycetaceae	g__Streptomyces	s__Streptomyces_himastatinicus	4	0	10	6	4	0	0	4	6	34
d__Bacteria	k__unclassified_d__Bacteria	p__Actinomycetota	c__Actinomycetes	o__Kitasatosporales	f__Streptomycetaceae	g__Streptomyces	s__Streptomyces_hirsutus	50	50	72	86	46	60	38	42	44	488
d__Bacteria	k__unclassified_d__Bacteria	p__Actinomycetota	c__Actinomycetes	o__Kitasatosporales	f__Streptomycetaceae	g__Streptomyces	s__Streptomyces_hokutonensis	368	368	476	478	412	412	374	436	388	3712
d__Bacteria	k__unclassified_d__Bacteria	p__Actinomycetota	c__Actinomycetes	o__Kitasatosporales	f__Streptomycetaceae	g__Streptomyces	s__Streptomyces_hoynatensis	220	250	298	222	196	224	202	276	270	2158
d__Bacteria	k__unclassified_d__Bacteria	p__Actinomycetota	c__Actinomycetes	o__Kitasatosporales	f__Streptomycetaceae	g__Streptomyces	s__Streptomyces_huiliensis	2	6	0	8	2	0	2	0	0	20
d__Bacteria	k__unclassified_d__Bacteria	p__Actinomycetota	c__Actinomycetes	o__Kitasatosporales	f__Streptomycetaceae	g__Streptomyces	s__Streptomyces_humicola	25222	27842	28762	21720	19306	22332	24832	31126	28164	229306
d__Bacteria	k__unclassified_d__Bacteria	p__Actinomycetota	c__Actinomycetes	o__Kitasatosporales	f__Streptomycetaceae	g__Streptomyces	s__Streptomyces_hyderabadensis	26	34	26	16	20	24	10	48	16	220
d__Bacteria	k__unclassified_d__Bacteria	p__Actinomycetota	c__Actinomycetes	o__Kitasatosporales	f__Streptomycetaceae	g__Streptomyces	s__Streptomyces_hygroscopicus	978	1052	1100	872	756	834	962	1194	1168	8916
d__Bacteria	k__unclassified_d__Bacteria	p__Actinomycetota	c__Actinomycetes	o__Kitasatosporales	f__Streptomycetaceae	g__Streptomyces	s__Streptomyces_iconiensis	158	196	252	190	150	206	190	210	174	1726
d__Bacteria	k__unclassified_d__Bacteria	p__Actinomycetota	c__Actinomycetes	o__Kitasatosporales	f__Streptomycetaceae	g__Streptomyces	s__Streptomyces_incarnatus	132	184	228	128	138	134	144	224	170	1482
d__Bacteria	k__unclassified_d__Bacteria	p__Actinomycetota	c__Actinomycetes	o__Kitasatosporales	f__Streptomycetaceae	g__Streptomyces	s__Streptomyces_indicus	230	192	220	214	224	176	178	198	206	1838
d__Bacteria	k__unclassified_d__Bacteria	p__Actinomycetota	c__Actinomycetes	o__Kitasatosporales	f__Streptomycetaceae	g__Streptomyces	s__Streptomyces_inhibens	470	560	538	438	420	384	406	452	528	4196
d__Bacteria	k__unclassified_d__Bacteria	p__Actinomycetota	c__Actinomycetes	o__Kitasatosporales	f__Streptomycetaceae	g__Streptomyces	s__Streptomyces_ipomoeae	18	24	20	24	34	20	36	24	18	218
d__Bacteria	k__unclassified_d__Bacteria	p__Actinomycetota	c__Actinomycetes	o__Kitasatosporales	f__Streptomycetaceae	g__Streptomyces	s__Streptomyces_iranensis	2	2	0	4	4	4	2	12	0	30
d__Bacteria	k__unclassified_d__Bacteria	p__Actinomycetota	c__Actinomycetes	o__Kitasatosporales	f__Streptomycetaceae	g__Streptomyces	s__Streptomyces_janthinus	4	8	8	0	4	2	6	6	0	38
d__Bacteria	k__unclassified_d__Bacteria	p__Actinomycetota	c__Actinomycetes	o__Kitasatosporales	f__Streptomycetaceae	g__Streptomyces	s__Streptomyces_javensis	1186	1410	1376	1124	842	1056	1234	1542	1234	11004
d__Bacteria	k__unclassified_d__Bacteria	p__Actinomycetota	c__Actinomycetes	o__Kitasatosporales	f__Streptomycetaceae	g__Streptomyces	s__Streptomyces_jeddahensis	14	8	22	22	8	10	16	12	14	126
d__Bacteria	k__unclassified_d__Bacteria	p__Actinomycetota	c__Actinomycetes	o__Kitasatosporales	f__Streptomycetaceae	g__Streptomyces	s__Streptomyces_jietaisiensis	12	20	38	18	14	14	20	20	24	180
d__Bacteria	k__unclassified_d__Bacteria	p__Actinomycetota	c__Actinomycetes	o__Kitasatosporales	f__Streptomycetaceae	g__Streptomyces	s__Streptomyces_justiciae	16	30	24	30	30	32	12	26	28	228
d__Bacteria	k__unclassified_d__Bacteria	p__Actinomycetota	c__Actinomycetes	o__Kitasatosporales	f__Streptomycetaceae	g__Streptomyces	s__Streptomyces_kanamyceticus	18	20	44	10	20	10	8	20	32	182
d__Bacteria	k__unclassified_d__Bacteria	p__Actinomycetota	c__Actinomycetes	o__Kitasatosporales	f__Streptomycetaceae	g__Streptomyces	s__Streptomyces_kanasensis	22	42	14	12	16	12	18	30	24	190
d__Bacteria	k__unclassified_d__Bacteria	p__Actinomycetota	c__Actinomycetes	o__Kitasatosporales	f__Streptomycetaceae	g__Streptomyces	s__Streptomyces_katrae	8	2	6	0	0	2	4	0	4	26
d__Bacteria	k__unclassified_d__Bacteria	p__Actinomycetota	c__Actinomycetes	o__Kitasatosporales	f__Streptomycetaceae	g__Streptomyces	s__Streptomyces_katsurahamanus	8	12	10	16	10	16	2	4	12	90
d__Bacteria	k__unclassified_d__Bacteria	p__Actinomycetota	c__Actinomycetes	o__Kitasatosporales	f__Streptomycetaceae	g__Streptomyces	s__Streptomyces_kebangsaanensis	0	0	0	0	0	0	2	2	10	14
d__Bacteria	k__unclassified_d__Bacteria	p__Actinomycetota	c__Actinomycetes	o__Kitasatosporales	f__Streptomycetaceae	g__Streptomyces	s__Streptomyces_klenkii	4	6	16	24	14	16	6	10	8	104
d__Bacteria	k__unclassified_d__Bacteria	p__Actinomycetota	c__Actinomycetes	o__Kitasatosporales	f__Streptomycetaceae	g__Streptomyces	s__Streptomyces_lacrimifluminis	2	6	8	2	6	4	10	12	2	52
d__Bacteria	k__unclassified_d__Bacteria	p__Actinomycetota	c__Actinomycetes	o__Kitasatosporales	f__Streptomycetaceae	g__Streptomyces	s__Streptomyces_lanatus	0	2	0	0	0	10	0	0	2	14
d__Bacteria	k__unclassified_d__Bacteria	p__Actinomycetota	c__Actinomycetes	o__Kitasatosporales	f__Streptomycetaceae	g__Streptomyces	s__Streptomyces_laurentii	2	0	2	0	0	0	4	2	2	12
d__Bacteria	k__unclassified_d__Bacteria	p__Actinomycetota	c__Actinomycetes	o__Kitasatosporales	f__Streptomycetaceae	g__Streptomyces	s__Streptomyces_lavenduligriseus	10	4	16	8	8	10	6	16	12	90
d__Bacteria	k__unclassified_d__Bacteria	p__Actinomycetota	c__Actinomycetes	o__Kitasatosporales	f__Streptomycetaceae	g__Streptomyces	s__Streptomyces_leeuwenhoekii	1256	1382	1480	990	938	1116	1190	1516	1308	11176
d__Bacteria	k__unclassified_d__Bacteria	p__Actinomycetota	c__Actinomycetes	o__Kitasatosporales	f__Streptomycetaceae	g__Streptomyces	s__Streptomyces_liangshanensis	218	196	226	224	202	190	190	250	210	1906
d__Bacteria	k__unclassified_d__Bacteria	p__Actinomycetota	c__Actinomycetes	o__Kitasatosporales	f__Streptomycetaceae	g__Streptomyces	s__Streptomyces_liliiviolaceus	2	4	2	2	16	2	6	2	4	40
d__Bacteria	k__unclassified_d__Bacteria	p__Actinomycetota	c__Actinomycetes	o__Kitasatosporales	f__Streptomycetaceae	g__Streptomyces	s__Streptomyces_lividans	4	0	2	6	0	0	2	6	4	24
d__Bacteria	k__unclassified_d__Bacteria	p__Actinomycetota	c__Actinomycetes	o__Kitasatosporales	f__Streptomycetaceae	g__Streptomyces	s__Streptomyces_longisporoflavus	30	16	12	24	8	14	0	2	4	110
d__Bacteria	k__unclassified_d__Bacteria	p__Actinomycetota	c__Actinomycetes	o__Kitasatosporales	f__Streptomycetaceae	g__Streptomyces	s__Streptomyces_lucensis	1054	1216	1196	1022	768	938	1030	1280	1114	9618
d__Bacteria	k__unclassified_d__Bacteria	p__Actinomycetota	c__Actinomycetes	o__Kitasatosporales	f__Streptomycetaceae	g__Streptomyces	s__Streptomyces_lunaelactis	2	4	14	8	4	0	4	4	4	44
d__Bacteria	k__unclassified_d__Bacteria	p__Actinomycetota	c__Actinomycetes	o__Kitasatosporales	f__Streptomycetaceae	g__Streptomyces	s__Streptomyces_lydicus	212	208	182	176	144	142	170	142	140	1516
d__Bacteria	k__unclassified_d__Bacteria	p__Actinomycetota	c__Actinomycetes	o__Kitasatosporales	f__Streptomycetaceae	g__Streptomyces	s__Streptomyces_malachitofuscus	12	22	18	10	12	8	10	12	26	130
d__Bacteria	k__unclassified_d__Bacteria	p__Actinomycetota	c__Actinomycetes	o__Kitasatosporales	f__Streptomycetaceae	g__Streptomyces	s__Streptomyces_mangrovisoli	4	6	8	2	8	4	2	6	4	44
d__Bacteria	k__unclassified_d__Bacteria	p__Actinomycetota	c__Actinomycetes	o__Kitasatosporales	f__Streptomycetaceae	g__Streptomyces	s__Streptomyces_marianii	10	4	16	12	14	12	20	14	14	116
d__Bacteria	k__unclassified_d__Bacteria	p__Actinomycetota	c__Actinomycetes	o__Kitasatosporales	f__Streptomycetaceae	g__Streptomyces	s__Streptomyces_marincola	154	150	130	90	128	82	118	144	132	1128
d__Bacteria	k__unclassified_d__Bacteria	p__Actinomycetota	c__Actinomycetes	o__Kitasatosporales	f__Streptomycetaceae	g__Streptomyces	s__Streptomyces_mashuensis	4	12	2	2	2	0	2	0	0	24
d__Bacteria	k__unclassified_d__Bacteria	p__Actinomycetota	c__Actinomycetes	o__Kitasatosporales	f__Streptomycetaceae	g__Streptomyces	s__Streptomyces_megasporus	12	22	8	2	12	2	8	8	10	84
d__Bacteria	k__unclassified_d__Bacteria	p__Actinomycetota	c__Actinomycetes	o__Kitasatosporales	f__Streptomycetaceae	g__Streptomyces	s__Streptomyces_melanosporofaciens	24	20	16	20	24	22	12	20	22	180
d__Bacteria	k__unclassified_d__Bacteria	p__Actinomycetota	c__Actinomycetes	o__Kitasatosporales	f__Streptomycetaceae	g__Streptomyces	s__Streptomyces_meridianus	0	0	4	4	0	0	4	2	0	14
d__Bacteria	k__unclassified_d__Bacteria	p__Actinomycetota	c__Actinomycetes	o__Kitasatosporales	f__Streptomycetaceae	g__Streptomyces	s__Streptomyces_mesophilus	8	6	2	8	2	8	10	2	10	56
d__Bacteria	k__unclassified_d__Bacteria	p__Actinomycetota	c__Actinomycetes	o__Kitasatosporales	f__Streptomycetaceae	g__Streptomyces	s__Streptomyces_microflavus	8	12	10	18	14	2	8	8	4	84
d__Bacteria	k__unclassified_d__Bacteria	p__Actinomycetota	c__Actinomycetes	o__Kitasatosporales	f__Streptomycetaceae	g__Streptomyces	s__Streptomyces_minutiscleroticus	16	42	46	50	34	20	36	22	26	292
d__Bacteria	k__unclassified_d__Bacteria	p__Actinomycetota	c__Actinomycetes	o__Kitasatosporales	f__Streptomycetaceae	g__Streptomyces	s__Streptomyces_mirabilis	30	30	20	32	22	18	6	24	22	204
d__Bacteria	k__unclassified_d__Bacteria	p__Actinomycetota	c__Actinomycetes	o__Kitasatosporales	f__Streptomycetaceae	g__Streptomyces	s__Streptomyces_misionensis	86	66	144	102	70	60	68	68	62	726
d__Bacteria	k__unclassified_d__Bacteria	p__Actinomycetota	c__Actinomycetes	o__Kitasatosporales	f__Streptomycetaceae	g__Streptomyces	s__Streptomyces_monomycini	826	890	1028	736	660	662	834	1044	968	7648
d__Bacteria	k__unclassified_d__Bacteria	p__Actinomycetota	c__Actinomycetes	o__Kitasatosporales	f__Streptomycetaceae	g__Streptomyces	s__Streptomyces_montanus	8	2	2	2	2	2	2	0	8	28
d__Bacteria	k__unclassified_d__Bacteria	p__Actinomycetota	c__Actinomycetes	o__Kitasatosporales	f__Streptomycetaceae	g__Streptomyces	s__Streptomyces_muensis	152	192	152	156	108	162	134	160	172	1388
d__Bacteria	k__unclassified_d__Bacteria	p__Actinomycetota	c__Actinomycetes	o__Kitasatosporales	f__Streptomycetaceae	g__Streptomyces	s__Streptomyces_murinus	418	512	506	380	378	384	436	550	476	4040
d__Bacteria	k__unclassified_d__Bacteria	p__Actinomycetota	c__Actinomycetes	o__Kitasatosporales	f__Streptomycetaceae	g__Streptomyces	s__Streptomyces_mutabilis	6	4	8	14	30	8	10	16	12	108
d__Bacteria	k__unclassified_d__Bacteria	p__Actinomycetota	c__Actinomycetes	o__Kitasatosporales	f__Streptomycetaceae	g__Streptomyces	s__Streptomyces_naganishii	1006	1318	1406	1000	870	1030	1066	1356	1132	10184
d__Bacteria	k__unclassified_d__Bacteria	p__Actinomycetota	c__Actinomycetes	o__Kitasatosporales	f__Streptomycetaceae	g__Streptomyces	s__Streptomyces_nanshensis	24	26	24	34	44	36	28	18	34	268
d__Bacteria	k__unclassified_d__Bacteria	p__Actinomycetota	c__Actinomycetes	o__Kitasatosporales	f__Streptomycetaceae	g__Streptomyces	s__Streptomyces_neyagawaensis	16	6	20	16	6	22	8	18	24	136
d__Bacteria	k__unclassified_d__Bacteria	p__Actinomycetota	c__Actinomycetes	o__Kitasatosporales	f__Streptomycetaceae	g__Streptomyces	s__Streptomyces_niger	752	812	826	698	500	640	690	924	736	6578
d__Bacteria	k__unclassified_d__Bacteria	p__Actinomycetota	c__Actinomycetes	o__Kitasatosporales	f__Streptomycetaceae	g__Streptomyces	s__Streptomyces_nigra	6	2	6	0	2	4	2	2	4	28
d__Bacteria	k__unclassified_d__Bacteria	p__Actinomycetota	c__Actinomycetes	o__Kitasatosporales	f__Streptomycetaceae	g__Streptomyces	s__Streptomyces_noursei	10	10	24	4	6	6	2	8	2	72
d__Bacteria	k__unclassified_d__Bacteria	p__Actinomycetota	c__Actinomycetes	o__Kitasatosporales	f__Streptomycetaceae	g__Streptomyces	s__Streptomyces_ochraceiscleroticus	2	4	2	4	6	2	2	2	4	28
d__Bacteria	k__unclassified_d__Bacteria	p__Actinomycetota	c__Actinomycetes	o__Kitasatosporales	f__Streptomycetaceae	g__Streptomyces	s__Streptomyces_odonnellii	64	50	92	66	60	74	22	42	60	530
d__Bacteria	k__unclassified_d__Bacteria	p__Actinomycetota	c__Actinomycetes	o__Kitasatosporales	f__Streptomycetaceae	g__Streptomyces	s__Streptomyces_olivaceoviridis	2	6	6	4	4	2	4	0	2	30
d__Bacteria	k__unclassified_d__Bacteria	p__Actinomycetota	c__Actinomycetes	o__Kitasatosporales	f__Streptomycetaceae	g__Streptomyces	s__Streptomyces_olivaceus	0	0	2	4	2	4	2	12	0	26
d__Bacteria	k__unclassified_d__Bacteria	p__Actinomycetota	c__Actinomycetes	o__Kitasatosporales	f__Streptomycetaceae	g__Streptomyces	s__Streptomyces_olivochromogenes	6	2	18	8	4	12	0	12	16	78
d__Bacteria	k__unclassified_d__Bacteria	p__Actinomycetota	c__Actinomycetes	o__Kitasatosporales	f__Streptomycetaceae	g__Streptomyces	s__Streptomyces_olivoreticuli	2	0	0	4	0	2	0	0	0	8
d__Bacteria	k__unclassified_d__Bacteria	p__Actinomycetota	c__Actinomycetes	o__Kitasatosporales	f__Streptomycetaceae	g__Streptomyces	s__Streptomyces_orinoci	18	12	18	6	10	4	2	8	14	92
d__Bacteria	k__unclassified_d__Bacteria	p__Actinomycetota	c__Actinomycetes	o__Kitasatosporales	f__Streptomycetaceae	g__Streptomyces	s__Streptomyces_oryzae	8	8	12	16	20	18	16	28	14	140
d__Bacteria	k__unclassified_d__Bacteria	p__Actinomycetota	c__Actinomycetes	o__Kitasatosporales	f__Streptomycetaceae	g__Streptomyces	s__Streptomyces_ossamyceticus	844	1118	1082	716	608	766	860	1054	980	8028
d__Bacteria	k__unclassified_d__Bacteria	p__Actinomycetota	c__Actinomycetes	o__Kitasatosporales	f__Streptomycetaceae	g__Streptomyces	s__Streptomyces_pactum	0	0	0	0	0	2	0	0	0	2
d__Bacteria	k__unclassified_d__Bacteria	p__Actinomycetota	c__Actinomycetes	o__Kitasatosporales	f__Streptomycetaceae	g__Streptomyces	s__Streptomyces_paludis	0	2	2	4	6	4	8	0	10	36
d__Bacteria	k__unclassified_d__Bacteria	p__Actinomycetota	c__Actinomycetes	o__Kitasatosporales	f__Streptomycetaceae	g__Streptomyces	s__Streptomyces_phaeofaciens	8	32	52	14	32	20	24	30	30	242
d__Bacteria	k__unclassified_d__Bacteria	p__Actinomycetota	c__Actinomycetes	o__Kitasatosporales	f__Streptomycetaceae	g__Streptomyces	s__Streptomyces_phytophilus	14	2	10	16	10	10	6	8	4	80
d__Bacteria	k__unclassified_d__Bacteria	p__Actinomycetota	c__Actinomycetes	o__Kitasatosporales	f__Streptomycetaceae	g__Streptomyces	s__Streptomyces_platensis	28	50	44	36	38	38	24	80	52	390
d__Bacteria	k__unclassified_d__Bacteria	p__Actinomycetota	c__Actinomycetes	o__Kitasatosporales	f__Streptomycetaceae	g__Streptomyces	s__Streptomyces_plumbidurans	8768	7922	9550	9496	8124	8098	7252	8312	8374	75896
d__Bacteria	k__unclassified_d__Bacteria	p__Actinomycetota	c__Actinomycetes	o__Kitasatosporales	f__Streptomycetaceae	g__Streptomyces	s__Streptomyces_pluripotens	0	0	4	0	0	6	0	0	0	10
d__Bacteria	k__unclassified_d__Bacteria	p__Actinomycetota	c__Actinomycetes	o__Kitasatosporales	f__Streptomycetaceae	g__Streptomyces	s__Streptomyces_poonensis	2	0	4	4	4	2	2	0	0	18
d__Bacteria	k__unclassified_d__Bacteria	p__Actinomycetota	c__Actinomycetes	o__Kitasatosporales	f__Streptomycetaceae	g__Streptomyces	s__Streptomyces_populi	16	16	12	22	20	10	8	18	2	124
d__Bacteria	k__unclassified_d__Bacteria	p__Actinomycetota	c__Actinomycetes	o__Kitasatosporales	f__Streptomycetaceae	g__Streptomyces	s__Streptomyces_prasinopilosus	4	4	4	2	2	2	8	6	6	38
d__Bacteria	k__unclassified_d__Bacteria	p__Actinomycetota	c__Actinomycetes	o__Kitasatosporales	f__Streptomycetaceae	g__Streptomyces	s__Streptomyces_pristinaespiralis	10	16	20	18	4	10	8	20	20	126
d__Bacteria	k__unclassified_d__Bacteria	p__Actinomycetota	c__Actinomycetes	o__Kitasatosporales	f__Streptomycetaceae	g__Streptomyces	s__Streptomyces_pseudogriseolus	58	44	66	60	60	84	38	52	48	510
d__Bacteria	k__unclassified_d__Bacteria	p__Actinomycetota	c__Actinomycetes	o__Kitasatosporales	f__Streptomycetaceae	g__Streptomyces	s__Streptomyces_puniciscabiei	90	78	140	108	58	90	90	110	88	852
d__Bacteria	k__unclassified_d__Bacteria	p__Actinomycetota	c__Actinomycetes	o__Kitasatosporales	f__Streptomycetaceae	g__Streptomyces	s__Streptomyces_purpurascens	12	32	32	30	14	34	12	18	20	204
d__Bacteria	k__unclassified_d__Bacteria	p__Actinomycetota	c__Actinomycetes	o__Kitasatosporales	f__Streptomycetaceae	g__Streptomyces	s__Streptomyces_purpurogeneiscleroticus	38	50	56	42	32	42	34	50	50	394
d__Bacteria	k__unclassified_d__Bacteria	p__Actinomycetota	c__Actinomycetes	o__Kitasatosporales	f__Streptomycetaceae	g__Streptomyces	s__Streptomyces_radicis	30	60	58	38	28	34	30	84	36	398
d__Bacteria	k__unclassified_d__Bacteria	p__Actinomycetota	c__Actinomycetes	o__Kitasatosporales	f__Streptomycetaceae	g__Streptomyces	s__Streptomyces_radiopugnans	0	2	0	0	0	0	0	0	0	2
d__Bacteria	k__unclassified_d__Bacteria	p__Actinomycetota	c__Actinomycetes	o__Kitasatosporales	f__Streptomycetaceae	g__Streptomyces	s__Streptomyces_rapamycinicus	16	16	16	8	6	6	6	14	12	100
d__Bacteria	k__unclassified_d__Bacteria	p__Actinomycetota	c__Actinomycetes	o__Kitasatosporales	f__Streptomycetaceae	g__Streptomyces	s__Streptomyces_rectiverticillatus	938	1120	1046	838	782	860	914	1260	1090	8848
d__Bacteria	k__unclassified_d__Bacteria	p__Actinomycetota	c__Actinomycetes	o__Kitasatosporales	f__Streptomycetaceae	g__Streptomyces	s__Streptomyces_regensis	2	4	14	4	2	10	4	4	2	46
d__Bacteria	k__unclassified_d__Bacteria	p__Actinomycetota	c__Actinomycetes	o__Kitasatosporales	f__Streptomycetaceae	g__Streptomyces	s__Streptomyces_reniochalinae	26	34	30	24	34	22	18	28	18	234
d__Bacteria	k__unclassified_d__Bacteria	p__Actinomycetota	c__Actinomycetes	o__Kitasatosporales	f__Streptomycetaceae	g__Streptomyces	s__Streptomyces_resistomycificus	238	222	176	194	172	162	178	234	194	1770
d__Bacteria	k__unclassified_d__Bacteria	p__Actinomycetota	c__Actinomycetes	o__Kitasatosporales	f__Streptomycetaceae	g__Streptomyces	s__Streptomyces_rhizoryzae	0	0	2	6	0	4	18	2	10	42
d__Bacteria	k__unclassified_d__Bacteria	p__Actinomycetota	c__Actinomycetes	o__Kitasatosporales	f__Streptomycetaceae	g__Streptomyces	s__Streptomyces_rhizosphaerihabitans	4	0	36	4	6	2	8	4	2	66
d__Bacteria	k__unclassified_d__Bacteria	p__Actinomycetota	c__Actinomycetes	o__Kitasatosporales	f__Streptomycetaceae	g__Streptomyces	s__Streptomyces_rishiriensis	24	30	40	46	40	56	18	38	26	318
d__Bacteria	k__unclassified_d__Bacteria	p__Actinomycetota	c__Actinomycetes	o__Kitasatosporales	f__Streptomycetaceae	g__Streptomyces	s__Streptomyces_rochei	0	0	0	0	2	0	0	2	4	8
d__Bacteria	k__unclassified_d__Bacteria	p__Actinomycetota	c__Actinomycetes	o__Kitasatosporales	f__Streptomycetaceae	g__Streptomyces	s__Streptomyces_roseochromogenus	14	20	34	22	40	24	20	20	12	206
d__Bacteria	k__unclassified_d__Bacteria	p__Actinomycetota	c__Actinomycetes	o__Kitasatosporales	f__Streptomycetaceae	g__Streptomyces	s__Streptomyces_rubellomurinus	0	2	2	0	0	8	0	0	0	12
d__Bacteria	k__unclassified_d__Bacteria	p__Actinomycetota	c__Actinomycetes	o__Kitasatosporales	f__Streptomycetaceae	g__Streptomyces	s__Streptomyces_ruber	4	2	4	2	2	6	2	4	4	30
d__Bacteria	k__unclassified_d__Bacteria	p__Actinomycetota	c__Actinomycetes	o__Kitasatosporales	f__Streptomycetaceae	g__Streptomyces	s__Streptomyces_rubrogriseus	26	22	28	36	30	26	30	32	18	248
d__Bacteria	k__unclassified_d__Bacteria	p__Actinomycetota	c__Actinomycetes	o__Kitasatosporales	f__Streptomycetaceae	g__Streptomyces	s__Streptomyces_rugosispiralis	2	0	2	4	2	16	10	18	24	78
d__Bacteria	k__unclassified_d__Bacteria	p__Actinomycetota	c__Actinomycetes	o__Kitasatosporales	f__Streptomycetaceae	g__Streptomyces	s__Streptomyces_rutgersensis	18	8	4	2	4	6	2	2	0	46
d__Bacteria	k__unclassified_d__Bacteria	p__Actinomycetota	c__Actinomycetes	o__Kitasatosporales	f__Streptomycetaceae	g__Streptomyces	s__Streptomyces_sampsonii	0	2	4	0	8	2	0	2	0	18
d__Bacteria	k__unclassified_d__Bacteria	p__Actinomycetota	c__Actinomycetes	o__Kitasatosporales	f__Streptomycetaceae	g__Streptomyces	s__Streptomyces_samsunensis	372	370	402	298	266	302	312	452	398	3172
d__Bacteria	k__unclassified_d__Bacteria	p__Actinomycetota	c__Actinomycetes	o__Kitasatosporales	f__Streptomycetaceae	g__Streptomyces	s__Streptomyces_scabiei	42	28	52	42	34	44	48	56	68	414
d__Bacteria	k__unclassified_d__Bacteria	p__Actinomycetota	c__Actinomycetes	o__Kitasatosporales	f__Streptomycetaceae	g__Streptomyces	s__Streptomyces_scopuliridis	0	2	6	0	0	0	0	0	0	8
d__Bacteria	k__unclassified_d__Bacteria	p__Actinomycetota	c__Actinomycetes	o__Kitasatosporales	f__Streptomycetaceae	g__Streptomyces	s__Streptomyces_seoulensis	0	0	2	0	0	0	2	0	0	4
d__Bacteria	k__unclassified_d__Bacteria	p__Actinomycetota	c__Actinomycetes	o__Kitasatosporales	f__Streptomycetaceae	g__Streptomyces	s__Streptomyces_shenzhenensis	10	4	6	8	8	2	2	4	10	54
d__Bacteria	k__unclassified_d__Bacteria	p__Actinomycetota	c__Actinomycetes	o__Kitasatosporales	f__Streptomycetaceae	g__Streptomyces	s__Streptomyces_sichuanensis	2	0	0	0	0	0	2	0	0	4
d__Bacteria	k__unclassified_d__Bacteria	p__Actinomycetota	c__Actinomycetes	o__Kitasatosporales	f__Streptomycetaceae	g__Streptomyces	s__Streptomyces_silvae	2	2	0	0	0	2	0	0	0	6
d__Bacteria	k__unclassified_d__Bacteria	p__Actinomycetota	c__Actinomycetes	o__Kitasatosporales	f__Streptomycetaceae	g__Streptomyces	s__Streptomyces_silvensis	2	8	0	0	2	2	6	4	2	26
d__Bacteria	k__unclassified_d__Bacteria	p__Actinomycetota	c__Actinomycetes	o__Kitasatosporales	f__Streptomycetaceae	g__Streptomyces	s__Streptomyces_silvisoli	1684	1848	1978	1508	1226	1436	1618	2064	1878	15240
d__Bacteria	k__unclassified_d__Bacteria	p__Actinomycetota	c__Actinomycetes	o__Kitasatosporales	f__Streptomycetaceae	g__Streptomyces	s__Streptomyces_solincola	10	2	16	14	12	20	4	20	0	98
d__Bacteria	k__unclassified_d__Bacteria	p__Actinomycetota	c__Actinomycetes	o__Kitasatosporales	f__Streptomycetaceae	g__Streptomyces	s__Streptomyces_sp.	138988	137492	161008	155898	134958	132348	121870	139536	141552	1263650
d__Bacteria	k__unclassified_d__Bacteria	p__Actinomycetota	c__Actinomycetes	o__Kitasatosporales	f__Streptomycetaceae	g__Streptomyces	s__Streptomyces_sp._12257	6	16	18	20	12	24	12	8	26	142
d__Bacteria	k__unclassified_d__Bacteria	p__Actinomycetota	c__Actinomycetes	o__Kitasatosporales	f__Streptomycetaceae	g__Streptomyces	s__Streptomyces_sp._13-12-16	2	0	2	4	2	4	4	4	2	24
d__Bacteria	k__unclassified_d__Bacteria	p__Actinomycetota	c__Actinomycetes	o__Kitasatosporales	f__Streptomycetaceae	g__Streptomyces	s__Streptomyces_sp._136MFCol5.1	178	218	228	166	180	166	182	236	216	1770
d__Bacteria	k__unclassified_d__Bacteria	p__Actinomycetota	c__Actinomycetes	o__Kitasatosporales	f__Streptomycetaceae	g__Streptomyces	s__Streptomyces_sp._142MFCol3.1	2	0	4	0	0	4	0	0	0	10
d__Bacteria	k__unclassified_d__Bacteria	p__Actinomycetota	c__Actinomycetes	o__Kitasatosporales	f__Streptomycetaceae	g__Streptomyces	s__Streptomyces_sp._15-116A	20	8	10	6	14	32	8	4	8	110
d__Bacteria	k__unclassified_d__Bacteria	p__Actinomycetota	c__Actinomycetes	o__Kitasatosporales	f__Streptomycetaceae	g__Streptomyces	s__Streptomyces_sp._150FB	2	2	4	6	6	6	0	4	0	30
d__Bacteria	k__unclassified_d__Bacteria	p__Actinomycetota	c__Actinomycetes	o__Kitasatosporales	f__Streptomycetaceae	g__Streptomyces	s__Streptomyces_sp._35G-GA-8	6	18	16	32	10	30	24	22	20	178
d__Bacteria	k__unclassified_d__Bacteria	p__Actinomycetota	c__Actinomycetes	o__Kitasatosporales	f__Streptomycetaceae	g__Streptomyces	s__Streptomyces_sp._5-10	0	4	6	8	10	6	2	6	0	42
d__Bacteria	k__unclassified_d__Bacteria	p__Actinomycetota	c__Actinomycetes	o__Kitasatosporales	f__Streptomycetaceae	g__Streptomyces	s__Streptomyces_sp._5112.2	10	2	10	2	0	2	2	14	0	42
d__Bacteria	k__unclassified_d__Bacteria	p__Actinomycetota	c__Actinomycetes	o__Kitasatosporales	f__Streptomycetaceae	g__Streptomyces	s__Streptomyces_sp._6-11-2	258	304	276	236	164	170	194	222	204	2028
d__Bacteria	k__unclassified_d__Bacteria	p__Actinomycetota	c__Actinomycetes	o__Kitasatosporales	f__Streptomycetaceae	g__Streptomyces	s__Streptomyces_sp._7-21	14	18	28	12	20	12	14	14	26	158
d__Bacteria	k__unclassified_d__Bacteria	p__Actinomycetota	c__Actinomycetes	o__Kitasatosporales	f__Streptomycetaceae	g__Streptomyces	s__Streptomyces_sp._840.1	208	188	232	198	160	258	224	200	214	1882
d__Bacteria	k__unclassified_d__Bacteria	p__Actinomycetota	c__Actinomycetes	o__Kitasatosporales	f__Streptomycetaceae	g__Streptomyces	s__Streptomyces_sp._846.5	4	6	4	0	6	2	8	8	18	56
d__Bacteria	k__unclassified_d__Bacteria	p__Actinomycetota	c__Actinomycetes	o__Kitasatosporales	f__Streptomycetaceae	g__Streptomyces	s__Streptomyces_sp._8K308	758	736	804	674	518	598	730	890	800	6508
d__Bacteria	k__unclassified_d__Bacteria	p__Actinomycetota	c__Actinomycetes	o__Kitasatosporales	f__Streptomycetaceae	g__Streptomyces	s__Streptomyces_sp._8L	4	0	4	0	0	4	0	0	2	14
d__Bacteria	k__unclassified_d__Bacteria	p__Actinomycetota	c__Actinomycetes	o__Kitasatosporales	f__Streptomycetaceae	g__Streptomyces	s__Streptomyces_sp._A012304	2	2	6	42	66	42	16	18	8	202
d__Bacteria	k__unclassified_d__Bacteria	p__Actinomycetota	c__Actinomycetes	o__Kitasatosporales	f__Streptomycetaceae	g__Streptomyces	s__Streptomyces_sp._A0642	28	52	44	30	32	12	14	40	24	276
d__Bacteria	k__unclassified_d__Bacteria	p__Actinomycetota	c__Actinomycetes	o__Kitasatosporales	f__Streptomycetaceae	g__Streptomyces	s__Streptomyces_sp._A1-5	2	2	14	6	6	2	0	6	10	48
d__Bacteria	k__unclassified_d__Bacteria	p__Actinomycetota	c__Actinomycetes	o__Kitasatosporales	f__Streptomycetaceae	g__Streptomyces	s__Streptomyces_sp._A3M-1-3	98	118	150	64	70	78	64	100	76	818
d__Bacteria	k__unclassified_d__Bacteria	p__Actinomycetota	c__Actinomycetes	o__Kitasatosporales	f__Streptomycetaceae	g__Streptomyces	s__Streptomyces_sp._A73	20	16	36	16	4	14	6	20	10	142
d__Bacteria	k__unclassified_d__Bacteria	p__Actinomycetota	c__Actinomycetes	o__Kitasatosporales	f__Streptomycetaceae	g__Streptomyces	s__Streptomyces_sp._AC04842	430	490	610	398	376	446	482	552	480	4264
d__Bacteria	k__unclassified_d__Bacteria	p__Actinomycetota	c__Actinomycetes	o__Kitasatosporales	f__Streptomycetaceae	g__Streptomyces	s__Streptomyces_sp._AC627_RSS907	28	32	22	36	26	32	28	44	38	286
d__Bacteria	k__unclassified_d__Bacteria	p__Actinomycetota	c__Actinomycetes	o__Kitasatosporales	f__Streptomycetaceae	g__Streptomyces	s__Streptomyces_sp._ADI91-18	2	0	0	0	0	0	0	0	0	2
d__Bacteria	k__unclassified_d__Bacteria	p__Actinomycetota	c__Actinomycetes	o__Kitasatosporales	f__Streptomycetaceae	g__Streptomyces	s__Streptomyces_sp._AJS327	4	0	0	10	0	0	2	0	4	20
d__Bacteria	k__unclassified_d__Bacteria	p__Actinomycetota	c__Actinomycetes	o__Kitasatosporales	f__Streptomycetaceae	g__Streptomyces	s__Streptomyces_sp._AM_4-1-1	10	4	14	2	6	14	0	8	12	70
d__Bacteria	k__unclassified_d__Bacteria	p__Actinomycetota	c__Actinomycetes	o__Kitasatosporales	f__Streptomycetaceae	g__Streptomyces	s__Streptomyces_sp._AN091965	8	24	8	14	6	16	38	24	20	158
d__Bacteria	k__unclassified_d__Bacteria	p__Actinomycetota	c__Actinomycetes	o__Kitasatosporales	f__Streptomycetaceae	g__Streptomyces	s__Streptomyces_sp._AP-93	30	38	36	52	38	30	28	44	36	332
d__Bacteria	k__unclassified_d__Bacteria	p__Actinomycetota	c__Actinomycetes	o__Kitasatosporales	f__Streptomycetaceae	g__Streptomyces	s__Streptomyces_sp._ATE26	10	2	18	10	10	16	4	24	10	104
d__Bacteria	k__unclassified_d__Bacteria	p__Actinomycetota	c__Actinomycetes	o__Kitasatosporales	f__Streptomycetaceae	g__Streptomyces	s__Streptomyces_sp._AcE210	6	0	6	4	0	4	2	4	2	28
d__Bacteria	k__unclassified_d__Bacteria	p__Actinomycetota	c__Actinomycetes	o__Kitasatosporales	f__Streptomycetaceae	g__Streptomyces	s__Streptomyces_sp._AcH_505	6	4	8	2	10	14	14	18	22	98
d__Bacteria	k__unclassified_d__Bacteria	p__Actinomycetota	c__Actinomycetes	o__Kitasatosporales	f__Streptomycetaceae	g__Streptomyces	s__Streptomyces_sp._Act143	4	6	6	8	2	4	2	12	20	64
d__Bacteria	k__unclassified_d__Bacteria	p__Actinomycetota	c__Actinomycetes	o__Kitasatosporales	f__Streptomycetaceae	g__Streptomyces	s__Streptomyces_sp._ActVer	4	8	0	18	16	6	2	2	0	56
d__Bacteria	k__unclassified_d__Bacteria	p__Actinomycetota	c__Actinomycetes	o__Kitasatosporales	f__Streptomycetaceae	g__Streptomyces	s__Streptomyces_sp._B-S-A12	62	50	62	26	44	38	40	32	56	410
d__Bacteria	k__unclassified_d__Bacteria	p__Actinomycetota	c__Actinomycetes	o__Kitasatosporales	f__Streptomycetaceae	g__Streptomyces	s__Streptomyces_sp._B-S-A6	582	652	762	578	524	562	570	772	660	5662
d__Bacteria	k__unclassified_d__Bacteria	p__Actinomycetota	c__Actinomycetes	o__Kitasatosporales	f__Streptomycetaceae	g__Streptomyces	s__Streptomyces_sp._B-S-A8	640	700	794	578	406	524	644	796	764	5846
d__Bacteria	k__unclassified_d__Bacteria	p__Actinomycetota	c__Actinomycetes	o__Kitasatosporales	f__Streptomycetaceae	g__Streptomyces	s__Streptomyces_sp._B15	0	2	4	2	0	0	0	2	0	10
d__Bacteria	k__unclassified_d__Bacteria	p__Actinomycetota	c__Actinomycetes	o__Kitasatosporales	f__Streptomycetaceae	g__Streptomyces	s__Streptomyces_sp._B93	6	6	2	2	4	6	4	6	0	36
d__Bacteria	k__unclassified_d__Bacteria	p__Actinomycetota	c__Actinomycetes	o__Kitasatosporales	f__Streptomycetaceae	g__Streptomyces	s__Streptomyces_sp._BHT-5-2	6	8	2	4	2	6	2	0	0	30
d__Bacteria	k__unclassified_d__Bacteria	p__Actinomycetota	c__Actinomycetes	o__Kitasatosporales	f__Streptomycetaceae	g__Streptomyces	s__Streptomyces_sp._BK208	94	74	108	116	98	104	102	104	120	920
d__Bacteria	k__unclassified_d__Bacteria	p__Actinomycetota	c__Actinomycetes	o__Kitasatosporales	f__Streptomycetaceae	g__Streptomyces	s__Streptomyces_sp._BK239	64	78	104	98	64	80	58	84	100	730
d__Bacteria	k__unclassified_d__Bacteria	p__Actinomycetota	c__Actinomycetes	o__Kitasatosporales	f__Streptomycetaceae	g__Streptomyces	s__Streptomyces_sp._BK340	2	6	38	6	6	2	0	6	4	70
d__Bacteria	k__unclassified_d__Bacteria	p__Actinomycetota	c__Actinomycetes	o__Kitasatosporales	f__Streptomycetaceae	g__Streptomyces	s__Streptomyces_sp._BV286	6	6	4	4	4	4	0	0	12	40
d__Bacteria	k__unclassified_d__Bacteria	p__Actinomycetota	c__Actinomycetes	o__Kitasatosporales	f__Streptomycetaceae	g__Streptomyces	s__Streptomyces_sp._BoleA5	1194	1398	1586	1152	974	1194	1254	1642	1430	11824
d__Bacteria	k__unclassified_d__Bacteria	p__Actinomycetota	c__Actinomycetes	o__Kitasatosporales	f__Streptomycetaceae	g__Streptomyces	s__Streptomyces_sp._BvitLS-983	950	976	1096	822	692	868	908	1114	1074	8500
d__Bacteria	k__unclassified_d__Bacteria	p__Actinomycetota	c__Actinomycetes	o__Kitasatosporales	f__Streptomycetaceae	g__Streptomyces	s__Streptomyces_sp._C1-2	2	0	10	0	0	4	2	4	14	36
d__Bacteria	k__unclassified_d__Bacteria	p__Actinomycetota	c__Actinomycetes	o__Kitasatosporales	f__Streptomycetaceae	g__Streptomyces	s__Streptomyces_sp._CA-210063	8	14	16	6	8	10	16	22	10	110
d__Bacteria	k__unclassified_d__Bacteria	p__Actinomycetota	c__Actinomycetes	o__Kitasatosporales	f__Streptomycetaceae	g__Streptomyces	s__Streptomyces_sp._CAI-17	70	68	66	76	38	56	52	66	46	538
d__Bacteria	k__unclassified_d__Bacteria	p__Actinomycetota	c__Actinomycetes	o__Kitasatosporales	f__Streptomycetaceae	g__Streptomyces	s__Streptomyces_sp._CAI-21	8	0	6	10	4	2	4	8	20	62
d__Bacteria	k__unclassified_d__Bacteria	p__Actinomycetota	c__Actinomycetes	o__Kitasatosporales	f__Streptomycetaceae	g__Streptomyces	s__Streptomyces_sp._CAI-85	2	2	2	2	8	10	10	20	4	60
d__Bacteria	k__unclassified_d__Bacteria	p__Actinomycetota	c__Actinomycetes	o__Kitasatosporales	f__Streptomycetaceae	g__Streptomyces	s__Streptomyces_sp._CB01373	2	4	2	6	12	0	4	0	2	32
d__Bacteria	k__unclassified_d__Bacteria	p__Actinomycetota	c__Actinomycetes	o__Kitasatosporales	f__Streptomycetaceae	g__Streptomyces	s__Streptomyces_sp._CB01881	0	2	2	0	0	0	2	4	0	10
d__Bacteria	k__unclassified_d__Bacteria	p__Actinomycetota	c__Actinomycetes	o__Kitasatosporales	f__Streptomycetaceae	g__Streptomyces	s__Streptomyces_sp._CB01883	10	18	32	14	8	18	10	6	10	126
d__Bacteria	k__unclassified_d__Bacteria	p__Actinomycetota	c__Actinomycetes	o__Kitasatosporales	f__Streptomycetaceae	g__Streptomyces	s__Streptomyces_sp._CB02366	12	4	2	4	0	2	8	0	4	36
d__Bacteria	k__unclassified_d__Bacteria	p__Actinomycetota	c__Actinomycetes	o__Kitasatosporales	f__Streptomycetaceae	g__Streptomyces	s__Streptomyces_sp._CB02400	0	2	2	10	0	4	2	4	0	24
d__Bacteria	k__unclassified_d__Bacteria	p__Actinomycetota	c__Actinomycetes	o__Kitasatosporales	f__Streptomycetaceae	g__Streptomyces	s__Streptomyces_sp._CB02460	10	8	4	8	4	6	10	10	24	84
d__Bacteria	k__unclassified_d__Bacteria	p__Actinomycetota	c__Actinomycetes	o__Kitasatosporales	f__Streptomycetaceae	g__Streptomyces	s__Streptomyces_sp._CB02923	0	4	0	0	0	0	0	0	0	4
d__Bacteria	k__unclassified_d__Bacteria	p__Actinomycetota	c__Actinomycetes	o__Kitasatosporales	f__Streptomycetaceae	g__Streptomyces	s__Streptomyces_sp._CB03234	0	0	0	6	4	0	0	0	2	12
d__Bacteria	k__unclassified_d__Bacteria	p__Actinomycetota	c__Actinomycetes	o__Kitasatosporales	f__Streptomycetaceae	g__Streptomyces	s__Streptomyces_sp._CBMA29	1136	1078	1142	986	860	908	1030	1296	1148	9584
d__Bacteria	k__unclassified_d__Bacteria	p__Actinomycetota	c__Actinomycetes	o__Kitasatosporales	f__Streptomycetaceae	g__Streptomyces	s__Streptomyces_sp._CC224B	12	10	18	18	12	18	8	10	14	120
d__Bacteria	k__unclassified_d__Bacteria	p__Actinomycetota	c__Actinomycetes	o__Kitasatosporales	f__Streptomycetaceae	g__Streptomyces	s__Streptomyces_sp._CMB-StM0423	12	32	12	14	20	14	16	32	8	160
d__Bacteria	k__unclassified_d__Bacteria	p__Actinomycetota	c__Actinomycetes	o__Kitasatosporales	f__Streptomycetaceae	g__Streptomyces	s__Streptomyces_sp._CME_23	8	0	0	0	2	0	2	0	2	14
d__Bacteria	k__unclassified_d__Bacteria	p__Actinomycetota	c__Actinomycetes	o__Kitasatosporales	f__Streptomycetaceae	g__Streptomyces	s__Streptomyces_sp._CMSTAAHL-2	0	0	2	0	0	0	4	0	0	6
d__Bacteria	k__unclassified_d__Bacteria	p__Actinomycetota	c__Actinomycetes	o__Kitasatosporales	f__Streptomycetaceae	g__Streptomyces	s__Streptomyces_sp._CNQ-509	2	8	10	18	4	14	6	10	4	76
d__Bacteria	k__unclassified_d__Bacteria	p__Actinomycetota	c__Actinomycetes	o__Kitasatosporales	f__Streptomycetaceae	g__Streptomyces	s__Streptomyces_sp._CS113	34	40	36	20	32	32	24	18	36	272
d__Bacteria	k__unclassified_d__Bacteria	p__Actinomycetota	c__Actinomycetes	o__Kitasatosporales	f__Streptomycetaceae	g__Streptomyces	s__Streptomyces_sp._CWNU-1	18	22	12	12	10	20	12	38	20	164
d__Bacteria	k__unclassified_d__Bacteria	p__Actinomycetota	c__Actinomycetes	o__Kitasatosporales	f__Streptomycetaceae	g__Streptomyces	s__Streptomyces_sp._Caat_7-52	8	4	0	4	0	6	2	0	2	26
d__Bacteria	k__unclassified_d__Bacteria	p__Actinomycetota	c__Actinomycetes	o__Kitasatosporales	f__Streptomycetaceae	g__Streptomyces	s__Streptomyces_sp._CoH27	24	20	54	26	20	26	30	26	30	256
d__Bacteria	k__unclassified_d__Bacteria	p__Actinomycetota	c__Actinomycetes	o__Kitasatosporales	f__Streptomycetaceae	g__Streptomyces	s__Streptomyces_sp._DASNCL29	12	14	22	6	18	12	20	4	16	124
d__Bacteria	k__unclassified_d__Bacteria	p__Actinomycetota	c__Actinomycetes	o__Kitasatosporales	f__Streptomycetaceae	g__Streptomyces	s__Streptomyces_sp._DG2A-72	0	2	0	0	0	0	0	0	0	2
d__Bacteria	k__unclassified_d__Bacteria	p__Actinomycetota	c__Actinomycetes	o__Kitasatosporales	f__Streptomycetaceae	g__Streptomyces	s__Streptomyces_sp._DH17	8	2	8	4	0	6	0	0	0	28
d__Bacteria	k__unclassified_d__Bacteria	p__Actinomycetota	c__Actinomycetes	o__Kitasatosporales	f__Streptomycetaceae	g__Streptomyces	s__Streptomyces_sp._DHE7-1	8	0	14	2	0	0	0	0	2	26
d__Bacteria	k__unclassified_d__Bacteria	p__Actinomycetota	c__Actinomycetes	o__Kitasatosporales	f__Streptomycetaceae	g__Streptomyces	s__Streptomyces_sp._DJ	58	92	70	56	52	72	84	80	112	676
d__Bacteria	k__unclassified_d__Bacteria	p__Actinomycetota	c__Actinomycetes	o__Kitasatosporales	f__Streptomycetaceae	g__Streptomyces	s__Streptomyces_sp._DSM_110735	54	26	66	42	32	46	48	66	54	434
d__Bacteria	k__unclassified_d__Bacteria	p__Actinomycetota	c__Actinomycetes	o__Kitasatosporales	f__Streptomycetaceae	g__Streptomyces	s__Streptomyces_sp._DvalAA-14	58	34	40	20	30	42	62	36	54	376
d__Bacteria	k__unclassified_d__Bacteria	p__Actinomycetota	c__Actinomycetes	o__Kitasatosporales	f__Streptomycetaceae	g__Streptomyces	s__Streptomyces_sp._E2N171	0	6	2	2	2	0	4	2	4	22
d__Bacteria	k__unclassified_d__Bacteria	p__Actinomycetota	c__Actinomycetes	o__Kitasatosporales	f__Streptomycetaceae	g__Streptomyces	s__Streptomyces_sp._ET3-23	2	0	2	0	0	0	0	8	2	14
d__Bacteria	k__unclassified_d__Bacteria	p__Actinomycetota	c__Actinomycetes	o__Kitasatosporales	f__Streptomycetaceae	g__Streptomyces	s__Streptomyces_sp._F63	1154	1240	1160	972	782	964	1030	1322	1168	9792
d__Bacteria	k__unclassified_d__Bacteria	p__Actinomycetota	c__Actinomycetes	o__Kitasatosporales	f__Streptomycetaceae	g__Streptomyces	s__Streptomyces_sp._FH025	24	44	34	28	32	38	30	34	42	306
d__Bacteria	k__unclassified_d__Bacteria	p__Actinomycetota	c__Actinomycetes	o__Kitasatosporales	f__Streptomycetaceae	g__Streptomyces	s__Streptomyces_sp._FM008	0	0	2	2	2	0	2	4	8	20
d__Bacteria	k__unclassified_d__Bacteria	p__Actinomycetota	c__Actinomycetes	o__Kitasatosporales	f__Streptomycetaceae	g__Streptomyces	s__Streptomyces_sp._FR-008	6	20	16	20	18	8	14	24	16	142
d__Bacteria	k__unclassified_d__Bacteria	p__Actinomycetota	c__Actinomycetes	o__Kitasatosporales	f__Streptomycetaceae	g__Streptomyces	s__Streptomyces_sp._FXJ1.172	6	2	6	0	2	2	4	0	0	22
d__Bacteria	k__unclassified_d__Bacteria	p__Actinomycetota	c__Actinomycetes	o__Kitasatosporales	f__Streptomycetaceae	g__Streptomyces	s__Streptomyces_sp._FxanaA7	0	8	0	0	0	2	0	0	0	10
d__Bacteria	k__unclassified_d__Bacteria	p__Actinomycetota	c__Actinomycetes	o__Kitasatosporales	f__Streptomycetaceae	g__Streptomyces	s__Streptomyces_sp._G1	12	22	12	18	22	28	14	34	10	172
d__Bacteria	k__unclassified_d__Bacteria	p__Actinomycetota	c__Actinomycetes	o__Kitasatosporales	f__Streptomycetaceae	g__Streptomyces	s__Streptomyces_sp._G44	0	0	0	0	0	2	0	0	0	2
d__Bacteria	k__unclassified_d__Bacteria	p__Actinomycetota	c__Actinomycetes	o__Kitasatosporales	f__Streptomycetaceae	g__Streptomyces	s__Streptomyces_sp._GC420	3398	3852	4014	3012	2534	2868	3220	4222	3984	31104
d__Bacteria	k__unclassified_d__Bacteria	p__Actinomycetota	c__Actinomycetes	o__Kitasatosporales	f__Streptomycetaceae	g__Streptomyces	s__Streptomyces_sp._GESEQ-35	10	20	18	12	4	10	8	8	18	108
d__Bacteria	k__unclassified_d__Bacteria	p__Actinomycetota	c__Actinomycetes	o__Kitasatosporales	f__Streptomycetaceae	g__Streptomyces	s__Streptomyces_sp._GMR22	2	6	2	12	4	8	6	24	22	86
d__Bacteria	k__unclassified_d__Bacteria	p__Actinomycetota	c__Actinomycetes	o__Kitasatosporales	f__Streptomycetaceae	g__Streptomyces	s__Streptomyces_sp._GQFP	6	6	10	2	2	8	10	18	10	72
d__Bacteria	k__unclassified_d__Bacteria	p__Actinomycetota	c__Actinomycetes	o__Kitasatosporales	f__Streptomycetaceae	g__Streptomyces	s__Streptomyces_sp._GbtcB6	0	0	8	0	0	0	0	0	0	8
d__Bacteria	k__unclassified_d__Bacteria	p__Actinomycetota	c__Actinomycetes	o__Kitasatosporales	f__Streptomycetaceae	g__Streptomyces	s__Streptomyces_sp._H27-H5	0	0	4	6	8	10	8	8	22	66
d__Bacteria	k__unclassified_d__Bacteria	p__Actinomycetota	c__Actinomycetes	o__Kitasatosporales	f__Streptomycetaceae	g__Streptomyces	s__Streptomyces_sp._H28	40	44	38	30	10	42	22	36	14	276
d__Bacteria	k__unclassified_d__Bacteria	p__Actinomycetota	c__Actinomycetes	o__Kitasatosporales	f__Streptomycetaceae	g__Streptomyces	s__Streptomyces_sp._H39-C1	12	28	34	26	28	24	20	62	40	274
d__Bacteria	k__unclassified_d__Bacteria	p__Actinomycetota	c__Actinomycetes	o__Kitasatosporales	f__Streptomycetaceae	g__Streptomyces	s__Streptomyces_sp._HB2AG	1018	1076	1152	806	744	902	944	1346	1174	9162
d__Bacteria	k__unclassified_d__Bacteria	p__Actinomycetota	c__Actinomycetes	o__Kitasatosporales	f__Streptomycetaceae	g__Streptomyces	s__Streptomyces_sp._HCCB10043	12	12	14	6	2	14	6	6	4	76
d__Bacteria	k__unclassified_d__Bacteria	p__Actinomycetota	c__Actinomycetes	o__Kitasatosporales	f__Streptomycetaceae	g__Streptomyces	s__Streptomyces_sp._HD	8	14	2	0	0	2	4	8	4	42
d__Bacteria	k__unclassified_d__Bacteria	p__Actinomycetota	c__Actinomycetes	o__Kitasatosporales	f__Streptomycetaceae	g__Streptomyces	s__Streptomyces_sp._HGB0020	798	784	840	598	550	612	758	924	838	6702
d__Bacteria	k__unclassified_d__Bacteria	p__Actinomycetota	c__Actinomycetes	o__Kitasatosporales	f__Streptomycetaceae	g__Streptomyces	s__Streptomyces_sp._HNM0575	512	604	584	538	378	494	548	650	608	4916
d__Bacteria	k__unclassified_d__Bacteria	p__Actinomycetota	c__Actinomycetes	o__Kitasatosporales	f__Streptomycetaceae	g__Streptomyces	s__Streptomyces_sp._HNM0663	972	1180	1192	924	772	932	1004	1252	1134	9362
d__Bacteria	k__unclassified_d__Bacteria	p__Actinomycetota	c__Actinomycetes	o__Kitasatosporales	f__Streptomycetaceae	g__Streptomyces	s__Streptomyces_sp._HPF1205	1032	1048	1186	894	794	934	1012	1262	1096	9258
d__Bacteria	k__unclassified_d__Bacteria	p__Actinomycetota	c__Actinomycetes	o__Kitasatosporales	f__Streptomycetaceae	g__Streptomyces	s__Streptomyces_sp._HPH0547	6	16	12	4	2	4	2	10	10	66
d__Bacteria	k__unclassified_d__Bacteria	p__Actinomycetota	c__Actinomycetes	o__Kitasatosporales	f__Streptomycetaceae	g__Streptomyces	s__Streptomyces_sp._HUAS_15-9	1414	1418	1590	1228	1096	1162	1350	1762	1500	12520
d__Bacteria	k__unclassified_d__Bacteria	p__Actinomycetota	c__Actinomycetes	o__Kitasatosporales	f__Streptomycetaceae	g__Streptomyces	s__Streptomyces_sp._HUAS_2-6	2	4	26	18	2	2	6	4	4	68
d__Bacteria	k__unclassified_d__Bacteria	p__Actinomycetota	c__Actinomycetes	o__Kitasatosporales	f__Streptomycetaceae	g__Streptomyces	s__Streptomyces_sp._HUAS_CB01	1194	1274	1376	1106	892	1124	1278	1414	1214	10872
d__Bacteria	k__unclassified_d__Bacteria	p__Actinomycetota	c__Actinomycetes	o__Kitasatosporales	f__Streptomycetaceae	g__Streptomyces	s__Streptomyces_sp._HYC2	0	6	20	2	8	6	2	0	8	52
d__Bacteria	k__unclassified_d__Bacteria	p__Actinomycetota	c__Actinomycetes	o__Kitasatosporales	f__Streptomycetaceae	g__Streptomyces	s__Streptomyces_sp._I05A-00742	2	0	8	0	0	4	6	6	2	28
d__Bacteria	k__unclassified_d__Bacteria	p__Actinomycetota	c__Actinomycetes	o__Kitasatosporales	f__Streptomycetaceae	g__Streptomyces	s__Streptomyces_sp._I4(2020)	4	4	10	14	6	8	0	10	2	58
d__Bacteria	k__unclassified_d__Bacteria	p__Actinomycetota	c__Actinomycetes	o__Kitasatosporales	f__Streptomycetaceae	g__Streptomyces	s__Streptomyces_sp._ICBB_8177	6368	6652	7204	5270	4636	5404	6108	7796	6888	56326
d__Bacteria	k__unclassified_d__Bacteria	p__Actinomycetota	c__Actinomycetes	o__Kitasatosporales	f__Streptomycetaceae	g__Streptomyces	s__Streptomyces_sp._ICN903	606	624	642	570	470	468	620	726	660	5386
d__Bacteria	k__unclassified_d__Bacteria	p__Actinomycetota	c__Actinomycetes	o__Kitasatosporales	f__Streptomycetaceae	g__Streptomyces	s__Streptomyces_sp._ISL-43	196	218	236	226	226	232	258	270	218	2080
d__Bacteria	k__unclassified_d__Bacteria	p__Actinomycetota	c__Actinomycetes	o__Kitasatosporales	f__Streptomycetaceae	g__Streptomyces	s__Streptomyces_sp._JH34	24	18	18	14	14	16	12	22	12	150
d__Bacteria	k__unclassified_d__Bacteria	p__Actinomycetota	c__Actinomycetes	o__Kitasatosporales	f__Streptomycetaceae	g__Streptomyces	s__Streptomyces_sp._JJ36	6	4	2	2	0	0	0	0	2	16
d__Bacteria	k__unclassified_d__Bacteria	p__Actinomycetota	c__Actinomycetes	o__Kitasatosporales	f__Streptomycetaceae	g__Streptomyces	s__Streptomyces_sp._JJ38	22	22	30	38	18	26	42	36	36	270
d__Bacteria	k__unclassified_d__Bacteria	p__Actinomycetota	c__Actinomycetes	o__Kitasatosporales	f__Streptomycetaceae	g__Streptomyces	s__Streptomyces_sp._JJ66	32	36	48	30	32	28	14	14	40	274
d__Bacteria	k__unclassified_d__Bacteria	p__Actinomycetota	c__Actinomycetes	o__Kitasatosporales	f__Streptomycetaceae	g__Streptomyces	s__Streptomyces_sp._JV178	0	0	0	0	0	0	0	2	0	2
d__Bacteria	k__unclassified_d__Bacteria	p__Actinomycetota	c__Actinomycetes	o__Kitasatosporales	f__Streptomycetaceae	g__Streptomyces	s__Streptomyces_sp._Je_1-79	2	2	2	0	4	2	2	4	2	20
d__Bacteria	k__unclassified_d__Bacteria	p__Actinomycetota	c__Actinomycetes	o__Kitasatosporales	f__Streptomycetaceae	g__Streptomyces	s__Streptomyces_sp._LBL	106	130	126	128	88	106	108	116	150	1058
d__Bacteria	k__unclassified_d__Bacteria	p__Actinomycetota	c__Actinomycetes	o__Kitasatosporales	f__Streptomycetaceae	g__Streptomyces	s__Streptomyces_sp._LP11	0	0	2	2	0	0	0	0	0	4
d__Bacteria	k__unclassified_d__Bacteria	p__Actinomycetota	c__Actinomycetes	o__Kitasatosporales	f__Streptomycetaceae	g__Streptomyces	s__Streptomyces_sp._LUP47B	0	6	14	2	0	12	8	4	0	46
d__Bacteria	k__unclassified_d__Bacteria	p__Actinomycetota	c__Actinomycetes	o__Kitasatosporales	f__Streptomycetaceae	g__Streptomyces	s__Streptomyces_sp._LX-29	14	12	18	18	12	14	12	14	16	130
d__Bacteria	k__unclassified_d__Bacteria	p__Actinomycetota	c__Actinomycetes	o__Kitasatosporales	f__Streptomycetaceae	g__Streptomyces	s__Streptomyces_sp._Lzd4kr	16	20	14	30	14	8	16	16	22	156
d__Bacteria	k__unclassified_d__Bacteria	p__Actinomycetota	c__Actinomycetes	o__Kitasatosporales	f__Streptomycetaceae	g__Streptomyces	s__Streptomyces_sp._M7	0	0	2	0	0	2	0	2	0	6
d__Bacteria	k__unclassified_d__Bacteria	p__Actinomycetota	c__Actinomycetes	o__Kitasatosporales	f__Streptomycetaceae	g__Streptomyces	s__Streptomyces_sp._MA3_2.13	30	24	24	18	20	14	30	18	28	206
d__Bacteria	k__unclassified_d__Bacteria	p__Actinomycetota	c__Actinomycetes	o__Kitasatosporales	f__Streptomycetaceae	g__Streptomyces	s__Streptomyces_sp._MA5143a	0	4	16	0	6	2	0	6	4	38
d__Bacteria	k__unclassified_d__Bacteria	p__Actinomycetota	c__Actinomycetes	o__Kitasatosporales	f__Streptomycetaceae	g__Streptomyces	s__Streptomyces_sp._MBRL_601	16	6	14	22	8	4	10	4	22	106
d__Bacteria	k__unclassified_d__Bacteria	p__Actinomycetota	c__Actinomycetes	o__Kitasatosporales	f__Streptomycetaceae	g__Streptomyces	s__Streptomyces_sp._MBT57	2	0	2	2	2	4	4	12	6	34
d__Bacteria	k__unclassified_d__Bacteria	p__Actinomycetota	c__Actinomycetes	o__Kitasatosporales	f__Streptomycetaceae	g__Streptomyces	s__Streptomyces_sp._MBT62	14	28	38	30	38	28	26	30	38	270
d__Bacteria	k__unclassified_d__Bacteria	p__Actinomycetota	c__Actinomycetes	o__Kitasatosporales	f__Streptomycetaceae	g__Streptomyces	s__Streptomyces_sp._MBT65	0	0	2	20	8	14	4	8	8	64
d__Bacteria	k__unclassified_d__Bacteria	p__Actinomycetota	c__Actinomycetes	o__Kitasatosporales	f__Streptomycetaceae	g__Streptomyces	s__Streptomyces_sp._MBT84	34	20	72	34	26	24	28	32	20	290
d__Bacteria	k__unclassified_d__Bacteria	p__Actinomycetota	c__Actinomycetes	o__Kitasatosporales	f__Streptomycetaceae	g__Streptomyces	s__Streptomyces_sp._MC1	6	12	4	6	6	10	8	4	4	60
d__Bacteria	k__unclassified_d__Bacteria	p__Actinomycetota	c__Actinomycetes	o__Kitasatosporales	f__Streptomycetaceae	g__Streptomyces	s__Streptomyces_sp._MH192	0	0	0	0	0	4	0	0	0	4
d__Bacteria	k__unclassified_d__Bacteria	p__Actinomycetota	c__Actinomycetes	o__Kitasatosporales	f__Streptomycetaceae	g__Streptomyces	s__Streptomyces_sp._MH60	6	4	8	4	6	8	4	6	6	52
d__Bacteria	k__unclassified_d__Bacteria	p__Actinomycetota	c__Actinomycetes	o__Kitasatosporales	f__Streptomycetaceae	g__Streptomyces	s__Streptomyces_sp._ML-6	126	110	76	96	70	70	68	94	90	800
d__Bacteria	k__unclassified_d__Bacteria	p__Actinomycetota	c__Actinomycetes	o__Kitasatosporales	f__Streptomycetaceae	g__Streptomyces	s__Streptomyces_sp._MMG1121	0	0	18	2	2	0	0	0	0	22
d__Bacteria	k__unclassified_d__Bacteria	p__Actinomycetota	c__Actinomycetes	o__Kitasatosporales	f__Streptomycetaceae	g__Streptomyces	s__Streptomyces_sp._MMG1533	56	72	92	78	76	76	48	86	56	640
d__Bacteria	k__unclassified_d__Bacteria	p__Actinomycetota	c__Actinomycetes	o__Kitasatosporales	f__Streptomycetaceae	g__Streptomyces	s__Streptomyces_sp._MNU77	6	4	6	0	2	0	2	0	4	24
d__Bacteria	k__unclassified_d__Bacteria	p__Actinomycetota	c__Actinomycetes	o__Kitasatosporales	f__Streptomycetaceae	g__Streptomyces	s__Streptomyces_sp._MNU89	0	2	4	0	2	0	0	4	0	12
d__Bacteria	k__unclassified_d__Bacteria	p__Actinomycetota	c__Actinomycetes	o__Kitasatosporales	f__Streptomycetaceae	g__Streptomyces	s__Streptomyces_sp._MP131-18	4	4	6	2	4	4	6	2	4	36
d__Bacteria	k__unclassified_d__Bacteria	p__Actinomycetota	c__Actinomycetes	o__Kitasatosporales	f__Streptomycetaceae	g__Streptomyces	s__Streptomyces_sp._MST-110588	1202	1186	1284	1018	894	992	1088	1494	1276	10434
d__Bacteria	k__unclassified_d__Bacteria	p__Actinomycetota	c__Actinomycetes	o__Kitasatosporales	f__Streptomycetaceae	g__Streptomyces	s__Streptomyces_sp._MUM_178J	0	6	4	2	0	4	10	4	2	32
d__Bacteria	k__unclassified_d__Bacteria	p__Actinomycetota	c__Actinomycetes	o__Kitasatosporales	f__Streptomycetaceae	g__Streptomyces	s__Streptomyces_sp._MUM_2J	238	292	256	286	242	232	268	274	294	2382
d__Bacteria	k__unclassified_d__Bacteria	p__Actinomycetota	c__Actinomycetes	o__Kitasatosporales	f__Streptomycetaceae	g__Streptomyces	s__Streptomyces_sp._MUSC_14	0	0	16	2	2	2	0	2	2	26
d__Bacteria	k__unclassified_d__Bacteria	p__Actinomycetota	c__Actinomycetes	o__Kitasatosporales	f__Streptomycetaceae	g__Streptomyces	s__Streptomyces_sp._MZ04	10	8	8	4	2	4	14	4	6	60
d__Bacteria	k__unclassified_d__Bacteria	p__Actinomycetota	c__Actinomycetes	o__Kitasatosporales	f__Streptomycetaceae	g__Streptomyces	s__Streptomyces_sp._N35	72	92	72	62	58	48	172	214	170	960
d__Bacteria	k__unclassified_d__Bacteria	p__Actinomycetota	c__Actinomycetes	o__Kitasatosporales	f__Streptomycetaceae	g__Streptomyces	s__Streptomyces_sp._NBC_00047	4	8	0	4	4	4	0	10	8	42
d__Bacteria	k__unclassified_d__Bacteria	p__Actinomycetota	c__Actinomycetes	o__Kitasatosporales	f__Streptomycetaceae	g__Streptomyces	s__Streptomyces_sp._NBC_00140	22	30	44	40	22	34	26	78	50	346
d__Bacteria	k__unclassified_d__Bacteria	p__Actinomycetota	c__Actinomycetes	o__Kitasatosporales	f__Streptomycetaceae	g__Streptomyces	s__Streptomyces_sp._NBC_00154	12	8	4	4	6	2	4	14	2	56
d__Bacteria	k__unclassified_d__Bacteria	p__Actinomycetota	c__Actinomycetes	o__Kitasatosporales	f__Streptomycetaceae	g__Streptomyces	s__Streptomyces_sp._NBC_00365	0	0	2	0	0	2	0	0	0	4
d__Bacteria	k__unclassified_d__Bacteria	p__Actinomycetota	c__Actinomycetes	o__Kitasatosporales	f__Streptomycetaceae	g__Streptomyces	s__Streptomyces_sp._NBC_00474	0	0	6	0	2	0	8	4	12	32
d__Bacteria	k__unclassified_d__Bacteria	p__Actinomycetota	c__Actinomycetes	o__Kitasatosporales	f__Streptomycetaceae	g__Streptomyces	s__Streptomyces_sp._NBC_00893	148	178	228	166	198	162	178	202	198	1658
d__Bacteria	k__unclassified_d__Bacteria	p__Actinomycetota	c__Actinomycetes	o__Kitasatosporales	f__Streptomycetaceae	g__Streptomyces	s__Streptomyces_sp._NBC_01239	0	14	4	4	2	4	2	4	4	38
d__Bacteria	k__unclassified_d__Bacteria	p__Actinomycetota	c__Actinomycetes	o__Kitasatosporales	f__Streptomycetaceae	g__Streptomyces	s__Streptomyces_sp._NBC_01264	2	0	2	6	0	2	0	0	0	12
d__Bacteria	k__unclassified_d__Bacteria	p__Actinomycetota	c__Actinomycetes	o__Kitasatosporales	f__Streptomycetaceae	g__Streptomyces	s__Streptomyces_sp._NBC_01373	24	16	26	14	16	16	14	34	18	178
d__Bacteria	k__unclassified_d__Bacteria	p__Actinomycetota	c__Actinomycetes	o__Kitasatosporales	f__Streptomycetaceae	g__Streptomyces	s__Streptomyces_sp._NBC_01481	76	86	106	48	32	48	50	68	62	576
d__Bacteria	k__unclassified_d__Bacteria	p__Actinomycetota	c__Actinomycetes	o__Kitasatosporales	f__Streptomycetaceae	g__Streptomyces	s__Streptomyces_sp._NBC_01500	8	0	12	0	4	2	2	2	4	34
d__Bacteria	k__unclassified_d__Bacteria	p__Actinomycetota	c__Actinomycetes	o__Kitasatosporales	f__Streptomycetaceae	g__Streptomyces	s__Streptomyces_sp._NBC_01549	32	62	52	50	48	58	44	56	52	454
d__Bacteria	k__unclassified_d__Bacteria	p__Actinomycetota	c__Actinomycetes	o__Kitasatosporales	f__Streptomycetaceae	g__Streptomyces	s__Streptomyces_sp._NBC_01571	18	28	18	40	20	4	6	10	16	160
d__Bacteria	k__unclassified_d__Bacteria	p__Actinomycetota	c__Actinomycetes	o__Kitasatosporales	f__Streptomycetaceae	g__Streptomyces	s__Streptomyces_sp._NBRC_110611	8	16	14	16	0	14	12	8	2	90
d__Bacteria	k__unclassified_d__Bacteria	p__Actinomycetota	c__Actinomycetes	o__Kitasatosporales	f__Streptomycetaceae	g__Streptomyces	s__Streptomyces_sp._NBS_14/10	130	130	168	88	144	100	94	126	152	1132
d__Bacteria	k__unclassified_d__Bacteria	p__Actinomycetota	c__Actinomycetes	o__Kitasatosporales	f__Streptomycetaceae	g__Streptomyces	s__Streptomyces_sp._NEAU-S7GS2	4	2	2	2	0	6	4	2	2	24
d__Bacteria	k__unclassified_d__Bacteria	p__Actinomycetota	c__Actinomycetes	o__Kitasatosporales	f__Streptomycetaceae	g__Streptomyces	s__Streptomyces_sp._NEAU-YJ-81	76	58	88	66	84	92	58	76	80	678
d__Bacteria	k__unclassified_d__Bacteria	p__Actinomycetota	c__Actinomycetes	o__Kitasatosporales	f__Streptomycetaceae	g__Streptomyces	s__Streptomyces_sp._NP-1717	6	6	2	12	12	4	0	8	4	54
d__Bacteria	k__unclassified_d__Bacteria	p__Actinomycetota	c__Actinomycetes	o__Kitasatosporales	f__Streptomycetaceae	g__Streptomyces	s__Streptomyces_sp._NRRL_B-1568	10	26	16	24	16	4	22	6	18	142
d__Bacteria	k__unclassified_d__Bacteria	p__Actinomycetota	c__Actinomycetes	o__Kitasatosporales	f__Streptomycetaceae	g__Streptomyces	s__Streptomyces_sp._NRRL_B-1677	24	20	22	24	8	32	14	40	30	214
d__Bacteria	k__unclassified_d__Bacteria	p__Actinomycetota	c__Actinomycetes	o__Kitasatosporales	f__Streptomycetaceae	g__Streptomyces	s__Streptomyces_sp._NRRL_B-24085	4	8	6	14	0	6	0	8	2	48
d__Bacteria	k__unclassified_d__Bacteria	p__Actinomycetota	c__Actinomycetes	o__Kitasatosporales	f__Streptomycetaceae	g__Streptomyces	s__Streptomyces_sp._NRRL_B-24484	28	36	58	34	26	66	40	40	56	384
d__Bacteria	k__unclassified_d__Bacteria	p__Actinomycetota	c__Actinomycetes	o__Kitasatosporales	f__Streptomycetaceae	g__Streptomyces	s__Streptomyces_sp._NRRL_B-24720	2	4	10	0	2	4	4	6	0	32
d__Bacteria	k__unclassified_d__Bacteria	p__Actinomycetota	c__Actinomycetes	o__Kitasatosporales	f__Streptomycetaceae	g__Streptomyces	s__Streptomyces_sp._NRRL_B-3229	2560	2748	2898	2178	1804	2198	2410	3282	2766	22844
d__Bacteria	k__unclassified_d__Bacteria	p__Actinomycetota	c__Actinomycetes	o__Kitasatosporales	f__Streptomycetaceae	g__Streptomyces	s__Streptomyces_sp._NRRL_B-3648	4	0	8	0	0	2	0	0	0	14
d__Bacteria	k__unclassified_d__Bacteria	p__Actinomycetota	c__Actinomycetes	o__Kitasatosporales	f__Streptomycetaceae	g__Streptomyces	s__Streptomyces_sp._NRRL_F-5065	12	6	28	10	6	14	6	8	10	100
d__Bacteria	k__unclassified_d__Bacteria	p__Actinomycetota	c__Actinomycetes	o__Kitasatosporales	f__Streptomycetaceae	g__Streptomyces	s__Streptomyces_sp._NRRL_F-5122	60	38	60	66	72	64	48	50	54	512
d__Bacteria	k__unclassified_d__Bacteria	p__Actinomycetota	c__Actinomycetes	o__Kitasatosporales	f__Streptomycetaceae	g__Streptomyces	s__Streptomyces_sp._NRRL_F-5123	8	16	30	16	18	18	28	16	6	156
d__Bacteria	k__unclassified_d__Bacteria	p__Actinomycetota	c__Actinomycetes	o__Kitasatosporales	f__Streptomycetaceae	g__Streptomyces	s__Streptomyces_sp._NRRL_F-5126	8	8	12	10	6	8	10	14	22	98
d__Bacteria	k__unclassified_d__Bacteria	p__Actinomycetota	c__Actinomycetes	o__Kitasatosporales	f__Streptomycetaceae	g__Streptomyces	s__Streptomyces_sp._NRRL_F-5135	656	704	740	604	574	544	578	784	684	5868
d__Bacteria	k__unclassified_d__Bacteria	p__Actinomycetota	c__Actinomycetes	o__Kitasatosporales	f__Streptomycetaceae	g__Streptomyces	s__Streptomyces_sp._NRRL_F-5650	8	6	0	12	2	0	0	6	8	42
d__Bacteria	k__unclassified_d__Bacteria	p__Actinomycetota	c__Actinomycetes	o__Kitasatosporales	f__Streptomycetaceae	g__Streptomyces	s__Streptomyces_sp._NRRL_F-5755	998	1150	1044	814	710	896	942	1266	1084	8904
d__Bacteria	k__unclassified_d__Bacteria	p__Actinomycetota	c__Actinomycetes	o__Kitasatosporales	f__Streptomycetaceae	g__Streptomyces	s__Streptomyces_sp._NRRL_F-6602	196	230	244	226	188	218	150	210	186	1848
d__Bacteria	k__unclassified_d__Bacteria	p__Actinomycetota	c__Actinomycetes	o__Kitasatosporales	f__Streptomycetaceae	g__Streptomyces	s__Streptomyces_sp._NRRL_S-1022	0	0	6	0	2	0	0	0	0	8
d__Bacteria	k__unclassified_d__Bacteria	p__Actinomycetota	c__Actinomycetes	o__Kitasatosporales	f__Streptomycetaceae	g__Streptomyces	s__Streptomyces_sp._NRRL_S-118	34	40	58	36	44	44	40	38	26	360
d__Bacteria	k__unclassified_d__Bacteria	p__Actinomycetota	c__Actinomycetes	o__Kitasatosporales	f__Streptomycetaceae	g__Streptomyces	s__Streptomyces_sp._NRRL_S-15	12	32	14	18	26	14	14	28	16	174
d__Bacteria	k__unclassified_d__Bacteria	p__Actinomycetota	c__Actinomycetes	o__Kitasatosporales	f__Streptomycetaceae	g__Streptomyces	s__Streptomyces_sp._NRRL_S-1824	20	24	24	20	4	44	18	24	18	196
d__Bacteria	k__unclassified_d__Bacteria	p__Actinomycetota	c__Actinomycetes	o__Kitasatosporales	f__Streptomycetaceae	g__Streptomyces	s__Streptomyces_sp._NRRL_S-31	104	98	84	34	50	64	58	82	58	632
d__Bacteria	k__unclassified_d__Bacteria	p__Actinomycetota	c__Actinomycetes	o__Kitasatosporales	f__Streptomycetaceae	g__Streptomyces	s__Streptomyces_sp._NRRL_S-340	2	10	2	2	2	0	4	0	2	24
d__Bacteria	k__unclassified_d__Bacteria	p__Actinomycetota	c__Actinomycetes	o__Kitasatosporales	f__Streptomycetaceae	g__Streptomyces	s__Streptomyces_sp._NRRL_S-4	8	14	12	2	10	4	14	8	6	78
d__Bacteria	k__unclassified_d__Bacteria	p__Actinomycetota	c__Actinomycetes	o__Kitasatosporales	f__Streptomycetaceae	g__Streptomyces	s__Streptomyces_sp._NRRL_S-444	6	12	30	98	64	74	46	66	54	450
d__Bacteria	k__unclassified_d__Bacteria	p__Actinomycetota	c__Actinomycetes	o__Kitasatosporales	f__Streptomycetaceae	g__Streptomyces	s__Streptomyces_sp._NRRL_S-481	4	14	10	8	8	4	2	2	2	54
d__Bacteria	k__unclassified_d__Bacteria	p__Actinomycetota	c__Actinomycetes	o__Kitasatosporales	f__Streptomycetaceae	g__Streptomyces	s__Streptomyces_sp._NRRL_S-495	6	2	14	2	0	6	4	4	0	38
d__Bacteria	k__unclassified_d__Bacteria	p__Actinomycetota	c__Actinomycetes	o__Kitasatosporales	f__Streptomycetaceae	g__Streptomyces	s__Streptomyces_sp._NRRL_S-813	6	6	14	6	0	12	6	8	2	60
d__Bacteria	k__unclassified_d__Bacteria	p__Actinomycetota	c__Actinomycetes	o__Kitasatosporales	f__Streptomycetaceae	g__Streptomyces	s__Streptomyces_sp._NRRL_WC-3549	14	8	20	0	8	8	4	12	8	82
d__Bacteria	k__unclassified_d__Bacteria	p__Actinomycetota	c__Actinomycetes	o__Kitasatosporales	f__Streptomycetaceae	g__Streptomyces	s__Streptomyces_sp._NRRL_WC-3618	2	2	6	0	0	2	0	0	0	12
d__Bacteria	k__unclassified_d__Bacteria	p__Actinomycetota	c__Actinomycetes	o__Kitasatosporales	f__Streptomycetaceae	g__Streptomyces	s__Streptomyces_sp._NRRL_WC-3723	6	0	8	6	6	6	2	2	6	42
d__Bacteria	k__unclassified_d__Bacteria	p__Actinomycetota	c__Actinomycetes	o__Kitasatosporales	f__Streptomycetaceae	g__Streptomyces	s__Streptomyces_sp._NRRL_WC-3753	0	0	6	2	4	0	2	0	2	16
d__Bacteria	k__unclassified_d__Bacteria	p__Actinomycetota	c__Actinomycetes	o__Kitasatosporales	f__Streptomycetaceae	g__Streptomyces	s__Streptomyces_sp._NTH33	44	10	24	6	18	20	20	18	12	172
d__Bacteria	k__unclassified_d__Bacteria	p__Actinomycetota	c__Actinomycetes	o__Kitasatosporales	f__Streptomycetaceae	g__Streptomyces	s__Streptomyces_sp._NWU339	8	8	12	12	22	10	20	8	10	110
d__Bacteria	k__unclassified_d__Bacteria	p__Actinomycetota	c__Actinomycetes	o__Kitasatosporales	f__Streptomycetaceae	g__Streptomyces	s__Streptomyces_sp._ODS25	29842	31620	36538	31116	29298	30074	28498	33344	31304	281634
d__Bacteria	k__unclassified_d__Bacteria	p__Actinomycetota	c__Actinomycetes	o__Kitasatosporales	f__Streptomycetaceae	g__Streptomyces	s__Streptomyces_sp._OS603R	96	46	78	70	66	52	60	64	64	596
d__Bacteria	k__unclassified_d__Bacteria	p__Actinomycetota	c__Actinomycetes	o__Kitasatosporales	f__Streptomycetaceae	g__Streptomyces	s__Streptomyces_sp._PKU-EA00015	40	34	28	34	26	40	32	28	38	300
d__Bacteria	k__unclassified_d__Bacteria	p__Actinomycetota	c__Actinomycetes	o__Kitasatosporales	f__Streptomycetaceae	g__Streptomyces	s__Streptomyces_sp._PR69	0	0	0	0	2	6	2	0	2	12
d__Bacteria	k__unclassified_d__Bacteria	p__Actinomycetota	c__Actinomycetes	o__Kitasatosporales	f__Streptomycetaceae	g__Streptomyces	s__Streptomyces_sp._PT12	42	46	44	28	38	34	42	46	48	368
d__Bacteria	k__unclassified_d__Bacteria	p__Actinomycetota	c__Actinomycetes	o__Kitasatosporales	f__Streptomycetaceae	g__Streptomyces	s__Streptomyces_sp._PanSC19	6	2	4	6	2	6	4	2	8	40
d__Bacteria	k__unclassified_d__Bacteria	p__Actinomycetota	c__Actinomycetes	o__Kitasatosporales	f__Streptomycetaceae	g__Streptomyces	s__Streptomyces_sp._QL37	6	30	10	12	12	26	18	26	16	156
d__Bacteria	k__unclassified_d__Bacteria	p__Actinomycetota	c__Actinomycetes	o__Kitasatosporales	f__Streptomycetaceae	g__Streptomyces	s__Streptomyces_sp._RB17	46	40	110	54	46	42	26	32	54	450
d__Bacteria	k__unclassified_d__Bacteria	p__Actinomycetota	c__Actinomycetes	o__Kitasatosporales	f__Streptomycetaceae	g__Streptomyces	s__Streptomyces_sp._RG38	18	2	20	10	14	10	12	12	8	106
d__Bacteria	k__unclassified_d__Bacteria	p__Actinomycetota	c__Actinomycetes	o__Kitasatosporales	f__Streptomycetaceae	g__Streptomyces	s__Streptomyces_sp._RK31	0	0	0	0	0	0	2	0	0	2
d__Bacteria	k__unclassified_d__Bacteria	p__Actinomycetota	c__Actinomycetes	o__Kitasatosporales	f__Streptomycetaceae	g__Streptomyces	s__Streptomyces_sp._RKAG290	20	22	12	24	20	16	12	16	14	156
d__Bacteria	k__unclassified_d__Bacteria	p__Actinomycetota	c__Actinomycetes	o__Kitasatosporales	f__Streptomycetaceae	g__Streptomyces	s__Streptomyces_sp._RKAG337	924	914	984	760	598	804	828	1000	956	7768
d__Bacteria	k__unclassified_d__Bacteria	p__Actinomycetota	c__Actinomycetes	o__Kitasatosporales	f__Streptomycetaceae	g__Streptomyces	s__Streptomyces_sp._RM72	24	44	42	38	26	32	20	34	26	286
d__Bacteria	k__unclassified_d__Bacteria	p__Actinomycetota	c__Actinomycetes	o__Kitasatosporales	f__Streptomycetaceae	g__Streptomyces	s__Streptomyces_sp._RO-S4	6	10	14	0	6	2	0	2	2	42
d__Bacteria	k__unclassified_d__Bacteria	p__Actinomycetota	c__Actinomycetes	o__Kitasatosporales	f__Streptomycetaceae	g__Streptomyces	s__Streptomyces_sp._RP5T	8	4	12	10	6	4	2	6	2	54
d__Bacteria	k__unclassified_d__Bacteria	p__Actinomycetota	c__Actinomycetes	o__Kitasatosporales	f__Streptomycetaceae	g__Streptomyces	s__Streptomyces_sp._RPA4-2	2	0	0	2	0	2	0	0	8	14
d__Bacteria	k__unclassified_d__Bacteria	p__Actinomycetota	c__Actinomycetes	o__Kitasatosporales	f__Streptomycetaceae	g__Streptomyces	s__Streptomyces_sp._RPT161	6024	6520	6814	5006	4352	5236	5726	7150	6672	53500
d__Bacteria	k__unclassified_d__Bacteria	p__Actinomycetota	c__Actinomycetes	o__Kitasatosporales	f__Streptomycetaceae	g__Streptomyces	s__Streptomyces_sp._Root369	4	8	8	12	2	4	2	2	2	44
d__Bacteria	k__unclassified_d__Bacteria	p__Actinomycetota	c__Actinomycetes	o__Kitasatosporales	f__Streptomycetaceae	g__Streptomyces	s__Streptomyces_sp._Ru62	20	16	24	10	14	10	16	16	26	152
d__Bacteria	k__unclassified_d__Bacteria	p__Actinomycetota	c__Actinomycetes	o__Kitasatosporales	f__Streptomycetaceae	g__Streptomyces	s__Streptomyces_sp._Ru71	980	1050	1170	862	792	956	986	1172	1076	9044
d__Bacteria	k__unclassified_d__Bacteria	p__Actinomycetota	c__Actinomycetes	o__Kitasatosporales	f__Streptomycetaceae	g__Streptomyces	s__Streptomyces_sp._Ru72	1492	1562	1812	1216	1214	1236	1430	1856	1576	13394
d__Bacteria	k__unclassified_d__Bacteria	p__Actinomycetota	c__Actinomycetes	o__Kitasatosporales	f__Streptomycetaceae	g__Streptomyces	s__Streptomyces_sp._Ru73	6	4	2	0	4	6	0	4	0	26
d__Bacteria	k__unclassified_d__Bacteria	p__Actinomycetota	c__Actinomycetes	o__Kitasatosporales	f__Streptomycetaceae	g__Streptomyces	s__Streptomyces_sp._S1D4-11	560	502	628	468	402	438	564	744	630	4936
d__Bacteria	k__unclassified_d__Bacteria	p__Actinomycetota	c__Actinomycetes	o__Kitasatosporales	f__Streptomycetaceae	g__Streptomyces	s__Streptomyces_sp._S3(2020)	2	6	2	12	10	6	6	4	2	50
d__Bacteria	k__unclassified_d__Bacteria	p__Actinomycetota	c__Actinomycetes	o__Kitasatosporales	f__Streptomycetaceae	g__Streptomyces	s__Streptomyces_sp._S465	4	18	6	0	4	16	10	8	2	68
d__Bacteria	k__unclassified_d__Bacteria	p__Actinomycetota	c__Actinomycetes	o__Kitasatosporales	f__Streptomycetaceae	g__Streptomyces	s__Streptomyces_sp._S9	2	2	0	0	0	0	4	2	4	14
d__Bacteria	k__unclassified_d__Bacteria	p__Actinomycetota	c__Actinomycetes	o__Kitasatosporales	f__Streptomycetaceae	g__Streptomyces	s__Streptomyces_sp._SAI-041	4	8	14	8	16	10	12	8	18	98
d__Bacteria	k__unclassified_d__Bacteria	p__Actinomycetota	c__Actinomycetes	o__Kitasatosporales	f__Streptomycetaceae	g__Streptomyces	s__Streptomyces_sp._SANK_62799	6	0	4	0	2	0	4	0	0	16
d__Bacteria	k__unclassified_d__Bacteria	p__Actinomycetota	c__Actinomycetes	o__Kitasatosporales	f__Streptomycetaceae	g__Streptomyces	s__Streptomyces_sp._SAT1	4	0	0	2	0	0	4	2	4	16
d__Bacteria	k__unclassified_d__Bacteria	p__Actinomycetota	c__Actinomycetes	o__Kitasatosporales	f__Streptomycetaceae	g__Streptomyces	s__Streptomyces_sp._SBT349	182	172	240	168	154	154	180	170	192	1612
d__Bacteria	k__unclassified_d__Bacteria	p__Actinomycetota	c__Actinomycetes	o__Kitasatosporales	f__Streptomycetaceae	g__Streptomyces	s__Streptomyces_sp._SCUT-3	6	4	0	2	2	2	0	0	0	16
d__Bacteria	k__unclassified_d__Bacteria	p__Actinomycetota	c__Actinomycetes	o__Kitasatosporales	f__Streptomycetaceae	g__Streptomyces	s__Streptomyces_sp._SDr-06	0	4	0	2	0	4	2	4	0	16
d__Bacteria	k__unclassified_d__Bacteria	p__Actinomycetota	c__Actinomycetes	o__Kitasatosporales	f__Streptomycetaceae	g__Streptomyces	s__Streptomyces_sp._SHP_1-2	22	30	54	40	20	30	22	50	34	302
d__Bacteria	k__unclassified_d__Bacteria	p__Actinomycetota	c__Actinomycetes	o__Kitasatosporales	f__Streptomycetaceae	g__Streptomyces	s__Streptomyces_sp._SID10116	68	56	58	46	34	28	120	74	56	540
d__Bacteria	k__unclassified_d__Bacteria	p__Actinomycetota	c__Actinomycetes	o__Kitasatosporales	f__Streptomycetaceae	g__Streptomyces	s__Streptomyces_sp._SID10815	14	10	14	18	14	10	6	12	14	112
d__Bacteria	k__unclassified_d__Bacteria	p__Actinomycetota	c__Actinomycetes	o__Kitasatosporales	f__Streptomycetaceae	g__Streptomyces	s__Streptomyces_sp._SID10853	0	4	8	0	0	4	4	18	2	40
d__Bacteria	k__unclassified_d__Bacteria	p__Actinomycetota	c__Actinomycetes	o__Kitasatosporales	f__Streptomycetaceae	g__Streptomyces	s__Streptomyces_sp._SID11233	94	80	64	70	56	58	72	74	74	642
d__Bacteria	k__unclassified_d__Bacteria	p__Actinomycetota	c__Actinomycetes	o__Kitasatosporales	f__Streptomycetaceae	g__Streptomyces	s__Streptomyces_sp._SID12488	4	4	2	6	0	0	4	2	0	22
d__Bacteria	k__unclassified_d__Bacteria	p__Actinomycetota	c__Actinomycetes	o__Kitasatosporales	f__Streptomycetaceae	g__Streptomyces	s__Streptomyces_sp._SID13031	0	0	4	0	0	0	0	0	6	10
d__Bacteria	k__unclassified_d__Bacteria	p__Actinomycetota	c__Actinomycetes	o__Kitasatosporales	f__Streptomycetaceae	g__Streptomyces	s__Streptomyces_sp._SID14515	810	988	966	686	604	680	836	1040	1008	7618
d__Bacteria	k__unclassified_d__Bacteria	p__Actinomycetota	c__Actinomycetes	o__Kitasatosporales	f__Streptomycetaceae	g__Streptomyces	s__Streptomyces_sp._SID161	6	6	44	6	4	4	14	8	4	96
d__Bacteria	k__unclassified_d__Bacteria	p__Actinomycetota	c__Actinomycetes	o__Kitasatosporales	f__Streptomycetaceae	g__Streptomyces	s__Streptomyces_sp._SID2131	6	0	2	8	0	4	12	2	10	44
d__Bacteria	k__unclassified_d__Bacteria	p__Actinomycetota	c__Actinomycetes	o__Kitasatosporales	f__Streptomycetaceae	g__Streptomyces	s__Streptomyces_sp._SID2563	8	4	2	4	4	4	2	10	4	42
d__Bacteria	k__unclassified_d__Bacteria	p__Actinomycetota	c__Actinomycetes	o__Kitasatosporales	f__Streptomycetaceae	g__Streptomyces	s__Streptomyces_sp._SID2955	18	16	24	14	12	22	16	20	6	148
d__Bacteria	k__unclassified_d__Bacteria	p__Actinomycetota	c__Actinomycetes	o__Kitasatosporales	f__Streptomycetaceae	g__Streptomyces	s__Streptomyces_sp._SID2999	22	8	8	4	20	16	10	6	10	104
d__Bacteria	k__unclassified_d__Bacteria	p__Actinomycetota	c__Actinomycetes	o__Kitasatosporales	f__Streptomycetaceae	g__Streptomyces	s__Streptomyces_sp._SID3212	8	8	2	10	4	0	2	10	2	46
d__Bacteria	k__unclassified_d__Bacteria	p__Actinomycetota	c__Actinomycetes	o__Kitasatosporales	f__Streptomycetaceae	g__Streptomyces	s__Streptomyces_sp._SID3343	6	8	2	10	6	8	2	2	2	46
d__Bacteria	k__unclassified_d__Bacteria	p__Actinomycetota	c__Actinomycetes	o__Kitasatosporales	f__Streptomycetaceae	g__Streptomyces	s__Streptomyces_sp._SID337	26	16	38	38	24	22	26	28	28	246
d__Bacteria	k__unclassified_d__Bacteria	p__Actinomycetota	c__Actinomycetes	o__Kitasatosporales	f__Streptomycetaceae	g__Streptomyces	s__Streptomyces_sp._SID486	12	6	14	18	32	18	10	16	22	148
d__Bacteria	k__unclassified_d__Bacteria	p__Actinomycetota	c__Actinomycetes	o__Kitasatosporales	f__Streptomycetaceae	g__Streptomyces	s__Streptomyces_sp._SID4926	0	2	2	0	2	2	6	4	8	26
d__Bacteria	k__unclassified_d__Bacteria	p__Actinomycetota	c__Actinomycetes	o__Kitasatosporales	f__Streptomycetaceae	g__Streptomyces	s__Streptomyces_sp._SID4931	18	22	24	18	20	14	10	16	10	152
d__Bacteria	k__unclassified_d__Bacteria	p__Actinomycetota	c__Actinomycetes	o__Kitasatosporales	f__Streptomycetaceae	g__Streptomyces	s__Streptomyces_sp._SID4946	14	16	8	10	12	12	2	6	6	86
d__Bacteria	k__unclassified_d__Bacteria	p__Actinomycetota	c__Actinomycetes	o__Kitasatosporales	f__Streptomycetaceae	g__Streptomyces	s__Streptomyces_sp._SID4948	0	0	0	0	4	0	2	4	0	10
d__Bacteria	k__unclassified_d__Bacteria	p__Actinomycetota	c__Actinomycetes	o__Kitasatosporales	f__Streptomycetaceae	g__Streptomyces	s__Streptomyces_sp._SID4982	166	164	236	170	144	146	170	168	148	1512
d__Bacteria	k__unclassified_d__Bacteria	p__Actinomycetota	c__Actinomycetes	o__Kitasatosporales	f__Streptomycetaceae	g__Streptomyces	s__Streptomyces_sp._SID5468	3530	3894	3746	3182	2652	3170	3782	4552	3962	32470
d__Bacteria	k__unclassified_d__Bacteria	p__Actinomycetota	c__Actinomycetes	o__Kitasatosporales	f__Streptomycetaceae	g__Streptomyces	s__Streptomyces_sp._SID5475	0	2	6	6	0	0	2	2	2	20
d__Bacteria	k__unclassified_d__Bacteria	p__Actinomycetota	c__Actinomycetes	o__Kitasatosporales	f__Streptomycetaceae	g__Streptomyces	s__Streptomyces_sp._SID5606	12	2	2	2	22	0	2	8	6	56
d__Bacteria	k__unclassified_d__Bacteria	p__Actinomycetota	c__Actinomycetes	o__Kitasatosporales	f__Streptomycetaceae	g__Streptomyces	s__Streptomyces_sp._SID5785	4	2	4	12	2	4	4	12	2	46
d__Bacteria	k__unclassified_d__Bacteria	p__Actinomycetota	c__Actinomycetes	o__Kitasatosporales	f__Streptomycetaceae	g__Streptomyces	s__Streptomyces_sp._SID5910	56	28	94	68	46	58	58	32	42	482
d__Bacteria	k__unclassified_d__Bacteria	p__Actinomycetota	c__Actinomycetes	o__Kitasatosporales	f__Streptomycetaceae	g__Streptomyces	s__Streptomyces_sp._SID5914	16	18	14	8	8	4	18	10	6	102
d__Bacteria	k__unclassified_d__Bacteria	p__Actinomycetota	c__Actinomycetes	o__Kitasatosporales	f__Streptomycetaceae	g__Streptomyces	s__Streptomyces_sp._SID5926	24	12	32	32	4	12	20	18	4	158
d__Bacteria	k__unclassified_d__Bacteria	p__Actinomycetota	c__Actinomycetes	o__Kitasatosporales	f__Streptomycetaceae	g__Streptomyces	s__Streptomyces_sp._SID5998	0	4	4	4	0	2	2	4	2	22
d__Bacteria	k__unclassified_d__Bacteria	p__Actinomycetota	c__Actinomycetes	o__Kitasatosporales	f__Streptomycetaceae	g__Streptomyces	s__Streptomyces_sp._SID6013	14	26	30	12	26	8	18	14	12	160
d__Bacteria	k__unclassified_d__Bacteria	p__Actinomycetota	c__Actinomycetes	o__Kitasatosporales	f__Streptomycetaceae	g__Streptomyces	s__Streptomyces_sp._SID6041	60	72	66	40	16	64	58	44	58	478
d__Bacteria	k__unclassified_d__Bacteria	p__Actinomycetota	c__Actinomycetes	o__Kitasatosporales	f__Streptomycetaceae	g__Streptomyces	s__Streptomyces_sp._SID6137	20	18	22	16	16	26	34	14	30	196
d__Bacteria	k__unclassified_d__Bacteria	p__Actinomycetota	c__Actinomycetes	o__Kitasatosporales	f__Streptomycetaceae	g__Streptomyces	s__Streptomyces_sp._SID6139	24	42	54	34	32	24	30	28	22	290
d__Bacteria	k__unclassified_d__Bacteria	p__Actinomycetota	c__Actinomycetes	o__Kitasatosporales	f__Streptomycetaceae	g__Streptomyces	s__Streptomyces_sp._SID625	136	146	146	120	92	120	106	146	160	1172
d__Bacteria	k__unclassified_d__Bacteria	p__Actinomycetota	c__Actinomycetes	o__Kitasatosporales	f__Streptomycetaceae	g__Streptomyces	s__Streptomyces_sp._SID6648	0	0	2	0	0	0	0	0	0	2
d__Bacteria	k__unclassified_d__Bacteria	p__Actinomycetota	c__Actinomycetes	o__Kitasatosporales	f__Streptomycetaceae	g__Streptomyces	s__Streptomyces_sp._SID685	8	12	18	18	22	16	16	18	28	156
d__Bacteria	k__unclassified_d__Bacteria	p__Actinomycetota	c__Actinomycetes	o__Kitasatosporales	f__Streptomycetaceae	g__Streptomyces	s__Streptomyces_sp._SID69	26	24	38	38	28	36	22	36	32	280
d__Bacteria	k__unclassified_d__Bacteria	p__Actinomycetota	c__Actinomycetes	o__Kitasatosporales	f__Streptomycetaceae	g__Streptomyces	s__Streptomyces_sp._SID7499	148	118	138	106	100	114	92	112	112	1040
d__Bacteria	k__unclassified_d__Bacteria	p__Actinomycetota	c__Actinomycetes	o__Kitasatosporales	f__Streptomycetaceae	g__Streptomyces	s__Streptomyces_sp._SID7760	6	0	8	6	18	14	4	8	10	74
d__Bacteria	k__unclassified_d__Bacteria	p__Actinomycetota	c__Actinomycetes	o__Kitasatosporales	f__Streptomycetaceae	g__Streptomyces	s__Streptomyces_sp._SID7803	0	14	16	6	4	6	2	8	4	60
d__Bacteria	k__unclassified_d__Bacteria	p__Actinomycetota	c__Actinomycetes	o__Kitasatosporales	f__Streptomycetaceae	g__Streptomyces	s__Streptomyces_sp._SID7834	0	2	0	2	0	2	0	0	4	10
d__Bacteria	k__unclassified_d__Bacteria	p__Actinomycetota	c__Actinomycetes	o__Kitasatosporales	f__Streptomycetaceae	g__Streptomyces	s__Streptomyces_sp._SID7982	336	342	368	310	330	312	312	372	336	3018
d__Bacteria	k__unclassified_d__Bacteria	p__Actinomycetota	c__Actinomycetes	o__Kitasatosporales	f__Streptomycetaceae	g__Streptomyces	s__Streptomyces_sp._SID8377	2	6	2	2	2	8	0	12	4	38
d__Bacteria	k__unclassified_d__Bacteria	p__Actinomycetota	c__Actinomycetes	o__Kitasatosporales	f__Streptomycetaceae	g__Streptomyces	s__Streptomyces_sp._SID8455	138	148	206	178	150	162	130	188	192	1492
d__Bacteria	k__unclassified_d__Bacteria	p__Actinomycetota	c__Actinomycetes	o__Kitasatosporales	f__Streptomycetaceae	g__Streptomyces	s__Streptomyces_sp._SID8499	0	0	2	0	2	4	2	0	0	10
d__Bacteria	k__unclassified_d__Bacteria	p__Actinomycetota	c__Actinomycetes	o__Kitasatosporales	f__Streptomycetaceae	g__Streptomyces	s__Streptomyces_sp._SID89	988	1054	1142	888	790	876	996	1294	1206	9234
d__Bacteria	k__unclassified_d__Bacteria	p__Actinomycetota	c__Actinomycetes	o__Kitasatosporales	f__Streptomycetaceae	g__Streptomyces	s__Streptomyces_sp._SM14	2	0	0	0	6	0	6	4	0	18
d__Bacteria	k__unclassified_d__Bacteria	p__Actinomycetota	c__Actinomycetes	o__Kitasatosporales	f__Streptomycetaceae	g__Streptomyces	s__Streptomyces_sp._SM5	0	0	0	10	0	4	0	2	2	18
d__Bacteria	k__unclassified_d__Bacteria	p__Actinomycetota	c__Actinomycetes	o__Kitasatosporales	f__Streptomycetaceae	g__Streptomyces	s__Streptomyces_sp._SM9	0	8	2	2	2	2	2	6	0	24
d__Bacteria	k__unclassified_d__Bacteria	p__Actinomycetota	c__Actinomycetes	o__Kitasatosporales	f__Streptomycetaceae	g__Streptomyces	s__Streptomyces_sp._SN-593	16	18	38	22	22	32	14	10	10	182
d__Bacteria	k__unclassified_d__Bacteria	p__Actinomycetota	c__Actinomycetes	o__Kitasatosporales	f__Streptomycetaceae	g__Streptomyces	s__Streptomyces_sp._SPB162	4	0	10	6	0	2	0	6	0	28
d__Bacteria	k__unclassified_d__Bacteria	p__Actinomycetota	c__Actinomycetes	o__Kitasatosporales	f__Streptomycetaceae	g__Streptomyces	s__Streptomyces_sp._SRF1	2	6	10	4	0	2	0	2	0	26
d__Bacteria	k__unclassified_d__Bacteria	p__Actinomycetota	c__Actinomycetes	o__Kitasatosporales	f__Streptomycetaceae	g__Streptomyces	s__Streptomyces_sp._ST13-2-2	610	650	664	538	444	548	548	722	724	5448
d__Bacteria	k__unclassified_d__Bacteria	p__Actinomycetota	c__Actinomycetes	o__Kitasatosporales	f__Streptomycetaceae	g__Streptomyces	s__Streptomyces_sp._ST2-7A	0	2	4	0	0	0	2	0	10	18
d__Bacteria	k__unclassified_d__Bacteria	p__Actinomycetota	c__Actinomycetes	o__Kitasatosporales	f__Streptomycetaceae	g__Streptomyces	s__Streptomyces_sp._San01	6	8	10	0	6	4	0	6	8	48
d__Bacteria	k__unclassified_d__Bacteria	p__Actinomycetota	c__Actinomycetes	o__Kitasatosporales	f__Streptomycetaceae	g__Streptomyces	s__Streptomyces_sp._T-3	0	0	0	0	0	0	4	2	0	6
d__Bacteria	k__unclassified_d__Bacteria	p__Actinomycetota	c__Actinomycetes	o__Kitasatosporales	f__Streptomycetaceae	g__Streptomyces	s__Streptomyces_sp._T1317-0309	2	6	2	0	0	0	0	0	0	10
d__Bacteria	k__unclassified_d__Bacteria	p__Actinomycetota	c__Actinomycetes	o__Kitasatosporales	f__Streptomycetaceae	g__Streptomyces	s__Streptomyces_sp._TBY4	788	866	948	740	594	678	812	948	854	7228
d__Bacteria	k__unclassified_d__Bacteria	p__Actinomycetota	c__Actinomycetes	o__Kitasatosporales	f__Streptomycetaceae	g__Streptomyces	s__Streptomyces_sp._TLI_105	28	18	20	26	16	24	10	26	8	176
d__Bacteria	k__unclassified_d__Bacteria	p__Actinomycetota	c__Actinomycetes	o__Kitasatosporales	f__Streptomycetaceae	g__Streptomyces	s__Streptomyces_sp._TLI_146	0	0	4	2	0	2	0	2	2	12
d__Bacteria	k__unclassified_d__Bacteria	p__Actinomycetota	c__Actinomycetes	o__Kitasatosporales	f__Streptomycetaceae	g__Streptomyces	s__Streptomyces_sp._TLI_185	160	184	216	172	174	178	146	198	204	1632
d__Bacteria	k__unclassified_d__Bacteria	p__Actinomycetota	c__Actinomycetes	o__Kitasatosporales	f__Streptomycetaceae	g__Streptomyces	s__Streptomyces_sp._TLI_235	4	12	2	6	4	12	4	4	4	52
d__Bacteria	k__unclassified_d__Bacteria	p__Actinomycetota	c__Actinomycetes	o__Kitasatosporales	f__Streptomycetaceae	g__Streptomyces	s__Streptomyces_sp._TLI_55	0	4	0	0	0	0	0	0	0	4
d__Bacteria	k__unclassified_d__Bacteria	p__Actinomycetota	c__Actinomycetes	o__Kitasatosporales	f__Streptomycetaceae	g__Streptomyces	s__Streptomyces_sp._TM32	0	0	0	0	0	0	0	2	0	2
d__Bacteria	k__unclassified_d__Bacteria	p__Actinomycetota	c__Actinomycetes	o__Kitasatosporales	f__Streptomycetaceae	g__Streptomyces	s__Streptomyces_sp._TML10	4	2	38	10	2	14	0	12	2	84
d__Bacteria	k__unclassified_d__Bacteria	p__Actinomycetota	c__Actinomycetes	o__Kitasatosporales	f__Streptomycetaceae	g__Streptomyces	s__Streptomyces_sp._TOR3209	32	28	34	58	28	44	10	22	20	276
d__Bacteria	k__unclassified_d__Bacteria	p__Actinomycetota	c__Actinomycetes	o__Kitasatosporales	f__Streptomycetaceae	g__Streptomyces	s__Streptomyces_sp._TP-A0356	224	216	264	182	196	198	202	254	202	1938
d__Bacteria	k__unclassified_d__Bacteria	p__Actinomycetota	c__Actinomycetes	o__Kitasatosporales	f__Streptomycetaceae	g__Streptomyces	s__Streptomyces_sp._TP-A0874	8	4	0	6	10	4	4	0	4	40
d__Bacteria	k__unclassified_d__Bacteria	p__Actinomycetota	c__Actinomycetes	o__Kitasatosporales	f__Streptomycetaceae	g__Streptomyces	s__Streptomyces_sp._TR1341	0	2	4	2	0	4	6	0	2	20
d__Bacteria	k__unclassified_d__Bacteria	p__Actinomycetota	c__Actinomycetes	o__Kitasatosporales	f__Streptomycetaceae	g__Streptomyces	s__Streptomyces_sp._TRM68367	4	2	0	0	2	0	2	0	0	10
d__Bacteria	k__unclassified_d__Bacteria	p__Actinomycetota	c__Actinomycetes	o__Kitasatosporales	f__Streptomycetaceae	g__Streptomyces	s__Streptomyces_sp._TRM72054	26	30	44	12	18	20	12	28	10	200
d__Bacteria	k__unclassified_d__Bacteria	p__Actinomycetota	c__Actinomycetes	o__Kitasatosporales	f__Streptomycetaceae	g__Streptomyces	s__Streptomyces_sp._TRM76130	58	82	56	38	64	50	38	48	52	486
d__Bacteria	k__unclassified_d__Bacteria	p__Actinomycetota	c__Actinomycetes	o__Kitasatosporales	f__Streptomycetaceae	g__Streptomyces	s__Streptomyces_sp._TS71-3	2388	2446	2982	2456	2316	2434	2306	2682	2596	22606
d__Bacteria	k__unclassified_d__Bacteria	p__Actinomycetota	c__Actinomycetes	o__Kitasatosporales	f__Streptomycetaceae	g__Streptomyces	s__Streptomyces_sp._TSRI0107	4	4	16	2	2	2	8	10	0	48
d__Bacteria	k__unclassified_d__Bacteria	p__Actinomycetota	c__Actinomycetes	o__Kitasatosporales	f__Streptomycetaceae	g__Streptomyces	s__Streptomyces_sp._Tu102	18	26	24	18	18	12	20	28	16	180
d__Bacteria	k__unclassified_d__Bacteria	p__Actinomycetota	c__Actinomycetes	o__Kitasatosporales	f__Streptomycetaceae	g__Streptomyces	s__Streptomyces_sp._Tu_2975	266	230	302	282	276	284	228	234	238	2340
d__Bacteria	k__unclassified_d__Bacteria	p__Actinomycetota	c__Actinomycetes	o__Kitasatosporales	f__Streptomycetaceae	g__Streptomyces	s__Streptomyces_sp._Tue6028	0	0	0	6	0	0	0	10	0	16
d__Bacteria	k__unclassified_d__Bacteria	p__Actinomycetota	c__Actinomycetes	o__Kitasatosporales	f__Streptomycetaceae	g__Streptomyces	s__Streptomyces_sp._UH6	4	8	4	10	2	4	2	2	2	38
d__Bacteria	k__unclassified_d__Bacteria	p__Actinomycetota	c__Actinomycetes	o__Kitasatosporales	f__Streptomycetaceae	g__Streptomyces	s__Streptomyces_sp._UNOB3_S3	8	16	14	14	14	12	10	6	4	98
d__Bacteria	k__unclassified_d__Bacteria	p__Actinomycetota	c__Actinomycetes	o__Kitasatosporales	f__Streptomycetaceae	g__Streptomyces	s__Streptomyces_sp._UNOC14_S4	40	42	42	38	60	32	48	50	34	386
d__Bacteria	k__unclassified_d__Bacteria	p__Actinomycetota	c__Actinomycetes	o__Kitasatosporales	f__Streptomycetaceae	g__Streptomyces	s__Streptomyces_sp._V17-9	2	0	4	0	4	0	0	2	0	12
d__Bacteria	k__unclassified_d__Bacteria	p__Actinomycetota	c__Actinomycetes	o__Kitasatosporales	f__Streptomycetaceae	g__Streptomyces	s__Streptomyces_sp._VMFN-G11Ma	10618	10062	12044	11890	10020	9964	9122	9948	10226	93894
d__Bacteria	k__unclassified_d__Bacteria	p__Actinomycetota	c__Actinomycetes	o__Kitasatosporales	f__Streptomycetaceae	g__Streptomyces	s__Streptomyces_sp._VRA16_Mangrove_soil	20	20	34	24	20	26	18	40	48	250
d__Bacteria	k__unclassified_d__Bacteria	p__Actinomycetota	c__Actinomycetes	o__Kitasatosporales	f__Streptomycetaceae	g__Streptomyces	s__Streptomyces_sp._Vc74B-19	16	14	26	30	16	32	14	22	10	180
d__Bacteria	k__unclassified_d__Bacteria	p__Actinomycetota	c__Actinomycetes	o__Kitasatosporales	f__Streptomycetaceae	g__Streptomyces	s__Streptomyces_sp._WAC00263	2	2	10	14	8	22	12	10	8	88
d__Bacteria	k__unclassified_d__Bacteria	p__Actinomycetota	c__Actinomycetes	o__Kitasatosporales	f__Streptomycetaceae	g__Streptomyces	s__Streptomyces_sp._WAC02707	6	0	0	0	2	4	6	2	2	22
d__Bacteria	k__unclassified_d__Bacteria	p__Actinomycetota	c__Actinomycetes	o__Kitasatosporales	f__Streptomycetaceae	g__Streptomyces	s__Streptomyces_sp._WAC_01325	10	0	8	8	4	4	2	12	6	54
d__Bacteria	k__unclassified_d__Bacteria	p__Actinomycetota	c__Actinomycetes	o__Kitasatosporales	f__Streptomycetaceae	g__Streptomyces	s__Streptomyces_sp._WAC_01420	18	14	16	18	10	16	26	26	12	156
d__Bacteria	k__unclassified_d__Bacteria	p__Actinomycetota	c__Actinomycetes	o__Kitasatosporales	f__Streptomycetaceae	g__Streptomyces	s__Streptomyces_sp._WAC_05379	26	42	50	32	32	30	36	30	50	328
d__Bacteria	k__unclassified_d__Bacteria	p__Actinomycetota	c__Actinomycetes	o__Kitasatosporales	f__Streptomycetaceae	g__Streptomyces	s__Streptomyces_sp._WAC_05977	4	10	8	16	8	18	6	12	10	92
d__Bacteria	k__unclassified_d__Bacteria	p__Actinomycetota	c__Actinomycetes	o__Kitasatosporales	f__Streptomycetaceae	g__Streptomyces	s__Streptomyces_sp._WAC_06725	0	2	2	2	0	0	0	2	0	8
d__Bacteria	k__unclassified_d__Bacteria	p__Actinomycetota	c__Actinomycetes	o__Kitasatosporales	f__Streptomycetaceae	g__Streptomyces	s__Streptomyces_sp._WELS2	2	4	18	4	4	8	4	6	4	54
d__Bacteria	k__unclassified_d__Bacteria	p__Actinomycetota	c__Actinomycetes	o__Kitasatosporales	f__Streptomycetaceae	g__Streptomyces	s__Streptomyces_sp._WMMB_322	10	10	12	6	22	12	6	6	4	88
d__Bacteria	k__unclassified_d__Bacteria	p__Actinomycetota	c__Actinomycetes	o__Kitasatosporales	f__Streptomycetaceae	g__Streptomyces	s__Streptomyces_sp._WMMC500	32	48	44	30	38	32	26	26	36	312
d__Bacteria	k__unclassified_d__Bacteria	p__Actinomycetota	c__Actinomycetes	o__Kitasatosporales	f__Streptomycetaceae	g__Streptomyces	s__Streptomyces_sp._WZ.A104	4	6	14	6	6	6	2	14	2	60
d__Bacteria	k__unclassified_d__Bacteria	p__Actinomycetota	c__Actinomycetes	o__Kitasatosporales	f__Streptomycetaceae	g__Streptomyces	s__Streptomyces_sp._XY006	4	4	4	0	6	10	2	2	10	42
d__Bacteria	k__unclassified_d__Bacteria	p__Actinomycetota	c__Actinomycetes	o__Kitasatosporales	f__Streptomycetaceae	g__Streptomyces	s__Streptomyces_sp._Y2F8-2	956	1142	1166	862	736	856	872	1280	1070	8940
d__Bacteria	k__unclassified_d__Bacteria	p__Actinomycetota	c__Actinomycetes	o__Kitasatosporales	f__Streptomycetaceae	g__Streptomyces	s__Streptomyces_sp._Z423-1	72	84	108	70	68	80	72	74	98	726
d__Bacteria	k__unclassified_d__Bacteria	p__Actinomycetota	c__Actinomycetes	o__Kitasatosporales	f__Streptomycetaceae	g__Streptomyces	s__Streptomyces_sp._me109	98	128	198	128	124	128	118	180	102	1204
d__Bacteria	k__unclassified_d__Bacteria	p__Actinomycetota	c__Actinomycetes	o__Kitasatosporales	f__Streptomycetaceae	g__Streptomyces	s__Streptomyces_sp._or43	74	94	98	62	68	78	64	84	100	722
d__Bacteria	k__unclassified_d__Bacteria	p__Actinomycetota	c__Actinomycetes	o__Kitasatosporales	f__Streptomycetaceae	g__Streptomyces	s__Streptomyces_sp._t39	12	8	14	4	4	6	6	10	4	68
d__Bacteria	k__unclassified_d__Bacteria	p__Actinomycetota	c__Actinomycetes	o__Kitasatosporales	f__Streptomycetaceae	g__Streptomyces	s__Streptomyces_sp._tea_10	26	46	32	40	32	18	32	58	66	350
d__Bacteria	k__unclassified_d__Bacteria	p__Actinomycetota	c__Actinomycetes	o__Kitasatosporales	f__Streptomycetaceae	g__Streptomyces	s__Streptomyces_sparsogenes	3926	4178	4374	3394	3010	3510	3716	4974	4292	35374
d__Bacteria	k__unclassified_d__Bacteria	p__Actinomycetota	c__Actinomycetes	o__Kitasatosporales	f__Streptomycetaceae	g__Streptomyces	s__Streptomyces_spinosirectus	2276	2208	2510	2608	2144	2108	2016	2036	2240	20146
d__Bacteria	k__unclassified_d__Bacteria	p__Actinomycetota	c__Actinomycetes	o__Kitasatosporales	f__Streptomycetaceae	g__Streptomyces	s__Streptomyces_spinoverrucosus	34	34	28	48	32	28	34	32	56	326
d__Bacteria	k__unclassified_d__Bacteria	p__Actinomycetota	c__Actinomycetes	o__Kitasatosporales	f__Streptomycetaceae	g__Streptomyces	s__Streptomyces_spiralis	0	0	4	4	0	8	2	6	0	24
d__Bacteria	k__unclassified_d__Bacteria	p__Actinomycetota	c__Actinomycetes	o__Kitasatosporales	f__Streptomycetaceae	g__Streptomyces	s__Streptomyces_spongiae	6	14	26	22	20	14	12	16	28	158
d__Bacteria	k__unclassified_d__Bacteria	p__Actinomycetota	c__Actinomycetes	o__Kitasatosporales	f__Streptomycetaceae	g__Streptomyces	s__Streptomyces_sporangiiformans	2506	2660	3108	2654	2332	2366	2534	3158	2844	24162
d__Bacteria	k__unclassified_d__Bacteria	p__Actinomycetota	c__Actinomycetes	o__Kitasatosporales	f__Streptomycetaceae	g__Streptomyces	s__Streptomyces_sulfonofaciens	1678	1916	2168	1798	1820	1674	1800	1880	1824	16558
d__Bacteria	k__unclassified_d__Bacteria	p__Actinomycetota	c__Actinomycetes	o__Kitasatosporales	f__Streptomycetaceae	g__Streptomyces	s__Streptomyces_sulphureus	0	0	0	0	0	0	2	4	0	6
d__Bacteria	k__unclassified_d__Bacteria	p__Actinomycetota	c__Actinomycetes	o__Kitasatosporales	f__Streptomycetaceae	g__Streptomyces	s__Streptomyces_swartbergensis	12	4	4	24	2	16	12	10	6	90
d__Bacteria	k__unclassified_d__Bacteria	p__Actinomycetota	c__Actinomycetes	o__Kitasatosporales	f__Streptomycetaceae	g__Streptomyces	s__Streptomyces_taklimakanensis	62	64	62	42	38	42	56	94	62	522
d__Bacteria	k__unclassified_d__Bacteria	p__Actinomycetota	c__Actinomycetes	o__Kitasatosporales	f__Streptomycetaceae	g__Streptomyces	s__Streptomyces_telluris	608	778	860	604	476	538	696	918	830	6308
d__Bacteria	k__unclassified_d__Bacteria	p__Actinomycetota	c__Actinomycetes	o__Kitasatosporales	f__Streptomycetaceae	g__Streptomyces	s__Streptomyces_tendae	0	2	14	0	0	2	0	0	2	20
d__Bacteria	k__unclassified_d__Bacteria	p__Actinomycetota	c__Actinomycetes	o__Kitasatosporales	f__Streptomycetaceae	g__Streptomyces	s__Streptomyces_termitum	2	4	2	0	2	4	0	0	0	14
d__Bacteria	k__unclassified_d__Bacteria	p__Actinomycetota	c__Actinomycetes	o__Kitasatosporales	f__Streptomycetaceae	g__Streptomyces	s__Streptomyces_thermocarboxydus	10	16	30	12	12	26	12	18	18	154
d__Bacteria	k__unclassified_d__Bacteria	p__Actinomycetota	c__Actinomycetes	o__Kitasatosporales	f__Streptomycetaceae	g__Streptomyces	s__Streptomyces_thermodiastaticus	46	62	50	68	38	56	52	70	36	478
d__Bacteria	k__unclassified_d__Bacteria	p__Actinomycetota	c__Actinomycetes	o__Kitasatosporales	f__Streptomycetaceae	g__Streptomyces	s__Streptomyces_thermolilacinus	18	14	20	16	10	16	14	14	12	134
d__Bacteria	k__unclassified_d__Bacteria	p__Actinomycetota	c__Actinomycetes	o__Kitasatosporales	f__Streptomycetaceae	g__Streptomyces	s__Streptomyces_tricolor	130	110	136	108	64	134	88	144	132	1046
d__Bacteria	k__unclassified_d__Bacteria	p__Actinomycetota	c__Actinomycetes	o__Kitasatosporales	f__Streptomycetaceae	g__Streptomyces	s__Streptomyces_tsukubensis	0	6	6	2	10	8	6	2	4	44
d__Bacteria	k__unclassified_d__Bacteria	p__Actinomycetota	c__Actinomycetes	o__Kitasatosporales	f__Streptomycetaceae	g__Streptomyces	s__Streptomyces_tubbatahanensis	166	214	248	216	192	178	190	188	204	1796
d__Bacteria	k__unclassified_d__Bacteria	p__Actinomycetota	c__Actinomycetes	o__Kitasatosporales	f__Streptomycetaceae	g__Streptomyces	s__Streptomyces_tuirus	42	34	58	36	24	38	30	42	36	340
d__Bacteria	k__unclassified_d__Bacteria	p__Actinomycetota	c__Actinomycetes	o__Kitasatosporales	f__Streptomycetaceae	g__Streptomyces	s__Streptomyces_turgidiscabies	12	12	24	20	34	38	18	20	20	198
d__Bacteria	k__unclassified_d__Bacteria	p__Actinomycetota	c__Actinomycetes	o__Kitasatosporales	f__Streptomycetaceae	g__Streptomyces	s__Streptomyces_umbrinus	0	8	6	0	2	4	0	2	0	22
d__Bacteria	k__unclassified_d__Bacteria	p__Actinomycetota	c__Actinomycetes	o__Kitasatosporales	f__Streptomycetaceae	g__Streptomyces	s__Streptomyces_ureilyticus	174	188	200	268	182	200	160	196	172	1740
d__Bacteria	k__unclassified_d__Bacteria	p__Actinomycetota	c__Actinomycetes	o__Kitasatosporales	f__Streptomycetaceae	g__Streptomyces	s__Streptomyces_variabilis	2	14	12	8	6	6	12	8	10	78
d__Bacteria	k__unclassified_d__Bacteria	p__Actinomycetota	c__Actinomycetes	o__Kitasatosporales	f__Streptomycetaceae	g__Streptomyces	s__Streptomyces_variegatus	2	4	0	4	8	2	4	4	8	36
d__Bacteria	k__unclassified_d__Bacteria	p__Actinomycetota	c__Actinomycetes	o__Kitasatosporales	f__Streptomycetaceae	g__Streptomyces	s__Streptomyces_varsoviensis	110	160	170	114	90	98	130	170	132	1174
d__Bacteria	k__unclassified_d__Bacteria	p__Actinomycetota	c__Actinomycetes	o__Kitasatosporales	f__Streptomycetaceae	g__Streptomyces	s__Streptomyces_venezuelae	10	10	20	2	2	8	18	6	4	80
d__Bacteria	k__unclassified_d__Bacteria	p__Actinomycetota	c__Actinomycetes	o__Kitasatosporales	f__Streptomycetaceae	g__Streptomyces	s__Streptomyces_verrucosisporus	0	6	0	4	8	2	2	0	12	34
d__Bacteria	k__unclassified_d__Bacteria	p__Actinomycetota	c__Actinomycetes	o__Kitasatosporales	f__Streptomycetaceae	g__Streptomyces	s__Streptomyces_vietnamensis	0	0	0	0	0	0	0	0	2	2
d__Bacteria	k__unclassified_d__Bacteria	p__Actinomycetota	c__Actinomycetes	o__Kitasatosporales	f__Streptomycetaceae	g__Streptomyces	s__Streptomyces_vinaceus	0	6	0	0	0	0	0	6	0	12
d__Bacteria	k__unclassified_d__Bacteria	p__Actinomycetota	c__Actinomycetes	o__Kitasatosporales	f__Streptomycetaceae	g__Streptomyces	s__Streptomyces_violaceusniger	72	62	64	60	60	56	50	58	54	536
d__Bacteria	k__unclassified_d__Bacteria	p__Actinomycetota	c__Actinomycetes	o__Kitasatosporales	f__Streptomycetaceae	g__Streptomyces	s__Streptomyces_violarus	0	0	0	0	2	6	10	0	0	18
d__Bacteria	k__unclassified_d__Bacteria	p__Actinomycetota	c__Actinomycetes	o__Kitasatosporales	f__Streptomycetaceae	g__Streptomyces	s__Streptomyces_virginiae	0	0	0	0	0	0	0	2	0	2
d__Bacteria	k__unclassified_d__Bacteria	p__Actinomycetota	c__Actinomycetes	o__Kitasatosporales	f__Streptomycetaceae	g__Streptomyces	s__Streptomyces_viridodiastaticus	38	38	52	50	36	66	48	42	42	412
d__Bacteria	k__unclassified_d__Bacteria	p__Actinomycetota	c__Actinomycetes	o__Kitasatosporales	f__Streptomycetaceae	g__Streptomyces	s__Streptomyces_wadayamensis	12	14	20	6	16	8	8	16	10	110
d__Bacteria	k__unclassified_d__Bacteria	p__Actinomycetota	c__Actinomycetes	o__Kitasatosporales	f__Streptomycetaceae	g__Streptomyces	s__Streptomyces_xanthii	0	0	6	2	2	2	12	20	4	48
d__Bacteria	k__unclassified_d__Bacteria	p__Actinomycetota	c__Actinomycetes	o__Kitasatosporales	f__Streptomycetaceae	g__Streptomyces	s__Streptomyces_xiaopingdaonensis	0	2	0	0	0	0	0	2	0	4
d__Bacteria	k__unclassified_d__Bacteria	p__Actinomycetota	c__Actinomycetes	o__Kitasatosporales	f__Streptomycetaceae	g__Streptomyces	s__Streptomyces_yatensis	6	0	4	0	0	0	0	0	0	10
d__Bacteria	k__unclassified_d__Bacteria	p__Actinomycetota	c__Actinomycetes	o__Kitasatosporales	f__Streptomycetaceae	g__Streptomyces	s__Streptomyces_zhaozhouensis	2	12	2	4	6	0	8	12	8	54
d__Bacteria	k__unclassified_d__Bacteria	p__Actinomycetota	c__Actinomycetes	o__Kitasatosporales	f__Streptomycetaceae	g__Streptomyces	s__Streptomyces_zingiberis	114	138	108	90	60	90	94	114	112	920
d__Bacteria	k__unclassified_d__Bacteria	p__Actinomycetota	c__Actinomycetes	o__Kitasatosporales	f__Streptomycetaceae	g__Wenjunlia	s__Wenjunlia_tyrosinilytica	30	42	32	12	10	32	12	8	22	200
d__Bacteria	k__unclassified_d__Bacteria	p__Actinomycetota	c__Actinomycetes	o__Kitasatosporales	f__Streptomycetaceae	g__Wenjunlia	s__Wenjunlia_vitaminophila	4	2	4	2	10	10	4	8	10	54
d__Bacteria	k__unclassified_d__Bacteria	p__Actinomycetota	c__Actinomycetes	o__Kitasatosporales	f__Streptomycetaceae	g__Yinghuangia	s__Yinghuangia_seranimata	40	62	62	36	38	28	72	64	78	480
d__Bacteria	k__unclassified_d__Bacteria	p__Actinomycetota	c__Actinomycetes	o__Kitasatosporales	f__Streptomycetaceae	g__Yinghuangia	s__Yinghuangia_soli	146	144	154	178	154	138	210	188	212	1524
d__Bacteria	k__unclassified_d__Bacteria	p__Actinomycetota	c__Actinomycetes	o__Kitasatosporales	f__Streptomycetaceae	g__Yinghuangia	s__Yinghuangia_sp._ASG_101	22	32	24	36	16	22	8	26	26	212
d__Bacteria	k__unclassified_d__Bacteria	p__Actinomycetota	c__Actinomycetes	o__Micrococcales	f__Beutenbergiaceae	g__Beutenbergia	s__Beutenbergia_cavernae	6	10	4	6	6	12	8	14	14	80
d__Bacteria	k__unclassified_d__Bacteria	p__Actinomycetota	c__Actinomycetes	o__Micrococcales	f__Bogoriellaceae	g__Bogoriella_f__Bogoriellaceae	s__Bogoriella_caseilytica	6	2	6	6	0	0	2	16	10	48
d__Bacteria	k__unclassified_d__Bacteria	p__Actinomycetota	c__Actinomycetes	o__Micrococcales	f__Bogoriellaceae	g__Georgenia	s__Georgenia_faecalis	44	38	62	46	48	16	48	42	22	366
d__Bacteria	k__unclassified_d__Bacteria	p__Actinomycetota	c__Actinomycetes	o__Micrococcales	f__Bogoriellaceae	g__Georgenia	s__Georgenia_halotolerans	10	2	2	6	2	4	0	4	0	30
d__Bacteria	k__unclassified_d__Bacteria	p__Actinomycetota	c__Actinomycetes	o__Micrococcales	f__Bogoriellaceae	g__Georgenia	s__Georgenia_muralis	10	2	2	6	14	14	10	4	8	70
d__Bacteria	k__unclassified_d__Bacteria	p__Actinomycetota	c__Actinomycetes	o__Micrococcales	f__Bogoriellaceae	g__Georgenia	s__Georgenia_ruanii	10	22	14	28	20	2	8	20	16	140
d__Bacteria	k__unclassified_d__Bacteria	p__Actinomycetota	c__Actinomycetes	o__Micrococcales	f__Bogoriellaceae	g__Georgenia	s__Georgenia_soli	0	6	2	2	8	2	0	0	4	24
d__Bacteria	k__unclassified_d__Bacteria	p__Actinomycetota	c__Actinomycetes	o__Micrococcales	f__Bogoriellaceae	g__Georgenia	s__Georgenia_sp._SUBG003	2	0	4	4	4	0	0	0	0	14
d__Bacteria	k__unclassified_d__Bacteria	p__Actinomycetota	c__Actinomycetes	o__Micrococcales	f__Bogoriellaceae	g__Georgenia	s__Georgenia_sp._SYP-B2076	0	8	26	6	0	8	6	6	4	64
d__Bacteria	k__unclassified_d__Bacteria	p__Actinomycetota	c__Actinomycetes	o__Micrococcales	f__Bogoriellaceae	g__Georgenia	s__Georgenia_thermotolerans	10	16	6	6	0	2	6	0	10	56
d__Bacteria	k__unclassified_d__Bacteria	p__Actinomycetota	c__Actinomycetes	o__Micrococcales	f__Bogoriellaceae	g__Georgenia	s__Georgenia_yuyongxinii	2	14	14	6	4	6	2	2	2	52
d__Bacteria	k__unclassified_d__Bacteria	p__Actinomycetota	c__Actinomycetes	o__Micrococcales	f__Bogoriellaceae	g__Georgenia	s__Oceanitalea_stevensii	2	4	0	0	0	0	2	0	0	8
d__Bacteria	k__unclassified_d__Bacteria	p__Actinomycetota	c__Actinomycetes	o__Micrococcales	f__Brevibacteriaceae	g__Brevibacterium	s__Brevibacterium_album	10	2	2	8	12	12	22	10	24	102
d__Bacteria	k__unclassified_d__Bacteria	p__Actinomycetota	c__Actinomycetes	o__Micrococcales	f__Brevibacteriaceae	g__Brevibacterium	s__Brevibacterium_casei	2	0	4	4	6	0	0	6	2	24
d__Bacteria	k__unclassified_d__Bacteria	p__Actinomycetota	c__Actinomycetes	o__Micrococcales	f__Brevibacteriaceae	g__Brevibacterium	s__Brevibacterium_ihuae	0	2	4	0	6	0	0	0	0	12
d__Bacteria	k__unclassified_d__Bacteria	p__Actinomycetota	c__Actinomycetes	o__Micrococcales	f__Brevibacteriaceae	g__Brevibacterium	s__Brevibacterium_luteolum	4	2	2	4	2	12	2	0	2	30
d__Bacteria	k__unclassified_d__Bacteria	p__Actinomycetota	c__Actinomycetes	o__Micrococcales	f__Brevibacteriaceae	g__Brevibacterium	s__Brevibacterium_senegalense	2	2	10	8	2	8	4	4	4	44
d__Bacteria	k__unclassified_d__Bacteria	p__Actinomycetota	c__Actinomycetes	o__Micrococcales	f__Brevibacteriaceae	g__Brevibacterium	s__Brevibacterium_sp.	12	2	10	14	16	10	14	20	24	122
d__Bacteria	k__unclassified_d__Bacteria	p__Actinomycetota	c__Actinomycetes	o__Micrococcales	f__Brevibacteriaceae	g__Brevibacterium	s__Brevibacterium_yomogidense	2	0	10	2	2	0	0	2	0	18
d__Bacteria	k__unclassified_d__Bacteria	p__Actinomycetota	c__Actinomycetes	o__Micrococcales	f__Brevibacteriaceae	g__Spelaeicoccus	s__Spelaeicoccus_albus	0	0	0	0	2	2	0	6	2	12
d__Bacteria	k__unclassified_d__Bacteria	p__Actinomycetota	c__Actinomycetes	o__Micrococcales	f__Cellulomonadaceae	g__Actinotalea	s__Actinotalea_caeni	14	4	10	10	4	6	18	16	22	104
d__Bacteria	k__unclassified_d__Bacteria	p__Actinomycetota	c__Actinomycetes	o__Micrococcales	f__Cellulomonadaceae	g__Actinotalea	s__Actinotalea_fermentans	12	16	26	20	16	10	16	22	8	146
d__Bacteria	k__unclassified_d__Bacteria	p__Actinomycetota	c__Actinomycetes	o__Micrococcales	f__Cellulomonadaceae	g__Actinotalea	s__Actinotalea_ferrariae	2	2	0	2	0	0	2	14	12	34
d__Bacteria	k__unclassified_d__Bacteria	p__Actinomycetota	c__Actinomycetes	o__Micrococcales	f__Cellulomonadaceae	g__Actinotalea	s__Actinotalea_sp.	2	2	8	8	10	6	2	6	2	46
d__Bacteria	k__unclassified_d__Bacteria	p__Actinomycetota	c__Actinomycetes	o__Micrococcales	f__Cellulomonadaceae	g__Actinotalea	s__Actinotalea_sp._M2MS4P-6	6	2	2	0	0	0	4	2	0	16
d__Bacteria	k__unclassified_d__Bacteria	p__Actinomycetota	c__Actinomycetes	o__Micrococcales	f__Cellulomonadaceae	g__Cellulomonas	s__Cellulomonas_aerilata	118	126	122	86	106	78	94	94	118	942
d__Bacteria	k__unclassified_d__Bacteria	p__Actinomycetota	c__Actinomycetes	o__Micrococcales	f__Cellulomonadaceae	g__Cellulomonas	s__Cellulomonas_bogoriensis	0	0	0	2	2	4	6	10	2	26
d__Bacteria	k__unclassified_d__Bacteria	p__Actinomycetota	c__Actinomycetes	o__Micrococcales	f__Cellulomonadaceae	g__Cellulomonas	s__Cellulomonas_carbonis	4	0	0	4	0	0	2	0	0	10
d__Bacteria	k__unclassified_d__Bacteria	p__Actinomycetota	c__Actinomycetes	o__Micrococcales	f__Cellulomonadaceae	g__Cellulomonas	s__Cellulomonas_rhizosphaerae	2	0	0	0	0	0	4	12	4	22
d__Bacteria	k__unclassified_d__Bacteria	p__Actinomycetota	c__Actinomycetes	o__Micrococcales	f__Cellulomonadaceae	g__Cellulomonas	s__Cellulomonas_septica	2	2	8	2	0	0	6	0	2	22
d__Bacteria	k__unclassified_d__Bacteria	p__Actinomycetota	c__Actinomycetes	o__Micrococcales	f__Cellulomonadaceae	g__Cellulomonas	s__Cellulomonas_sp.	42	38	26	22	20	32	10	32	22	244
d__Bacteria	k__unclassified_d__Bacteria	p__Actinomycetota	c__Actinomycetes	o__Micrococcales	f__Cellulomonadaceae	g__Cellulomonas	s__Cellulomonas_sp._APG4	0	0	0	0	0	4	0	0	0	4
d__Bacteria	k__unclassified_d__Bacteria	p__Actinomycetota	c__Actinomycetes	o__Micrococcales	f__Cellulomonadaceae	g__Cellulomonas	s__Cellulomonas_sp._HLT2-17	24	26	30	16	4	8	20	16	8	152
d__Bacteria	k__unclassified_d__Bacteria	p__Actinomycetota	c__Actinomycetes	o__Micrococcales	f__Cellulomonadaceae	g__Cellulomonas	s__Cellulomonas_sp._JH27-2	4	8	6	2	2	0	0	4	2	28
d__Bacteria	k__unclassified_d__Bacteria	p__Actinomycetota	c__Actinomycetes	o__Micrococcales	f__Cellulomonadaceae	g__Cellulomonas	s__Cellulomonas_sp._MW4	0	0	0	0	0	0	6	4	4	14
d__Bacteria	k__unclassified_d__Bacteria	p__Actinomycetota	c__Actinomycetes	o__Micrococcales	f__Cellulomonadaceae	g__Cellulomonas	s__Cellulomonas_sp._Marseille-Q7820	0	4	2	2	0	0	0	0	0	8
d__Bacteria	k__unclassified_d__Bacteria	p__Actinomycetota	c__Actinomycetes	o__Micrococcales	f__Cellulomonadaceae	g__Cellulomonas	s__Cellulomonas_sp._URHD0024	2	0	2	8	4	0	2	2	2	22
d__Bacteria	k__unclassified_d__Bacteria	p__Actinomycetota	c__Actinomycetes	o__Micrococcales	f__Cellulomonadaceae	g__Cellulomonas	s__Cellulomonas_sp._WB94	78	108	130	128	132	146	114	134	136	1106
d__Bacteria	k__unclassified_d__Bacteria	p__Actinomycetota	c__Actinomycetes	o__Micrococcales	f__Cellulomonadaceae	g__Cellulomonas	s__Cellulomonas_sp._Y8	0	6	0	0	2	0	6	12	0	26
d__Bacteria	k__unclassified_d__Bacteria	p__Actinomycetota	c__Actinomycetes	o__Micrococcales	f__Cellulomonadaceae	g__Cellulomonas	s__Cellulomonas_telluris	2	14	6	6	8	10	18	14	12	90
d__Bacteria	k__unclassified_d__Bacteria	p__Actinomycetota	c__Actinomycetes	o__Micrococcales	f__Cellulomonadaceae	g__Paraoerskovia	s__Paraoerskovia_sediminicola	4	0	4	0	0	0	0	0	2	10
d__Bacteria	k__unclassified_d__Bacteria	p__Actinomycetota	c__Actinomycetes	o__Micrococcales	f__Cellulomonadaceae	g__Pseudactinotalea	s__Pseudactinotalea_sp._HY158	8	10	2	0	2	0	2	2	0	26
d__Bacteria	k__unclassified_d__Bacteria	p__Actinomycetota	c__Actinomycetes	o__Micrococcales	f__Cellulomonadaceae	g__Pseudactinotalea	s__Pseudactinotalea_terrae	8	6	6	6	8	2	10	12	4	62
d__Bacteria	k__unclassified_d__Bacteria	p__Actinomycetota	c__Actinomycetes	o__Micrococcales	f__Demequinaceae	g__Demequina	s__Demequina_aestuarii	0	0	0	4	0	4	8	0	4	20
d__Bacteria	k__unclassified_d__Bacteria	p__Actinomycetota	c__Actinomycetes	o__Micrococcales	f__Demequinaceae	g__Demequina	s__Demequina_litorisediminis	8	14	16	18	20	4	6	0	2	88
d__Bacteria	k__unclassified_d__Bacteria	p__Actinomycetota	c__Actinomycetes	o__Micrococcales	f__Demequinaceae	g__Demequina	s__Demequina_oxidasica	0	0	0	0	0	0	8	0	4	12
d__Bacteria	k__unclassified_d__Bacteria	p__Actinomycetota	c__Actinomycetes	o__Micrococcales	f__Demequinaceae	g__Demequina	s__Demequina_phytophila	0	0	0	0	2	4	0	0	0	6
d__Bacteria	k__unclassified_d__Bacteria	p__Actinomycetota	c__Actinomycetes	o__Micrococcales	f__Demequinaceae	g__Demequina	s__Demequina_rhizosphaerae	0	0	0	0	2	4	0	0	2	8
d__Bacteria	k__unclassified_d__Bacteria	p__Actinomycetota	c__Actinomycetes	o__Micrococcales	f__Demequinaceae	g__Demequina	s__Demequina_salsinemoris	0	2	0	2	4	0	2	6	2	18
d__Bacteria	k__unclassified_d__Bacteria	p__Actinomycetota	c__Actinomycetes	o__Micrococcales	f__Demequinaceae	g__Demequina	s__Demequina_sediminis	0	6	0	8	6	2	2	4	2	30
d__Bacteria	k__unclassified_d__Bacteria	p__Actinomycetota	c__Actinomycetes	o__Micrococcales	f__Demequinaceae	g__Demequina	s__Demequina_soli	0	0	2	10	6	8	2	8	0	36
d__Bacteria	k__unclassified_d__Bacteria	p__Actinomycetota	c__Actinomycetes	o__Micrococcales	f__Demequinaceae	g__Demequina	s__Demequina_sp.	0	16	4	102	80	58	14	24	24	322
d__Bacteria	k__unclassified_d__Bacteria	p__Actinomycetota	c__Actinomycetes	o__Micrococcales	f__Demequinaceae	g__Demequina	s__Demequina_sp._EGI_L300058	4	0	0	6	6	2	2	0	4	24
d__Bacteria	k__unclassified_d__Bacteria	p__Actinomycetota	c__Actinomycetes	o__Micrococcales	f__Demequinaceae	g__Demequina	s__Demequina_sp._SYSU_T00192	0	0	0	2	2	0	0	0	0	4
d__Bacteria	k__unclassified_d__Bacteria	p__Actinomycetota	c__Actinomycetes	o__Micrococcales	f__Demequinaceae	g__Demequina	s__Demequina_sp._TTPB684	2	0	0	4	4	0	2	0	0	12
d__Bacteria	k__unclassified_d__Bacteria	p__Actinomycetota	c__Actinomycetes	o__Micrococcales	f__Dermabacteraceae	g__Brachybacterium	s__Brachybacterium_faecium	0	0	0	2	0	0	0	2	6	10
d__Bacteria	k__unclassified_d__Bacteria	p__Actinomycetota	c__Actinomycetes	o__Micrococcales	f__Dermabacteraceae	g__Brachybacterium	s__Brachybacterium_nesterenkovii	4	4	0	8	4	4	2	8	2	36
d__Bacteria	k__unclassified_d__Bacteria	p__Actinomycetota	c__Actinomycetes	o__Micrococcales	f__Dermabacteraceae	g__Brachybacterium	s__Brachybacterium_tyrofermentans	0	2	4	10	0	8	0	2	4	30
d__Bacteria	k__unclassified_d__Bacteria	p__Actinomycetota	c__Actinomycetes	o__Micrococcales	f__Dermabacteraceae	g__Brachybacterium	s__Brachybacterium_vulturis	0	6	10	4	2	8	2	16	2	50
d__Bacteria	k__unclassified_d__Bacteria	p__Actinomycetota	c__Actinomycetes	o__Micrococcales	f__Dermabacteraceae	g__Brachybacterium	s__Candidatus_Brachybacterium_merdigallinarum	4	2	2	4	4	0	0	0	0	16
d__Bacteria	k__unclassified_d__Bacteria	p__Actinomycetota	c__Actinomycetes	o__Micrococcales	f__Dermacoccaceae	g__Allobranchiibius	s__Allobranchiibius_sp._CTAmp26	2	0	2	2	0	0	2	0	0	8
d__Bacteria	k__unclassified_d__Bacteria	p__Actinomycetota	c__Actinomycetes	o__Micrococcales	f__Dermacoccaceae	g__Calidifontibacter	s__Calidifontibacter_indicus	0	4	0	6	2	4	4	8	8	36
d__Bacteria	k__unclassified_d__Bacteria	p__Actinomycetota	c__Actinomycetes	o__Micrococcales	f__Dermacoccaceae	g__Flexivirga	s__Flexivirga_sp._Q11	0	0	2	2	0	0	0	0	0	4
d__Bacteria	k__unclassified_d__Bacteria	p__Actinomycetota	c__Actinomycetes	o__Micrococcales	f__Dermacoccaceae	g__Leekyejoonella	s__Leekyejoonella_antrihumi	4	8	6	4	12	2	8	22	6	72
d__Bacteria	k__unclassified_d__Bacteria	p__Actinomycetota	c__Actinomycetes	o__Micrococcales	f__Dermatophilaceae	g__Austwickia	s__Austwickia_chelonae	0	2	0	0	0	2	0	0	0	4
d__Bacteria	k__unclassified_d__Bacteria	p__Actinomycetota	c__Actinomycetes	o__Micrococcales	f__Dermatophilaceae	g__Austwickia	s__Austwickia_sp.	0	0	0	0	4	0	0	0	4	8
d__Bacteria	k__unclassified_d__Bacteria	p__Actinomycetota	c__Actinomycetes	o__Micrococcales	f__Dermatophilaceae	g__Gephyromycinifex	s__Gephyromycinifex_aptenodytis	18	24	22	46	36	22	12	16	20	216
d__Bacteria	k__unclassified_d__Bacteria	p__Actinomycetota	c__Actinomycetes	o__Micrococcales	f__Intrasporangiaceae	g__Arsenicicoccus	s__Arsenicicoccus_piscis	2	4	12	6	2	10	2	24	0	62
d__Bacteria	k__unclassified_d__Bacteria	p__Actinomycetota	c__Actinomycetes	o__Micrococcales	f__Intrasporangiaceae	g__Arsenicicoccus	s__Arsenicicoccus_sp._oral_taxon_190	2	2	10	0	0	0	0	0	0	14
d__Bacteria	k__unclassified_d__Bacteria	p__Actinomycetota	c__Actinomycetes	o__Micrococcales	f__Intrasporangiaceae	g__Humibacillus	s__Humibacillus_sp.	36	10	20	8	6	14	8	20	24	146
d__Bacteria	k__unclassified_d__Bacteria	p__Actinomycetota	c__Actinomycetes	o__Micrococcales	f__Intrasporangiaceae	g__Humibacillus	s__Humibacillus_sp._DSM_29435	0	6	0	4	4	8	14	12	14	62
d__Bacteria	k__unclassified_d__Bacteria	p__Actinomycetota	c__Actinomycetes	o__Micrococcales	f__Intrasporangiaceae	g__Humibacillus	s__Humibacillus_xanthopallidus	86	112	110	66	66	44	84	104	100	772
d__Bacteria	k__unclassified_d__Bacteria	p__Actinomycetota	c__Actinomycetes	o__Micrococcales	f__Intrasporangiaceae	g__Intrasporangium	s__Intrasporangium_calvum	36	18	46	24	38	36	14	24	24	260
d__Bacteria	k__unclassified_d__Bacteria	p__Actinomycetota	c__Actinomycetes	o__Micrococcales	f__Intrasporangiaceae	g__Intrasporangium	s__Intrasporangium_chromatireducens	108	124	136	132	110	130	150	124	120	1134
d__Bacteria	k__unclassified_d__Bacteria	p__Actinomycetota	c__Actinomycetes	o__Micrococcales	f__Intrasporangiaceae	g__Intrasporangium	s__Intrasporangium_oryzae	8	22	8	12	10	14	16	10	16	116
d__Bacteria	k__unclassified_d__Bacteria	p__Actinomycetota	c__Actinomycetes	o__Micrococcales	f__Intrasporangiaceae	g__Janibacter	s__Janibacter_alkaliphilus	6	2	4	10	2	10	6	6	0	46
d__Bacteria	k__unclassified_d__Bacteria	p__Actinomycetota	c__Actinomycetes	o__Micrococcales	f__Intrasporangiaceae	g__Janibacter	s__Janibacter_limosus	0	4	0	2	0	2	0	0	4	12
d__Bacteria	k__unclassified_d__Bacteria	p__Actinomycetota	c__Actinomycetes	o__Micrococcales	f__Intrasporangiaceae	g__Janibacter	s__Janibacter_sp.	8	10	20	14	2	14	12	18	16	114
d__Bacteria	k__unclassified_d__Bacteria	p__Actinomycetota	c__Actinomycetes	o__Micrococcales	f__Intrasporangiaceae	g__Knoellia	s__Knoellia_remsis	0	0	2	2	0	2	6	10	2	24
d__Bacteria	k__unclassified_d__Bacteria	p__Actinomycetota	c__Actinomycetes	o__Micrococcales	f__Intrasporangiaceae	g__Knoellia	s__Knoellia_sp._Soil729	0	6	0	0	2	2	0	0	2	12
d__Bacteria	k__unclassified_d__Bacteria	p__Actinomycetota	c__Actinomycetes	o__Micrococcales	f__Intrasporangiaceae	g__Lapillicoccus	s__Lapillicoccus_sp.	0	0	0	6	0	6	2	0	4	18
d__Bacteria	k__unclassified_d__Bacteria	p__Actinomycetota	c__Actinomycetes	o__Micrococcales	f__Intrasporangiaceae	g__Oryzihumus	s__Oryzihumus_leptocrescens	0	22	2	12	18	8	14	4	10	90
d__Bacteria	k__unclassified_d__Bacteria	p__Actinomycetota	c__Actinomycetes	o__Micrococcales	f__Intrasporangiaceae	g__Phycicoccus	s__Phycicoccus_endophyticus	4	0	2	0	0	0	2	6	4	18
d__Bacteria	k__unclassified_d__Bacteria	p__Actinomycetota	c__Actinomycetes	o__Micrococcales	f__Intrasporangiaceae	g__Phycicoccus	s__Phycicoccus_mangrovi	0	8	0	2	0	4	0	0	0	14
d__Bacteria	k__unclassified_d__Bacteria	p__Actinomycetota	c__Actinomycetes	o__Micrococcales	f__Intrasporangiaceae	g__Phycicoccus	s__Phycicoccus_sp.	12	16	14	6	4	8	2	6	12	80
d__Bacteria	k__unclassified_d__Bacteria	p__Actinomycetota	c__Actinomycetes	o__Micrococcales	f__Intrasporangiaceae	g__Phycicoccus	s__Phycicoccus_sp._MQZ13P-5	0	0	2	0	2	2	0	0	0	6
d__Bacteria	k__unclassified_d__Bacteria	p__Actinomycetota	c__Actinomycetes	o__Micrococcales	f__Intrasporangiaceae	g__Phycicoccus	s__Phycicoccus_sp._SLBN-51	4	2	4	2	2	0	6	0	2	22
d__Bacteria	k__unclassified_d__Bacteria	p__Actinomycetota	c__Actinomycetes	o__Micrococcales	f__Intrasporangiaceae	g__Terrabacter	s__Terrabacter_sp.	10	12	22	18	26	24	14	14	24	164
d__Bacteria	k__unclassified_d__Bacteria	p__Actinomycetota	c__Actinomycetes	o__Micrococcales	f__Intrasporangiaceae	g__Terrabacter	s__Terrabacter_sp._28	2	2	8	4	4	2	6	4	2	34
d__Bacteria	k__unclassified_d__Bacteria	p__Actinomycetota	c__Actinomycetes	o__Micrococcales	f__Intrasporangiaceae	g__Terrabacter	s__Terrabacter_sp._Soil811	0	12	8	0	0	6	2	2	0	30
d__Bacteria	k__unclassified_d__Bacteria	p__Actinomycetota	c__Actinomycetes	o__Micrococcales	f__Intrasporangiaceae	g__Terrabacter	s__Terrabacter_tumescens	2	6	8	12	8	12	4	6	6	64
d__Bacteria	k__unclassified_d__Bacteria	p__Actinomycetota	c__Actinomycetes	o__Micrococcales	f__Intrasporangiaceae	g__Terracoccus	s__Terracoccus_luteus	4	0	0	4	0	4	4	6	6	28
d__Bacteria	k__unclassified_d__Bacteria	p__Actinomycetota	c__Actinomycetes	o__Micrococcales	f__Intrasporangiaceae	g__Tetrasphaera	s__Tetrasphaera_australiensis	16	12	14	16	20	12	40	38	52	220
d__Bacteria	k__unclassified_d__Bacteria	p__Actinomycetota	c__Actinomycetes	o__Micrococcales	f__Intrasporangiaceae	g__Tetrasphaera	s__Tetrasphaera_japonica	0	0	0	6	0	0	0	4	0	10
d__Bacteria	k__unclassified_d__Bacteria	p__Actinomycetota	c__Actinomycetes	o__Micrococcales	f__Intrasporangiaceae	g__Tetrasphaera	s__Tetrasphaera_jenkinsii	0	0	2	0	2	6	0	2	0	12
d__Bacteria	k__unclassified_d__Bacteria	p__Actinomycetota	c__Actinomycetes	o__Micrococcales	f__Intrasporangiaceae	g__Tetrasphaera	s__Tetrasphaera_sp.	16	14	8	22	2	4	4	14	10	94
d__Bacteria	k__unclassified_d__Bacteria	p__Actinomycetota	c__Actinomycetes	o__Micrococcales	f__Intrasporangiaceae	g__Tetrasphaera	s__Tetrasphaera_sp._Soil756	10	2	0	0	6	0	10	4	2	34
d__Bacteria	k__unclassified_d__Bacteria	p__Actinomycetota	c__Actinomycetes	o__Micrococcales	f__Jonesiaceae	g__Flavimobilis	s__Flavimobilis_marinus	0	0	0	0	6	0	0	0	0	6
d__Bacteria	k__unclassified_d__Bacteria	p__Actinomycetota	c__Actinomycetes	o__Micrococcales	f__Kytococcaceae	g__Kytococcus	s__Kytococcus_sp._HMSC28H12	0	0	6	8	6	12	10	16	10	68
d__Bacteria	k__unclassified_d__Bacteria	p__Actinomycetota	c__Actinomycetes	o__Micrococcales	f__Microbacteriaceae	g__Agreia	s__Agreia_sp._VKM_Ac-1783	4	2	2	4	8	2	8	8	2	40
d__Bacteria	k__unclassified_d__Bacteria	p__Actinomycetota	c__Actinomycetes	o__Micrococcales	f__Microbacteriaceae	g__Agrococcus	s__Agrococcus_jenensis	0	0	6	0	0	0	0	0	0	6
d__Bacteria	k__unclassified_d__Bacteria	p__Actinomycetota	c__Actinomycetes	o__Micrococcales	f__Microbacteriaceae	g__Agromyces	s__Agromyces_atrinae	2	2	2	0	6	4	4	6	20	46
d__Bacteria	k__unclassified_d__Bacteria	p__Actinomycetota	c__Actinomycetes	o__Micrococcales	f__Microbacteriaceae	g__Agromyces	s__Agromyces_aurantiacus	18	8	8	6	0	2	4	8	8	62
d__Bacteria	k__unclassified_d__Bacteria	p__Actinomycetota	c__Actinomycetes	o__Micrococcales	f__Microbacteriaceae	g__Agromyces	s__Agromyces_bauzanensis	88	74	110	54	58	32	54	76	66	612
d__Bacteria	k__unclassified_d__Bacteria	p__Actinomycetota	c__Actinomycetes	o__Micrococcales	f__Microbacteriaceae	g__Agromyces	s__Agromyces_binzhouensis	10	4	16	14	16	8	24	28	34	154
d__Bacteria	k__unclassified_d__Bacteria	p__Actinomycetota	c__Actinomycetes	o__Micrococcales	f__Microbacteriaceae	g__Agromyces	s__Agromyces_bracchium	8	24	14	8	6	6	6	8	6	86
d__Bacteria	k__unclassified_d__Bacteria	p__Actinomycetota	c__Actinomycetes	o__Micrococcales	f__Microbacteriaceae	g__Agromyces	s__Agromyces_flavus	12	2	4	14	8	6	18	4	4	72
d__Bacteria	k__unclassified_d__Bacteria	p__Actinomycetota	c__Actinomycetes	o__Micrococcales	f__Microbacteriaceae	g__Agromyces	s__Agromyces_hippuratus	4	4	2	14	2	10	6	2	6	50
d__Bacteria	k__unclassified_d__Bacteria	p__Actinomycetota	c__Actinomycetes	o__Micrococcales	f__Microbacteriaceae	g__Agromyces	s__Agromyces_kandeliae	4	2	6	10	10	8	12	12	6	70
d__Bacteria	k__unclassified_d__Bacteria	p__Actinomycetota	c__Actinomycetes	o__Micrococcales	f__Microbacteriaceae	g__Agromyces	s__Agromyces_mangrovi	2	2	2	2	2	10	4	6	6	36
d__Bacteria	k__unclassified_d__Bacteria	p__Actinomycetota	c__Actinomycetes	o__Micrococcales	f__Microbacteriaceae	g__Agromyces	s__Agromyces_mariniharenae	0	6	0	0	2	6	0	8	2	24
d__Bacteria	k__unclassified_d__Bacteria	p__Actinomycetota	c__Actinomycetes	o__Micrococcales	f__Microbacteriaceae	g__Agromyces	s__Agromyces_marinus	24	12	14	12	0	10	4	6	0	82
d__Bacteria	k__unclassified_d__Bacteria	p__Actinomycetota	c__Actinomycetes	o__Micrococcales	f__Microbacteriaceae	g__Agromyces	s__Agromyces_protaetiae	4	2	4	2	4	2	0	2	0	20
d__Bacteria	k__unclassified_d__Bacteria	p__Actinomycetota	c__Actinomycetes	o__Micrococcales	f__Microbacteriaceae	g__Agromyces	s__Agromyces_salentinus	16	8	10	36	28	10	10	14	16	148
d__Bacteria	k__unclassified_d__Bacteria	p__Actinomycetota	c__Actinomycetes	o__Micrococcales	f__Microbacteriaceae	g__Agromyces	s__Agromyces_seonyuensis	6	0	0	8	0	0	0	6	2	22
d__Bacteria	k__unclassified_d__Bacteria	p__Actinomycetota	c__Actinomycetes	o__Micrococcales	f__Microbacteriaceae	g__Agromyces	s__Agromyces_sp.	8	20	26	10	16	6	14	16	14	130
d__Bacteria	k__unclassified_d__Bacteria	p__Actinomycetota	c__Actinomycetes	o__Micrococcales	f__Microbacteriaceae	g__Agromyces	s__Agromyces_sp._H3Y2-19a	2	4	0	0	0	10	4	2	0	22
d__Bacteria	k__unclassified_d__Bacteria	p__Actinomycetota	c__Actinomycetes	o__Micrococcales	f__Microbacteriaceae	g__Agromyces	s__Agromyces_sp._NDB4Y10	74	92	90	44	28	24	54	72	48	526
d__Bacteria	k__unclassified_d__Bacteria	p__Actinomycetota	c__Actinomycetes	o__Micrococcales	f__Microbacteriaceae	g__Agromyces	s__Agromyces_sp._Soil535	2	4	0	4	4	6	12	30	6	68
d__Bacteria	k__unclassified_d__Bacteria	p__Actinomycetota	c__Actinomycetes	o__Micrococcales	f__Microbacteriaceae	g__Agromyces	s__Agromyces_tardus	2	10	6	12	10	0	0	10	0	50
d__Bacteria	k__unclassified_d__Bacteria	p__Actinomycetota	c__Actinomycetes	o__Micrococcales	f__Microbacteriaceae	g__Agromyces	s__Agromyces_terreus	14	12	6	68	66	62	32	22	20	302
d__Bacteria	k__unclassified_d__Bacteria	p__Actinomycetota	c__Actinomycetes	o__Micrococcales	f__Microbacteriaceae	g__Amnibacterium	s__Amnibacterium_kyonggiense	2	0	0	4	4	0	2	0	0	12
d__Bacteria	k__unclassified_d__Bacteria	p__Actinomycetota	c__Actinomycetes	o__Micrococcales	f__Microbacteriaceae	g__Amnibacterium	s__Amnibacterium_setariae	2	8	12	16	0	8	8	6	0	60
d__Bacteria	k__unclassified_d__Bacteria	p__Actinomycetota	c__Actinomycetes	o__Micrococcales	f__Microbacteriaceae	g__Aurantimicrobium	s__Aurantimicrobium_minutum	0	0	0	0	0	0	6	4	0	10
d__Bacteria	k__unclassified_d__Bacteria	p__Actinomycetota	c__Actinomycetes	o__Micrococcales	f__Microbacteriaceae	g__Clavibacter	s__Clavibacter_michiganensis	2	4	0	0	0	2	0	2	0	10
d__Bacteria	k__unclassified_d__Bacteria	p__Actinomycetota	c__Actinomycetes	o__Micrococcales	f__Microbacteriaceae	g__Clavibacter	s__Clavibacter_sp._VKM_Ac-2873	2	2	2	0	0	0	0	0	0	6
d__Bacteria	k__unclassified_d__Bacteria	p__Actinomycetota	c__Actinomycetes	o__Micrococcales	f__Microbacteriaceae	g__Cnuibacter	s__Cnuibacter_physcomitrellae	6	6	4	0	0	4	2	6	0	28
d__Bacteria	k__unclassified_d__Bacteria	p__Actinomycetota	c__Actinomycetes	o__Micrococcales	f__Microbacteriaceae	g__Compostimonas	s__Compostimonas_suwonensis	2	6	0	0	0	0	6	12	2	28
d__Bacteria	k__unclassified_d__Bacteria	p__Actinomycetota	c__Actinomycetes	o__Micrococcales	f__Microbacteriaceae	g__Conyzicola	s__Conyzicola_nivalis	4	20	4	2	4	8	44	44	24	154
d__Bacteria	k__unclassified_d__Bacteria	p__Actinomycetota	c__Actinomycetes	o__Micrococcales	f__Microbacteriaceae	g__Cryobacterium	s__Cryobacterium_breve	0	0	4	0	0	2	0	2	2	10
d__Bacteria	k__unclassified_d__Bacteria	p__Actinomycetota	c__Actinomycetes	o__Micrococcales	f__Microbacteriaceae	g__Cryobacterium	s__Cryobacterium_cheniae	8	6	10	14	8	6	0	4	2	58
d__Bacteria	k__unclassified_d__Bacteria	p__Actinomycetota	c__Actinomycetes	o__Micrococcales	f__Microbacteriaceae	g__Cryobacterium	s__Cryobacterium_frigoriphilum	92	90	130	120	68	98	72	116	88	874
d__Bacteria	k__unclassified_d__Bacteria	p__Actinomycetota	c__Actinomycetes	o__Micrococcales	f__Microbacteriaceae	g__Cryobacterium	s__Cryobacterium_sp.	442	442	492	210	162	196	264	274	218	2700
d__Bacteria	k__unclassified_d__Bacteria	p__Actinomycetota	c__Actinomycetes	o__Micrococcales	f__Microbacteriaceae	g__Cryobacterium	s__Cryobacterium_sp._BB307	0	0	0	0	4	0	0	0	2	6
d__Bacteria	k__unclassified_d__Bacteria	p__Actinomycetota	c__Actinomycetes	o__Micrococcales	f__Microbacteriaceae	g__Cryobacterium	s__Cryobacterium_sp._SO1	0	4	0	2	4	2	2	6	4	24
d__Bacteria	k__unclassified_d__Bacteria	p__Actinomycetota	c__Actinomycetes	o__Micrococcales	f__Microbacteriaceae	g__Cryobacterium	s__Cryobacterium_sp._TMT1-2-1	4	2	2	2	0	0	0	0	2	12
d__Bacteria	k__unclassified_d__Bacteria	p__Actinomycetota	c__Actinomycetes	o__Micrococcales	f__Microbacteriaceae	g__Cryobacterium	s__Cryobacterium_sp._Y62	8	4	4	18	10	12	6	4	8	74
d__Bacteria	k__unclassified_d__Bacteria	p__Actinomycetota	c__Actinomycetes	o__Micrococcales	f__Microbacteriaceae	g__Cryobacterium	s__Cryobacterium_tagatosivorans	0	2	0	2	0	2	4	0	0	10
d__Bacteria	k__unclassified_d__Bacteria	p__Actinomycetota	c__Actinomycetes	o__Micrococcales	f__Microbacteriaceae	g__Curtobacterium	s__Curtobacterium_citreum	0	2	4	0	0	0	0	0	0	6
d__Bacteria	k__unclassified_d__Bacteria	p__Actinomycetota	c__Actinomycetes	o__Micrococcales	f__Microbacteriaceae	g__Curtobacterium	s__Curtobacterium_sp._PhB136	0	2	0	0	0	6	0	6	0	14
d__Bacteria	k__unclassified_d__Bacteria	p__Actinomycetota	c__Actinomycetes	o__Micrococcales	f__Microbacteriaceae	g__Curtobacterium	s__Curtobacterium_sp._PhB137	2	2	4	0	2	0	0	0	0	10
d__Bacteria	k__unclassified_d__Bacteria	p__Actinomycetota	c__Actinomycetes	o__Micrococcales	f__Microbacteriaceae	g__Curtobacterium	s__Curtobacterium_sp._RHCJP20	2	0	6	2	6	0	12	6	4	38
d__Bacteria	k__unclassified_d__Bacteria	p__Actinomycetota	c__Actinomycetes	o__Micrococcales	f__Microbacteriaceae	g__Diaminobutyricibacter	s__Diaminobutyricibacter_tongyongensis	20	8	18	10	2	30	22	20	14	144
d__Bacteria	k__unclassified_d__Bacteria	p__Actinomycetota	c__Actinomycetes	o__Micrococcales	f__Microbacteriaceae	g__Diaminobutyricimonas	s__Diaminobutyricimonas_aerilata	4	2	0	2	2	0	0	0	2	12
d__Bacteria	k__unclassified_d__Bacteria	p__Actinomycetota	c__Actinomycetes	o__Micrococcales	f__Microbacteriaceae	g__Diaminobutyricimonas	s__Diaminobutyricimonas_sp._TR449	0	0	4	0	4	2	0	2	2	14
d__Bacteria	k__unclassified_d__Bacteria	p__Actinomycetota	c__Actinomycetes	o__Micrococcales	f__Microbacteriaceae	g__Frigoribacterium	s__Frigoribacterium_faeni	0	0	0	0	0	0	6	4	6	16
d__Bacteria	k__unclassified_d__Bacteria	p__Actinomycetota	c__Actinomycetes	o__Micrococcales	f__Microbacteriaceae	g__Frigoribacterium	s__Frigoribacterium_sp._CFBP_8751	10	4	6	2	2	4	2	10	6	46
d__Bacteria	k__unclassified_d__Bacteria	p__Actinomycetota	c__Actinomycetes	o__Micrococcales	f__Microbacteriaceae	g__Frondihabitans	s__Frondihabitans_australicus	0	0	0	0	0	2	0	4	2	8
d__Bacteria	k__unclassified_d__Bacteria	p__Actinomycetota	c__Actinomycetes	o__Micrococcales	f__Microbacteriaceae	g__Frondihabitans	s__Frondihabitans_sp.	4	2	0	4	4	10	0	0	0	24
d__Bacteria	k__unclassified_d__Bacteria	p__Actinomycetota	c__Actinomycetes	o__Micrococcales	f__Microbacteriaceae	g__Frondihabitans	s__Frondihabitans_sp._762G35	8	22	6	12	26	22	22	20	16	154
d__Bacteria	k__unclassified_d__Bacteria	p__Actinomycetota	c__Actinomycetes	o__Micrococcales	f__Microbacteriaceae	g__Frondihabitans	s__Frondihabitans_sp._PAMC_28766	2	0	2	0	0	0	0	0	0	4
d__Bacteria	k__unclassified_d__Bacteria	p__Actinomycetota	c__Actinomycetes	o__Micrococcales	f__Microbacteriaceae	g__Frondihabitans	s__Frondihabitans_sucicola	24	24	34	56	30	32	30	48	42	320
d__Bacteria	k__unclassified_d__Bacteria	p__Actinomycetota	c__Actinomycetes	o__Micrococcales	f__Microbacteriaceae	g__Glaciibacter	s__Glaciibacter_flavus	8	6	12	0	6	10	14	8	6	70
d__Bacteria	k__unclassified_d__Bacteria	p__Actinomycetota	c__Actinomycetes	o__Micrococcales	f__Microbacteriaceae	g__Glaciihabitans	s__Glaciihabitans_arcticus	2	2	6	0	2	2	0	0	10	24
d__Bacteria	k__unclassified_d__Bacteria	p__Actinomycetota	c__Actinomycetes	o__Micrococcales	f__Microbacteriaceae	g__Glaciihabitans	s__Glaciihabitans_sp.	52	18	68	30	56	34	38	44	40	380
d__Bacteria	k__unclassified_d__Bacteria	p__Actinomycetota	c__Actinomycetes	o__Micrococcales	f__Microbacteriaceae	g__Glaciihabitans	s__Glaciihabitans_sp._dw_435	46	32	36	56	32	18	20	30	22	292
d__Bacteria	k__unclassified_d__Bacteria	p__Actinomycetota	c__Actinomycetes	o__Micrococcales	f__Microbacteriaceae	g__Gryllotalpicola	s__Gryllotalpicola_ginsengisoli	12	16	28	34	6	8	4	12	12	132
d__Bacteria	k__unclassified_d__Bacteria	p__Actinomycetota	c__Actinomycetes	o__Micrococcales	f__Microbacteriaceae	g__Gryllotalpicola	s__Gryllotalpicola_protaetiae	22	22	42	6	20	10	16	18	6	162
d__Bacteria	k__unclassified_d__Bacteria	p__Actinomycetota	c__Actinomycetes	o__Micrococcales	f__Microbacteriaceae	g__Gryllotalpicola	s__Gryllotalpicola_sp.	2	2	0	2	0	4	6	2	6	24
d__Bacteria	k__unclassified_d__Bacteria	p__Actinomycetota	c__Actinomycetes	o__Micrococcales	f__Microbacteriaceae	g__Gulosibacter	s__Gulosibacter_macacae	0	4	2	2	0	0	0	6	4	18
d__Bacteria	k__unclassified_d__Bacteria	p__Actinomycetota	c__Actinomycetes	o__Micrococcales	f__Microbacteriaceae	g__Herbiconiux	s__Herbiconiux_aconitum	4	14	6	0	8	2	0	4	6	44
d__Bacteria	k__unclassified_d__Bacteria	p__Actinomycetota	c__Actinomycetes	o__Micrococcales	f__Microbacteriaceae	g__Herbiconiux	s__Herbiconiux_daphne	2	4	0	0	0	0	0	0	0	6
d__Bacteria	k__unclassified_d__Bacteria	p__Actinomycetota	c__Actinomycetes	o__Micrococcales	f__Microbacteriaceae	g__Herbiconiux	s__Herbiconiux_ginsengi	0	2	2	0	2	2	6	4	4	22
d__Bacteria	k__unclassified_d__Bacteria	p__Actinomycetota	c__Actinomycetes	o__Micrococcales	f__Microbacteriaceae	g__Herbiconiux	s__Herbiconiux_sp.	54	58	80	44	38	26	20	30	28	378
d__Bacteria	k__unclassified_d__Bacteria	p__Actinomycetota	c__Actinomycetes	o__Micrococcales	f__Microbacteriaceae	g__Herbiconiux	s__Herbiconiux_sp._SALV-R1	6	2	0	0	4	4	14	6	4	40
d__Bacteria	k__unclassified_d__Bacteria	p__Actinomycetota	c__Actinomycetes	o__Micrococcales	f__Microbacteriaceae	g__Herbiconiux	s__Herbiconiux_sp._VKM_Ac-1786	0	2	2	2	0	4	2	2	0	14
d__Bacteria	k__unclassified_d__Bacteria	p__Actinomycetota	c__Actinomycetes	o__Micrococcales	f__Microbacteriaceae	g__Homoserinibacter	s__Homoserinibacter_gongjuensis	30	24	18	50	44	32	36	38	20	292
d__Bacteria	k__unclassified_d__Bacteria	p__Actinomycetota	c__Actinomycetes	o__Micrococcales	f__Microbacteriaceae	g__Homoserinibacter	s__Homoserinibacter_sp._GY_40078	24	4	4	8	6	4	0	0	2	52
d__Bacteria	k__unclassified_d__Bacteria	p__Actinomycetota	c__Actinomycetes	o__Micrococcales	f__Microbacteriaceae	g__Homoserinibacter	s__Homoserinibacter_sp._YIM_151385	4	6	10	8	4	14	12	6	6	70
d__Bacteria	k__unclassified_d__Bacteria	p__Actinomycetota	c__Actinomycetes	o__Micrococcales	f__Microbacteriaceae	g__Homoserinimonas	s__Homoserinimonas_aerilata	2	0	0	2	4	6	2	4	2	22
d__Bacteria	k__unclassified_d__Bacteria	p__Actinomycetota	c__Actinomycetes	o__Micrococcales	f__Microbacteriaceae	g__Labedella	s__Labedella_gwakjiensis	12	24	22	22	10	20	14	12	16	152
d__Bacteria	k__unclassified_d__Bacteria	p__Actinomycetota	c__Actinomycetes	o__Micrococcales	f__Microbacteriaceae	g__Labedella	s__Labedella_phragmitis	8	10	10	10	6	12	12	12	4	84
d__Bacteria	k__unclassified_d__Bacteria	p__Actinomycetota	c__Actinomycetes	o__Micrococcales	f__Microbacteriaceae	g__Lacisediminihabitans	s__Lacisediminihabitans_profunda	4	2	16	0	0	0	0	8	0	30
d__Bacteria	k__unclassified_d__Bacteria	p__Actinomycetota	c__Actinomycetes	o__Micrococcales	f__Microbacteriaceae	g__Leifsonia	s__Leifsonia_aquatica	16	14	10	16	14	6	20	22	16	134
d__Bacteria	k__unclassified_d__Bacteria	p__Actinomycetota	c__Actinomycetes	o__Micrococcales	f__Microbacteriaceae	g__Leifsonia	s__Leifsonia_flava	0	2	0	10	4	0	0	0	0	16
d__Bacteria	k__unclassified_d__Bacteria	p__Actinomycetota	c__Actinomycetes	o__Micrococcales	f__Microbacteriaceae	g__Leifsonia	s__Leifsonia_naganoensis	0	4	0	0	0	0	0	0	0	4
d__Bacteria	k__unclassified_d__Bacteria	p__Actinomycetota	c__Actinomycetes	o__Micrococcales	f__Microbacteriaceae	g__Leifsonia	s__Leifsonia_poae	12	28	6	14	18	8	0	6	6	98
d__Bacteria	k__unclassified_d__Bacteria	p__Actinomycetota	c__Actinomycetes	o__Micrococcales	f__Microbacteriaceae	g__Leifsonia	s__Leifsonia_shinshuensis	2	16	14	14	14	4	10	14	6	94
d__Bacteria	k__unclassified_d__Bacteria	p__Actinomycetota	c__Actinomycetes	o__Micrococcales	f__Microbacteriaceae	g__Leifsonia	s__Leifsonia_sp.	82	82	100	198	204	142	94	80	78	1060
d__Bacteria	k__unclassified_d__Bacteria	p__Actinomycetota	c__Actinomycetes	o__Micrococcales	f__Microbacteriaceae	g__Leifsonia	s__Leifsonia_sp._71-9	0	2	2	2	4	2	8	2	2	24
d__Bacteria	k__unclassified_d__Bacteria	p__Actinomycetota	c__Actinomycetes	o__Micrococcales	f__Microbacteriaceae	g__Leifsonia	s__Leifsonia_sp._AG29	2	4	20	4	8	8	6	6	12	70
d__Bacteria	k__unclassified_d__Bacteria	p__Actinomycetota	c__Actinomycetes	o__Micrococcales	f__Microbacteriaceae	g__Leifsonia	s__Leifsonia_sp._AK011	0	4	4	4	2	10	12	8	4	48
d__Bacteria	k__unclassified_d__Bacteria	p__Actinomycetota	c__Actinomycetes	o__Micrococcales	f__Microbacteriaceae	g__Leifsonia	s__Leifsonia_sp._C5G2	0	2	4	0	0	2	0	0	0	8
d__Bacteria	k__unclassified_d__Bacteria	p__Actinomycetota	c__Actinomycetes	o__Micrococcales	f__Microbacteriaceae	g__Leifsonia	s__Leifsonia_sp._F6_8S_P_1A	8	0	0	0	0	0	0	0	2	10
d__Bacteria	k__unclassified_d__Bacteria	p__Actinomycetota	c__Actinomycetes	o__Micrococcales	f__Microbacteriaceae	g__Leifsonia	s__Leifsonia_sp._H3M29-4	12	12	16	12	12	16	26	16	10	132
d__Bacteria	k__unclassified_d__Bacteria	p__Actinomycetota	c__Actinomycetes	o__Micrococcales	f__Microbacteriaceae	g__Leifsonia	s__Leifsonia_sp._Leaf336	8	2	4	2	4	2	6	4	4	36
d__Bacteria	k__unclassified_d__Bacteria	p__Actinomycetota	c__Actinomycetes	o__Micrococcales	f__Microbacteriaceae	g__Leifsonia	s__Leifsonia_sp._PS1209	0	2	4	0	0	0	0	0	0	6
d__Bacteria	k__unclassified_d__Bacteria	p__Actinomycetota	c__Actinomycetes	o__Micrococcales	f__Microbacteriaceae	g__Leifsonia	s__Leifsonia_sp._Root112D2	2	0	6	6	8	6	4	4	10	46
d__Bacteria	k__unclassified_d__Bacteria	p__Actinomycetota	c__Actinomycetes	o__Micrococcales	f__Microbacteriaceae	g__Leifsonia	s__Leifsonia_sp._Root227	6	2	6	16	0	10	2	0	4	46
d__Bacteria	k__unclassified_d__Bacteria	p__Actinomycetota	c__Actinomycetes	o__Micrococcales	f__Microbacteriaceae	g__Leifsonia	s__Leifsonia_sp._SCN_70-46	0	0	0	8	12	12	0	0	0	32
d__Bacteria	k__unclassified_d__Bacteria	p__Actinomycetota	c__Actinomycetes	o__Micrococcales	f__Microbacteriaceae	g__Leifsonia	s__Leifsonia_sp._TF02-11	4	2	10	14	12	14	6	0	6	68
d__Bacteria	k__unclassified_d__Bacteria	p__Actinomycetota	c__Actinomycetes	o__Micrococcales	f__Microbacteriaceae	g__Leifsonia	s__Leifsonia_sp._fls2-241-R2A-40a	2	4	2	12	0	0	4	4	2	30
d__Bacteria	k__unclassified_d__Bacteria	p__Actinomycetota	c__Actinomycetes	o__Micrococcales	f__Microbacteriaceae	g__Leifsonia	s__Leifsonia_sp._ku-ls	0	0	4	0	0	2	6	16	4	32
d__Bacteria	k__unclassified_d__Bacteria	p__Actinomycetota	c__Actinomycetes	o__Micrococcales	f__Microbacteriaceae	g__Leifsonia	s__Leifsonia_xyli	12	14	20	6	18	20	4	12	14	120
d__Bacteria	k__unclassified_d__Bacteria	p__Actinomycetota	c__Actinomycetes	o__Micrococcales	f__Microbacteriaceae	g__Leucobacter	s__Leucobacter_komagatae	12	6	2	2	4	6	10	6	2	50
d__Bacteria	k__unclassified_d__Bacteria	p__Actinomycetota	c__Actinomycetes	o__Micrococcales	f__Microbacteriaceae	g__Leucobacter	s__Leucobacter_rhizosphaerae	6	4	12	4	2	2	0	0	0	30
d__Bacteria	k__unclassified_d__Bacteria	p__Actinomycetota	c__Actinomycetes	o__Micrococcales	f__Microbacteriaceae	g__Leucobacter	s__Leucobacter_soli	10	4	4	6	2	2	4	4	6	42
d__Bacteria	k__unclassified_d__Bacteria	p__Actinomycetota	c__Actinomycetes	o__Micrococcales	f__Microbacteriaceae	g__Marisediminicola	s__Marisediminicola_antarctica	0	0	2	0	0	4	0	0	6	12
d__Bacteria	k__unclassified_d__Bacteria	p__Actinomycetota	c__Actinomycetes	o__Micrococcales	f__Microbacteriaceae	g__Microbacterium	s__Microbacterium_allomyrinae	4	0	2	4	2	2	2	0	0	16
d__Bacteria	k__unclassified_d__Bacteria	p__Actinomycetota	c__Actinomycetes	o__Micrococcales	f__Microbacteriaceae	g__Microbacterium	s__Microbacterium_atlanticum	0	2	2	0	0	2	2	2	0	10
d__Bacteria	k__unclassified_d__Bacteria	p__Actinomycetota	c__Actinomycetes	o__Micrococcales	f__Microbacteriaceae	g__Microbacterium	s__Microbacterium_aurum	6	2	0	0	0	0	0	2	0	10
d__Bacteria	k__unclassified_d__Bacteria	p__Actinomycetota	c__Actinomycetes	o__Micrococcales	f__Microbacteriaceae	g__Microbacterium	s__Microbacterium_bovistercoris	20	20	28	16	20	20	6	4	6	140
d__Bacteria	k__unclassified_d__Bacteria	p__Actinomycetota	c__Actinomycetes	o__Micrococcales	f__Microbacteriaceae	g__Microbacterium	s__Microbacterium_esteraromaticum	0	2	8	8	10	6	6	4	4	48
d__Bacteria	k__unclassified_d__Bacteria	p__Actinomycetota	c__Actinomycetes	o__Micrococcales	f__Microbacteriaceae	g__Microbacterium	s__Microbacterium_fandaimingii	18	10	8	20	6	24	24	18	22	150
d__Bacteria	k__unclassified_d__Bacteria	p__Actinomycetota	c__Actinomycetes	o__Micrococcales	f__Microbacteriaceae	g__Microbacterium	s__Microbacterium_ginsengisoli	2	2	10	4	0	0	0	2	4	24
d__Bacteria	k__unclassified_d__Bacteria	p__Actinomycetota	c__Actinomycetes	o__Micrococcales	f__Microbacteriaceae	g__Microbacterium	s__Microbacterium_hydrocarbonoxydans	0	2	4	0	0	6	0	4	2	18
d__Bacteria	k__unclassified_d__Bacteria	p__Actinomycetota	c__Actinomycetes	o__Micrococcales	f__Microbacteriaceae	g__Microbacterium	s__Microbacterium_immunditiarum	12	14	2	2	8	2	8	14	6	68
d__Bacteria	k__unclassified_d__Bacteria	p__Actinomycetota	c__Actinomycetes	o__Micrococcales	f__Microbacteriaceae	g__Microbacterium	s__Microbacterium_lacticum	20	10	12	0	2	2	12	2	4	64
d__Bacteria	k__unclassified_d__Bacteria	p__Actinomycetota	c__Actinomycetes	o__Micrococcales	f__Microbacteriaceae	g__Microbacterium	s__Microbacterium_lacus	190	112	100	4	2	0	50	22	32	512
d__Bacteria	k__unclassified_d__Bacteria	p__Actinomycetota	c__Actinomycetes	o__Micrococcales	f__Microbacteriaceae	g__Microbacterium	s__Microbacterium_lushaniae	12	4	0	0	2	0	6	0	0	24
d__Bacteria	k__unclassified_d__Bacteria	p__Actinomycetota	c__Actinomycetes	o__Micrococcales	f__Microbacteriaceae	g__Microbacterium	s__Microbacterium_paludicola	2	6	8	0	0	0	0	0	4	20
d__Bacteria	k__unclassified_d__Bacteria	p__Actinomycetota	c__Actinomycetes	o__Micrococcales	f__Microbacteriaceae	g__Microbacterium	s__Microbacterium_paraoxydans	4	2	4	0	0	0	0	2	0	12
d__Bacteria	k__unclassified_d__Bacteria	p__Actinomycetota	c__Actinomycetes	o__Micrococcales	f__Microbacteriaceae	g__Microbacterium	s__Microbacterium_pygmaeum	4	0	2	4	14	6	2	8	2	42
d__Bacteria	k__unclassified_d__Bacteria	p__Actinomycetota	c__Actinomycetes	o__Micrococcales	f__Microbacteriaceae	g__Microbacterium	s__Microbacterium_sp.	932	626	772	116	140	136	304	328	298	3652
d__Bacteria	k__unclassified_d__Bacteria	p__Actinomycetota	c__Actinomycetes	o__Micrococcales	f__Microbacteriaceae	g__Microbacterium	s__Microbacterium_sp._14-71-5	14	18	22	24	6	12	8	8	10	122
d__Bacteria	k__unclassified_d__Bacteria	p__Actinomycetota	c__Actinomycetes	o__Micrococcales	f__Microbacteriaceae	g__Microbacterium	s__Microbacterium_sp._ASV49	40	84	40	46	38	16	10	24	14	312
d__Bacteria	k__unclassified_d__Bacteria	p__Actinomycetota	c__Actinomycetes	o__Micrococcales	f__Microbacteriaceae	g__Microbacterium	s__Microbacterium_sp._B19	18	14	8	8	14	14	6	10	10	102
d__Bacteria	k__unclassified_d__Bacteria	p__Actinomycetota	c__Actinomycetes	o__Micrococcales	f__Microbacteriaceae	g__Microbacterium	s__Microbacterium_sp._BK668	4	0	4	12	4	0	0	6	0	30
d__Bacteria	k__unclassified_d__Bacteria	p__Actinomycetota	c__Actinomycetes	o__Micrococcales	f__Microbacteriaceae	g__Microbacterium	s__Microbacterium_sp._BR1	126	14	36	0	4	0	20	6	12	218
d__Bacteria	k__unclassified_d__Bacteria	p__Actinomycetota	c__Actinomycetes	o__Micrococcales	f__Microbacteriaceae	g__Microbacterium	s__Microbacterium_sp._Bi128	2	0	10	0	0	0	6	6	4	28
d__Bacteria	k__unclassified_d__Bacteria	p__Actinomycetota	c__Actinomycetes	o__Micrococcales	f__Microbacteriaceae	g__Microbacterium	s__Microbacterium_sp._C448	318	198	304	8	4	4	50	82	66	1034
d__Bacteria	k__unclassified_d__Bacteria	p__Actinomycetota	c__Actinomycetes	o__Micrococcales	f__Microbacteriaceae	g__Microbacterium	s__Microbacterium_sp._CFH_31415	0	2	0	0	0	0	0	0	0	2
d__Bacteria	k__unclassified_d__Bacteria	p__Actinomycetota	c__Actinomycetes	o__Micrococcales	f__Microbacteriaceae	g__Microbacterium	s__Microbacterium_sp._CH12i	4	0	4	4	6	2	0	8	2	30
d__Bacteria	k__unclassified_d__Bacteria	p__Actinomycetota	c__Actinomycetes	o__Micrococcales	f__Microbacteriaceae	g__Microbacterium	s__Microbacterium_sp._CJ77	14	20	34	0	0	0	4	10	10	92
d__Bacteria	k__unclassified_d__Bacteria	p__Actinomycetota	c__Actinomycetes	o__Micrococcales	f__Microbacteriaceae	g__Microbacterium	s__Microbacterium_sp._CPCC_204701	0	4	0	0	0	0	0	0	0	4
d__Bacteria	k__unclassified_d__Bacteria	p__Actinomycetota	c__Actinomycetes	o__Micrococcales	f__Microbacteriaceae	g__Microbacterium	s__Microbacterium_sp._EF45047	2	0	2	0	0	0	0	4	2	10
d__Bacteria	k__unclassified_d__Bacteria	p__Actinomycetota	c__Actinomycetes	o__Micrococcales	f__Microbacteriaceae	g__Microbacterium	s__Microbacterium_sp._H6	6	2	16	6	0	2	6	4	6	48
d__Bacteria	k__unclassified_d__Bacteria	p__Actinomycetota	c__Actinomycetes	o__Micrococcales	f__Microbacteriaceae	g__Microbacterium	s__Microbacterium_sp._HMWF026	12	4	2	0	0	0	2	0	0	20
d__Bacteria	k__unclassified_d__Bacteria	p__Actinomycetota	c__Actinomycetes	o__Micrococcales	f__Microbacteriaceae	g__Microbacterium	s__Microbacterium_sp._Kw_RZR3	2	0	0	0	4	0	0	4	2	12
d__Bacteria	k__unclassified_d__Bacteria	p__Actinomycetota	c__Actinomycetes	o__Micrococcales	f__Microbacteriaceae	g__Microbacterium	s__Microbacterium_sp._RU33B	2	0	10	0	0	0	0	0	0	12
d__Bacteria	k__unclassified_d__Bacteria	p__Actinomycetota	c__Actinomycetes	o__Micrococcales	f__Microbacteriaceae	g__Microbacterium	s__Microbacterium_sp._Root61	0	0	0	0	0	0	0	0	10	10
d__Bacteria	k__unclassified_d__Bacteria	p__Actinomycetota	c__Actinomycetes	o__Micrococcales	f__Microbacteriaceae	g__Microbacterium	s__Microbacterium_sp._SCN_71-21	2	0	2	0	0	0	0	20	4	28
d__Bacteria	k__unclassified_d__Bacteria	p__Actinomycetota	c__Actinomycetes	o__Micrococcales	f__Microbacteriaceae	g__Microbacterium	s__Microbacterium_sp._SLBN-146	18	2	4	0	0	0	6	0	2	32
d__Bacteria	k__unclassified_d__Bacteria	p__Actinomycetota	c__Actinomycetes	o__Micrococcales	f__Microbacteriaceae	g__Microbacterium	s__Microbacterium_sp._SSW1-49	2	6	0	0	0	0	0	0	0	8
d__Bacteria	k__unclassified_d__Bacteria	p__Actinomycetota	c__Actinomycetes	o__Micrococcales	f__Microbacteriaceae	g__Microbacterium	s__Microbacterium_sp._VKM_Ac-2923	0	4	2	0	4	0	0	0	0	10
d__Bacteria	k__unclassified_d__Bacteria	p__Actinomycetota	c__Actinomycetes	o__Micrococcales	f__Microbacteriaceae	g__Microbacterium	s__Microbacterium_sp._zg.Y909	26	14	24	10	14	14	16	24	24	166
d__Bacteria	k__unclassified_d__Bacteria	p__Actinomycetota	c__Actinomycetes	o__Micrococcales	f__Microbacteriaceae	g__Microbacterium	s__Microbacterium_testaceum	14	0	2	0	0	0	6	2	4	28
d__Bacteria	k__unclassified_d__Bacteria	p__Actinomycetota	c__Actinomycetes	o__Micrococcales	f__Microbacteriaceae	g__Microcella	s__Microcella_alkalica	0	0	4	4	6	2	0	2	0	18
d__Bacteria	k__unclassified_d__Bacteria	p__Actinomycetota	c__Actinomycetes	o__Micrococcales	f__Microbacteriaceae	g__Microcella	s__Microcella_flavibacter	0	2	8	6	0	6	4	6	12	44
d__Bacteria	k__unclassified_d__Bacteria	p__Actinomycetota	c__Actinomycetes	o__Micrococcales	f__Microbacteriaceae	g__Microcella	s__Microcella_putealis	8	2	0	2	4	4	4	2	12	38
d__Bacteria	k__unclassified_d__Bacteria	p__Actinomycetota	c__Actinomycetes	o__Micrococcales	f__Microbacteriaceae	g__Microcella	s__Microcella_sp.	18	24	16	14	2	6	22	42	10	154
d__Bacteria	k__unclassified_d__Bacteria	p__Actinomycetota	c__Actinomycetes	o__Micrococcales	f__Microbacteriaceae	g__Microcella	s__Microcella_sp._MMS21-STM10	8	4	2	6	4	14	0	4	6	48
d__Bacteria	k__unclassified_d__Bacteria	p__Actinomycetota	c__Actinomycetes	o__Micrococcales	f__Microbacteriaceae	g__Microcella	s__Microcella_sp._MMS21-STM26	8	10	2	10	18	12	6	10	2	78
d__Bacteria	k__unclassified_d__Bacteria	p__Actinomycetota	c__Actinomycetes	o__Micrococcales	f__Microbacteriaceae	g__Microcella	s__Yonghaparkia_sp._Root332	2	6	0	2	0	2	8	6	0	26
d__Bacteria	k__unclassified_d__Bacteria	p__Actinomycetota	c__Actinomycetes	o__Micrococcales	f__Microbacteriaceae	g__Microterricola	s__Microterricola_pindariensis	0	2	2	2	0	0	0	0	0	6
d__Bacteria	k__unclassified_d__Bacteria	p__Actinomycetota	c__Actinomycetes	o__Micrococcales	f__Microbacteriaceae	g__Mycetocola	s__Mycetocola_manganoxydans	26	38	52	30	40	30	18	56	38	328
d__Bacteria	k__unclassified_d__Bacteria	p__Actinomycetota	c__Actinomycetes	o__Micrococcales	f__Microbacteriaceae	g__Mycetocola	s__Mycetocola_miduiensis	0	8	12	8	4	0	8	12	8	60
d__Bacteria	k__unclassified_d__Bacteria	p__Actinomycetota	c__Actinomycetes	o__Micrococcales	f__Microbacteriaceae	g__Mycetocola	s__Mycetocola_sp.	4	4	4	2	2	4	0	6	6	32
d__Bacteria	k__unclassified_d__Bacteria	p__Actinomycetota	c__Actinomycetes	o__Micrococcales	f__Microbacteriaceae	g__Naasia	s__Naasia_aerilata	14	4	10	0	2	4	4	2	6	46
d__Bacteria	k__unclassified_d__Bacteria	p__Actinomycetota	c__Actinomycetes	o__Micrococcales	f__Microbacteriaceae	g__Naasia	s__Naasia_lichenicola	6	12	0	8	12	0	2	0	6	46
d__Bacteria	k__unclassified_d__Bacteria	p__Actinomycetota	c__Actinomycetes	o__Micrococcales	f__Microbacteriaceae	g__Naasia	s__Naasia_sp.	34	22	42	36	26	38	32	24	32	286
d__Bacteria	k__unclassified_d__Bacteria	p__Actinomycetota	c__Actinomycetes	o__Micrococcales	f__Microbacteriaceae	g__Planctomonas	s__Planctomonas_psychrotolerans	2	0	0	4	0	0	0	0	0	6
d__Bacteria	k__unclassified_d__Bacteria	p__Actinomycetota	c__Actinomycetes	o__Micrococcales	f__Microbacteriaceae	g__Planctomonas	s__Planctomonas_sp._JC2975	0	0	6	0	0	0	0	0	0	6
d__Bacteria	k__unclassified_d__Bacteria	p__Actinomycetota	c__Actinomycetes	o__Micrococcales	f__Microbacteriaceae	g__Pontimonas	s__Pontimonas_sp.	0	0	0	0	4	0	2	2	0	8
d__Bacteria	k__unclassified_d__Bacteria	p__Actinomycetota	c__Actinomycetes	o__Micrococcales	f__Microbacteriaceae	g__Protaetiibacter	s__Protaetiibacter_intestinalis	34	46	28	42	22	46	30	70	30	348
d__Bacteria	k__unclassified_d__Bacteria	p__Actinomycetota	c__Actinomycetes	o__Micrococcales	f__Microbacteriaceae	g__Protaetiibacter	s__Protaetiibacter_larvae	50	38	28	78	40	68	26	38	22	388
d__Bacteria	k__unclassified_d__Bacteria	p__Actinomycetota	c__Actinomycetes	o__Micrococcales	f__Microbacteriaceae	g__Protaetiibacter	s__Protaetiibacter_mangrovi	18	6	8	22	18	10	14	12	14	122
d__Bacteria	k__unclassified_d__Bacteria	p__Actinomycetota	c__Actinomycetes	o__Micrococcales	f__Microbacteriaceae	g__Protaetiibacter	s__Protaetiibacter_sp._SSC-01	36	30	46	54	40	50	34	50	24	364
d__Bacteria	k__unclassified_d__Bacteria	p__Actinomycetota	c__Actinomycetes	o__Micrococcales	f__Microbacteriaceae	g__Pseudoclavibacter	s__Pseudoclavibacter_helvolus	2	0	0	2	0	4	0	6	4	18
d__Bacteria	k__unclassified_d__Bacteria	p__Actinomycetota	c__Actinomycetes	o__Micrococcales	f__Microbacteriaceae	g__Pseudoclavibacter	s__Pseudoclavibacter_sp.	0	0	2	2	0	0	0	2	2	8
d__Bacteria	k__unclassified_d__Bacteria	p__Actinomycetota	c__Actinomycetes	o__Micrococcales	f__Microbacteriaceae	g__Pseudoclavibacter	s__Pseudoclavibacter_triregionum	0	0	0	0	0	0	4	8	2	14
d__Bacteria	k__unclassified_d__Bacteria	p__Actinomycetota	c__Actinomycetes	o__Micrococcales	f__Microbacteriaceae	g__Pseudolysinimonas	s__Pseudolysinimonas_kribbensis	62	54	50	66	58	54	40	34	64	482
d__Bacteria	k__unclassified_d__Bacteria	p__Actinomycetota	c__Actinomycetes	o__Micrococcales	f__Microbacteriaceae	g__Pseudolysinimonas	s__Pseudolysinimonas_yzui	84	114	118	154	168	146	78	74	98	1034
d__Bacteria	k__unclassified_d__Bacteria	p__Actinomycetota	c__Actinomycetes	o__Micrococcales	f__Microbacteriaceae	g__Rathayibacter	s__Rathayibacter_agropyri	4	8	4	2	2	2	0	2	4	28
d__Bacteria	k__unclassified_d__Bacteria	p__Actinomycetota	c__Actinomycetes	o__Micrococcales	f__Microbacteriaceae	g__Rathayibacter	s__Rathayibacter_oskolensis	20	6	26	20	12	16	8	36	32	176
d__Bacteria	k__unclassified_d__Bacteria	p__Actinomycetota	c__Actinomycetes	o__Micrococcales	f__Microbacteriaceae	g__Rathayibacter	s__Rathayibacter_sp.	0	0	4	0	0	0	0	0	0	4
d__Bacteria	k__unclassified_d__Bacteria	p__Actinomycetota	c__Actinomycetes	o__Micrococcales	f__Microbacteriaceae	g__Rathayibacter	s__Rathayibacter_sp._AY1D7	4	0	2	2	0	2	2	2	0	14
d__Bacteria	k__unclassified_d__Bacteria	p__Actinomycetota	c__Actinomycetes	o__Micrococcales	f__Microbacteriaceae	g__Rathayibacter	s__Rathayibacter_sp._AY2B3	0	0	0	0	0	2	8	2	8	20
d__Bacteria	k__unclassified_d__Bacteria	p__Actinomycetota	c__Actinomycetes	o__Micrococcales	f__Microbacteriaceae	g__Rathayibacter	s__Rathayibacter_sp._VKM_Ac-2857	0	0	2	2	0	0	0	2	0	6
d__Bacteria	k__unclassified_d__Bacteria	p__Actinomycetota	c__Actinomycetes	o__Micrococcales	f__Microbacteriaceae	g__Rathayibacter	s__Rathayibacter_tanaceti	12	18	16	6	2	4	12	8	14	92
d__Bacteria	k__unclassified_d__Bacteria	p__Actinomycetota	c__Actinomycetes	o__Micrococcales	f__Microbacteriaceae	g__Rhodoglobus	s__Rhodoglobus_sp.	124	110	146	146	126	154	220	246	208	1480
d__Bacteria	k__unclassified_d__Bacteria	p__Actinomycetota	c__Actinomycetes	o__Micrococcales	f__Microbacteriaceae	g__Rhodoluna	s__Rhodoluna_sp.	2	12	4	6	4	2	6	22	4	62
d__Bacteria	k__unclassified_d__Bacteria	p__Actinomycetota	c__Actinomycetes	o__Micrococcales	f__Microbacteriaceae	g__Salinibacterium	s__Salinibacterium_sp.	38	42	28	46	36	28	48	42	38	346
d__Bacteria	k__unclassified_d__Bacteria	p__Actinomycetota	c__Actinomycetes	o__Micrococcales	f__Microbacteriaceae	g__Salinibacterium	s__Salinibacterium_sp._G-O1	2	4	12	22	22	14	10	4	14	104
d__Bacteria	k__unclassified_d__Bacteria	p__Actinomycetota	c__Actinomycetes	o__Micrococcales	f__Microbacteriaceae	g__Salinibacterium	s__Salinibacterium_sp._NK8237	6	4	4	2	6	2	4	2	12	42
d__Bacteria	k__unclassified_d__Bacteria	p__Actinomycetota	c__Actinomycetes	o__Micrococcales	f__Microbacteriaceae	g__Salinibacterium	s__Salinibacterium_sp._ZJ450	0	0	0	0	4	0	2	2	4	12
d__Bacteria	k__unclassified_d__Bacteria	p__Actinomycetota	c__Actinomycetes	o__Micrococcales	f__Microbacteriaceae	g__Salinibacterium	s__Salinibacterium_sp._ZJ454	0	2	0	2	2	0	0	0	0	6
d__Bacteria	k__unclassified_d__Bacteria	p__Actinomycetota	c__Actinomycetes	o__Micrococcales	f__Microbacteriaceae	g__Salinibacterium	s__Salinibacterium_sp._ZJ70	8	2	10	10	8	28	10	0	0	76
d__Bacteria	k__unclassified_d__Bacteria	p__Actinomycetota	c__Actinomycetes	o__Micrococcales	f__Microbacteriaceae	g__Schumannella	s__Schumannella_luteola	82	96	82	92	114	98	60	86	90	800
d__Bacteria	k__unclassified_d__Bacteria	p__Actinomycetota	c__Actinomycetes	o__Micrococcales	f__Microbacteriaceae	g__Schumannella	s__Schumannella_soli	0	0	0	0	0	0	0	10	0	10
d__Bacteria	k__unclassified_d__Bacteria	p__Actinomycetota	c__Actinomycetes	o__Micrococcales	f__Microbacteriaceae	g__Schumannella	s__Schumannella_sp.	788	822	870	1360	1208	1244	732	854	816	8694
d__Bacteria	k__unclassified_d__Bacteria	p__Actinomycetota	c__Actinomycetes	o__Micrococcales	f__Microbacteriaceae	g__Schumannella	s__Schumannella_sp._10F1B-5-1	8	16	12	20	10	10	32	26	10	144
d__Bacteria	k__unclassified_d__Bacteria	p__Actinomycetota	c__Actinomycetes	o__Micrococcales	f__Microbacteriaceae	g__Subtercola	s__Subtercola_boreus	2	0	0	0	0	0	0	4	0	6
d__Bacteria	k__unclassified_d__Bacteria	p__Actinomycetota	c__Actinomycetes	o__Micrococcales	f__Microbacteriaceae	g__Subtercola	s__Subtercola_sp.	68	46	32	90	98	62	28	36	32	492
d__Bacteria	k__unclassified_d__Bacteria	p__Actinomycetota	c__Actinomycetes	o__Micrococcales	f__Microbacteriaceae	g__Terrimesophilobacter	s__Terrimesophilobacter_mesophilus	2	2	10	6	16	16	8	4	8	72
d__Bacteria	k__unclassified_d__Bacteria	p__Actinomycetota	c__Actinomycetes	o__Micrococcales	f__Micrococcaceae	g__Arthrobacter	s__Arthrobacter_alpinus	8	2	6	8	2	16	0	4	0	46
d__Bacteria	k__unclassified_d__Bacteria	p__Actinomycetota	c__Actinomycetes	o__Micrococcales	f__Micrococcaceae	g__Arthrobacter	s__Arthrobacter_cavernae	0	0	0	0	2	0	2	2	2	8
d__Bacteria	k__unclassified_d__Bacteria	p__Actinomycetota	c__Actinomycetes	o__Micrococcales	f__Micrococcaceae	g__Arthrobacter	s__Arthrobacter_celericrescens	4	2	2	0	2	0	0	2	0	12
d__Bacteria	k__unclassified_d__Bacteria	p__Actinomycetota	c__Actinomycetes	o__Micrococcales	f__Micrococcaceae	g__Arthrobacter	s__Arthrobacter_crystallopoietes	6	14	12	4	0	10	6	12	8	72
d__Bacteria	k__unclassified_d__Bacteria	p__Actinomycetota	c__Actinomycetes	o__Micrococcales	f__Micrococcaceae	g__Arthrobacter	s__Arthrobacter_deserti	2	8	2	0	0	2	0	0	0	14
d__Bacteria	k__unclassified_d__Bacteria	p__Actinomycetota	c__Actinomycetes	o__Micrococcales	f__Micrococcaceae	g__Arthrobacter	s__Arthrobacter_globiformis	12	20	28	0	0	0	30	34	26	150
d__Bacteria	k__unclassified_d__Bacteria	p__Actinomycetota	c__Actinomycetes	o__Micrococcales	f__Micrococcaceae	g__Arthrobacter	s__Arthrobacter_mangrovi	0	0	4	0	2	4	0	0	0	10
d__Bacteria	k__unclassified_d__Bacteria	p__Actinomycetota	c__Actinomycetes	o__Micrococcales	f__Micrococcaceae	g__Arthrobacter	s__Arthrobacter_mobilis	12	6	18	14	4	22	10	10	12	108
d__Bacteria	k__unclassified_d__Bacteria	p__Actinomycetota	c__Actinomycetes	o__Micrococcales	f__Micrococcaceae	g__Arthrobacter	s__Arthrobacter_ramosus	0	0	0	0	0	0	4	6	2	12
d__Bacteria	k__unclassified_d__Bacteria	p__Actinomycetota	c__Actinomycetes	o__Micrococcales	f__Micrococcaceae	g__Arthrobacter	s__Arthrobacter_roseus	0	4	0	0	0	2	0	0	2	8
d__Bacteria	k__unclassified_d__Bacteria	p__Actinomycetota	c__Actinomycetes	o__Micrococcales	f__Micrococcaceae	g__Arthrobacter	s__Arthrobacter_sp.	228	302	232	746	712	834	336	298	256	3944
d__Bacteria	k__unclassified_d__Bacteria	p__Actinomycetota	c__Actinomycetes	o__Micrococcales	f__Micrococcaceae	g__Arthrobacter	s__Arthrobacter_sp._AK-YN10	96	182	118	18	4	20	190	218	154	1000
d__Bacteria	k__unclassified_d__Bacteria	p__Actinomycetota	c__Actinomycetes	o__Micrococcales	f__Micrococcaceae	g__Arthrobacter	s__Arthrobacter_sp._AK01	16	10	6	0	0	2	10	34	20	98
d__Bacteria	k__unclassified_d__Bacteria	p__Actinomycetota	c__Actinomycetes	o__Micrococcales	f__Micrococcaceae	g__Arthrobacter	s__Arthrobacter_sp._ATCC_21022	8	10	10	0	0	2	10	16	10	66
d__Bacteria	k__unclassified_d__Bacteria	p__Actinomycetota	c__Actinomycetes	o__Micrococcales	f__Micrococcaceae	g__Arthrobacter	s__Arthrobacter_sp._B2a2-09	18	16	10	2	0	4	28	34	26	138
d__Bacteria	k__unclassified_d__Bacteria	p__Actinomycetota	c__Actinomycetes	o__Micrococcales	f__Micrococcaceae	g__Arthrobacter	s__Arthrobacter_sp._Bi26	2	4	0	2	0	0	0	2	0	10
d__Bacteria	k__unclassified_d__Bacteria	p__Actinomycetota	c__Actinomycetes	o__Micrococcales	f__Micrococcaceae	g__Arthrobacter	s__Arthrobacter_sp._CAL618	6	0	0	0	2	0	0	0	0	8
d__Bacteria	k__unclassified_d__Bacteria	p__Actinomycetota	c__Actinomycetes	o__Micrococcales	f__Micrococcaceae	g__Arthrobacter	s__Arthrobacter_sp._CAU_1506	14	8	14	6	4	20	12	30	34	142
d__Bacteria	k__unclassified_d__Bacteria	p__Actinomycetota	c__Actinomycetes	o__Micrococcales	f__Micrococcaceae	g__Arthrobacter	s__Arthrobacter_sp._Cr_A7	0	4	8	0	0	0	0	4	0	16
d__Bacteria	k__unclassified_d__Bacteria	p__Actinomycetota	c__Actinomycetes	o__Micrococcales	f__Micrococcaceae	g__Arthrobacter	s__Arthrobacter_sp._ES3-54	8	2	0	0	0	0	0	4	6	20
d__Bacteria	k__unclassified_d__Bacteria	p__Actinomycetota	c__Actinomycetes	o__Micrococcales	f__Micrococcaceae	g__Arthrobacter	s__Arthrobacter_sp._H20	6	0	6	2	0	0	0	2	2	18
d__Bacteria	k__unclassified_d__Bacteria	p__Actinomycetota	c__Actinomycetes	o__Micrococcales	f__Micrococcaceae	g__Arthrobacter	s__Arthrobacter_sp._H41	0	2	0	0	0	0	0	0	2	4
d__Bacteria	k__unclassified_d__Bacteria	p__Actinomycetota	c__Actinomycetes	o__Micrococcales	f__Micrococcaceae	g__Arthrobacter	s__Arthrobacter_sp._HMWF013	18	30	34	16	6	22	24	30	28	208
d__Bacteria	k__unclassified_d__Bacteria	p__Actinomycetota	c__Actinomycetes	o__Micrococcales	f__Micrococcaceae	g__Arthrobacter	s__Arthrobacter_sp._Hiyo1	6	14	14	0	0	2	6	28	10	80
d__Bacteria	k__unclassified_d__Bacteria	p__Actinomycetota	c__Actinomycetes	o__Micrococcales	f__Micrococcaceae	g__Arthrobacter	s__Arthrobacter_sp._Hiyo4	14	0	8	0	0	2	22	16	16	78
d__Bacteria	k__unclassified_d__Bacteria	p__Actinomycetota	c__Actinomycetes	o__Micrococcales	f__Micrococcaceae	g__Arthrobacter	s__Arthrobacter_sp._Hiyo6	4	12	2	0	2	0	12	8	8	48
d__Bacteria	k__unclassified_d__Bacteria	p__Actinomycetota	c__Actinomycetes	o__Micrococcales	f__Micrococcaceae	g__Arthrobacter	s__Arthrobacter_sp._Hiyo8	24	24	20	0	0	4	36	42	30	180
d__Bacteria	k__unclassified_d__Bacteria	p__Actinomycetota	c__Actinomycetes	o__Micrococcales	f__Micrococcaceae	g__Arthrobacter	s__Arthrobacter_sp._ISL-48	2	0	0	0	0	0	0	0	2	4
d__Bacteria	k__unclassified_d__Bacteria	p__Actinomycetota	c__Actinomycetes	o__Micrococcales	f__Micrococcaceae	g__Arthrobacter	s__Arthrobacter_sp._ISL-72	0	2	0	0	0	0	4	0	0	6
d__Bacteria	k__unclassified_d__Bacteria	p__Actinomycetota	c__Actinomycetes	o__Micrococcales	f__Micrococcaceae	g__Arthrobacter	s__Arthrobacter_sp._ISL-85	40	58	60	32	32	54	32	40	60	408
d__Bacteria	k__unclassified_d__Bacteria	p__Actinomycetota	c__Actinomycetes	o__Micrococcales	f__Micrococcaceae	g__Arthrobacter	s__Arthrobacter_sp._ISL-95	2	14	2	0	0	0	6	6	6	36
d__Bacteria	k__unclassified_d__Bacteria	p__Actinomycetota	c__Actinomycetes	o__Micrococcales	f__Micrococcaceae	g__Arthrobacter	s__Arthrobacter_sp._M2012083	10	4	10	0	0	0	34	8	12	78
d__Bacteria	k__unclassified_d__Bacteria	p__Actinomycetota	c__Actinomycetes	o__Micrococcales	f__Micrococcaceae	g__Arthrobacter	s__Arthrobacter_sp._M4	6	12	8	0	0	0	0	2	0	28
d__Bacteria	k__unclassified_d__Bacteria	p__Actinomycetota	c__Actinomycetes	o__Micrococcales	f__Micrococcaceae	g__Arthrobacter	s__Arthrobacter_sp._MA-N2	50	82	40	38	30	50	26	36	28	380
d__Bacteria	k__unclassified_d__Bacteria	p__Actinomycetota	c__Actinomycetes	o__Micrococcales	f__Micrococcaceae	g__Arthrobacter	s__Arthrobacter_sp._MAHUQ-56	16	30	34	0	0	0	28	24	28	160
d__Bacteria	k__unclassified_d__Bacteria	p__Actinomycetota	c__Actinomycetes	o__Micrococcales	f__Micrococcaceae	g__Arthrobacter	s__Arthrobacter_sp._NQ4	2	0	0	2	0	0	2	2	0	8
d__Bacteria	k__unclassified_d__Bacteria	p__Actinomycetota	c__Actinomycetes	o__Micrococcales	f__Micrococcaceae	g__Arthrobacter	s__Arthrobacter_sp._NicSoilE8	34	44	64	0	0	2	56	88	62	350
d__Bacteria	k__unclassified_d__Bacteria	p__Actinomycetota	c__Actinomycetes	o__Micrococcales	f__Micrococcaceae	g__Arthrobacter	s__Arthrobacter_sp._P2b	2	4	0	0	0	0	0	4	6	16
d__Bacteria	k__unclassified_d__Bacteria	p__Actinomycetota	c__Actinomycetes	o__Micrococcales	f__Micrococcaceae	g__Arthrobacter	s__Arthrobacter_sp._PGP41	2	4	4	0	0	0	10	4	2	26
d__Bacteria	k__unclassified_d__Bacteria	p__Actinomycetota	c__Actinomycetes	o__Micrococcales	f__Micrococcaceae	g__Arthrobacter	s__Arthrobacter_sp._PM3	14	8	12	14	12	8	8	8	24	108
d__Bacteria	k__unclassified_d__Bacteria	p__Actinomycetota	c__Actinomycetes	o__Micrococcales	f__Micrococcaceae	g__Arthrobacter	s__Arthrobacter_sp._PsM3	4	2	14	4	10	12	10	16	2	74
d__Bacteria	k__unclassified_d__Bacteria	p__Actinomycetota	c__Actinomycetes	o__Micrococcales	f__Micrococcaceae	g__Arthrobacter	s__Arthrobacter_sp._RT-1	12	2	10	0	0	0	2	6	2	34
d__Bacteria	k__unclassified_d__Bacteria	p__Actinomycetota	c__Actinomycetes	o__Micrococcales	f__Micrococcaceae	g__Arthrobacter	s__Arthrobacter_sp._Rue61a	12	24	8	0	0	0	14	10	14	82
d__Bacteria	k__unclassified_d__Bacteria	p__Actinomycetota	c__Actinomycetes	o__Micrococcales	f__Micrococcaceae	g__Arthrobacter	s__Arthrobacter_sp._SF27	0	4	0	0	2	0	0	0	0	6
d__Bacteria	k__unclassified_d__Bacteria	p__Actinomycetota	c__Actinomycetes	o__Micrococcales	f__Micrococcaceae	g__Arthrobacter	s__Arthrobacter_sp._SO5	4	8	8	0	0	0	2	0	0	22
d__Bacteria	k__unclassified_d__Bacteria	p__Actinomycetota	c__Actinomycetes	o__Micrococcales	f__Micrococcaceae	g__Arthrobacter	s__Arthrobacter_sp._Soil761	16	10	14	2	0	0	6	18	14	80
d__Bacteria	k__unclassified_d__Bacteria	p__Actinomycetota	c__Actinomycetes	o__Micrococcales	f__Micrococcaceae	g__Arthrobacter	s__Arthrobacter_sp._StoSoilA2	12	2	6	0	2	0	12	4	14	52
d__Bacteria	k__unclassified_d__Bacteria	p__Actinomycetota	c__Actinomycetes	o__Micrococcales	f__Micrococcaceae	g__Arthrobacter	s__Arthrobacter_sp._StoSoilB13	44	102	64	2	4	6	48	78	70	418
d__Bacteria	k__unclassified_d__Bacteria	p__Actinomycetota	c__Actinomycetes	o__Micrococcales	f__Micrococcaceae	g__Arthrobacter	s__Arthrobacter_sp._StoSoilB20	4	4	6	0	0	0	2	0	2	18
d__Bacteria	k__unclassified_d__Bacteria	p__Actinomycetota	c__Actinomycetes	o__Micrococcales	f__Micrococcaceae	g__Arthrobacter	s__Arthrobacter_sp._StoSoilB5	8	12	22	0	0	0	22	18	8	90
d__Bacteria	k__unclassified_d__Bacteria	p__Actinomycetota	c__Actinomycetes	o__Micrococcales	f__Micrococcaceae	g__Arthrobacter	s__Arthrobacter_sp._U41	0	0	10	0	2	0	4	4	2	22
d__Bacteria	k__unclassified_d__Bacteria	p__Actinomycetota	c__Actinomycetes	o__Micrococcales	f__Micrococcaceae	g__Arthrobacter	s__Arthrobacter_sp._UCD-GKA	10	6	6	24	10	14	6	8	8	92
d__Bacteria	k__unclassified_d__Bacteria	p__Actinomycetota	c__Actinomycetes	o__Micrococcales	f__Micrococcaceae	g__Arthrobacter	s__Arthrobacter_sp._UNC362MFTsu5.1	22	34	22	42	22	32	28	36	40	278
d__Bacteria	k__unclassified_d__Bacteria	p__Actinomycetota	c__Actinomycetes	o__Micrococcales	f__Micrococcaceae	g__Arthrobacter	s__Arthrobacter_sp._W1	2	2	6	2	2	2	0	2	2	20
d__Bacteria	k__unclassified_d__Bacteria	p__Actinomycetota	c__Actinomycetes	o__Micrococcales	f__Micrococcaceae	g__Arthrobacter	s__Arthrobacter_sp._YA7-1	2	2	0	4	6	2	10	10	12	48
d__Bacteria	k__unclassified_d__Bacteria	p__Actinomycetota	c__Actinomycetes	o__Micrococcales	f__Micrococcaceae	g__Arthrobacter	s__Arthrobacter_sp._YN	4	12	4	16	8	4	6	2	10	66
d__Bacteria	k__unclassified_d__Bacteria	p__Actinomycetota	c__Actinomycetes	o__Micrococcales	f__Micrococcaceae	g__Arthrobacter	s__Arthrobacter_sp._ZXY-2	56	50	62	2	0	0	32	64	40	306
d__Bacteria	k__unclassified_d__Bacteria	p__Actinomycetota	c__Actinomycetes	o__Micrococcales	f__Micrococcaceae	g__Arthrobacter	s__Arthrobacter_sp._cf158	6	6	12	0	0	0	6	2	6	38
d__Bacteria	k__unclassified_d__Bacteria	p__Actinomycetota	c__Actinomycetes	o__Micrococcales	f__Micrococcaceae	g__Arthrobacter	s__Arthrobacter_sp._efr-133-TYG-104	6	2	2	0	0	0	4	2	0	16
d__Bacteria	k__unclassified_d__Bacteria	p__Actinomycetota	c__Actinomycetes	o__Micrococcales	f__Micrococcaceae	g__Arthrobacter	s__Arthrobacter_sp._efr-133-TYG-120	8	8	12	8	12	4	4	0	4	60
d__Bacteria	k__unclassified_d__Bacteria	p__Actinomycetota	c__Actinomycetes	o__Micrococcales	f__Micrococcaceae	g__Arthrobacter	s__Arthrobacter_sp._fls2-241-R2A-200	4	2	2	0	0	0	2	6	6	22
d__Bacteria	k__unclassified_d__Bacteria	p__Actinomycetota	c__Actinomycetes	o__Micrococcales	f__Micrococcaceae	g__Arthrobacter	s__Arthrobacter_sp._zg.Y820	4	2	2	0	2	2	6	0	0	18
d__Bacteria	k__unclassified_d__Bacteria	p__Actinomycetota	c__Actinomycetes	o__Micrococcales	f__Micrococcaceae	g__Arthrobacter	s__Arthrobacter_stackebrandtii	4	6	6	0	0	0	2	2	4	24
d__Bacteria	k__unclassified_d__Bacteria	p__Actinomycetota	c__Actinomycetes	o__Micrococcales	f__Micrococcaceae	g__Citricoccus	s__Citricoccus_muralis	0	2	2	6	4	2	0	2	2	20
d__Bacteria	k__unclassified_d__Bacteria	p__Actinomycetota	c__Actinomycetes	o__Micrococcales	f__Micrococcaceae	g__Enteractinococcus	s__Enteractinococcus_coprophilus	0	0	0	0	0	2	0	0	0	2
d__Bacteria	k__unclassified_d__Bacteria	p__Actinomycetota	c__Actinomycetes	o__Micrococcales	f__Micrococcaceae	g__Glutamicibacter	s__Glutamicibacter_soli	2	4	10	0	8	2	4	6	0	36
d__Bacteria	k__unclassified_d__Bacteria	p__Actinomycetota	c__Actinomycetes	o__Micrococcales	f__Micrococcaceae	g__Glutamicibacter	s__Glutamicibacter_sp.	12	2	6	2	2	0	6	0	8	38
d__Bacteria	k__unclassified_d__Bacteria	p__Actinomycetota	c__Actinomycetes	o__Micrococcales	f__Micrococcaceae	g__Glutamicibacter	s__Glutamicibacter_sp._V16R2B1	4	8	14	12	4	4	14	6	6	72
d__Bacteria	k__unclassified_d__Bacteria	p__Actinomycetota	c__Actinomycetes	o__Micrococcales	f__Micrococcaceae	g__Kocuria	s__Kocuria_palustris	4	4	2	6	2	2	0	4	6	30
d__Bacteria	k__unclassified_d__Bacteria	p__Actinomycetota	c__Actinomycetes	o__Micrococcales	f__Micrococcaceae	g__Kocuria	s__Kocuria_rosea	6	4	0	0	0	4	0	4	2	20
d__Bacteria	k__unclassified_d__Bacteria	p__Actinomycetota	c__Actinomycetes	o__Micrococcales	f__Micrococcaceae	g__Kocuria	s__Kocuria_sp.	0	2	4	2	0	2	0	0	0	10
d__Bacteria	k__unclassified_d__Bacteria	p__Actinomycetota	c__Actinomycetes	o__Micrococcales	f__Micrococcaceae	g__Kocuria	s__Kocuria_sp._36	0	0	0	0	0	0	2	0	2	4
d__Bacteria	k__unclassified_d__Bacteria	p__Actinomycetota	c__Actinomycetes	o__Micrococcales	f__Micrococcaceae	g__Micrococcus	s__Micrococcus_sp._HSID17228	0	0	0	0	0	2	0	0	0	2
d__Bacteria	k__unclassified_d__Bacteria	p__Actinomycetota	c__Actinomycetes	o__Micrococcales	f__Micrococcaceae	g__Nesterenkonia	s__Nesterenkonia_jeotgali	2	0	0	0	2	2	6	4	0	16
d__Bacteria	k__unclassified_d__Bacteria	p__Actinomycetota	c__Actinomycetes	o__Micrococcales	f__Micrococcaceae	g__Paenarthrobacter	s__Paenarthrobacter_aurescens	0	4	12	0	0	2	2	0	6	26
d__Bacteria	k__unclassified_d__Bacteria	p__Actinomycetota	c__Actinomycetes	o__Micrococcales	f__Micrococcaceae	g__Paenarthrobacter	s__Paenarthrobacter_histidinolovorans	12	6	2	0	0	0	4	14	14	52
d__Bacteria	k__unclassified_d__Bacteria	p__Actinomycetota	c__Actinomycetes	o__Micrococcales	f__Micrococcaceae	g__Paenarthrobacter	s__Paenarthrobacter_ilicis	0	2	4	0	0	0	0	4	0	10
d__Bacteria	k__unclassified_d__Bacteria	p__Actinomycetota	c__Actinomycetes	o__Micrococcales	f__Micrococcaceae	g__Paenarthrobacter	s__Paenarthrobacter_nicotinovorans	182	152	240	100	116	172	262	132	168	1524
d__Bacteria	k__unclassified_d__Bacteria	p__Actinomycetota	c__Actinomycetes	o__Micrococcales	f__Micrococcaceae	g__Paenarthrobacter	s__Paenarthrobacter_nitroguajacolicus	38	74	46	2	2	2	52	60	54	330
d__Bacteria	k__unclassified_d__Bacteria	p__Actinomycetota	c__Actinomycetes	o__Micrococcales	f__Micrococcaceae	g__Paenarthrobacter	s__Paenarthrobacter_sp.	430	562	610	26	20	48	640	804	764	3904
d__Bacteria	k__unclassified_d__Bacteria	p__Actinomycetota	c__Actinomycetes	o__Micrococcales	f__Micrococcaceae	g__Paenarthrobacter	s__Paenarthrobacter_sp._A20	0	2	0	0	0	0	0	4	0	6
d__Bacteria	k__unclassified_d__Bacteria	p__Actinomycetota	c__Actinomycetes	o__Micrococcales	f__Micrococcaceae	g__Paenarthrobacter	s__Paenarthrobacter_sp._AB444	20	22	38	0	0	2	52	38	12	184
d__Bacteria	k__unclassified_d__Bacteria	p__Actinomycetota	c__Actinomycetes	o__Micrococcales	f__Micrococcaceae	g__Paenarthrobacter	s__Paenarthrobacter_sp._CM16	18	28	34	0	2	0	30	46	30	188
d__Bacteria	k__unclassified_d__Bacteria	p__Actinomycetota	c__Actinomycetes	o__Micrococcales	f__Micrococcaceae	g__Paenarthrobacter	s__Paenarthrobacter_sp._JL.01a	30	68	60	2	2	4	54	78	88	386
d__Bacteria	k__unclassified_d__Bacteria	p__Actinomycetota	c__Actinomycetes	o__Micrococcales	f__Micrococcaceae	g__Paenarthrobacter	s__Paenarthrobacter_sp._MMS21-TAE1-1	6	6	10	0	0	0	14	22	6	64
d__Bacteria	k__unclassified_d__Bacteria	p__Actinomycetota	c__Actinomycetes	o__Micrococcales	f__Micrococcaceae	g__Paenarthrobacter	s__Paenarthrobacter_sp._MSM-2-10-13	2	2	4	0	0	0	0	4	0	12
d__Bacteria	k__unclassified_d__Bacteria	p__Actinomycetota	c__Actinomycetes	o__Micrococcales	f__Micrococcaceae	g__Paenarthrobacter	s__Paenarthrobacter_sp._PAE-2	110	184	236	4	8	8	212	238	202	1202
d__Bacteria	k__unclassified_d__Bacteria	p__Actinomycetota	c__Actinomycetes	o__Micrococcales	f__Micrococcaceae	g__Paenarthrobacter	s__Paenarthrobacter_sp._R1	0	0	2	0	0	0	0	0	2	4
d__Bacteria	k__unclassified_d__Bacteria	p__Actinomycetota	c__Actinomycetes	o__Micrococcales	f__Micrococcaceae	g__Paenarthrobacter	s__Paenarthrobacter_sp._TYUT067	2	10	0	0	0	0	2	2	8	24
d__Bacteria	k__unclassified_d__Bacteria	p__Actinomycetota	c__Actinomycetes	o__Micrococcales	f__Micrococcaceae	g__Paenarthrobacter	s__Paenarthrobacter_sp._UW852	2	6	12	0	0	0	4	4	4	32
d__Bacteria	k__unclassified_d__Bacteria	p__Actinomycetota	c__Actinomycetes	o__Micrococcales	f__Micrococcaceae	g__Paenarthrobacter	s__Paenarthrobacter_sp._Y-19	14	40	20	2	0	0	20	14	16	126
d__Bacteria	k__unclassified_d__Bacteria	p__Actinomycetota	c__Actinomycetes	o__Micrococcales	f__Micrococcaceae	g__Paenarthrobacter	s__Paenarthrobacter_sp._YJN-5	142	138	174	4	4	6	170	200	164	1002
d__Bacteria	k__unclassified_d__Bacteria	p__Actinomycetota	c__Actinomycetes	o__Micrococcales	f__Micrococcaceae	g__Paenarthrobacter	s__Paenarthrobacter_ureafaciens	640	808	764	34	4	52	952	1018	864	5136
d__Bacteria	k__unclassified_d__Bacteria	p__Actinomycetota	c__Actinomycetes	o__Micrococcales	f__Micrococcaceae	g__Pseudarthrobacter	s__Pseudarthrobacter_defluvii	0	0	0	0	0	0	0	6	2	8
d__Bacteria	k__unclassified_d__Bacteria	p__Actinomycetota	c__Actinomycetes	o__Micrococcales	f__Micrococcaceae	g__Pseudarthrobacter	s__Pseudarthrobacter_phenanthrenivorans	10	10	20	0	0	0	10	28	20	98
d__Bacteria	k__unclassified_d__Bacteria	p__Actinomycetota	c__Actinomycetes	o__Micrococcales	f__Micrococcaceae	g__Pseudarthrobacter	s__Pseudarthrobacter_polychromogenes	6	4	6	8	8	6	8	10	8	64
d__Bacteria	k__unclassified_d__Bacteria	p__Actinomycetota	c__Actinomycetes	o__Micrococcales	f__Micrococcaceae	g__Pseudarthrobacter	s__Pseudarthrobacter_sp.	22	18	24	2	0	8	24	22	20	140
d__Bacteria	k__unclassified_d__Bacteria	p__Actinomycetota	c__Actinomycetes	o__Micrococcales	f__Micrococcaceae	g__Pseudarthrobacter	s__Pseudarthrobacter_sp._AB1	0	14	2	0	0	0	0	0	0	16
d__Bacteria	k__unclassified_d__Bacteria	p__Actinomycetota	c__Actinomycetes	o__Micrococcales	f__Micrococcaceae	g__Pseudarthrobacter	s__Pseudarthrobacter_sp._AG30	0	0	0	0	0	0	0	0	2	2
d__Bacteria	k__unclassified_d__Bacteria	p__Actinomycetota	c__Actinomycetes	o__Micrococcales	f__Micrococcaceae	g__Pseudarthrobacter	s__Pseudarthrobacter_sp._H3Y2-7	0	2	0	0	0	0	0	4	2	8
d__Bacteria	k__unclassified_d__Bacteria	p__Actinomycetota	c__Actinomycetes	o__Micrococcales	f__Micrococcaceae	g__Pseudarthrobacter	s__Pseudarthrobacter_sp._HLT1-5	2	2	6	0	0	0	10	8	6	34
d__Bacteria	k__unclassified_d__Bacteria	p__Actinomycetota	c__Actinomycetes	o__Micrococcales	f__Micrococcaceae	g__Pseudarthrobacter	s__Pseudarthrobacter_sp._L1SW	6	0	2	0	2	2	2	2	0	16
d__Bacteria	k__unclassified_d__Bacteria	p__Actinomycetota	c__Actinomycetes	o__Micrococcales	f__Micrococcaceae	g__Pseudarthrobacter	s__Pseudarthrobacter_sp._NamE2	4	12	4	0	0	4	4	4	4	36
d__Bacteria	k__unclassified_d__Bacteria	p__Actinomycetota	c__Actinomycetes	o__Micrococcales	f__Micrococcaceae	g__Pseudarthrobacter	s__Pseudarthrobacter_sp._R1	0	10	0	6	2	4	4	4	0	30
d__Bacteria	k__unclassified_d__Bacteria	p__Actinomycetota	c__Actinomycetes	o__Micrococcales	f__Micrococcaceae	g__Pseudarthrobacter	s__Pseudarthrobacter_sulfonivorans	2	4	4	0	0	0	6	4	8	28
d__Bacteria	k__unclassified_d__Bacteria	p__Actinomycetota	c__Actinomycetes	o__Micrococcales	f__Micrococcaceae	g__Rothia	s__Rothia_kristinae	0	0	0	0	2	2	0	0	0	4
d__Bacteria	k__unclassified_d__Bacteria	p__Actinomycetota	c__Actinomycetes	o__Micrococcales	f__Micrococcaceae	g__Rothia	s__Rothia_nasimurium	0	0	2	0	2	4	2	2	8	20
d__Bacteria	k__unclassified_d__Bacteria	p__Actinomycetota	c__Actinomycetes	o__Micrococcales	f__Micrococcaceae	g__Rothia	s__Rothia_sp._(in:_high_G+C_Gram-positive_bacteria)	0	0	0	2	0	0	0	0	0	2
d__Bacteria	k__unclassified_d__Bacteria	p__Actinomycetota	c__Actinomycetes	o__Micrococcales	f__Micrococcaceae	g__Sinomonas	s__Sinomonas_atrocyanea	2	2	2	0	0	0	4	4	4	18
d__Bacteria	k__unclassified_d__Bacteria	p__Actinomycetota	c__Actinomycetes	o__Micrococcales	f__Micrococcaceae	g__Sinomonas	s__Sinomonas_humi	30	38	58	46	34	28	52	32	40	358
d__Bacteria	k__unclassified_d__Bacteria	p__Actinomycetota	c__Actinomycetes	o__Micrococcales	f__Micrococcaceae	g__Yaniella	s__Yaniella_sp.	0	0	8	2	0	2	0	4	4	20
d__Bacteria	k__unclassified_d__Bacteria	p__Actinomycetota	c__Actinomycetes	o__Micrococcales	f__Micrococcaceae	g__Zhihengliuella	s__Zhihengliuella_halotolerans	6	4	2	10	4	2	0	2	0	30
d__Bacteria	k__unclassified_d__Bacteria	p__Actinomycetota	c__Actinomycetes	o__Micrococcales	f__Ornithinimicrobiaceae	g__Ornithinimicrobium	s__Ornithinimicrobium_cavernae	0	2	4	0	2	4	2	2	2	18
d__Bacteria	k__unclassified_d__Bacteria	p__Actinomycetota	c__Actinomycetes	o__Micrococcales	f__Ornithinimicrobiaceae	g__Serinicoccus	s__Serinicoccus_profundi	2	2	2	6	4	2	0	0	2	20
d__Bacteria	k__unclassified_d__Bacteria	p__Actinomycetota	c__Actinomycetes	o__Micrococcales	f__Ornithinimicrobiaceae	g__Serinicoccus	s__Serinicoccus_sp.	8	0	2	0	2	2	0	6	0	20
d__Bacteria	k__unclassified_d__Bacteria	p__Actinomycetota	c__Actinomycetes	o__Micrococcales	f__Promicromonosporaceae	g__Cellulosimicrobium	s__Cellulosimicrobium_cellulans	0	0	2	2	4	8	6	6	6	34
d__Bacteria	k__unclassified_d__Bacteria	p__Actinomycetota	c__Actinomycetes	o__Micrococcales	f__Promicromonosporaceae	g__Cellulosimicrobium	s__Cellulosimicrobium_protaetiae	38	30	42	48	46	32	20	14	30	300
d__Bacteria	k__unclassified_d__Bacteria	p__Actinomycetota	c__Actinomycetes	o__Micrococcales	f__Promicromonosporaceae	g__Isoptericola	s__Isoptericola_sp._4D.3	8	8	6	6	6	2	0	16	16	68
d__Bacteria	k__unclassified_d__Bacteria	p__Actinomycetota	c__Actinomycetes	o__Micrococcales	f__Promicromonosporaceae	g__Isoptericola	s__Isoptericola_sp._BMS4	22	8	6	6	2	10	2	0	6	62
d__Bacteria	k__unclassified_d__Bacteria	p__Actinomycetota	c__Actinomycetes	o__Micrococcales	f__Promicromonosporaceae	g__Isoptericola	s__Isoptericola_sp._QY_916	6	0	6	4	8	4	4	10	8	50
d__Bacteria	k__unclassified_d__Bacteria	p__Actinomycetota	c__Actinomycetes	o__Micrococcales	f__Promicromonosporaceae	g__Krasilnikoviella	s__Krasilnikoviella_flava	2	0	6	0	0	0	0	0	2	10
d__Bacteria	k__unclassified_d__Bacteria	p__Actinomycetota	c__Actinomycetes	o__Micrococcales	f__Promicromonosporaceae	g__Promicromonospora	s__Promicromonospora_citrea	14	2	2	8	4	6	14	10	18	78
d__Bacteria	k__unclassified_d__Bacteria	p__Actinomycetota	c__Actinomycetes	o__Micrococcales	f__Promicromonosporaceae	g__Promicromonospora	s__Promicromonospora_soli	0	2	2	8	2	4	2	2	10	32
d__Bacteria	k__unclassified_d__Bacteria	p__Actinomycetota	c__Actinomycetes	o__Micrococcales	f__Promicromonosporaceae	g__Promicromonospora	s__Promicromonospora_thailandica	6	0	8	0	4	2	0	2	0	22
d__Bacteria	k__unclassified_d__Bacteria	p__Actinomycetota	c__Actinomycetes	o__Micrococcales	f__Ruaniaceae	g__Occultella	s__Occultella_glacieicola	2	0	2	6	8	0	2	4	8	32
d__Bacteria	k__unclassified_d__Bacteria	p__Actinomycetota	c__Actinomycetes	o__Micrococcales	f__Ruaniaceae	g__Occultella	s__Occultella_kanbiaonis	10	0	2	0	2	0	0	0	0	14
d__Bacteria	k__unclassified_d__Bacteria	p__Actinomycetota	c__Actinomycetes	o__Micrococcales	f__Ruaniaceae	g__Ruania	s__Ruania_alkalisoli	0	6	2	2	2	0	6	4	2	24
d__Bacteria	k__unclassified_d__Bacteria	p__Actinomycetota	c__Actinomycetes	o__Micrococcales	f__Ruaniaceae	g__Ruania	s__Ruania_halotolerans	2	0	0	6	2	4	0	2	10	26
d__Bacteria	k__unclassified_d__Bacteria	p__Actinomycetota	c__Actinomycetes	o__Micrococcales	f__Sanguibacteraceae	g__Sanguibacter	s__Sanguibacter_antarcticus	0	4	6	4	0	0	2	0	0	16
d__Bacteria	k__unclassified_d__Bacteria	p__Actinomycetota	c__Actinomycetes	o__Micrococcales	f__Sanguibacteraceae	g__Sanguibacter	s__Sanguibacter_keddieii	0	0	0	0	0	0	16	4	4	24
d__Bacteria	k__unclassified_d__Bacteria	p__Actinomycetota	c__Actinomycetes	o__Micrococcales	f__unclassified_o__Micrococcales	g__Luteimicrobium	s__Luteimicrobium_album	10	0	8	4	0	2	4	0	0	28
d__Bacteria	k__unclassified_d__Bacteria	p__Actinomycetota	c__Actinomycetes	o__Micromonosporales	f__Micromonosporaceae	g__Actinocatenispora	s__Actinocatenispora_comari	508	438	632	630	512	568	392	534	502	4716
d__Bacteria	k__unclassified_d__Bacteria	p__Actinomycetota	c__Actinomycetes	o__Micromonosporales	f__Micromonosporaceae	g__Actinocatenispora	s__Actinocatenispora_rupis	3172	3382	6750	4094	3972	3464	3762	3700	4204	36500
d__Bacteria	k__unclassified_d__Bacteria	p__Actinomycetota	c__Actinomycetes	o__Micromonosporales	f__Micromonosporaceae	g__Actinocatenispora	s__Actinocatenispora_sera	144	138	234	186	156	172	162	228	198	1618
d__Bacteria	k__unclassified_d__Bacteria	p__Actinomycetota	c__Actinomycetes	o__Micromonosporales	f__Micromonosporaceae	g__Actinocatenispora	s__Actinocatenispora_thailandica	58	64	130	78	76	34	58	58	62	618
d__Bacteria	k__unclassified_d__Bacteria	p__Actinomycetota	c__Actinomycetes	o__Micromonosporales	f__Micromonosporaceae	g__Actinoplanes	s__Actinoplanes_aksuensis	16	8	12	10	8	10	10	16	24	114
d__Bacteria	k__unclassified_d__Bacteria	p__Actinomycetota	c__Actinomycetes	o__Micromonosporales	f__Micromonosporaceae	g__Actinoplanes	s__Actinoplanes_atraurantiacus	0	0	0	4	0	0	0	0	0	4
d__Bacteria	k__unclassified_d__Bacteria	p__Actinomycetota	c__Actinomycetes	o__Micromonosporales	f__Micromonosporaceae	g__Actinoplanes	s__Actinoplanes_auranticolor	0	4	2	2	0	0	4	4	0	16
d__Bacteria	k__unclassified_d__Bacteria	p__Actinomycetota	c__Actinomycetes	o__Micromonosporales	f__Micromonosporaceae	g__Actinoplanes	s__Actinoplanes_brasiliensis	2	2	4	2	10	4	12	18	6	60
d__Bacteria	k__unclassified_d__Bacteria	p__Actinomycetota	c__Actinomycetes	o__Micromonosporales	f__Micromonosporaceae	g__Actinoplanes	s__Actinoplanes_campanulatus	0	0	4	0	0	2	2	2	2	12
d__Bacteria	k__unclassified_d__Bacteria	p__Actinomycetota	c__Actinomycetes	o__Micromonosporales	f__Micromonosporaceae	g__Actinoplanes	s__Actinoplanes_consettensis	2	4	0	0	0	2	0	0	2	10
d__Bacteria	k__unclassified_d__Bacteria	p__Actinomycetota	c__Actinomycetes	o__Micromonosporales	f__Micromonosporaceae	g__Actinoplanes	s__Actinoplanes_couchii	0	0	6	0	6	0	0	4	2	18
d__Bacteria	k__unclassified_d__Bacteria	p__Actinomycetota	c__Actinomycetes	o__Micromonosporales	f__Micromonosporaceae	g__Actinoplanes	s__Actinoplanes_durhamensis	4	4	18	6	0	2	0	0	0	34
d__Bacteria	k__unclassified_d__Bacteria	p__Actinomycetota	c__Actinomycetes	o__Micromonosporales	f__Micromonosporaceae	g__Actinoplanes	s__Actinoplanes_flavus	12	4	6	2	10	2	10	6	10	62
d__Bacteria	k__unclassified_d__Bacteria	p__Actinomycetota	c__Actinomycetes	o__Micromonosporales	f__Micromonosporaceae	g__Actinoplanes	s__Actinoplanes_hotanensis	6	0	2	4	4	0	2	4	0	22
d__Bacteria	k__unclassified_d__Bacteria	p__Actinomycetota	c__Actinomycetes	o__Micromonosporales	f__Micromonosporaceae	g__Actinoplanes	s__Actinoplanes_humidus	16	10	8	8	10	20	10	6	28	116
d__Bacteria	k__unclassified_d__Bacteria	p__Actinomycetota	c__Actinomycetes	o__Micromonosporales	f__Micromonosporaceae	g__Actinoplanes	s__Actinoplanes_lichenicola	6	0	0	2	0	0	0	0	2	10
d__Bacteria	k__unclassified_d__Bacteria	p__Actinomycetota	c__Actinomycetes	o__Micromonosporales	f__Micromonosporaceae	g__Actinoplanes	s__Actinoplanes_lutulentus	4	0	4	0	2	2	0	0	0	12
d__Bacteria	k__unclassified_d__Bacteria	p__Actinomycetota	c__Actinomycetes	o__Micromonosporales	f__Micromonosporaceae	g__Actinoplanes	s__Actinoplanes_nipponensis	302	280	386	402	428	414	326	370	414	3322
d__Bacteria	k__unclassified_d__Bacteria	p__Actinomycetota	c__Actinomycetes	o__Micromonosporales	f__Micromonosporaceae	g__Actinoplanes	s__Actinoplanes_octamycinicus	6	0	0	8	4	0	0	0	0	18
d__Bacteria	k__unclassified_d__Bacteria	p__Actinomycetota	c__Actinomycetes	o__Micromonosporales	f__Micromonosporaceae	g__Actinoplanes	s__Actinoplanes_ovalisporus	0	12	4	8	2	0	6	20	2	54
d__Bacteria	k__unclassified_d__Bacteria	p__Actinomycetota	c__Actinomycetes	o__Micromonosporales	f__Micromonosporaceae	g__Actinoplanes	s__Actinoplanes_palleronii	4	16	4	10	4	8	4	6	2	58
d__Bacteria	k__unclassified_d__Bacteria	p__Actinomycetota	c__Actinomycetes	o__Micromonosporales	f__Micromonosporaceae	g__Actinoplanes	s__Actinoplanes_rishiriensis	18	14	8	10	6	4	4	10	8	82
d__Bacteria	k__unclassified_d__Bacteria	p__Actinomycetota	c__Actinomycetes	o__Micromonosporales	f__Micromonosporaceae	g__Actinoplanes	s__Actinoplanes_sichuanensis	0	8	4	8	8	14	12	8	2	64
d__Bacteria	k__unclassified_d__Bacteria	p__Actinomycetota	c__Actinomycetes	o__Micromonosporales	f__Micromonosporaceae	g__Actinoplanes	s__Actinoplanes_sp._DH11	0	0	0	2	0	0	2	0	0	4
d__Bacteria	k__unclassified_d__Bacteria	p__Actinomycetota	c__Actinomycetes	o__Micromonosporales	f__Micromonosporaceae	g__Actinoplanes	s__Actinoplanes_sp._NBRC_103695	6	8	8	18	6	4	18	16	4	88
d__Bacteria	k__unclassified_d__Bacteria	p__Actinomycetota	c__Actinomycetes	o__Micromonosporales	f__Micromonosporaceae	g__Actinoplanes	s__Actinoplanes_sp._NBRC_14428	0	0	2	4	2	0	0	0	2	10
d__Bacteria	k__unclassified_d__Bacteria	p__Actinomycetota	c__Actinomycetes	o__Micromonosporales	f__Micromonosporaceae	g__Actinoplanes	s__Actinoplanes_sp._NRRL_3884	0	0	0	0	0	2	2	2	0	6
d__Bacteria	k__unclassified_d__Bacteria	p__Actinomycetota	c__Actinomycetes	o__Micromonosporales	f__Micromonosporaceae	g__Actinoplanes	s__Actinoplanes_sp._Pm04-4	6	2	0	2	14	2	0	0	0	26
d__Bacteria	k__unclassified_d__Bacteria	p__Actinomycetota	c__Actinomycetes	o__Micromonosporales	f__Micromonosporaceae	g__Actinoplanes	s__Actinoplanes_sp._TBRC_11911	2	2	4	0	0	2	0	6	2	18
d__Bacteria	k__unclassified_d__Bacteria	p__Actinomycetota	c__Actinomycetes	o__Micromonosporales	f__Micromonosporaceae	g__Actinoplanes	s__Actinoplanes_subtropicus	2	6	6	10	0	2	8	4	0	38
d__Bacteria	k__unclassified_d__Bacteria	p__Actinomycetota	c__Actinomycetes	o__Micromonosporales	f__Micromonosporaceae	g__Actinoplanes	s__Actinoplanes_tereljensis	2	4	8	2	12	2	2	0	0	32
d__Bacteria	k__unclassified_d__Bacteria	p__Actinomycetota	c__Actinomycetes	o__Micromonosporales	f__Micromonosporaceae	g__Actinoplanes	s__Actinoplanes_utahensis	0	0	2	0	2	2	0	2	0	8
d__Bacteria	k__unclassified_d__Bacteria	p__Actinomycetota	c__Actinomycetes	o__Micromonosporales	f__Micromonosporaceae	g__Actinoplanes	s__Actinoplanes_xinjiangensis	2	6	4	0	2	2	2	2	4	24
d__Bacteria	k__unclassified_d__Bacteria	p__Actinomycetota	c__Actinomycetes	o__Micromonosporales	f__Micromonosporaceae	g__Actinorhabdospora	s__Actinorhabdospora_filicis	18	18	38	12	12	20	2	14	6	140
d__Bacteria	k__unclassified_d__Bacteria	p__Actinomycetota	c__Actinomycetes	o__Micromonosporales	f__Micromonosporaceae	g__Allorhizocola	s__Allorhizocola_rhizosphaerae	8	2	10	12	2	8	10	22	28	102
d__Bacteria	k__unclassified_d__Bacteria	p__Actinomycetota	c__Actinomycetes	o__Micromonosporales	f__Micromonosporaceae	g__Asanoa	s__Asanoa_iriomotensis	8	6	10	4	4	0	0	4	0	36
d__Bacteria	k__unclassified_d__Bacteria	p__Actinomycetota	c__Actinomycetes	o__Micromonosporales	f__Micromonosporaceae	g__Asanoa	s__Asanoa_siamensis	0	0	2	0	0	0	0	2	0	4
d__Bacteria	k__unclassified_d__Bacteria	p__Actinomycetota	c__Actinomycetes	o__Micromonosporales	f__Micromonosporaceae	g__Asanoa	s__Asanoa_sp._WMMD1127	294	318	438	536	480	536	348	376	354	3680
d__Bacteria	k__unclassified_d__Bacteria	p__Actinomycetota	c__Actinomycetes	o__Micromonosporales	f__Micromonosporaceae	g__Catellatospora	s__Catellatospora_bangladeshensis	0	0	0	0	0	0	0	2	2	4
d__Bacteria	k__unclassified_d__Bacteria	p__Actinomycetota	c__Actinomycetes	o__Micromonosporales	f__Micromonosporaceae	g__Catellatospora	s__Catellatospora_paridis	0	0	0	0	0	0	2	0	0	2
d__Bacteria	k__unclassified_d__Bacteria	p__Actinomycetota	c__Actinomycetes	o__Micromonosporales	f__Micromonosporaceae	g__Catellatospora	s__Catellatospora_sp.	0	0	4	2	0	4	2	0	2	14
d__Bacteria	k__unclassified_d__Bacteria	p__Actinomycetota	c__Actinomycetes	o__Micromonosporales	f__Micromonosporaceae	g__Catellatospora	s__Catellatospora_sp._TT07R-123	8	8	8	0	4	2	0	4	6	40
d__Bacteria	k__unclassified_d__Bacteria	p__Actinomycetota	c__Actinomycetes	o__Micromonosporales	f__Micromonosporaceae	g__Catellatospora	s__Catellatospora_tritici	0	8	0	0	4	2	0	0	0	14
d__Bacteria	k__unclassified_d__Bacteria	p__Actinomycetota	c__Actinomycetes	o__Micromonosporales	f__Micromonosporaceae	g__Catellatospora	s__Catellatospora_vulcania	16	22	26	14	32	32	22	14	14	192
d__Bacteria	k__unclassified_d__Bacteria	p__Actinomycetota	c__Actinomycetes	o__Micromonosporales	f__Micromonosporaceae	g__Catenuloplanes	s__Catenuloplanes_japonicus	224	322	214	204	214	152	208	224	230	1992
d__Bacteria	k__unclassified_d__Bacteria	p__Actinomycetota	c__Actinomycetes	o__Micromonosporales	f__Micromonosporaceae	g__Couchioplanes	s__Couchioplanes_caeruleus	16	4	24	10	16	16	6	6	2	100
d__Bacteria	k__unclassified_d__Bacteria	p__Actinomycetota	c__Actinomycetes	o__Micromonosporales	f__Micromonosporaceae	g__Dactylosporangium	s__Dactylosporangium_aurantiacum	20	16	26	22	18	16	30	20	4	172
d__Bacteria	k__unclassified_d__Bacteria	p__Actinomycetota	c__Actinomycetes	o__Micromonosporales	f__Micromonosporaceae	g__Dactylosporangium	s__Dactylosporangium_fulvum	100	122	102	84	64	86	36	48	84	726
d__Bacteria	k__unclassified_d__Bacteria	p__Actinomycetota	c__Actinomycetes	o__Micromonosporales	f__Micromonosporaceae	g__Dactylosporangium	s__Dactylosporangium_matsuzakiense	16	4	10	0	4	8	2	2	4	50
d__Bacteria	k__unclassified_d__Bacteria	p__Actinomycetota	c__Actinomycetes	o__Micromonosporales	f__Micromonosporaceae	g__Dactylosporangium	s__Dactylosporangium_roseum	50	68	82	42	22	26	18	44	24	376
d__Bacteria	k__unclassified_d__Bacteria	p__Actinomycetota	c__Actinomycetes	o__Micromonosporales	f__Micromonosporaceae	g__Dactylosporangium	s__Dactylosporangium_siamense	6	16	14	10	14	4	10	8	8	90
d__Bacteria	k__unclassified_d__Bacteria	p__Actinomycetota	c__Actinomycetes	o__Micromonosporales	f__Micromonosporaceae	g__Dactylosporangium	s__Dactylosporangium_sp.	108	86	100	80	90	54	68	100	68	754
d__Bacteria	k__unclassified_d__Bacteria	p__Actinomycetota	c__Actinomycetes	o__Micromonosporales	f__Micromonosporaceae	g__Dactylosporangium	s__Dactylosporangium_sp._AC04546	4	4	2	0	0	0	2	0	4	16
d__Bacteria	k__unclassified_d__Bacteria	p__Actinomycetota	c__Actinomycetes	o__Micromonosporales	f__Micromonosporaceae	g__Dactylosporangium	s__Dactylosporangium_sucinum	10	26	14	8	2	14	10	8	14	106
d__Bacteria	k__unclassified_d__Bacteria	p__Actinomycetota	c__Actinomycetes	o__Micromonosporales	f__Micromonosporaceae	g__Dactylosporangium	s__Dactylosporangium_vinaceum	14	22	40	12	8	12	18	18	14	158
d__Bacteria	k__unclassified_d__Bacteria	p__Actinomycetota	c__Actinomycetes	o__Micromonosporales	f__Micromonosporaceae	g__Hamadaea	s__Hamadaea_flava	30	46	60	34	30	22	36	6	14	278
d__Bacteria	k__unclassified_d__Bacteria	p__Actinomycetota	c__Actinomycetes	o__Micromonosporales	f__Micromonosporaceae	g__Hamadaea	s__Hamadaea_sp.	450	488	542	364	242	316	360	466	412	3640
d__Bacteria	k__unclassified_d__Bacteria	p__Actinomycetota	c__Actinomycetes	o__Micromonosporales	f__Micromonosporaceae	g__Jidongwangia	s__Jidongwangia_harbinensis	12	6	8	12	4	6	6	14	10	78
d__Bacteria	k__unclassified_d__Bacteria	p__Actinomycetota	c__Actinomycetes	o__Micromonosporales	f__Micromonosporaceae	g__Krasilnikovia	s__Krasilnikovia_cinnamomea	0	0	0	0	0	0	0	8	0	8
d__Bacteria	k__unclassified_d__Bacteria	p__Actinomycetota	c__Actinomycetes	o__Micromonosporales	f__Micromonosporaceae	g__Longispora	s__Longispora_albida	6	0	0	2	0	0	0	10	0	18
d__Bacteria	k__unclassified_d__Bacteria	p__Actinomycetota	c__Actinomycetes	o__Micromonosporales	f__Micromonosporaceae	g__Longispora	s__Longispora_fulva	20	36	20	8	6	14	16	12	14	146
d__Bacteria	k__unclassified_d__Bacteria	p__Actinomycetota	c__Actinomycetes	o__Micromonosporales	f__Micromonosporaceae	g__Longispora	s__Longispora_sp._(in:_high_G+C_Gram-positive_bacteria)	14	16	26	14	6	2	16	16	4	114
d__Bacteria	k__unclassified_d__Bacteria	p__Actinomycetota	c__Actinomycetes	o__Micromonosporales	f__Micromonosporaceae	g__Micromonospora	s__Micromonospora_aurantiaca	10	20	8	8	14	22	22	8	8	120
d__Bacteria	k__unclassified_d__Bacteria	p__Actinomycetota	c__Actinomycetes	o__Micromonosporales	f__Micromonosporaceae	g__Micromonospora	s__Micromonospora_carbonacea	22	24	22	22	20	30	32	22	28	222
d__Bacteria	k__unclassified_d__Bacteria	p__Actinomycetota	c__Actinomycetes	o__Micromonosporales	f__Micromonosporaceae	g__Micromonospora	s__Micromonospora_chalcea	0	0	0	2	0	2	0	4	2	10
d__Bacteria	k__unclassified_d__Bacteria	p__Actinomycetota	c__Actinomycetes	o__Micromonosporales	f__Micromonosporaceae	g__Micromonospora	s__Micromonospora_citrea	10	6	16	14	16	14	14	16	26	132
d__Bacteria	k__unclassified_d__Bacteria	p__Actinomycetota	c__Actinomycetes	o__Micromonosporales	f__Micromonosporaceae	g__Micromonospora	s__Micromonospora_coriariae	0	2	0	0	2	0	0	0	0	4
d__Bacteria	k__unclassified_d__Bacteria	p__Actinomycetota	c__Actinomycetes	o__Micromonosporales	f__Micromonosporaceae	g__Micromonospora	s__Micromonospora_echinaurantiaca	2	0	2	8	0	0	2	2	0	16
d__Bacteria	k__unclassified_d__Bacteria	p__Actinomycetota	c__Actinomycetes	o__Micromonosporales	f__Micromonosporaceae	g__Micromonospora	s__Micromonospora_echinofusca	74	82	92	58	58	82	196	190	142	974
d__Bacteria	k__unclassified_d__Bacteria	p__Actinomycetota	c__Actinomycetes	o__Micromonosporales	f__Micromonosporaceae	g__Micromonospora	s__Micromonospora_fulviviridis	2	0	0	6	2	0	0	0	2	12
d__Bacteria	k__unclassified_d__Bacteria	p__Actinomycetota	c__Actinomycetes	o__Micromonosporales	f__Micromonosporaceae	g__Micromonospora	s__Micromonospora_globbae	2	2	4	0	2	0	2	6	4	22
d__Bacteria	k__unclassified_d__Bacteria	p__Actinomycetota	c__Actinomycetes	o__Micromonosporales	f__Micromonosporaceae	g__Micromonospora	s__Micromonospora_globispora	10	20	20	28	34	18	20	20	14	184
d__Bacteria	k__unclassified_d__Bacteria	p__Actinomycetota	c__Actinomycetes	o__Micromonosporales	f__Micromonosporaceae	g__Micromonospora	s__Micromonospora_halophytica	6	4	10	4	0	6	10	2	18	60
d__Bacteria	k__unclassified_d__Bacteria	p__Actinomycetota	c__Actinomycetes	o__Micromonosporales	f__Micromonosporaceae	g__Micromonospora	s__Micromonospora_inaquosa	6	0	2	10	6	18	10	14	2	68
d__Bacteria	k__unclassified_d__Bacteria	p__Actinomycetota	c__Actinomycetes	o__Micromonosporales	f__Micromonosporaceae	g__Micromonospora	s__Micromonospora_inositola	12	6	20	22	38	26	72	76	66	338
d__Bacteria	k__unclassified_d__Bacteria	p__Actinomycetota	c__Actinomycetes	o__Micromonosporales	f__Micromonosporaceae	g__Micromonospora	s__Micromonospora_kangleipakensis	8	2	8	8	6	4	6	6	10	58
d__Bacteria	k__unclassified_d__Bacteria	p__Actinomycetota	c__Actinomycetes	o__Micromonosporales	f__Micromonosporaceae	g__Micromonospora	s__Micromonospora_maris	0	8	0	0	4	0	2	0	0	14
d__Bacteria	k__unclassified_d__Bacteria	p__Actinomycetota	c__Actinomycetes	o__Micromonosporales	f__Micromonosporaceae	g__Micromonospora	s__Micromonospora_matsumotoense	10	10	20	18	4	14	8	18	10	112
d__Bacteria	k__unclassified_d__Bacteria	p__Actinomycetota	c__Actinomycetes	o__Micromonosporales	f__Micromonosporaceae	g__Micromonospora	s__Micromonospora_musae	0	0	4	2	0	0	0	0	0	6
d__Bacteria	k__unclassified_d__Bacteria	p__Actinomycetota	c__Actinomycetes	o__Micromonosporales	f__Micromonosporaceae	g__Micromonospora	s__Micromonospora_olivasterospora	6	2	6	6	6	6	14	6	0	52
d__Bacteria	k__unclassified_d__Bacteria	p__Actinomycetota	c__Actinomycetes	o__Micromonosporales	f__Micromonosporaceae	g__Micromonospora	s__Micromonospora_orduensis	8	2	12	4	10	2	0	2	2	42
d__Bacteria	k__unclassified_d__Bacteria	p__Actinomycetota	c__Actinomycetes	o__Micromonosporales	f__Micromonosporaceae	g__Micromonospora	s__Micromonospora_pallida	26	20	38	42	18	30	10	20	20	224
d__Bacteria	k__unclassified_d__Bacteria	p__Actinomycetota	c__Actinomycetes	o__Micromonosporales	f__Micromonosporaceae	g__Micromonospora	s__Micromonospora_pattaloongensis	8	20	24	16	2	12	8	8	12	110
d__Bacteria	k__unclassified_d__Bacteria	p__Actinomycetota	c__Actinomycetes	o__Micromonosporales	f__Micromonosporaceae	g__Micromonospora	s__Micromonospora_phaseoli	36	24	34	20	26	30	18	14	16	218
d__Bacteria	k__unclassified_d__Bacteria	p__Actinomycetota	c__Actinomycetes	o__Micromonosporales	f__Micromonosporaceae	g__Micromonospora	s__Micromonospora_pisi	40	74	64	64	62	82	30	38	68	522
d__Bacteria	k__unclassified_d__Bacteria	p__Actinomycetota	c__Actinomycetes	o__Micromonosporales	f__Micromonosporaceae	g__Micromonospora	s__Micromonospora_polyrhachis	0	4	6	0	0	2	0	0	0	12
d__Bacteria	k__unclassified_d__Bacteria	p__Actinomycetota	c__Actinomycetes	o__Micromonosporales	f__Micromonosporaceae	g__Micromonospora	s__Micromonospora_profundi	36	54	42	64	44	64	50	44	70	468
d__Bacteria	k__unclassified_d__Bacteria	p__Actinomycetota	c__Actinomycetes	o__Micromonosporales	f__Micromonosporaceae	g__Micromonospora	s__Micromonospora_rhizosphaerae	40	52	68	48	48	44	26	48	32	406
d__Bacteria	k__unclassified_d__Bacteria	p__Actinomycetota	c__Actinomycetes	o__Micromonosporales	f__Micromonosporaceae	g__Micromonospora	s__Micromonospora_siamensis	52	26	40	36	20	18	20	46	20	278
d__Bacteria	k__unclassified_d__Bacteria	p__Actinomycetota	c__Actinomycetes	o__Micromonosporales	f__Micromonosporaceae	g__Micromonospora	s__Micromonospora_sp.	36	48	40	40	22	34	42	30	28	320
d__Bacteria	k__unclassified_d__Bacteria	p__Actinomycetota	c__Actinomycetes	o__Micromonosporales	f__Micromonosporaceae	g__Micromonospora	s__Micromonospora_sp._4G55	2	6	8	0	6	2	4	2	0	30
d__Bacteria	k__unclassified_d__Bacteria	p__Actinomycetota	c__Actinomycetes	o__Micromonosporales	f__Micromonosporaceae	g__Micromonospora	s__Micromonospora_sp._A3M-1-15	6	6	8	2	4	6	8	2	10	52
d__Bacteria	k__unclassified_d__Bacteria	p__Actinomycetota	c__Actinomycetes	o__Micromonosporales	f__Micromonosporaceae	g__Micromonospora	s__Micromonospora_sp._AMSO12t	2	4	4	8	10	8	6	6	16	64
d__Bacteria	k__unclassified_d__Bacteria	p__Actinomycetota	c__Actinomycetes	o__Micromonosporales	f__Micromonosporaceae	g__Micromonospora	s__Micromonospora_sp._ATA32	8	20	14	8	8	6	12	14	16	106
d__Bacteria	k__unclassified_d__Bacteria	p__Actinomycetota	c__Actinomycetes	o__Micromonosporales	f__Micromonosporaceae	g__Micromonospora	s__Micromonospora_sp._ATCC_39149	26	18	36	20	22	36	14	14	16	202
d__Bacteria	k__unclassified_d__Bacteria	p__Actinomycetota	c__Actinomycetes	o__Micromonosporales	f__Micromonosporaceae	g__Micromonospora	s__Micromonospora_sp._CPCC_205371	6	20	14	8	8	8	12	28	26	130
d__Bacteria	k__unclassified_d__Bacteria	p__Actinomycetota	c__Actinomycetes	o__Micromonosporales	f__Micromonosporaceae	g__Micromonospora	s__Micromonospora_sp._DH15	16	6	18	14	8	16	6	8	8	100
d__Bacteria	k__unclassified_d__Bacteria	p__Actinomycetota	c__Actinomycetes	o__Micromonosporales	f__Micromonosporaceae	g__Micromonospora	s__Micromonospora_sp._HM134	642	666	810	540	518	554	638	874	674	5916
d__Bacteria	k__unclassified_d__Bacteria	p__Actinomycetota	c__Actinomycetes	o__Micromonosporales	f__Micromonosporaceae	g__Micromonospora	s__Micromonospora_sp._KC207	22	14	26	44	26	32	14	28	24	230
d__Bacteria	k__unclassified_d__Bacteria	p__Actinomycetota	c__Actinomycetes	o__Micromonosporales	f__Micromonosporaceae	g__Micromonospora	s__Micromonospora_sp._M51	4	8	12	2	10	6	10	8	12	72
d__Bacteria	k__unclassified_d__Bacteria	p__Actinomycetota	c__Actinomycetes	o__Micromonosporales	f__Micromonosporaceae	g__Micromonospora	s__Micromonospora_sp._M61	10	20	22	10	16	12	2	16	12	120
d__Bacteria	k__unclassified_d__Bacteria	p__Actinomycetota	c__Actinomycetes	o__Micromonosporales	f__Micromonosporaceae	g__Micromonospora	s__Micromonospora_sp._MA102	0	6	2	6	2	6	2	6	2	32
d__Bacteria	k__unclassified_d__Bacteria	p__Actinomycetota	c__Actinomycetes	o__Micromonosporales	f__Micromonosporaceae	g__Micromonospora	s__Micromonospora_sp._MP36	4	6	0	6	2	2	10	6	0	36
d__Bacteria	k__unclassified_d__Bacteria	p__Actinomycetota	c__Actinomycetes	o__Micromonosporales	f__Micromonosporaceae	g__Micromonospora	s__Micromonospora_sp._NBC_01655	50	52	72	42	36	28	54	30	32	396
d__Bacteria	k__unclassified_d__Bacteria	p__Actinomycetota	c__Actinomycetes	o__Micromonosporales	f__Micromonosporaceae	g__Micromonospora	s__Micromonospora_sp._NBRC_101691	2	0	8	4	2	12	8	8	12	56
d__Bacteria	k__unclassified_d__Bacteria	p__Actinomycetota	c__Actinomycetes	o__Micromonosporales	f__Micromonosporaceae	g__Micromonospora	s__Micromonospora_sp._NBRC_107095	2	4	0	2	0	0	2	4	6	20
d__Bacteria	k__unclassified_d__Bacteria	p__Actinomycetota	c__Actinomycetes	o__Micromonosporales	f__Micromonosporaceae	g__Micromonospora	s__Micromonospora_sp._NBRC_107566	6	10	2	4	2	4	8	20	14	70
d__Bacteria	k__unclassified_d__Bacteria	p__Actinomycetota	c__Actinomycetes	o__Micromonosporales	f__Micromonosporaceae	g__Micromonospora	s__Micromonospora_sp._RD004123	4	4	20	6	4	6	10	4	10	68
d__Bacteria	k__unclassified_d__Bacteria	p__Actinomycetota	c__Actinomycetes	o__Micromonosporales	f__Micromonosporaceae	g__Micromonospora	s__Micromonospora_sp._RHAY321	0	8	6	4	12	8	0	10	8	56
d__Bacteria	k__unclassified_d__Bacteria	p__Actinomycetota	c__Actinomycetes	o__Micromonosporales	f__Micromonosporaceae	g__Micromonospora	s__Micromonospora_sp._RL09-050-HVF-A	2	6	0	12	6	0	2	2	0	30
d__Bacteria	k__unclassified_d__Bacteria	p__Actinomycetota	c__Actinomycetes	o__Micromonosporales	f__Micromonosporaceae	g__Micromonospora	s__Micromonospora_sp._S4605	2	2	4	6	2	6	4	0	4	30
d__Bacteria	k__unclassified_d__Bacteria	p__Actinomycetota	c__Actinomycetes	o__Micromonosporales	f__Micromonosporaceae	g__Micromonospora	s__Micromonospora_sp._U21	14	24	32	16	10	28	8	22	8	162
d__Bacteria	k__unclassified_d__Bacteria	p__Actinomycetota	c__Actinomycetes	o__Micromonosporales	f__Micromonosporaceae	g__Micromonospora	s__Micromonospora_sp._WMMA2032	14	2	4	4	0	0	0	2	0	26
d__Bacteria	k__unclassified_d__Bacteria	p__Actinomycetota	c__Actinomycetes	o__Micromonosporales	f__Micromonosporaceae	g__Micromonospora	s__Micromonospora_sp._WMMC250	44	42	40	36	26	42	24	16	4	274
d__Bacteria	k__unclassified_d__Bacteria	p__Actinomycetota	c__Actinomycetes	o__Micromonosporales	f__Micromonosporaceae	g__Micromonospora	s__Micromonospora_sp._WMMD1076	0	8	0	6	0	0	0	6	0	20
d__Bacteria	k__unclassified_d__Bacteria	p__Actinomycetota	c__Actinomycetes	o__Micromonosporales	f__Micromonosporaceae	g__Micromonospora	s__Micromonospora_sp._WMMD1102	0	2	6	2	2	0	2	4	8	26
d__Bacteria	k__unclassified_d__Bacteria	p__Actinomycetota	c__Actinomycetes	o__Micromonosporales	f__Micromonosporaceae	g__Micromonospora	s__Micromonospora_sp._WMMD812	2	2	0	6	2	0	0	0	2	14
d__Bacteria	k__unclassified_d__Bacteria	p__Actinomycetota	c__Actinomycetes	o__Micromonosporales	f__Micromonosporaceae	g__Micromonospora	s__Micromonospora_sp._WMMD882	0	2	8	0	0	0	2	2	2	16
d__Bacteria	k__unclassified_d__Bacteria	p__Actinomycetota	c__Actinomycetes	o__Micromonosporales	f__Micromonosporaceae	g__Micromonospora	s__Micromonospora_sp._WMMD998	8	0	4	2	4	0	2	6	0	26
d__Bacteria	k__unclassified_d__Bacteria	p__Actinomycetota	c__Actinomycetes	o__Micromonosporales	f__Micromonosporaceae	g__Micromonospora	s__Micromonospora_taraxaci	8	8	2	0	6	0	2	2	4	32
d__Bacteria	k__unclassified_d__Bacteria	p__Actinomycetota	c__Actinomycetes	o__Micromonosporales	f__Micromonosporaceae	g__Micromonospora	s__Micromonospora_trifolii	0	0	0	0	2	0	0	2	0	4
d__Bacteria	k__unclassified_d__Bacteria	p__Actinomycetota	c__Actinomycetes	o__Micromonosporales	f__Micromonosporaceae	g__Micromonospora	s__Micromonospora_violae	2	6	2	6	10	16	4	4	4	54
d__Bacteria	k__unclassified_d__Bacteria	p__Actinomycetota	c__Actinomycetes	o__Micromonosporales	f__Micromonosporaceae	g__Micromonospora	s__Micromonospora_viridifaciens	2	8	0	2	0	0	0	8	2	22
d__Bacteria	k__unclassified_d__Bacteria	p__Actinomycetota	c__Actinomycetes	o__Micromonosporales	f__Micromonosporaceae	g__Micromonospora	s__Micromonospora_wenchangensis	18	14	26	66	22	20	12	16	22	216
d__Bacteria	k__unclassified_d__Bacteria	p__Actinomycetota	c__Actinomycetes	o__Micromonosporales	f__Micromonosporaceae	g__Micromonospora	s__Verrucosispora_sp._SN26_14.1	4	8	6	0	0	2	0	0	2	22
d__Bacteria	k__unclassified_d__Bacteria	p__Actinomycetota	c__Actinomycetes	o__Micromonosporales	f__Micromonosporaceae	g__Natronosporangium	s__Natronosporangium_hydrolyticum	8	6	2	2	6	6	2	2	6	40
d__Bacteria	k__unclassified_d__Bacteria	p__Actinomycetota	c__Actinomycetes	o__Micromonosporales	f__Micromonosporaceae	g__Phytohabitans	s__Phytohabitans_flavus	16	30	48	26	18	10	18	24	28	218
d__Bacteria	k__unclassified_d__Bacteria	p__Actinomycetota	c__Actinomycetes	o__Micromonosporales	f__Micromonosporaceae	g__Phytohabitans	s__Phytohabitans_houttuyneae	28	26	34	32	14	28	24	38	38	262
d__Bacteria	k__unclassified_d__Bacteria	p__Actinomycetota	c__Actinomycetes	o__Micromonosporales	f__Micromonosporaceae	g__Phytohabitans	s__Phytohabitans_rumicis	10	20	22	14	12	10	18	10	2	118
d__Bacteria	k__unclassified_d__Bacteria	p__Actinomycetota	c__Actinomycetes	o__Micromonosporales	f__Micromonosporaceae	g__Phytohabitans	s__Phytohabitans_suffuscus	34	20	38	18	20	16	20	16	20	202
d__Bacteria	k__unclassified_d__Bacteria	p__Actinomycetota	c__Actinomycetes	o__Micromonosporales	f__Micromonosporaceae	g__Phytomonospora	s__Phytomonospora_endophytica	0	0	0	4	2	10	2	2	12	32
d__Bacteria	k__unclassified_d__Bacteria	p__Actinomycetota	c__Actinomycetes	o__Micromonosporales	f__Micromonosporaceae	g__Planosporangium	s__Planosporangium_flavigriseum	86	86	128	158	78	72	86	90	72	856
d__Bacteria	k__unclassified_d__Bacteria	p__Actinomycetota	c__Actinomycetes	o__Micromonosporales	f__Micromonosporaceae	g__Planosporangium	s__Planosporangium_mesophilum	16	18	16	0	2	4	0	6	6	68
d__Bacteria	k__unclassified_d__Bacteria	p__Actinomycetota	c__Actinomycetes	o__Micromonosporales	f__Micromonosporaceae	g__Planosporangium	s__Planosporangium_thailandense	68	42	112	54	64	68	52	52	64	576
d__Bacteria	k__unclassified_d__Bacteria	p__Actinomycetota	c__Actinomycetes	o__Micromonosporales	f__Micromonosporaceae	g__Plantactinospora	s__Plantactinospora_endophytica	0	12	4	6	0	0	18	4	4	48
d__Bacteria	k__unclassified_d__Bacteria	p__Actinomycetota	c__Actinomycetes	o__Micromonosporales	f__Micromonosporaceae	g__Plantactinospora	s__Plantactinospora_soyae	0	2	2	4	6	2	2	2	0	20
d__Bacteria	k__unclassified_d__Bacteria	p__Actinomycetota	c__Actinomycetes	o__Micromonosporales	f__Micromonosporaceae	g__Plantactinospora	s__Plantactinospora_sp._BB1	8	2	18	12	10	14	8	10	6	88
d__Bacteria	k__unclassified_d__Bacteria	p__Actinomycetota	c__Actinomycetes	o__Micromonosporales	f__Micromonosporaceae	g__Plantactinospora	s__Plantactinospora_sp._BC1	0	10	12	10	6	4	8	6	4	60
d__Bacteria	k__unclassified_d__Bacteria	p__Actinomycetota	c__Actinomycetes	o__Micromonosporales	f__Micromonosporaceae	g__Plantactinospora	s__Plantactinospora_sp._KBS50	18	26	30	22	22	16	20	30	26	210
d__Bacteria	k__unclassified_d__Bacteria	p__Actinomycetota	c__Actinomycetes	o__Micromonosporales	f__Micromonosporaceae	g__Rugosimonospora	s__Rugosimonospora_africana	8818	9984	13024	10116	8828	8970	7762	8200	7840	83542
d__Bacteria	k__unclassified_d__Bacteria	p__Actinomycetota	c__Actinomycetes	o__Micromonosporales	f__Micromonosporaceae	g__Salinispora	s__Salinispora_cortesiana	2	6	8	0	6	0	0	4	0	26
d__Bacteria	k__unclassified_d__Bacteria	p__Actinomycetota	c__Actinomycetes	o__Micromonosporales	f__Micromonosporaceae	g__Salinispora	s__Salinispora_oceanensis	2	4	2	2	6	4	0	0	4	24
d__Bacteria	k__unclassified_d__Bacteria	p__Actinomycetota	c__Actinomycetes	o__Micromonosporales	f__Micromonosporaceae	g__Virgisporangium	s__Virgisporangium_aliadipatigenens	10	6	8	2	6	4	4	2	8	50
d__Bacteria	k__unclassified_d__Bacteria	p__Actinomycetota	c__Actinomycetes	o__Micromonosporales	f__Micromonosporaceae	g__Virgisporangium	s__Virgisporangium_aurantiacum	86	82	90	100	104	94	78	98	66	798
d__Bacteria	k__unclassified_d__Bacteria	p__Actinomycetota	c__Actinomycetes	o__Micromonosporales	f__Micromonosporaceae	g__Virgisporangium	s__Virgisporangium_ochraceum	10	12	6	8	6	6	22	20	22	112
d__Bacteria	k__unclassified_d__Bacteria	p__Actinomycetota	c__Actinomycetes	o__Motilibacterales	f__Motilibacteraceae	g__Motilibacter	s__Motilibacter_aurantiacus	142	146	140	100	102	102	152	120	138	1142
d__Bacteria	k__unclassified_d__Bacteria	p__Actinomycetota	c__Actinomycetes	o__Motilibacterales	f__Motilibacteraceae	g__Motilibacter	s__Motilibacter_deserti	30	6	10	12	14	20	40	40	10	182
d__Bacteria	k__unclassified_d__Bacteria	p__Actinomycetota	c__Actinomycetes	o__Motilibacterales	f__Motilibacteraceae	g__Motilibacter	s__Motilibacter_peucedani	8	20	20	14	6	10	2	4	2	86
d__Bacteria	k__unclassified_d__Bacteria	p__Actinomycetota	c__Actinomycetes	o__Motilibacterales	f__Motilibacteraceae	g__Motilibacter	s__Motilibacter_rhizosphaerae	2	4	4	2	6	10	0	2	0	30
d__Bacteria	k__unclassified_d__Bacteria	p__Actinomycetota	c__Actinomycetes	o__Motilibacterales	f__Vallicoccaceae	g__Vallicoccus	s__Vallicoccus_soli	4	6	4	8	18	2	4	6	6	58
d__Bacteria	k__unclassified_d__Bacteria	p__Actinomycetota	c__Actinomycetes	o__Mycobacteriales	f__Corynebacteriaceae	g__Corynebacterium	s__Corynebacterium_confusum	78	80	60	82	56	88	184	198	192	1018
d__Bacteria	k__unclassified_d__Bacteria	p__Actinomycetota	c__Actinomycetes	o__Mycobacteriales	f__Corynebacteriaceae	g__Corynebacterium	s__Corynebacterium_cyclohexanicum	6	0	2	2	4	2	4	2	2	24
d__Bacteria	k__unclassified_d__Bacteria	p__Actinomycetota	c__Actinomycetes	o__Mycobacteriales	f__Corynebacteriaceae	g__Corynebacterium	s__Corynebacterium_kroppenstedtii	6	2	0	2	0	16	4	4	4	38
d__Bacteria	k__unclassified_d__Bacteria	p__Actinomycetota	c__Actinomycetes	o__Mycobacteriales	f__Corynebacteriaceae	g__Corynebacterium	s__Corynebacterium_parakroppenstedtii	8	4	16	12	6	16	6	2	8	78
d__Bacteria	k__unclassified_d__Bacteria	p__Actinomycetota	c__Actinomycetes	o__Mycobacteriales	f__Corynebacteriaceae	g__Corynebacterium	s__Corynebacterium_pseudogenitalium	16	4	6	16	10	10	2	4	4	72
d__Bacteria	k__unclassified_d__Bacteria	p__Actinomycetota	c__Actinomycetes	o__Mycobacteriales	f__Corynebacteriaceae	g__Corynebacterium	s__Corynebacterium_pseudokroppenstedtii	158	130	164	120	148	214	76	58	100	1168
d__Bacteria	k__unclassified_d__Bacteria	p__Actinomycetota	c__Actinomycetes	o__Mycobacteriales	f__Corynebacteriaceae	g__Corynebacterium	s__Corynebacterium_sp.	10	10	14	24	10	20	10	14	24	136
d__Bacteria	k__unclassified_d__Bacteria	p__Actinomycetota	c__Actinomycetes	o__Mycobacteriales	f__Corynebacteriaceae	g__Corynebacterium	s__Corynebacterium_sputi	2	2	0	10	2	2	0	0	6	24
d__Bacteria	k__unclassified_d__Bacteria	p__Actinomycetota	c__Actinomycetes	o__Mycobacteriales	f__Corynebacteriaceae	g__Corynebacterium	s__Corynebacterium_variabile	0	0	0	0	4	0	0	0	0	4
d__Bacteria	k__unclassified_d__Bacteria	p__Actinomycetota	c__Actinomycetes	o__Mycobacteriales	f__Dietziaceae	g__Dietzia	s__Dietzia_massiliensis	10	12	6	4	6	8	10	2	2	60
d__Bacteria	k__unclassified_d__Bacteria	p__Actinomycetota	c__Actinomycetes	o__Mycobacteriales	f__Dietziaceae	g__Dietzia	s__Dietzia_sp.	10	6	18	4	6	4	8	18	2	76
d__Bacteria	k__unclassified_d__Bacteria	p__Actinomycetota	c__Actinomycetes	o__Mycobacteriales	f__Gordoniaceae	g__Gordonia	s__Gordonia_aichiensis	2	2	4	0	2	0	2	4	0	16
d__Bacteria	k__unclassified_d__Bacteria	p__Actinomycetota	c__Actinomycetes	o__Mycobacteriales	f__Gordoniaceae	g__Gordonia	s__Gordonia_bronchialis	8	12	18	10	4	6	6	12	24	100
d__Bacteria	k__unclassified_d__Bacteria	p__Actinomycetota	c__Actinomycetes	o__Mycobacteriales	f__Gordoniaceae	g__Gordonia	s__Gordonia_insulae	6	2	4	4	2	0	0	4	2	24
d__Bacteria	k__unclassified_d__Bacteria	p__Actinomycetota	c__Actinomycetes	o__Mycobacteriales	f__Gordoniaceae	g__Gordonia	s__Gordonia_jinghuaiqii	100	134	176	136	102	84	106	66	80	984
d__Bacteria	k__unclassified_d__Bacteria	p__Actinomycetota	c__Actinomycetes	o__Mycobacteriales	f__Gordoniaceae	g__Gordonia	s__Gordonia_paraffinivorans	6	12	42	40	42	46	18	34	32	272
d__Bacteria	k__unclassified_d__Bacteria	p__Actinomycetota	c__Actinomycetes	o__Mycobacteriales	f__Gordoniaceae	g__Gordonia	s__Gordonia_polyisoprenivorans	14	20	28	34	22	30	24	16	20	208
d__Bacteria	k__unclassified_d__Bacteria	p__Actinomycetota	c__Actinomycetes	o__Mycobacteriales	f__Gordoniaceae	g__Gordonia	s__Gordonia_rubripertincta	22	32	24	18	16	18	22	32	14	198
d__Bacteria	k__unclassified_d__Bacteria	p__Actinomycetota	c__Actinomycetes	o__Mycobacteriales	f__Gordoniaceae	g__Gordonia	s__Gordonia_shandongensis	8	8	0	0	8	2	18	8	14	66
d__Bacteria	k__unclassified_d__Bacteria	p__Actinomycetota	c__Actinomycetes	o__Mycobacteriales	f__Gordoniaceae	g__Gordonia	s__Gordonia_sp._(in:_high_G+C_Gram-positive_bacteria)	26	28	44	28	22	18	30	34	22	252
d__Bacteria	k__unclassified_d__Bacteria	p__Actinomycetota	c__Actinomycetes	o__Mycobacteriales	f__Gordoniaceae	g__Gordonia	s__Gordonia_sp._PP30	0	0	0	2	0	2	8	2	10	24
d__Bacteria	k__unclassified_d__Bacteria	p__Actinomycetota	c__Actinomycetes	o__Mycobacteriales	f__Gordoniaceae	g__Gordonia	s__Gordonia_sp._UBA5067	0	4	0	4	4	2	2	4	2	22
d__Bacteria	k__unclassified_d__Bacteria	p__Actinomycetota	c__Actinomycetes	o__Mycobacteriales	f__Gordoniaceae	g__Gordonia	s__Gordonia_sp._UBA7599	10	8	12	16	10	10	12	6	16	100
d__Bacteria	k__unclassified_d__Bacteria	p__Actinomycetota	c__Actinomycetes	o__Mycobacteriales	f__Hoyosellaceae	g__Hoyosella	s__Hoyosella_sp._YIM_151337	0	4	8	0	10	18	20	4	4	68
d__Bacteria	k__unclassified_d__Bacteria	p__Actinomycetota	c__Actinomycetes	o__Mycobacteriales	f__Mycobacteriaceae	g__Mycobacterium	s__Mycobacterium_ahvazicum	0	0	4	0	0	2	0	0	0	6
d__Bacteria	k__unclassified_d__Bacteria	p__Actinomycetota	c__Actinomycetes	o__Mycobacteriales	f__Mycobacteriaceae	g__Mycobacterium	s__Mycobacterium_alsense	8	8	14	14	2	12	6	4	0	68
d__Bacteria	k__unclassified_d__Bacteria	p__Actinomycetota	c__Actinomycetes	o__Mycobacteriales	f__Mycobacteriaceae	g__Mycobacterium	s__Mycobacterium_angelicum	0	4	0	0	0	4	2	0	0	10
d__Bacteria	k__unclassified_d__Bacteria	p__Actinomycetota	c__Actinomycetes	o__Mycobacteriales	f__Mycobacteriaceae	g__Mycobacterium	s__Mycobacterium_aquaticum	8	10	4	20	32	10	4	6	8	102
d__Bacteria	k__unclassified_d__Bacteria	p__Actinomycetota	c__Actinomycetes	o__Mycobacteriales	f__Mycobacteriaceae	g__Mycobacterium	s__Mycobacterium_arosiense	20	12	36	36	16	22	14	20	18	194
d__Bacteria	k__unclassified_d__Bacteria	p__Actinomycetota	c__Actinomycetes	o__Mycobacteriales	f__Mycobacteriaceae	g__Mycobacterium	s__Mycobacterium_asiaticum	10	14	20	30	4	6	6	6	2	98
d__Bacteria	k__unclassified_d__Bacteria	p__Actinomycetota	c__Actinomycetes	o__Mycobacteriales	f__Mycobacteriaceae	g__Mycobacterium	s__Mycobacterium_avium	216	268	284	276	208	232	196	202	162	2044
d__Bacteria	k__unclassified_d__Bacteria	p__Actinomycetota	c__Actinomycetes	o__Mycobacteriales	f__Mycobacteriaceae	g__Mycobacterium	s__Mycobacterium_barrassiae	34	30	20	48	14	24	50	36	24	280
d__Bacteria	k__unclassified_d__Bacteria	p__Actinomycetota	c__Actinomycetes	o__Mycobacteriales	f__Mycobacteriaceae	g__Mycobacterium	s__Mycobacterium_bohemicum	8	10	16	14	22	18	12	26	16	142
d__Bacteria	k__unclassified_d__Bacteria	p__Actinomycetota	c__Actinomycetes	o__Mycobacteriales	f__Mycobacteriaceae	g__Mycobacterium	s__Mycobacterium_branderi	34	38	48	56	42	30	24	58	46	376
d__Bacteria	k__unclassified_d__Bacteria	p__Actinomycetota	c__Actinomycetes	o__Mycobacteriales	f__Mycobacteriaceae	g__Mycobacterium	s__Mycobacterium_celatum	0	0	6	0	0	0	12	12	6	36
d__Bacteria	k__unclassified_d__Bacteria	p__Actinomycetota	c__Actinomycetes	o__Mycobacteriales	f__Mycobacteriaceae	g__Mycobacterium	s__Mycobacterium_colombiense	362	534	488	458	500	414	348	454	352	3910
d__Bacteria	k__unclassified_d__Bacteria	p__Actinomycetota	c__Actinomycetes	o__Mycobacteriales	f__Mycobacteriaceae	g__Mycobacterium	s__Mycobacterium_conspicuum	6	18	38	20	18	10	34	40	20	204
d__Bacteria	k__unclassified_d__Bacteria	p__Actinomycetota	c__Actinomycetes	o__Mycobacteriales	f__Mycobacteriaceae	g__Mycobacterium	s__Mycobacterium_cookii	16	16	26	28	34	50	18	30	10	228
d__Bacteria	k__unclassified_d__Bacteria	p__Actinomycetota	c__Actinomycetes	o__Mycobacteriales	f__Mycobacteriaceae	g__Mycobacterium	s__Mycobacterium_dioxanotrophicus	52	68	62	68	74	56	60	84	70	594
d__Bacteria	k__unclassified_d__Bacteria	p__Actinomycetota	c__Actinomycetes	o__Mycobacteriales	f__Mycobacteriaceae	g__Mycobacterium	s__Mycobacterium_europaeum	2	16	2	4	4	6	10	8	4	56
d__Bacteria	k__unclassified_d__Bacteria	p__Actinomycetota	c__Actinomycetes	o__Mycobacteriales	f__Mycobacteriaceae	g__Mycobacterium	s__Mycobacterium_gallinarum	0	0	0	2	0	2	0	2	2	8
d__Bacteria	k__unclassified_d__Bacteria	p__Actinomycetota	c__Actinomycetes	o__Mycobacteriales	f__Mycobacteriaceae	g__Mycobacterium	s__Mycobacterium_genavense	0	0	14	2	2	2	0	2	6	28
d__Bacteria	k__unclassified_d__Bacteria	p__Actinomycetota	c__Actinomycetes	o__Mycobacteriales	f__Mycobacteriaceae	g__Mycobacterium	s__Mycobacterium_gordonae	8	10	8	0	12	10	8	12	6	74
d__Bacteria	k__unclassified_d__Bacteria	p__Actinomycetota	c__Actinomycetes	o__Mycobacteriales	f__Mycobacteriaceae	g__Mycobacterium	s__Mycobacterium_heckeshornense	24	34	26	44	52	40	76	48	40	384
d__Bacteria	k__unclassified_d__Bacteria	p__Actinomycetota	c__Actinomycetes	o__Mycobacteriales	f__Mycobacteriaceae	g__Mycobacterium	s__Mycobacterium_heidelbergense	0	0	2	2	2	0	2	2	4	14
d__Bacteria	k__unclassified_d__Bacteria	p__Actinomycetota	c__Actinomycetes	o__Mycobacteriales	f__Mycobacteriaceae	g__Mycobacterium	s__Mycobacterium_helveticum	2	0	4	0	0	0	4	12	6	28
d__Bacteria	k__unclassified_d__Bacteria	p__Actinomycetota	c__Actinomycetes	o__Mycobacteriales	f__Mycobacteriaceae	g__Mycobacterium	s__Mycobacterium_hippophais	4	0	0	0	0	0	2	0	2	8
d__Bacteria	k__unclassified_d__Bacteria	p__Actinomycetota	c__Actinomycetes	o__Mycobacteriales	f__Mycobacteriaceae	g__Mycobacterium	s__Mycobacterium_intracellulare	166	172	192	158	142	166	108	166	142	1412
d__Bacteria	k__unclassified_d__Bacteria	p__Actinomycetota	c__Actinomycetes	o__Mycobacteriales	f__Mycobacteriaceae	g__Mycobacterium	s__Mycobacterium_kansasii	86	102	108	98	100	74	94	102	100	864
d__Bacteria	k__unclassified_d__Bacteria	p__Actinomycetota	c__Actinomycetes	o__Mycobacteriales	f__Mycobacteriaceae	g__Mycobacterium	s__Mycobacterium_kiyosense	38	26	46	34	42	26	56	34	52	354
d__Bacteria	k__unclassified_d__Bacteria	p__Actinomycetota	c__Actinomycetes	o__Mycobacteriales	f__Mycobacteriaceae	g__Mycobacterium	s__Mycobacterium_kubicae	0	4	16	4	4	2	2	0	0	32
d__Bacteria	k__unclassified_d__Bacteria	p__Actinomycetota	c__Actinomycetes	o__Mycobacteriales	f__Mycobacteriaceae	g__Mycobacterium	s__Mycobacterium_kyogaense	2	4	2	0	4	0	0	2	2	16
d__Bacteria	k__unclassified_d__Bacteria	p__Actinomycetota	c__Actinomycetes	o__Mycobacteriales	f__Mycobacteriaceae	g__Mycobacterium	s__Mycobacterium_kyorinense	2	6	0	2	4	2	0	0	0	16
d__Bacteria	k__unclassified_d__Bacteria	p__Actinomycetota	c__Actinomycetes	o__Mycobacteriales	f__Mycobacteriaceae	g__Mycobacterium	s__Mycobacterium_lehmannii	0	0	8	2	6	0	4	8	4	32
d__Bacteria	k__unclassified_d__Bacteria	p__Actinomycetota	c__Actinomycetes	o__Mycobacteriales	f__Mycobacteriaceae	g__Mycobacterium	s__Mycobacterium_lentiflavum	70	80	60	78	52	56	40	100	86	622
d__Bacteria	k__unclassified_d__Bacteria	p__Actinomycetota	c__Actinomycetes	o__Mycobacteriales	f__Mycobacteriaceae	g__Mycobacterium	s__Mycobacterium_lepraemurium	4	2	2	4	4	0	2	4	4	26
d__Bacteria	k__unclassified_d__Bacteria	p__Actinomycetota	c__Actinomycetes	o__Mycobacteriales	f__Mycobacteriaceae	g__Mycobacterium	s__Mycobacterium_malmoense	10	16	10	20	8	8	14	14	16	116
d__Bacteria	k__unclassified_d__Bacteria	p__Actinomycetota	c__Actinomycetes	o__Mycobacteriales	f__Mycobacteriaceae	g__Mycobacterium	s__Mycobacterium_mantenii	104	104	156	102	124	70	82	120	98	960
d__Bacteria	k__unclassified_d__Bacteria	p__Actinomycetota	c__Actinomycetes	o__Mycobacteriales	f__Mycobacteriaceae	g__Mycobacterium	s__Mycobacterium_marinum	0	6	10	4	4	6	0	0	0	30
d__Bacteria	k__unclassified_d__Bacteria	p__Actinomycetota	c__Actinomycetes	o__Mycobacteriales	f__Mycobacteriaceae	g__Mycobacterium	s__Mycobacterium_marseillense	4	10	4	8	6	8	0	4	6	50
d__Bacteria	k__unclassified_d__Bacteria	p__Actinomycetota	c__Actinomycetes	o__Mycobacteriales	f__Mycobacteriaceae	g__Mycobacterium	s__Mycobacterium_montefiorense	10	18	18	14	20	16	20	16	12	144
d__Bacteria	k__unclassified_d__Bacteria	p__Actinomycetota	c__Actinomycetes	o__Mycobacteriales	f__Mycobacteriaceae	g__Mycobacterium	s__Mycobacterium_nebraskense	30	42	48	42	50	40	52	40	38	382
d__Bacteria	k__unclassified_d__Bacteria	p__Actinomycetota	c__Actinomycetes	o__Mycobacteriales	f__Mycobacteriaceae	g__Mycobacterium	s__Mycobacterium_noviomagense	0	0	4	2	0	10	4	2	10	32
d__Bacteria	k__unclassified_d__Bacteria	p__Actinomycetota	c__Actinomycetes	o__Mycobacteriales	f__Mycobacteriaceae	g__Mycobacterium	s__Mycobacterium_numidiamassiliense	14	8	20	18	8	12	6	14	22	122
d__Bacteria	k__unclassified_d__Bacteria	p__Actinomycetota	c__Actinomycetes	o__Mycobacteriales	f__Mycobacteriaceae	g__Mycobacterium	s__Mycobacterium_palauense	6	0	0	2	0	0	0	0	0	8
d__Bacteria	k__unclassified_d__Bacteria	p__Actinomycetota	c__Actinomycetes	o__Mycobacteriales	f__Mycobacteriaceae	g__Mycobacterium	s__Mycobacterium_paraense	0	12	28	12	12	16	12	14	12	118
d__Bacteria	k__unclassified_d__Bacteria	p__Actinomycetota	c__Actinomycetes	o__Mycobacteriales	f__Mycobacteriaceae	g__Mycobacterium	s__Mycobacterium_paragordonae	10	4	14	2	20	6	2	2	10	70
d__Bacteria	k__unclassified_d__Bacteria	p__Actinomycetota	c__Actinomycetes	o__Mycobacteriales	f__Mycobacteriaceae	g__Mycobacterium	s__Mycobacterium_parascrofulaceum	6	0	6	0	4	0	0	4	0	20
d__Bacteria	k__unclassified_d__Bacteria	p__Actinomycetota	c__Actinomycetes	o__Mycobacteriales	f__Mycobacteriaceae	g__Mycobacterium	s__Mycobacterium_paraseoulense	2	4	6	2	2	2	4	0	0	22
d__Bacteria	k__unclassified_d__Bacteria	p__Actinomycetota	c__Actinomycetes	o__Mycobacteriales	f__Mycobacteriaceae	g__Mycobacterium	s__Mycobacterium_parmense	6	2	0	2	2	0	4	0	0	16
d__Bacteria	k__unclassified_d__Bacteria	p__Actinomycetota	c__Actinomycetes	o__Mycobacteriales	f__Mycobacteriaceae	g__Mycobacterium	s__Mycobacterium_persicum	6	14	2	4	6	4	28	48	48	160
d__Bacteria	k__unclassified_d__Bacteria	p__Actinomycetota	c__Actinomycetes	o__Mycobacteriales	f__Mycobacteriaceae	g__Mycobacterium	s__Mycobacterium_pseudoshottsii	0	0	4	0	0	0	0	0	2	6
d__Bacteria	k__unclassified_d__Bacteria	p__Actinomycetota	c__Actinomycetes	o__Mycobacteriales	f__Mycobacteriaceae	g__Mycobacterium	s__Mycobacterium_rhizamassiliense	58	48	70	84	110	70	70	92	52	654
d__Bacteria	k__unclassified_d__Bacteria	p__Actinomycetota	c__Actinomycetes	o__Mycobacteriales	f__Mycobacteriaceae	g__Mycobacterium	s__Mycobacterium_scrofulaceum	14	2	8	14	12	6	10	16	10	92
d__Bacteria	k__unclassified_d__Bacteria	p__Actinomycetota	c__Actinomycetes	o__Mycobacteriales	f__Mycobacteriaceae	g__Mycobacterium	s__Mycobacterium_senriense	46	78	88	102	58	28	56	72	80	608
d__Bacteria	k__unclassified_d__Bacteria	p__Actinomycetota	c__Actinomycetes	o__Mycobacteriales	f__Mycobacteriaceae	g__Mycobacterium	s__Mycobacterium_seoulense	10	6	4	6	2	6	0	6	4	44
d__Bacteria	k__unclassified_d__Bacteria	p__Actinomycetota	c__Actinomycetes	o__Mycobacteriales	f__Mycobacteriaceae	g__Mycobacterium	s__Mycobacterium_shigaense	4	0	2	12	10	4	0	6	2	40
d__Bacteria	k__unclassified_d__Bacteria	p__Actinomycetota	c__Actinomycetes	o__Mycobacteriales	f__Mycobacteriaceae	g__Mycobacterium	s__Mycobacterium_shinjukuense	2	4	14	4	0	2	2	8	0	36
d__Bacteria	k__unclassified_d__Bacteria	p__Actinomycetota	c__Actinomycetes	o__Mycobacteriales	f__Mycobacteriaceae	g__Mycobacterium	s__Mycobacterium_simiae	10	6	28	6	8	10	4	16	6	94
d__Bacteria	k__unclassified_d__Bacteria	p__Actinomycetota	c__Actinomycetes	o__Mycobacteriales	f__Mycobacteriaceae	g__Mycobacterium	s__Mycobacterium_simulans	6	8	6	8	20	6	6	0	2	62
d__Bacteria	k__unclassified_d__Bacteria	p__Actinomycetota	c__Actinomycetes	o__Mycobacteriales	f__Mycobacteriaceae	g__Mycobacterium	s__Mycobacterium_sp.	1490	1592	1724	1426	1234	1348	1192	1476	1344	12826
d__Bacteria	k__unclassified_d__Bacteria	p__Actinomycetota	c__Actinomycetes	o__Mycobacteriales	f__Mycobacteriaceae	g__Mycobacterium	s__Mycobacterium_sp._1165178.9	176	202	266	232	250	170	128	180	176	1780
d__Bacteria	k__unclassified_d__Bacteria	p__Actinomycetota	c__Actinomycetes	o__Mycobacteriales	f__Mycobacteriaceae	g__Mycobacterium	s__Mycobacterium_sp._1165196.3	12	8	16	22	10	12	2	2	16	100
d__Bacteria	k__unclassified_d__Bacteria	p__Actinomycetota	c__Actinomycetes	o__Mycobacteriales	f__Mycobacteriaceae	g__Mycobacterium	s__Mycobacterium_sp._1245111.1	0	0	16	0	4	4	6	0	0	30
d__Bacteria	k__unclassified_d__Bacteria	p__Actinomycetota	c__Actinomycetes	o__Mycobacteriales	f__Mycobacteriaceae	g__Mycobacterium	s__Mycobacterium_sp._1245499.0	6	12	10	12	6	8	12	8	8	82
d__Bacteria	k__unclassified_d__Bacteria	p__Actinomycetota	c__Actinomycetes	o__Mycobacteriales	f__Mycobacteriaceae	g__Mycobacterium	s__Mycobacterium_sp._1245852.3	32	38	40	60	42	36	30	32	30	340
d__Bacteria	k__unclassified_d__Bacteria	p__Actinomycetota	c__Actinomycetes	o__Mycobacteriales	f__Mycobacteriaceae	g__Mycobacterium	s__Mycobacterium_sp._1465703.0	44	60	46	32	42	16	14	40	30	324
d__Bacteria	k__unclassified_d__Bacteria	p__Actinomycetota	c__Actinomycetes	o__Mycobacteriales	f__Mycobacteriaceae	g__Mycobacterium	s__Mycobacterium_sp._1482292.6	0	2	4	8	2	12	8	2	6	44
d__Bacteria	k__unclassified_d__Bacteria	p__Actinomycetota	c__Actinomycetes	o__Mycobacteriales	f__Mycobacteriaceae	g__Mycobacterium	s__Mycobacterium_sp._20091114027_K0903767	2	2	0	4	6	0	0	2	6	22
d__Bacteria	k__unclassified_d__Bacteria	p__Actinomycetota	c__Actinomycetes	o__Mycobacteriales	f__Mycobacteriaceae	g__Mycobacterium	s__Mycobacterium_sp._236(2023)	0	4	4	6	4	0	2	6	2	28
d__Bacteria	k__unclassified_d__Bacteria	p__Actinomycetota	c__Actinomycetes	o__Mycobacteriales	f__Mycobacteriaceae	g__Mycobacterium	s__Mycobacterium_sp._852002-10029_SCH5224772	8	4	6	2	24	14	8	0	8	74
d__Bacteria	k__unclassified_d__Bacteria	p__Actinomycetota	c__Actinomycetes	o__Mycobacteriales	f__Mycobacteriaceae	g__Mycobacterium	s__Mycobacterium_sp._852002-30065_SCH5024008	14	10	16	4	10	6	6	18	4	88
d__Bacteria	k__unclassified_d__Bacteria	p__Actinomycetota	c__Actinomycetes	o__Mycobacteriales	f__Mycobacteriaceae	g__Mycobacterium	s__Mycobacterium_sp._852002-40037_SCH5390672	110	100	130	70	114	80	92	96	80	872
d__Bacteria	k__unclassified_d__Bacteria	p__Actinomycetota	c__Actinomycetes	o__Mycobacteriales	f__Mycobacteriaceae	g__Mycobacterium	s__Mycobacterium_sp._852002-50816_SCH5313054-b	8	4	0	10	2	12	2	2	2	42
d__Bacteria	k__unclassified_d__Bacteria	p__Actinomycetota	c__Actinomycetes	o__Mycobacteriales	f__Mycobacteriaceae	g__Mycobacterium	s__Mycobacterium_sp._852002-51971_SCH5477799-a	212	148	206	174	196	142	130	162	142	1512
d__Bacteria	k__unclassified_d__Bacteria	p__Actinomycetota	c__Actinomycetes	o__Mycobacteriales	f__Mycobacteriaceae	g__Mycobacterium	s__Mycobacterium_sp._852014-50255_SCH5639931	2	2	8	2	6	6	2	0	2	30
d__Bacteria	k__unclassified_d__Bacteria	p__Actinomycetota	c__Actinomycetes	o__Mycobacteriales	f__Mycobacteriaceae	g__Mycobacterium	s__Mycobacterium_sp._852014-52450_SCH5900713	16	10	4	4	8	2	12	0	0	56
d__Bacteria	k__unclassified_d__Bacteria	p__Actinomycetota	c__Actinomycetes	o__Mycobacteriales	f__Mycobacteriaceae	g__Mycobacterium	s__Mycobacterium_sp._ACS1612	20	22	18	12	12	6	20	26	18	154
d__Bacteria	k__unclassified_d__Bacteria	p__Actinomycetota	c__Actinomycetes	o__Mycobacteriales	f__Mycobacteriaceae	g__Mycobacterium	s__Mycobacterium_sp._ACS4331	0	0	0	4	0	0	0	0	6	10
d__Bacteria	k__unclassified_d__Bacteria	p__Actinomycetota	c__Actinomycetes	o__Mycobacteriales	f__Mycobacteriaceae	g__Mycobacterium	s__Mycobacterium_sp._AT1	0	0	2	0	0	0	0	0	2	4
d__Bacteria	k__unclassified_d__Bacteria	p__Actinomycetota	c__Actinomycetes	o__Mycobacteriales	f__Mycobacteriaceae	g__Mycobacterium	s__Mycobacterium_sp._Aquia_213	18	28	26	38	24	12	10	16	18	190
d__Bacteria	k__unclassified_d__Bacteria	p__Actinomycetota	c__Actinomycetes	o__Mycobacteriales	f__Mycobacteriaceae	g__Mycobacterium	s__Mycobacterium_sp._Aquia_216	8	8	0	0	0	0	0	4	4	24
d__Bacteria	k__unclassified_d__Bacteria	p__Actinomycetota	c__Actinomycetes	o__Mycobacteriales	f__Mycobacteriaceae	g__Mycobacterium	s__Mycobacterium_sp._CnD-18-1	28	30	58	56	24	50	46	50	38	380
d__Bacteria	k__unclassified_d__Bacteria	p__Actinomycetota	c__Actinomycetes	o__Mycobacteriales	f__Mycobacteriaceae	g__Mycobacterium	s__Mycobacterium_sp._DL99	8	2	0	0	0	10	0	4	0	24
d__Bacteria	k__unclassified_d__Bacteria	p__Actinomycetota	c__Actinomycetes	o__Mycobacteriales	f__Mycobacteriaceae	g__Mycobacterium	s__Mycobacterium_sp._E1715	0	0	0	2	0	0	0	0	0	2
d__Bacteria	k__unclassified_d__Bacteria	p__Actinomycetota	c__Actinomycetes	o__Mycobacteriales	f__Mycobacteriaceae	g__Mycobacterium	s__Mycobacterium_sp._E183	4	0	8	4	10	6	4	2	4	42
d__Bacteria	k__unclassified_d__Bacteria	p__Actinomycetota	c__Actinomycetes	o__Mycobacteriales	f__Mycobacteriaceae	g__Mycobacterium	s__Mycobacterium_sp._E2327	2	4	0	4	10	6	6	2	4	38
d__Bacteria	k__unclassified_d__Bacteria	p__Actinomycetota	c__Actinomycetes	o__Mycobacteriales	f__Mycobacteriaceae	g__Mycobacterium	s__Mycobacterium_sp._E2479	152	180	152	138	138	156	98	122	110	1246
d__Bacteria	k__unclassified_d__Bacteria	p__Actinomycetota	c__Actinomycetes	o__Mycobacteriales	f__Mycobacteriaceae	g__Mycobacterium	s__Mycobacterium_sp._E2497	10	4	2	2	2	6	10	2	8	46
d__Bacteria	k__unclassified_d__Bacteria	p__Actinomycetota	c__Actinomycetes	o__Mycobacteriales	f__Mycobacteriaceae	g__Mycobacterium	s__Mycobacterium_sp._E2733	0	0	0	4	2	0	2	2	0	10
d__Bacteria	k__unclassified_d__Bacteria	p__Actinomycetota	c__Actinomycetes	o__Mycobacteriales	f__Mycobacteriaceae	g__Mycobacterium	s__Mycobacterium_sp._E3251	2	4	8	0	2	2	4	6	4	32
d__Bacteria	k__unclassified_d__Bacteria	p__Actinomycetota	c__Actinomycetes	o__Mycobacteriales	f__Mycobacteriaceae	g__Mycobacterium	s__Mycobacterium_sp._E735	6	2	2	4	6	4	0	2	0	26
d__Bacteria	k__unclassified_d__Bacteria	p__Actinomycetota	c__Actinomycetes	o__Mycobacteriales	f__Mycobacteriaceae	g__Mycobacterium	s__Mycobacterium_sp._E787	0	0	0	0	0	0	6	0	0	6
d__Bacteria	k__unclassified_d__Bacteria	p__Actinomycetota	c__Actinomycetes	o__Mycobacteriales	f__Mycobacteriaceae	g__Mycobacterium	s__Mycobacterium_sp._E796	8	4	12	12	8	6	8	4	8	70
d__Bacteria	k__unclassified_d__Bacteria	p__Actinomycetota	c__Actinomycetes	o__Mycobacteriales	f__Mycobacteriaceae	g__Mycobacterium	s__Mycobacterium_sp._E802	0	2	6	2	4	0	4	2	8	28
d__Bacteria	k__unclassified_d__Bacteria	p__Actinomycetota	c__Actinomycetes	o__Mycobacteriales	f__Mycobacteriaceae	g__Mycobacterium	s__Mycobacterium_sp._GA-1199	0	2	0	4	0	0	0	4	4	14
d__Bacteria	k__unclassified_d__Bacteria	p__Actinomycetota	c__Actinomycetes	o__Mycobacteriales	f__Mycobacteriaceae	g__Mycobacterium	s__Mycobacterium_sp._GA-2829	2	0	2	6	4	2	0	2	4	22
d__Bacteria	k__unclassified_d__Bacteria	p__Actinomycetota	c__Actinomycetes	o__Mycobacteriales	f__Mycobacteriaceae	g__Mycobacterium	s__Mycobacterium_sp._IS-1264	4	6	2	0	2	2	4	4	2	26
d__Bacteria	k__unclassified_d__Bacteria	p__Actinomycetota	c__Actinomycetes	o__Mycobacteriales	f__Mycobacteriaceae	g__Mycobacterium	s__Mycobacterium_sp._IS-836	10	4	2	0	2	0	4	4	4	30
d__Bacteria	k__unclassified_d__Bacteria	p__Actinomycetota	c__Actinomycetes	o__Mycobacteriales	f__Mycobacteriaceae	g__Mycobacterium	s__Mycobacterium_sp._ITM-2016-00318	16	4	22	14	8	26	32	38	48	208
d__Bacteria	k__unclassified_d__Bacteria	p__Actinomycetota	c__Actinomycetes	o__Mycobacteriales	f__Mycobacteriaceae	g__Mycobacterium	s__Mycobacterium_sp._ITM-2017-0098	0	6	14	0	4	4	0	2	2	32
d__Bacteria	k__unclassified_d__Bacteria	p__Actinomycetota	c__Actinomycetes	o__Mycobacteriales	f__Mycobacteriaceae	g__Mycobacterium	s__Mycobacterium_sp._KBS0706	18	36	46	44	32	38	32	32	24	302
d__Bacteria	k__unclassified_d__Bacteria	p__Actinomycetota	c__Actinomycetes	o__Mycobacteriales	f__Mycobacteriaceae	g__Mycobacterium	s__Mycobacterium_sp._MAC_011194_8550	26	14	36	14	10	24	20	24	20	188
d__Bacteria	k__unclassified_d__Bacteria	p__Actinomycetota	c__Actinomycetes	o__Mycobacteriales	f__Mycobacteriaceae	g__Mycobacterium	s__Mycobacterium_sp._MAC_080597_8934	4	4	2	4	4	8	8	0	0	34
d__Bacteria	k__unclassified_d__Bacteria	p__Actinomycetota	c__Actinomycetes	o__Mycobacteriales	f__Mycobacteriaceae	g__Mycobacterium	s__Mycobacterium_sp._MFM001	0	0	0	0	2	10	0	0	0	12
d__Bacteria	k__unclassified_d__Bacteria	p__Actinomycetota	c__Actinomycetes	o__Mycobacteriales	f__Mycobacteriaceae	g__Mycobacterium	s__Mycobacterium_sp._MS1601	0	0	0	0	0	0	2	8	0	10
d__Bacteria	k__unclassified_d__Bacteria	p__Actinomycetota	c__Actinomycetes	o__Mycobacteriales	f__Mycobacteriaceae	g__Mycobacterium	s__Mycobacterium_sp._NAZ190054	6	0	0	2	0	4	0	6	6	24
d__Bacteria	k__unclassified_d__Bacteria	p__Actinomycetota	c__Actinomycetes	o__Mycobacteriales	f__Mycobacteriaceae	g__Mycobacterium	s__Mycobacterium_sp._OAS707	0	0	0	8	6	4	8	12	4	42
d__Bacteria	k__unclassified_d__Bacteria	p__Actinomycetota	c__Actinomycetes	o__Mycobacteriales	f__Mycobacteriaceae	g__Mycobacterium	s__Mycobacterium_sp._Root135	2	0	0	2	0	4	0	0	2	10
d__Bacteria	k__unclassified_d__Bacteria	p__Actinomycetota	c__Actinomycetes	o__Mycobacteriales	f__Mycobacteriaceae	g__Mycobacterium	s__Mycobacterium_sp._SM1	0	4	4	0	0	2	10	4	4	28
d__Bacteria	k__unclassified_d__Bacteria	p__Actinomycetota	c__Actinomycetes	o__Mycobacteriales	f__Mycobacteriaceae	g__Mycobacterium	s__Mycobacterium_sp._SMC-2	80	82	122	48	40	98	168	198	174	1010
d__Bacteria	k__unclassified_d__Bacteria	p__Actinomycetota	c__Actinomycetes	o__Mycobacteriales	f__Mycobacteriaceae	g__Mycobacterium	s__Mycobacterium_sp._SMC-4	0	0	0	0	0	0	4	0	0	4
d__Bacteria	k__unclassified_d__Bacteria	p__Actinomycetota	c__Actinomycetes	o__Mycobacteriales	f__Mycobacteriaceae	g__Mycobacterium	s__Mycobacterium_sp._SWH-M3	2	0	0	0	2	0	2	0	2	8
d__Bacteria	k__unclassified_d__Bacteria	p__Actinomycetota	c__Actinomycetes	o__Mycobacteriales	f__Mycobacteriaceae	g__Mycobacterium	s__Mycobacterium_sp._Soil538	0	2	0	4	4	2	0	0	4	16
d__Bacteria	k__unclassified_d__Bacteria	p__Actinomycetota	c__Actinomycetes	o__Mycobacteriales	f__Mycobacteriaceae	g__Mycobacterium	s__Mycobacterium_sp._THAF192	62	58	60	32	34	48	36	44	44	418
d__Bacteria	k__unclassified_d__Bacteria	p__Actinomycetota	c__Actinomycetes	o__Mycobacteriales	f__Mycobacteriaceae	g__Mycobacterium	s__Mycobacterium_sp._UM_3	4	6	6	6	6	4	8	12	6	58
d__Bacteria	k__unclassified_d__Bacteria	p__Actinomycetota	c__Actinomycetes	o__Mycobacteriales	f__Mycobacteriaceae	g__Mycobacterium	s__Mycobacterium_sp._UM_Kg27	2	2	0	0	6	0	2	2	0	14
d__Bacteria	k__unclassified_d__Bacteria	p__Actinomycetota	c__Actinomycetes	o__Mycobacteriales	f__Mycobacteriaceae	g__Mycobacterium	s__Mycobacterium_sp._URHB0044	38	38	38	20	10	8	12	26	22	212
d__Bacteria	k__unclassified_d__Bacteria	p__Actinomycetota	c__Actinomycetes	o__Mycobacteriales	f__Mycobacteriaceae	g__Mycobacterium	s__Mycobacterium_sp._shizuoka-1	6	0	2	0	4	0	0	4	2	18
d__Bacteria	k__unclassified_d__Bacteria	p__Actinomycetota	c__Actinomycetes	o__Mycobacteriales	f__Mycobacteriaceae	g__Mycobacterium	s__Mycobacterium_spongiae	34	26	26	32	34	46	48	60	66	372
d__Bacteria	k__unclassified_d__Bacteria	p__Actinomycetota	c__Actinomycetes	o__Mycobacteriales	f__Mycobacteriaceae	g__Mycobacterium	s__Mycobacterium_stomatepiae	0	2	0	0	2	2	2	2	12	22
d__Bacteria	k__unclassified_d__Bacteria	p__Actinomycetota	c__Actinomycetes	o__Mycobacteriales	f__Mycobacteriaceae	g__Mycobacterium	s__Mycobacterium_talmoniae	14	20	6	22	6	14	26	16	14	138
d__Bacteria	k__unclassified_d__Bacteria	p__Actinomycetota	c__Actinomycetes	o__Mycobacteriales	f__Mycobacteriaceae	g__Mycobacterium	s__Mycobacterium_terramassiliense	0	0	0	0	2	0	0	0	4	6
d__Bacteria	k__unclassified_d__Bacteria	p__Actinomycetota	c__Actinomycetes	o__Mycobacteriales	f__Mycobacteriaceae	g__Mycobacterium	s__Mycobacterium_timonense	12	18	28	18	26	32	10	22	14	180
d__Bacteria	k__unclassified_d__Bacteria	p__Actinomycetota	c__Actinomycetes	o__Mycobacteriales	f__Mycobacteriaceae	g__Mycobacterium	s__Mycobacterium_triplex	4	0	8	6	0	4	6	2	6	36
d__Bacteria	k__unclassified_d__Bacteria	p__Actinomycetota	c__Actinomycetes	o__Mycobacteriales	f__Mycobacteriaceae	g__Mycobacterium	s__Mycobacterium_tuberculosis	84	60	74	88	90	68	66	86	66	682
d__Bacteria	k__unclassified_d__Bacteria	p__Actinomycetota	c__Actinomycetes	o__Mycobacteriales	f__Mycobacteriaceae	g__Mycobacterium	s__Mycobacterium_ulcerans	10	24	10	14	16	4	4	8	8	98
d__Bacteria	k__unclassified_d__Bacteria	p__Actinomycetota	c__Actinomycetes	o__Mycobacteriales	f__Mycobacteriaceae	g__Mycobacterium	s__Mycobacterium_xenopi	18	12	26	22	30	4	10	14	12	148
d__Bacteria	k__unclassified_d__Bacteria	p__Actinomycetota	c__Actinomycetes	o__Mycobacteriales	f__Mycobacteriaceae	g__Mycobacteroides	s__Mycobacteroides_abscessus	68	84	66	64	100	50	84	104	88	708
d__Bacteria	k__unclassified_d__Bacteria	p__Actinomycetota	c__Actinomycetes	o__Mycobacteriales	f__Mycobacteriaceae	g__Mycolicibacter	s__Mycolicibacter_acidiphilus	0	4	0	0	4	2	0	0	0	10
d__Bacteria	k__unclassified_d__Bacteria	p__Actinomycetota	c__Actinomycetes	o__Mycobacteriales	f__Mycobacteriaceae	g__Mycolicibacter	s__Mycolicibacter_arupensis	0	10	4	8	4	2	6	2	4	40
d__Bacteria	k__unclassified_d__Bacteria	p__Actinomycetota	c__Actinomycetes	o__Mycobacteriales	f__Mycobacteriaceae	g__Mycolicibacter	s__Mycolicibacter_longobardus	0	4	0	2	0	0	0	0	4	10
d__Bacteria	k__unclassified_d__Bacteria	p__Actinomycetota	c__Actinomycetes	o__Mycobacteriales	f__Mycobacteriaceae	g__Mycolicibacter	s__Mycolicibacter_nonchromogenicus	10	10	6	2	10	4	14	4	16	76
d__Bacteria	k__unclassified_d__Bacteria	p__Actinomycetota	c__Actinomycetes	o__Mycobacteriales	f__Mycobacteriaceae	g__Mycolicibacter	s__Mycolicibacter_sp._MYC017	6	14	2	0	8	0	4	4	2	40
d__Bacteria	k__unclassified_d__Bacteria	p__Actinomycetota	c__Actinomycetes	o__Mycobacteriales	f__Mycobacteriaceae	g__Mycolicibacter	s__Mycolicibacter_sp._MYC098	2	6	2	2	4	4	2	0	0	22
d__Bacteria	k__unclassified_d__Bacteria	p__Actinomycetota	c__Actinomycetes	o__Mycobacteriales	f__Mycobacteriaceae	g__Mycolicibacter	s__Mycolicibacter_sp._MYC340	2	0	2	2	2	2	2	4	8	24
d__Bacteria	k__unclassified_d__Bacteria	p__Actinomycetota	c__Actinomycetes	o__Mycobacteriales	f__Mycobacteriaceae	g__Mycolicibacterium	s__Candidatus_Mycolicibacterium_alkanivorans	0	14	4	0	0	0	4	0	0	22
d__Bacteria	k__unclassified_d__Bacteria	p__Actinomycetota	c__Actinomycetes	o__Mycobacteriales	f__Mycobacteriaceae	g__Mycolicibacterium	s__Mycolicibacterium_agri	30	34	52	16	20	48	18	36	28	282
d__Bacteria	k__unclassified_d__Bacteria	p__Actinomycetota	c__Actinomycetes	o__Mycobacteriales	f__Mycobacteriaceae	g__Mycolicibacterium	s__Mycolicibacterium_aromaticivorans	6	12	26	10	14	12	8	20	16	124
d__Bacteria	k__unclassified_d__Bacteria	p__Actinomycetota	c__Actinomycetes	o__Mycobacteriales	f__Mycobacteriaceae	g__Mycolicibacterium	s__Mycolicibacterium_aubagnense	0	0	4	0	0	0	0	0	0	4
d__Bacteria	k__unclassified_d__Bacteria	p__Actinomycetota	c__Actinomycetes	o__Mycobacteriales	f__Mycobacteriaceae	g__Mycolicibacterium	s__Mycolicibacterium_aurantiacum	4	6	2	0	6	14	8	10	12	62
d__Bacteria	k__unclassified_d__Bacteria	p__Actinomycetota	c__Actinomycetes	o__Mycobacteriales	f__Mycobacteriaceae	g__Mycolicibacterium	s__Mycolicibacterium_bacteremicum	16	32	22	12	24	32	28	24	32	222
d__Bacteria	k__unclassified_d__Bacteria	p__Actinomycetota	c__Actinomycetes	o__Mycobacteriales	f__Mycobacteriaceae	g__Mycolicibacterium	s__Mycolicibacterium_baixiangningiae	4	4	4	0	8	0	2	0	2	24
d__Bacteria	k__unclassified_d__Bacteria	p__Actinomycetota	c__Actinomycetes	o__Mycobacteriales	f__Mycobacteriaceae	g__Mycolicibacterium	s__Mycolicibacterium_conceptionense	6	14	12	18	10	12	18	6	10	106
d__Bacteria	k__unclassified_d__Bacteria	p__Actinomycetota	c__Actinomycetes	o__Mycobacteriales	f__Mycobacteriaceae	g__Mycolicibacterium	s__Mycolicibacterium_duvalii	0	2	0	0	0	4	4	4	6	20
d__Bacteria	k__unclassified_d__Bacteria	p__Actinomycetota	c__Actinomycetes	o__Mycobacteriales	f__Mycobacteriaceae	g__Mycolicibacterium	s__Mycolicibacterium_elephantis	0	4	4	6	0	2	6	8	10	40
d__Bacteria	k__unclassified_d__Bacteria	p__Actinomycetota	c__Actinomycetes	o__Mycobacteriales	f__Mycobacteriaceae	g__Mycolicibacterium	s__Mycolicibacterium_fluoranthenivorans	6	10	18	0	12	6	2	6	2	62
d__Bacteria	k__unclassified_d__Bacteria	p__Actinomycetota	c__Actinomycetes	o__Mycobacteriales	f__Mycobacteriaceae	g__Mycolicibacterium	s__Mycolicibacterium_fortuitum	14	2	12	4	6	2	4	10	0	54
d__Bacteria	k__unclassified_d__Bacteria	p__Actinomycetota	c__Actinomycetes	o__Mycobacteriales	f__Mycobacteriaceae	g__Mycolicibacterium	s__Mycolicibacterium_frederiksbergense	0	6	2	8	2	2	0	4	0	24
d__Bacteria	k__unclassified_d__Bacteria	p__Actinomycetota	c__Actinomycetes	o__Mycobacteriales	f__Mycobacteriaceae	g__Mycolicibacterium	s__Mycolicibacterium_gadium	2	2	8	0	2	10	0	4	6	34
d__Bacteria	k__unclassified_d__Bacteria	p__Actinomycetota	c__Actinomycetes	o__Mycobacteriales	f__Mycobacteriaceae	g__Mycolicibacterium	s__Mycolicibacterium_goodii	8	2	2	10	4	4	12	2	0	44
d__Bacteria	k__unclassified_d__Bacteria	p__Actinomycetota	c__Actinomycetes	o__Mycobacteriales	f__Mycobacteriaceae	g__Mycolicibacterium	s__Mycolicibacterium_hassiacum	30	20	24	28	18	10	26	44	30	230
d__Bacteria	k__unclassified_d__Bacteria	p__Actinomycetota	c__Actinomycetes	o__Mycobacteriales	f__Mycobacteriaceae	g__Mycolicibacterium	s__Mycolicibacterium_hodleri	8	6	4	2	6	2	4	12	8	52
d__Bacteria	k__unclassified_d__Bacteria	p__Actinomycetota	c__Actinomycetes	o__Mycobacteriales	f__Mycobacteriaceae	g__Mycolicibacterium	s__Mycolicibacterium_iranicum	0	2	4	4	2	2	8	6	14	42
d__Bacteria	k__unclassified_d__Bacteria	p__Actinomycetota	c__Actinomycetes	o__Mycobacteriales	f__Mycobacteriaceae	g__Mycolicibacterium	s__Mycolicibacterium_komanii	0	6	8	2	2	6	6	16	8	54
d__Bacteria	k__unclassified_d__Bacteria	p__Actinomycetota	c__Actinomycetes	o__Mycobacteriales	f__Mycobacteriaceae	g__Mycolicibacterium	s__Mycolicibacterium_llatzerense	6	14	6	10	0	2	6	12	16	72
d__Bacteria	k__unclassified_d__Bacteria	p__Actinomycetota	c__Actinomycetes	o__Mycobacteriales	f__Mycobacteriaceae	g__Mycolicibacterium	s__Mycolicibacterium_madagascariense	24	10	10	18	26	8	18	22	12	148
d__Bacteria	k__unclassified_d__Bacteria	p__Actinomycetota	c__Actinomycetes	o__Mycobacteriales	f__Mycobacteriaceae	g__Mycolicibacterium	s__Mycolicibacterium_malmesburyense	0	0	0	0	0	2	0	0	2	4
d__Bacteria	k__unclassified_d__Bacteria	p__Actinomycetota	c__Actinomycetes	o__Mycobacteriales	f__Mycobacteriaceae	g__Mycolicibacterium	s__Mycolicibacterium_moriokaense	46	36	34	26	30	22	34	46	46	320
d__Bacteria	k__unclassified_d__Bacteria	p__Actinomycetota	c__Actinomycetes	o__Mycobacteriales	f__Mycobacteriaceae	g__Mycolicibacterium	s__Mycolicibacterium_neoaurum	6	16	14	16	10	6	0	6	6	80
d__Bacteria	k__unclassified_d__Bacteria	p__Actinomycetota	c__Actinomycetes	o__Mycobacteriales	f__Mycobacteriaceae	g__Mycolicibacterium	s__Mycolicibacterium_novocastrense	6	14	10	6	12	2	6	16	12	84
d__Bacteria	k__unclassified_d__Bacteria	p__Actinomycetota	c__Actinomycetes	o__Mycobacteriales	f__Mycobacteriaceae	g__Mycolicibacterium	s__Mycolicibacterium_obuense	6	2	0	0	2	0	2	0	0	12
d__Bacteria	k__unclassified_d__Bacteria	p__Actinomycetota	c__Actinomycetes	o__Mycobacteriales	f__Mycobacteriaceae	g__Mycolicibacterium	s__Mycolicibacterium_porcinum	10	2	2	2	4	6	4	10	4	44
d__Bacteria	k__unclassified_d__Bacteria	p__Actinomycetota	c__Actinomycetes	o__Mycobacteriales	f__Mycobacteriaceae	g__Mycolicibacterium	s__Mycolicibacterium_poriferae	2	4	4	4	4	2	8	2	4	34
d__Bacteria	k__unclassified_d__Bacteria	p__Actinomycetota	c__Actinomycetes	o__Mycobacteriales	f__Mycobacteriaceae	g__Mycolicibacterium	s__Mycolicibacterium_rhodesiae	6	24	6	16	8	8	8	16	22	114
d__Bacteria	k__unclassified_d__Bacteria	p__Actinomycetota	c__Actinomycetes	o__Mycobacteriales	f__Mycobacteriaceae	g__Mycolicibacterium	s__Mycolicibacterium_sediminis	4	10	10	6	10	16	28	24	22	130
d__Bacteria	k__unclassified_d__Bacteria	p__Actinomycetota	c__Actinomycetes	o__Mycobacteriales	f__Mycobacteriaceae	g__Mycolicibacterium	s__Mycolicibacterium_septicum	2	2	0	0	0	4	0	0	0	8
d__Bacteria	k__unclassified_d__Bacteria	p__Actinomycetota	c__Actinomycetes	o__Mycobacteriales	f__Mycobacteriaceae	g__Mycolicibacterium	s__Mycolicibacterium_setense	4	8	8	16	2	2	4	2	0	46
d__Bacteria	k__unclassified_d__Bacteria	p__Actinomycetota	c__Actinomycetes	o__Mycobacteriales	f__Mycobacteriaceae	g__Mycolicibacterium	s__Mycolicibacterium_sp.	178	200	222	176	156	192	182	156	168	1630
d__Bacteria	k__unclassified_d__Bacteria	p__Actinomycetota	c__Actinomycetes	o__Mycobacteriales	f__Mycobacteriaceae	g__Mycolicibacterium	s__Mycolicibacterium_sp._CBMA_226	4	0	2	0	0	0	0	0	2	8
d__Bacteria	k__unclassified_d__Bacteria	p__Actinomycetota	c__Actinomycetes	o__Mycobacteriales	f__Mycobacteriaceae	g__Mycolicibacterium	s__Mycolicibacterium_sp._CBMA_234	0	2	0	0	4	0	6	0	4	16
d__Bacteria	k__unclassified_d__Bacteria	p__Actinomycetota	c__Actinomycetes	o__Mycobacteriales	f__Mycobacteriaceae	g__Mycolicibacterium	s__Mycolicibacterium_sp._CBMA_361	2	2	4	0	4	0	0	0	0	12
d__Bacteria	k__unclassified_d__Bacteria	p__Actinomycetota	c__Actinomycetes	o__Mycobacteriales	f__Mycobacteriaceae	g__Mycolicibacterium	s__Mycolicibacterium_sp._P1-18	20	0	4	0	2	4	2	4	6	42
d__Bacteria	k__unclassified_d__Bacteria	p__Actinomycetota	c__Actinomycetes	o__Mycobacteriales	f__Mycobacteriaceae	g__Mycolicibacterium	s__Mycolicibacterium_sp._P1-5	2	0	6	0	8	16	2	2	4	40
d__Bacteria	k__unclassified_d__Bacteria	p__Actinomycetota	c__Actinomycetes	o__Mycobacteriales	f__Mycobacteriaceae	g__Mycolicibacterium	s__Mycolicibacterium_sp._YH-1	0	0	0	0	0	2	0	0	0	2
d__Bacteria	k__unclassified_d__Bacteria	p__Actinomycetota	c__Actinomycetes	o__Mycobacteriales	f__Mycobacteriaceae	g__Mycolicibacterium	s__Mycolicibacterium_sphagni	10	18	14	22	8	8	12	14	8	114
d__Bacteria	k__unclassified_d__Bacteria	p__Actinomycetota	c__Actinomycetes	o__Mycobacteriales	f__Mycobacteriaceae	g__Mycolicibacterium	s__Mycolicibacterium_stellerae	126	172	152	134	116	92	122	126	102	1142
d__Bacteria	k__unclassified_d__Bacteria	p__Actinomycetota	c__Actinomycetes	o__Mycobacteriales	f__Mycobacteriaceae	g__Mycolicibacterium	s__Mycolicibacterium_thermoresistibile	0	12	2	2	0	4	12	10	16	58
d__Bacteria	k__unclassified_d__Bacteria	p__Actinomycetota	c__Actinomycetes	o__Mycobacteriales	f__Mycobacteriaceae	g__Mycolicibacterium	s__Mycolicibacterium_vanbaalenii	2	0	2	2	0	0	0	0	0	6
d__Bacteria	k__unclassified_d__Bacteria	p__Actinomycetota	c__Actinomycetes	o__Mycobacteriales	f__Mycobacteriaceae	g__Mycolicibacterium	s__Mycolicibacterium_vinylchloridicum	0	0	0	0	0	0	4	0	0	4
d__Bacteria	k__unclassified_d__Bacteria	p__Actinomycetota	c__Actinomycetes	o__Mycobacteriales	f__Mycobacteriaceae	g__Mycolicibacterium	s__Mycolicibacterium_vulneris	80	86	108	82	106	74	72	74	78	760
d__Bacteria	k__unclassified_d__Bacteria	p__Actinomycetota	c__Actinomycetes	o__Mycobacteriales	f__Mycobacteriaceae	g__Mycolicibacterium	s__Mycolicibacterium_wolinskyi	2	4	8	0	2	4	4	0	0	24
d__Bacteria	k__unclassified_d__Bacteria	p__Actinomycetota	c__Actinomycetes	o__Mycobacteriales	f__Mycobacteriaceae	g__Mycolicibacterium	s__Mycolicibacterium_xanthum	4	14	12	10	12	12	6	6	0	76
d__Bacteria	k__unclassified_d__Bacteria	p__Actinomycetota	c__Actinomycetes	o__Mycobacteriales	f__Nocardiaceae	g__Aldersonia	s__Aldersonia_kunmingensis	0	0	0	0	0	0	0	4	0	4
d__Bacteria	k__unclassified_d__Bacteria	p__Actinomycetota	c__Actinomycetes	o__Mycobacteriales	f__Nocardiaceae	g__Aldersonia	s__Aldersonia_sp.	6	4	8	8	6	8	10	12	8	70
d__Bacteria	k__unclassified_d__Bacteria	p__Actinomycetota	c__Actinomycetes	o__Mycobacteriales	f__Nocardiaceae	g__Aldersonia	s__Aldersonia_sp._NBC_00410	6	2	6	2	6	10	0	2	2	36
d__Bacteria	k__unclassified_d__Bacteria	p__Actinomycetota	c__Actinomycetes	o__Mycobacteriales	f__Nocardiaceae	g__Antrihabitans	s__Antrihabitans_stalactiti	2	2	0	10	14	4	6	0	4	42
d__Bacteria	k__unclassified_d__Bacteria	p__Actinomycetota	c__Actinomycetes	o__Mycobacteriales	f__Nocardiaceae	g__Nocardia	s__Nocardia_abscessus	14	0	0	0	0	0	0	0	0	14
d__Bacteria	k__unclassified_d__Bacteria	p__Actinomycetota	c__Actinomycetes	o__Mycobacteriales	f__Nocardiaceae	g__Nocardia	s__Nocardia_africana	120	128	106	128	116	116	90	118	104	1026
d__Bacteria	k__unclassified_d__Bacteria	p__Actinomycetota	c__Actinomycetes	o__Mycobacteriales	f__Nocardiaceae	g__Nocardia	s__Nocardia_albiluteola	6	4	28	6	2	12	6	10	6	80
d__Bacteria	k__unclassified_d__Bacteria	p__Actinomycetota	c__Actinomycetes	o__Mycobacteriales	f__Nocardiaceae	g__Nocardia	s__Nocardia_amikacinitolerans	0	4	2	2	2	2	4	10	8	34
d__Bacteria	k__unclassified_d__Bacteria	p__Actinomycetota	c__Actinomycetes	o__Mycobacteriales	f__Nocardiaceae	g__Nocardia	s__Nocardia_anaemiae	22	16	32	2	0	2	20	34	12	140
d__Bacteria	k__unclassified_d__Bacteria	p__Actinomycetota	c__Actinomycetes	o__Mycobacteriales	f__Nocardiaceae	g__Nocardia	s__Nocardia_arizonensis	0	0	2	6	0	0	4	2	2	16
d__Bacteria	k__unclassified_d__Bacteria	p__Actinomycetota	c__Actinomycetes	o__Mycobacteriales	f__Nocardiaceae	g__Nocardia	s__Nocardia_aurantia	14	4	2	8	2	4	18	10	14	76
d__Bacteria	k__unclassified_d__Bacteria	p__Actinomycetota	c__Actinomycetes	o__Mycobacteriales	f__Nocardiaceae	g__Nocardia	s__Nocardia_beijingensis	0	0	0	6	0	4	2	4	2	18
d__Bacteria	k__unclassified_d__Bacteria	p__Actinomycetota	c__Actinomycetes	o__Mycobacteriales	f__Nocardiaceae	g__Nocardia	s__Nocardia_bhagyanarayanae	8	10	12	2	8	2	6	0	12	60
d__Bacteria	k__unclassified_d__Bacteria	p__Actinomycetota	c__Actinomycetes	o__Mycobacteriales	f__Nocardiaceae	g__Nocardia	s__Nocardia_blacklockiae	80	104	104	70	116	88	98	118	86	864
d__Bacteria	k__unclassified_d__Bacteria	p__Actinomycetota	c__Actinomycetes	o__Mycobacteriales	f__Nocardiaceae	g__Nocardia	s__Nocardia_bovistercoris	0	4	12	2	2	4	2	8	4	38
d__Bacteria	k__unclassified_d__Bacteria	p__Actinomycetota	c__Actinomycetes	o__Mycobacteriales	f__Nocardiaceae	g__Nocardia	s__Nocardia_brasiliensis	36	32	40	44	18	12	44	36	56	318
d__Bacteria	k__unclassified_d__Bacteria	p__Actinomycetota	c__Actinomycetes	o__Mycobacteriales	f__Nocardiaceae	g__Nocardia	s__Nocardia_brevicatena	88	94	58	84	90	96	72	104	80	766
d__Bacteria	k__unclassified_d__Bacteria	p__Actinomycetota	c__Actinomycetes	o__Mycobacteriales	f__Nocardiaceae	g__Nocardia	s__Nocardia_carnea	2	10	8	6	14	2	2	2	0	46
d__Bacteria	k__unclassified_d__Bacteria	p__Actinomycetota	c__Actinomycetes	o__Mycobacteriales	f__Nocardiaceae	g__Nocardia	s__Nocardia_cerradoensis	76	72	108	78	48	64	64	80	98	688
d__Bacteria	k__unclassified_d__Bacteria	p__Actinomycetota	c__Actinomycetes	o__Mycobacteriales	f__Nocardiaceae	g__Nocardia	s__Nocardia_coffeae	3068	3114	3458	3288	2662	2924	2760	3336	3170	27780
d__Bacteria	k__unclassified_d__Bacteria	p__Actinomycetota	c__Actinomycetes	o__Mycobacteriales	f__Nocardiaceae	g__Nocardia	s__Nocardia_concava	2	6	0	6	4	0	4	0	0	22
d__Bacteria	k__unclassified_d__Bacteria	p__Actinomycetota	c__Actinomycetes	o__Mycobacteriales	f__Nocardiaceae	g__Nocardia	s__Nocardia_crassostreae	6	0	6	2	6	0	0	8	6	34
d__Bacteria	k__unclassified_d__Bacteria	p__Actinomycetota	c__Actinomycetes	o__Mycobacteriales	f__Nocardiaceae	g__Nocardia	s__Nocardia_cyriacigeorgica	0	2	10	6	4	2	6	14	18	62
d__Bacteria	k__unclassified_d__Bacteria	p__Actinomycetota	c__Actinomycetes	o__Mycobacteriales	f__Nocardiaceae	g__Nocardia	s__Nocardia_elegans	184	182	264	212	204	204	218	246	192	1906
d__Bacteria	k__unclassified_d__Bacteria	p__Actinomycetota	c__Actinomycetes	o__Mycobacteriales	f__Nocardiaceae	g__Nocardia	s__Nocardia_farcinica	8	14	22	12	12	12	12	32	10	134
d__Bacteria	k__unclassified_d__Bacteria	p__Actinomycetota	c__Actinomycetes	o__Mycobacteriales	f__Nocardiaceae	g__Nocardia	s__Nocardia_gipuzkoensis	2	0	2	0	6	4	2	0	6	22
d__Bacteria	k__unclassified_d__Bacteria	p__Actinomycetota	c__Actinomycetes	o__Mycobacteriales	f__Nocardiaceae	g__Nocardia	s__Nocardia_goodfellowii	0	0	0	0	0	0	0	2	0	2
d__Bacteria	k__unclassified_d__Bacteria	p__Actinomycetota	c__Actinomycetes	o__Mycobacteriales	f__Nocardiaceae	g__Nocardia	s__Nocardia_grenadensis	8	10	22	36	24	20	10	26	22	178
d__Bacteria	k__unclassified_d__Bacteria	p__Actinomycetota	c__Actinomycetes	o__Mycobacteriales	f__Nocardiaceae	g__Nocardia	s__Nocardia_higoensis	6	2	14	4	4	0	0	2	2	34
d__Bacteria	k__unclassified_d__Bacteria	p__Actinomycetota	c__Actinomycetes	o__Mycobacteriales	f__Nocardiaceae	g__Nocardia	s__Nocardia_iowensis	158	186	210	198	146	216	174	206	256	1750
d__Bacteria	k__unclassified_d__Bacteria	p__Actinomycetota	c__Actinomycetes	o__Mycobacteriales	f__Nocardiaceae	g__Nocardia	s__Nocardia_jiangxiensis	2866	3050	3210	2946	2708	2750	2488	3216	2846	26080
d__Bacteria	k__unclassified_d__Bacteria	p__Actinomycetota	c__Actinomycetes	o__Mycobacteriales	f__Nocardiaceae	g__Nocardia	s__Nocardia_jinanensis	0	0	2	2	0	2	2	2	2	12
d__Bacteria	k__unclassified_d__Bacteria	p__Actinomycetota	c__Actinomycetes	o__Mycobacteriales	f__Nocardiaceae	g__Nocardia	s__Nocardia_kruczakiae	0	2	2	6	6	2	6	12	4	40
d__Bacteria	k__unclassified_d__Bacteria	p__Actinomycetota	c__Actinomycetes	o__Mycobacteriales	f__Nocardiaceae	g__Nocardia	s__Nocardia_macrotermitis	506	622	666	554	476	536	492	562	542	4956
d__Bacteria	k__unclassified_d__Bacteria	p__Actinomycetota	c__Actinomycetes	o__Mycobacteriales	f__Nocardiaceae	g__Nocardia	s__Nocardia_mexicana	2	4	2	8	6	10	8	2	14	56
d__Bacteria	k__unclassified_d__Bacteria	p__Actinomycetota	c__Actinomycetes	o__Mycobacteriales	f__Nocardiaceae	g__Nocardia	s__Nocardia_mikamii	80	92	88	66	64	70	90	64	92	706
d__Bacteria	k__unclassified_d__Bacteria	p__Actinomycetota	c__Actinomycetes	o__Mycobacteriales	f__Nocardiaceae	g__Nocardia	s__Nocardia_miyunensis	1824	1922	2266	2120	1712	1774	1646	1926	1856	17046
d__Bacteria	k__unclassified_d__Bacteria	p__Actinomycetota	c__Actinomycetes	o__Mycobacteriales	f__Nocardiaceae	g__Nocardia	s__Nocardia_niigatensis	94	60	98	108	58	66	48	82	82	696
d__Bacteria	k__unclassified_d__Bacteria	p__Actinomycetota	c__Actinomycetes	o__Mycobacteriales	f__Nocardiaceae	g__Nocardia	s__Nocardia_ninae	2	2	0	2	2	2	4	6	0	20
d__Bacteria	k__unclassified_d__Bacteria	p__Actinomycetota	c__Actinomycetes	o__Mycobacteriales	f__Nocardiaceae	g__Nocardia	s__Nocardia_noduli	4	0	6	14	6	12	4	2	4	52
d__Bacteria	k__unclassified_d__Bacteria	p__Actinomycetota	c__Actinomycetes	o__Mycobacteriales	f__Nocardiaceae	g__Nocardia	s__Nocardia_nova	1014	1054	1180	1042	940	1036	960	1078	998	9302
d__Bacteria	k__unclassified_d__Bacteria	p__Actinomycetota	c__Actinomycetes	o__Mycobacteriales	f__Nocardiaceae	g__Nocardia	s__Nocardia_otitidiscaviarum	78	64	82	80	56	92	56	74	80	662
d__Bacteria	k__unclassified_d__Bacteria	p__Actinomycetota	c__Actinomycetes	o__Mycobacteriales	f__Nocardiaceae	g__Nocardia	s__Nocardia_panacis	56	56	58	50	18	34	20	36	36	364
d__Bacteria	k__unclassified_d__Bacteria	p__Actinomycetota	c__Actinomycetes	o__Mycobacteriales	f__Nocardiaceae	g__Nocardia	s__Nocardia_pneumoniae	8	2	2	4	4	0	4	4	2	30
d__Bacteria	k__unclassified_d__Bacteria	p__Actinomycetota	c__Actinomycetes	o__Mycobacteriales	f__Nocardiaceae	g__Nocardia	s__Nocardia_pseudovaccinii	72	102	86	96	66	66	68	96	48	700
d__Bacteria	k__unclassified_d__Bacteria	p__Actinomycetota	c__Actinomycetes	o__Mycobacteriales	f__Nocardiaceae	g__Nocardia	s__Nocardia_puris	4	0	0	0	0	0	0	0	0	4
d__Bacteria	k__unclassified_d__Bacteria	p__Actinomycetota	c__Actinomycetes	o__Mycobacteriales	f__Nocardiaceae	g__Nocardia	s__Nocardia_seriolae	0	0	4	0	0	0	2	0	0	6
d__Bacteria	k__unclassified_d__Bacteria	p__Actinomycetota	c__Actinomycetes	o__Mycobacteriales	f__Nocardiaceae	g__Nocardia	s__Nocardia_sp.	552	566	636	560	490	484	494	562	600	4944
d__Bacteria	k__unclassified_d__Bacteria	p__Actinomycetota	c__Actinomycetes	o__Mycobacteriales	f__Nocardiaceae	g__Nocardia	s__Nocardia_sp._BSTN01	32	36	50	26	34	58	40	42	60	378
d__Bacteria	k__unclassified_d__Bacteria	p__Actinomycetota	c__Actinomycetes	o__Mycobacteriales	f__Nocardiaceae	g__Nocardia	s__Nocardia_sp._MDA0666	0	0	0	8	0	0	0	0	0	8
d__Bacteria	k__unclassified_d__Bacteria	p__Actinomycetota	c__Actinomycetes	o__Mycobacteriales	f__Nocardiaceae	g__Nocardia	s__Nocardia_sp._SYP-A9097	4	0	0	0	2	0	0	4	2	12
d__Bacteria	k__unclassified_d__Bacteria	p__Actinomycetota	c__Actinomycetes	o__Mycobacteriales	f__Nocardiaceae	g__Nocardia	s__Nocardia_sp._alder85J	0	2	0	0	0	4	2	0	0	8
d__Bacteria	k__unclassified_d__Bacteria	p__Actinomycetota	c__Actinomycetes	o__Mycobacteriales	f__Nocardiaceae	g__Nocardia	s__Nocardia_sp._ncl2	494	470	650	662	458	460	486	526	534	4740
d__Bacteria	k__unclassified_d__Bacteria	p__Actinomycetota	c__Actinomycetes	o__Mycobacteriales	f__Nocardiaceae	g__Nocardia	s__Nocardia_speluncae	120	62	114	62	76	76	40	66	64	680
d__Bacteria	k__unclassified_d__Bacteria	p__Actinomycetota	c__Actinomycetes	o__Mycobacteriales	f__Nocardiaceae	g__Nocardia	s__Nocardia_terpenica	36	18	24	44	20	46	14	24	20	246
d__Bacteria	k__unclassified_d__Bacteria	p__Actinomycetota	c__Actinomycetes	o__Mycobacteriales	f__Nocardiaceae	g__Nocardia	s__Nocardia_terrae	0	4	0	0	0	2	14	12	0	32
d__Bacteria	k__unclassified_d__Bacteria	p__Actinomycetota	c__Actinomycetes	o__Mycobacteriales	f__Nocardiaceae	g__Nocardia	s__Nocardia_testacea	0	14	0	0	0	2	4	2	0	22
d__Bacteria	k__unclassified_d__Bacteria	p__Actinomycetota	c__Actinomycetes	o__Mycobacteriales	f__Nocardiaceae	g__Nocardia	s__Nocardia_transvalensis	114	102	126	84	70	104	100	74	128	902
d__Bacteria	k__unclassified_d__Bacteria	p__Actinomycetota	c__Actinomycetes	o__Mycobacteriales	f__Nocardiaceae	g__Nocardia	s__Nocardia_vaccinii	8412	8802	10106	8778	7630	8214	7578	8780	8578	76878
d__Bacteria	k__unclassified_d__Bacteria	p__Actinomycetota	c__Actinomycetes	o__Mycobacteriales	f__Nocardiaceae	g__Nocardia	s__Nocardia_veterana	6	2	4	6	8	4	6	8	8	52
d__Bacteria	k__unclassified_d__Bacteria	p__Actinomycetota	c__Actinomycetes	o__Mycobacteriales	f__Nocardiaceae	g__Nocardia	s__Nocardia_violaceofusca	222	230	262	208	174	194	148	230	176	1844
d__Bacteria	k__unclassified_d__Bacteria	p__Actinomycetota	c__Actinomycetes	o__Mycobacteriales	f__Nocardiaceae	g__Nocardia	s__Nocardia_wallacei	22	46	14	12	14	20	42	108	46	324
d__Bacteria	k__unclassified_d__Bacteria	p__Actinomycetota	c__Actinomycetes	o__Mycobacteriales	f__Nocardiaceae	g__Nocardia	s__Nocardia_zapadnayensis	2	2	0	4	2	0	2	2	0	14
d__Bacteria	k__unclassified_d__Bacteria	p__Actinomycetota	c__Actinomycetes	o__Mycobacteriales	f__Nocardiaceae	g__Prescottella	s__Prescottella_agglutinans	4	2	12	8	12	8	6	8	4	64
d__Bacteria	k__unclassified_d__Bacteria	p__Actinomycetota	c__Actinomycetes	o__Mycobacteriales	f__Nocardiaceae	g__Prescottella	s__Prescottella_defluvii	0	0	0	4	0	0	4	2	8	18
d__Bacteria	k__unclassified_d__Bacteria	p__Actinomycetota	c__Actinomycetes	o__Mycobacteriales	f__Nocardiaceae	g__Prescottella	s__Prescottella_equi	16	14	10	8	4	6	12	22	12	104
d__Bacteria	k__unclassified_d__Bacteria	p__Actinomycetota	c__Actinomycetes	o__Mycobacteriales	f__Nocardiaceae	g__Rhodococcus	s__Rhodococcus_antarcticus	8	0	14	12	10	10	0	0	0	54
d__Bacteria	k__unclassified_d__Bacteria	p__Actinomycetota	c__Actinomycetes	o__Mycobacteriales	f__Nocardiaceae	g__Rhodococcus	s__Rhodococcus_corynebacterioides	0	2	2	4	4	0	2	0	0	14
d__Bacteria	k__unclassified_d__Bacteria	p__Actinomycetota	c__Actinomycetes	o__Mycobacteriales	f__Nocardiaceae	g__Rhodococcus	s__Rhodococcus_electrodiphilus	0	2	6	0	0	0	0	0	0	8
d__Bacteria	k__unclassified_d__Bacteria	p__Actinomycetota	c__Actinomycetes	o__Mycobacteriales	f__Nocardiaceae	g__Rhodococcus	s__Rhodococcus_erythropolis	12	26	34	24	8	16	10	38	20	188
d__Bacteria	k__unclassified_d__Bacteria	p__Actinomycetota	c__Actinomycetes	o__Mycobacteriales	f__Nocardiaceae	g__Rhodococcus	s__Rhodococcus_fascians	34	32	26	8	4	6	34	42	44	230
d__Bacteria	k__unclassified_d__Bacteria	p__Actinomycetota	c__Actinomycetes	o__Mycobacteriales	f__Nocardiaceae	g__Rhodococcus	s__Rhodococcus_jostii	8	8	12	0	6	2	2	8	6	52
d__Bacteria	k__unclassified_d__Bacteria	p__Actinomycetota	c__Actinomycetes	o__Mycobacteriales	f__Nocardiaceae	g__Rhodococcus	s__Rhodococcus_koreensis	0	2	0	6	6	6	6	8	8	42
d__Bacteria	k__unclassified_d__Bacteria	p__Actinomycetota	c__Actinomycetes	o__Mycobacteriales	f__Nocardiaceae	g__Rhodococcus	s__Rhodococcus_opacus	202	162	150	164	152	134	186	160	176	1486
d__Bacteria	k__unclassified_d__Bacteria	p__Actinomycetota	c__Actinomycetes	o__Mycobacteriales	f__Nocardiaceae	g__Rhodococcus	s__Rhodococcus_oxybenzonivorans	0	0	8	2	4	0	0	8	2	24
d__Bacteria	k__unclassified_d__Bacteria	p__Actinomycetota	c__Actinomycetes	o__Mycobacteriales	f__Nocardiaceae	g__Rhodococcus	s__Rhodococcus_pseudokoreensis	4	14	2	2	0	0	6	2	0	30
d__Bacteria	k__unclassified_d__Bacteria	p__Actinomycetota	c__Actinomycetes	o__Mycobacteriales	f__Nocardiaceae	g__Rhodococcus	s__Rhodococcus_pyridinivorans	2	2	0	0	4	4	0	0	0	12
d__Bacteria	k__unclassified_d__Bacteria	p__Actinomycetota	c__Actinomycetes	o__Mycobacteriales	f__Nocardiaceae	g__Rhodococcus	s__Rhodococcus_rhodochrous	148	172	160	108	110	136	118	194	130	1276
d__Bacteria	k__unclassified_d__Bacteria	p__Actinomycetota	c__Actinomycetes	o__Mycobacteriales	f__Nocardiaceae	g__Rhodococcus	s__Rhodococcus_ruber	6	14	2	2	4	2	0	2	0	32
d__Bacteria	k__unclassified_d__Bacteria	p__Actinomycetota	c__Actinomycetes	o__Mycobacteriales	f__Nocardiaceae	g__Rhodococcus	s__Rhodococcus_sp.	34	38	58	42	30	30	38	24	28	322
d__Bacteria	k__unclassified_d__Bacteria	p__Actinomycetota	c__Actinomycetes	o__Mycobacteriales	f__Nocardiaceae	g__Rhodococcus	s__Rhodococcus_sp._(in:_high_G+C_Gram-positive_bacteria)	38	54	60	60	28	34	46	56	38	414
d__Bacteria	k__unclassified_d__Bacteria	p__Actinomycetota	c__Actinomycetes	o__Mycobacteriales	f__Nocardiaceae	g__Rhodococcus	s__Rhodococcus_sp._06-1059B-a	0	0	2	2	0	4	12	10	2	32
d__Bacteria	k__unclassified_d__Bacteria	p__Actinomycetota	c__Actinomycetes	o__Mycobacteriales	f__Nocardiaceae	g__Rhodococcus	s__Rhodococcus_sp._06-235-1A	2	4	0	0	2	0	2	0	0	10
d__Bacteria	k__unclassified_d__Bacteria	p__Actinomycetota	c__Actinomycetes	o__Mycobacteriales	f__Nocardiaceae	g__Rhodococcus	s__Rhodococcus_sp._06-621-2	0	0	4	0	0	0	0	2	0	6
d__Bacteria	k__unclassified_d__Bacteria	p__Actinomycetota	c__Actinomycetes	o__Mycobacteriales	f__Nocardiaceae	g__Rhodococcus	s__Rhodococcus_sp._114MFTsu3.1	10	6	4	10	2	12	4	8	14	70
d__Bacteria	k__unclassified_d__Bacteria	p__Actinomycetota	c__Actinomycetes	o__Mycobacteriales	f__Nocardiaceae	g__Rhodococcus	s__Rhodococcus_sp._1163	0	0	4	0	2	0	2	0	0	8
d__Bacteria	k__unclassified_d__Bacteria	p__Actinomycetota	c__Actinomycetes	o__Mycobacteriales	f__Nocardiaceae	g__Rhodococcus	s__Rhodococcus_sp._ACPA1	46	78	74	64	36	64	54	58	54	528
d__Bacteria	k__unclassified_d__Bacteria	p__Actinomycetota	c__Actinomycetes	o__Mycobacteriales	f__Nocardiaceae	g__Rhodococcus	s__Rhodococcus_sp._ACS1	4	10	4	8	4	12	2	6	4	54
d__Bacteria	k__unclassified_d__Bacteria	p__Actinomycetota	c__Actinomycetes	o__Mycobacteriales	f__Nocardiaceae	g__Rhodococcus	s__Rhodococcus_sp._B10	2	0	2	0	10	2	0	2	0	18
d__Bacteria	k__unclassified_d__Bacteria	p__Actinomycetota	c__Actinomycetes	o__Mycobacteriales	f__Nocardiaceae	g__Rhodococcus	s__Rhodococcus_sp._CH91	2	2	0	0	2	2	12	4	4	28
d__Bacteria	k__unclassified_d__Bacteria	p__Actinomycetota	c__Actinomycetes	o__Mycobacteriales	f__Nocardiaceae	g__Rhodococcus	s__Rhodococcus_sp._CX	12	6	12	12	8	6	0	12	6	74
d__Bacteria	k__unclassified_d__Bacteria	p__Actinomycetota	c__Actinomycetes	o__Mycobacteriales	f__Nocardiaceae	g__Rhodococcus	s__Rhodococcus_sp._ENV425	4	4	4	0	6	2	0	0	6	26
d__Bacteria	k__unclassified_d__Bacteria	p__Actinomycetota	c__Actinomycetes	o__Mycobacteriales	f__Nocardiaceae	g__Rhodococcus	s__Rhodococcus_sp._EPR-157	2	2	4	8	0	2	6	2	0	26
d__Bacteria	k__unclassified_d__Bacteria	p__Actinomycetota	c__Actinomycetes	o__Mycobacteriales	f__Nocardiaceae	g__Rhodococcus	s__Rhodococcus_sp._G-MC3	2	0	0	2	2	0	4	0	0	10
d__Bacteria	k__unclassified_d__Bacteria	p__Actinomycetota	c__Actinomycetes	o__Mycobacteriales	f__Nocardiaceae	g__Rhodococcus	s__Rhodococcus_sp._IEGM_248	12	16	12	12	18	22	10	24	6	132
d__Bacteria	k__unclassified_d__Bacteria	p__Actinomycetota	c__Actinomycetes	o__Mycobacteriales	f__Nocardiaceae	g__Rhodococcus	s__Rhodococcus_sp._LB1	0	0	4	0	2	2	2	2	0	12
d__Bacteria	k__unclassified_d__Bacteria	p__Actinomycetota	c__Actinomycetes	o__Mycobacteriales	f__Nocardiaceae	g__Rhodococcus	s__Rhodococcus_sp._MEB064	6	0	10	2	0	0	0	2	4	24
d__Bacteria	k__unclassified_d__Bacteria	p__Actinomycetota	c__Actinomycetes	o__Mycobacteriales	f__Nocardiaceae	g__Rhodococcus	s__Rhodococcus_sp._MSC1_016	0	0	4	2	2	4	0	2	2	16
d__Bacteria	k__unclassified_d__Bacteria	p__Actinomycetota	c__Actinomycetes	o__Mycobacteriales	f__Nocardiaceae	g__Rhodococcus	s__Rhodococcus_sp._NCIMB_12038	312	346	296	452	314	454	352	392	326	3244
d__Bacteria	k__unclassified_d__Bacteria	p__Actinomycetota	c__Actinomycetes	o__Mycobacteriales	f__Nocardiaceae	g__Rhodococcus	s__Rhodococcus_sp._OK302	18	16	14	8	22	20	26	34	30	188
d__Bacteria	k__unclassified_d__Bacteria	p__Actinomycetota	c__Actinomycetes	o__Mycobacteriales	f__Nocardiaceae	g__Rhodococcus	s__Rhodococcus_sp._OK519	70	64	50	78	84	54	98	102	98	698
d__Bacteria	k__unclassified_d__Bacteria	p__Actinomycetota	c__Actinomycetes	o__Mycobacteriales	f__Nocardiaceae	g__Rhodococcus	s__Rhodococcus_sp._SC4	0	0	8	2	4	0	2	0	4	20
d__Bacteria	k__unclassified_d__Bacteria	p__Actinomycetota	c__Actinomycetes	o__Mycobacteriales	f__Nocardiaceae	g__Rhodococcus	s__Rhodococcus_sp._T2V	6	4	8	14	0	4	16	20	14	86
d__Bacteria	k__unclassified_d__Bacteria	p__Actinomycetota	c__Actinomycetes	o__Mycobacteriales	f__Nocardiaceae	g__Rhodococcus	s__Rhodococcus_sp._USK10	64	82	88	66	64	70	60	104	70	668
d__Bacteria	k__unclassified_d__Bacteria	p__Actinomycetota	c__Actinomycetes	o__Mycobacteriales	f__Nocardiaceae	g__Rhodococcus	s__Rhodococcus_sp._WS4	68	74	74	96	54	88	100	80	88	722
d__Bacteria	k__unclassified_d__Bacteria	p__Actinomycetota	c__Actinomycetes	o__Mycobacteriales	f__Nocardiaceae	g__Rhodococcus	s__Rhodococcus_sp._X156	0	2	2	4	0	0	2	0	0	10
d__Bacteria	k__unclassified_d__Bacteria	p__Actinomycetota	c__Actinomycetes	o__Mycobacteriales	f__Nocardiaceae	g__Rhodococcus	s__Rhodococcus_triatomae	8	16	12	18	8	24	20	10	22	138
d__Bacteria	k__unclassified_d__Bacteria	p__Actinomycetota	c__Actinomycetes	o__Mycobacteriales	f__Nocardiaceae	g__Rhodococcus	s__Rhodococcus_wratislaviensis	244	200	254	226	188	200	188	214	220	1934
d__Bacteria	k__unclassified_d__Bacteria	p__Actinomycetota	c__Actinomycetes	o__Mycobacteriales	f__Nocardiaceae	g__Smaragdicoccus	s__Smaragdicoccus_niigatensis	4	2	4	12	2	2	30	12	22	90
d__Bacteria	k__unclassified_d__Bacteria	p__Actinomycetota	c__Actinomycetes	o__Mycobacteriales	f__Nocardiaceae	g__Williamsia	s__Williamsia_serinedens	2	2	0	0	0	0	0	0	0	4
d__Bacteria	k__unclassified_d__Bacteria	p__Actinomycetota	c__Actinomycetes	o__Mycobacteriales	f__Nocardiaceae	g__Williamsia	s__Williamsia_sp.	102	116	82	184	164	120	174	176	220	1338
d__Bacteria	k__unclassified_d__Bacteria	p__Actinomycetota	c__Actinomycetes	o__Mycobacteriales	f__Tsukamurellaceae	g__Tsukamurella	s__Tsukamurella_pulmonis	0	0	0	2	0	4	0	2	0	8
d__Bacteria	k__unclassified_d__Bacteria	p__Actinomycetota	c__Actinomycetes	o__Mycobacteriales	f__Tsukamurellaceae	g__Tsukamurella	s__Tsukamurella_tyrosinosolvens	0	2	4	4	2	4	6	6	0	28
d__Bacteria	k__unclassified_d__Bacteria	p__Actinomycetota	c__Actinomycetes	o__Mycobacteriales	f__unclassified_o__Mycobacteriales	g__Fodinicola	s__Fodinicola_acaciae	28	12	36	12	22	22	30	26	16	204
d__Bacteria	k__unclassified_d__Bacteria	p__Actinomycetota	c__Actinomycetes	o__Mycobacteriales	f__unclassified_o__Mycobacteriales	g__Fodinicola	s__Fodinicola_feengrottensis	6	10	24	6	2	4	8	20	8	88
d__Bacteria	k__unclassified_d__Bacteria	p__Actinomycetota	c__Actinomycetes	o__Mycobacteriales	f__unclassified_o__Mycobacteriales	g__Tomitella	s__Tomitella_biformata	2	0	2	0	2	2	4	6	2	20
d__Bacteria	k__unclassified_d__Bacteria	p__Actinomycetota	c__Actinomycetes	o__Mycobacteriales	f__unclassified_o__Mycobacteriales	g__Tomitella	s__Tomitella_gaofuii	0	0	2	2	0	0	0	0	2	6
d__Bacteria	k__unclassified_d__Bacteria	p__Actinomycetota	c__Actinomycetes	o__Nakamurellales	f__Nakamurellaceae	g__Nakamurella	s__Nakamurella_aerolata	0	0	0	6	2	0	0	0	8	16
d__Bacteria	k__unclassified_d__Bacteria	p__Actinomycetota	c__Actinomycetes	o__Nakamurellales	f__Nakamurellaceae	g__Nakamurella	s__Nakamurella_albus	42	34	38	40	32	26	16	16	30	274
d__Bacteria	k__unclassified_d__Bacteria	p__Actinomycetota	c__Actinomycetes	o__Nakamurellales	f__Nakamurellaceae	g__Nakamurella	s__Nakamurella_antarctica	2	2	12	6	6	0	4	0	0	32
d__Bacteria	k__unclassified_d__Bacteria	p__Actinomycetota	c__Actinomycetes	o__Nakamurellales	f__Nakamurellaceae	g__Nakamurella	s__Nakamurella_endophytica	2	2	2	0	6	0	4	8	0	24
d__Bacteria	k__unclassified_d__Bacteria	p__Actinomycetota	c__Actinomycetes	o__Nakamurellales	f__Nakamurellaceae	g__Nakamurella	s__Nakamurella_lactea	8	6	16	34	20	8	8	8	18	126
d__Bacteria	k__unclassified_d__Bacteria	p__Actinomycetota	c__Actinomycetes	o__Nakamurellales	f__Nakamurellaceae	g__Nakamurella	s__Nakamurella_leprariae	6	8	0	2	0	2	2	12	4	36
d__Bacteria	k__unclassified_d__Bacteria	p__Actinomycetota	c__Actinomycetes	o__Nakamurellales	f__Nakamurellaceae	g__Nakamurella	s__Nakamurella_multipartita	10	0	8	4	2	6	6	6	6	48
d__Bacteria	k__unclassified_d__Bacteria	p__Actinomycetota	c__Actinomycetes	o__Nakamurellales	f__Nakamurellaceae	g__Nakamurella	s__Nakamurella_panacisegetis	8	2	2	4	0	6	0	0	0	22
d__Bacteria	k__unclassified_d__Bacteria	p__Actinomycetota	c__Actinomycetes	o__Nakamurellales	f__Nakamurellaceae	g__Nakamurella	s__Nakamurella_silvestris	16	38	52	18	20	34	38	18	20	254
d__Bacteria	k__unclassified_d__Bacteria	p__Actinomycetota	c__Actinomycetes	o__Nakamurellales	f__Nakamurellaceae	g__Nakamurella	s__Nakamurella_sp._PAMC28650	14	10	12	10	2	10	10	2	8	78
d__Bacteria	k__unclassified_d__Bacteria	p__Actinomycetota	c__Actinomycetes	o__Propionibacteriales	f__Actinopolymorphaceae	g__Actinopolymorpha	s__Actinopolymorpha_alba	124	128	146	110	114	96	114	102	64	998
d__Bacteria	k__unclassified_d__Bacteria	p__Actinomycetota	c__Actinomycetes	o__Propionibacteriales	f__Actinopolymorphaceae	g__Actinopolymorpha	s__Actinopolymorpha_cephalotaxi	32	34	24	38	34	36	34	58	28	318
d__Bacteria	k__unclassified_d__Bacteria	p__Actinomycetota	c__Actinomycetes	o__Propionibacteriales	f__Actinopolymorphaceae	g__Actinopolymorpha	s__Actinopolymorpha_pittospori	8	10	12	6	0	2	4	6	4	52
d__Bacteria	k__unclassified_d__Bacteria	p__Actinomycetota	c__Actinomycetes	o__Propionibacteriales	f__Actinopolymorphaceae	g__Actinopolymorpha	s__Actinopolymorpha_rutila	20	14	64	26	36	24	24	36	36	280
d__Bacteria	k__unclassified_d__Bacteria	p__Actinomycetota	c__Actinomycetes	o__Propionibacteriales	f__Actinopolymorphaceae	g__Actinopolymorpha	s__Actinopolymorpha_singaporensis	4	14	18	8	12	4	42	22	18	142
d__Bacteria	k__unclassified_d__Bacteria	p__Actinomycetota	c__Actinomycetes	o__Propionibacteriales	f__Kribbellaceae	g__Kribbella	s__Kribbella_albertanoniae	0	0	0	2	0	2	0	0	0	4
d__Bacteria	k__unclassified_d__Bacteria	p__Actinomycetota	c__Actinomycetes	o__Propionibacteriales	f__Kribbellaceae	g__Kribbella	s__Kribbella_aluminosa	2	2	2	0	2	0	2	0	0	10
d__Bacteria	k__unclassified_d__Bacteria	p__Actinomycetota	c__Actinomycetes	o__Propionibacteriales	f__Kribbellaceae	g__Kribbella	s__Kribbella_amoyensis	26	26	26	32	28	20	8	34	10	210
d__Bacteria	k__unclassified_d__Bacteria	p__Actinomycetota	c__Actinomycetes	o__Propionibacteriales	f__Kribbellaceae	g__Kribbella	s__Kribbella_antibiotica	4	0	0	2	0	0	0	2	2	10
d__Bacteria	k__unclassified_d__Bacteria	p__Actinomycetota	c__Actinomycetes	o__Propionibacteriales	f__Kribbellaceae	g__Kribbella	s__Kribbella_antiqua	4	6	8	8	2	4	2	2	0	36
d__Bacteria	k__unclassified_d__Bacteria	p__Actinomycetota	c__Actinomycetes	o__Propionibacteriales	f__Kribbellaceae	g__Kribbella	s__Kribbella_capetownensis	34	40	36	26	50	24	18	32	24	284
d__Bacteria	k__unclassified_d__Bacteria	p__Actinomycetota	c__Actinomycetes	o__Propionibacteriales	f__Kribbellaceae	g__Kribbella	s__Kribbella_catacumbae	0	0	2	2	0	0	0	2	4	10
d__Bacteria	k__unclassified_d__Bacteria	p__Actinomycetota	c__Actinomycetes	o__Propionibacteriales	f__Kribbellaceae	g__Kribbella	s__Kribbella_flavida	26	26	58	34	34	44	42	42	36	342
d__Bacteria	k__unclassified_d__Bacteria	p__Actinomycetota	c__Actinomycetes	o__Propionibacteriales	f__Kribbellaceae	g__Kribbella	s__Kribbella_italica	6	2	10	8	2	8	6	8	2	52
d__Bacteria	k__unclassified_d__Bacteria	p__Actinomycetota	c__Actinomycetes	o__Propionibacteriales	f__Kribbellaceae	g__Kribbella	s__Kribbella_jejuensis	0	4	14	4	0	0	0	0	0	22
d__Bacteria	k__unclassified_d__Bacteria	p__Actinomycetota	c__Actinomycetes	o__Propionibacteriales	f__Kribbellaceae	g__Kribbella	s__Kribbella_jiaozuonensis	12	4	12	8	2	2	0	6	2	48
d__Bacteria	k__unclassified_d__Bacteria	p__Actinomycetota	c__Actinomycetes	o__Propionibacteriales	f__Kribbellaceae	g__Kribbella	s__Kribbella_kalugense	38	16	54	44	20	34	24	20	10	260
d__Bacteria	k__unclassified_d__Bacteria	p__Actinomycetota	c__Actinomycetes	o__Propionibacteriales	f__Kribbellaceae	g__Kribbella	s__Kribbella_monticola	4	0	4	2	0	2	0	0	4	16
d__Bacteria	k__unclassified_d__Bacteria	p__Actinomycetota	c__Actinomycetes	o__Propionibacteriales	f__Kribbellaceae	g__Kribbella	s__Kribbella_orskensis	0	12	0	0	2	2	2	2	0	20
d__Bacteria	k__unclassified_d__Bacteria	p__Actinomycetota	c__Actinomycetes	o__Propionibacteriales	f__Kribbellaceae	g__Kribbella	s__Kribbella_pittospori	116	132	146	168	112	82	92	126	78	1052
d__Bacteria	k__unclassified_d__Bacteria	p__Actinomycetota	c__Actinomycetes	o__Propionibacteriales	f__Kribbellaceae	g__Kribbella	s__Kribbella_pratensis	2	14	12	4	2	4	10	4	10	62
d__Bacteria	k__unclassified_d__Bacteria	p__Actinomycetota	c__Actinomycetes	o__Propionibacteriales	f__Kribbellaceae	g__Kribbella	s__Kribbella_sandramycini	0	2	6	0	0	2	0	2	2	14
d__Bacteria	k__unclassified_d__Bacteria	p__Actinomycetota	c__Actinomycetes	o__Propionibacteriales	f__Kribbellaceae	g__Kribbella	s__Kribbella_shirazensis	24	44	46	32	26	32	32	18	28	282
d__Bacteria	k__unclassified_d__Bacteria	p__Actinomycetota	c__Actinomycetes	o__Propionibacteriales	f__Kribbellaceae	g__Kribbella	s__Kribbella_sindirgiensis	4	4	4	10	2	6	0	2	2	34
d__Bacteria	k__unclassified_d__Bacteria	p__Actinomycetota	c__Actinomycetes	o__Propionibacteriales	f__Kribbellaceae	g__Kribbella	s__Kribbella_solani	16	12	6	4	4	6	8	8	4	68
d__Bacteria	k__unclassified_d__Bacteria	p__Actinomycetota	c__Actinomycetes	o__Propionibacteriales	f__Kribbellaceae	g__Kribbella	s__Kribbella_soli	36	52	64	44	38	38	58	58	46	434
d__Bacteria	k__unclassified_d__Bacteria	p__Actinomycetota	c__Actinomycetes	o__Propionibacteriales	f__Kribbellaceae	g__Kribbella	s__Kribbella_sp.	8	14	12	6	4	2	6	0	6	58
d__Bacteria	k__unclassified_d__Bacteria	p__Actinomycetota	c__Actinomycetes	o__Propionibacteriales	f__Kribbellaceae	g__Kribbella	s__Kribbella_sp._ALI-6-A	20	24	26	28	34	18	32	36	22	240
d__Bacteria	k__unclassified_d__Bacteria	p__Actinomycetota	c__Actinomycetes	o__Propionibacteriales	f__Kribbellaceae	g__Kribbella	s__Kribbella_sp._VKM_Ac-2527	0	0	0	0	2	0	4	2	0	8
d__Bacteria	k__unclassified_d__Bacteria	p__Actinomycetota	c__Actinomycetes	o__Propionibacteriales	f__Kribbellaceae	g__Kribbella	s__Kribbella_sp._VKM_Ac-2566	0	4	4	2	16	2	0	2	0	30
d__Bacteria	k__unclassified_d__Bacteria	p__Actinomycetota	c__Actinomycetes	o__Propionibacteriales	f__Kribbellaceae	g__Kribbella	s__Kribbella_sp._VKM_Ac-2568	38	22	62	20	42	42	22	42	24	314
d__Bacteria	k__unclassified_d__Bacteria	p__Actinomycetota	c__Actinomycetes	o__Propionibacteriales	f__Kribbellaceae	g__Kribbella	s__Kribbella_sp._VKM_Ac-2571	2	4	2	0	0	2	0	0	0	10
d__Bacteria	k__unclassified_d__Bacteria	p__Actinomycetota	c__Actinomycetes	o__Propionibacteriales	f__Kribbellaceae	g__Kribbella	s__Kribbella_sp._VKM_Ac-2573	18	8	14	8	24	10	6	2	18	108
d__Bacteria	k__unclassified_d__Bacteria	p__Actinomycetota	c__Actinomycetes	o__Propionibacteriales	f__Kribbellaceae	g__Kribbella	s__Kribbella_speibonae	2	4	0	2	2	4	0	0	0	14
d__Bacteria	k__unclassified_d__Bacteria	p__Actinomycetota	c__Actinomycetes	o__Propionibacteriales	f__Kribbellaceae	g__Kribbella	s__Kribbella_steppae	30	12	44	18	18	22	14	14	4	176
d__Bacteria	k__unclassified_d__Bacteria	p__Actinomycetota	c__Actinomycetes	o__Propionibacteriales	f__Kribbellaceae	g__Kribbella	s__Kribbella_turkmenica	14	18	18	22	18	24	6	16	10	146
d__Bacteria	k__unclassified_d__Bacteria	p__Actinomycetota	c__Actinomycetes	o__Propionibacteriales	f__Nocardioidaceae	g__Aeromicrobium	s__Aeromicrobium_chenweiae	2	0	0	0	2	0	6	6	0	16
d__Bacteria	k__unclassified_d__Bacteria	p__Actinomycetota	c__Actinomycetes	o__Propionibacteriales	f__Nocardioidaceae	g__Aeromicrobium	s__Aeromicrobium_phragmitis	2	0	0	2	4	2	0	0	4	14
d__Bacteria	k__unclassified_d__Bacteria	p__Actinomycetota	c__Actinomycetes	o__Propionibacteriales	f__Nocardioidaceae	g__Aeromicrobium	s__Aeromicrobium_sp.	62	42	38	66	32	46	68	70	60	484
d__Bacteria	k__unclassified_d__Bacteria	p__Actinomycetota	c__Actinomycetes	o__Propionibacteriales	f__Nocardioidaceae	g__Aeromicrobium	s__Aeromicrobium_sp._CnD17-E	0	2	2	0	0	0	0	2	2	8
d__Bacteria	k__unclassified_d__Bacteria	p__Actinomycetota	c__Actinomycetes	o__Propionibacteriales	f__Nocardioidaceae	g__Aeromicrobium	s__Aeromicrobium_sp._HA	0	2	4	8	6	4	2	0	2	28
d__Bacteria	k__unclassified_d__Bacteria	p__Actinomycetota	c__Actinomycetes	o__Propionibacteriales	f__Nocardioidaceae	g__Aeromicrobium	s__Aeromicrobium_sp._PE09-221	2	0	0	0	0	2	0	2	0	6
d__Bacteria	k__unclassified_d__Bacteria	p__Actinomycetota	c__Actinomycetes	o__Propionibacteriales	f__Nocardioidaceae	g__Aeromicrobium	s__Aeromicrobium_sp._Root236	8	12	8	6	14	16	12	24	32	132
d__Bacteria	k__unclassified_d__Bacteria	p__Actinomycetota	c__Actinomycetes	o__Propionibacteriales	f__Nocardioidaceae	g__Aeromicrobium	s__Aeromicrobium_sp._Root344	0	4	4	0	2	0	0	0	2	12
d__Bacteria	k__unclassified_d__Bacteria	p__Actinomycetota	c__Actinomycetes	o__Propionibacteriales	f__Nocardioidaceae	g__Aeromicrobium	s__Aeromicrobium_sp._zg.Y50	4	2	0	4	4	2	2	2	0	20
d__Bacteria	k__unclassified_d__Bacteria	p__Actinomycetota	c__Actinomycetes	o__Propionibacteriales	f__Nocardioidaceae	g__Aeromicrobium	s__Aeromicrobium_stalagmiti	6	2	8	18	0	16	18	2	2	72
d__Bacteria	k__unclassified_d__Bacteria	p__Actinomycetota	c__Actinomycetes	o__Propionibacteriales	f__Nocardioidaceae	g__Aeromicrobium	s__Aeromicrobium_terrae	0	2	0	0	2	4	0	0	0	8
d__Bacteria	k__unclassified_d__Bacteria	p__Actinomycetota	c__Actinomycetes	o__Propionibacteriales	f__Nocardioidaceae	g__Friedmanniella	s__Friedmanniella_luteola	0	0	0	0	0	4	0	2	0	6
d__Bacteria	k__unclassified_d__Bacteria	p__Actinomycetota	c__Actinomycetes	o__Propionibacteriales	f__Nocardioidaceae	g__Friedmanniella	s__Friedmanniella_sp.	4	14	28	22	4	6	6	2	6	92
[truncated: 8,657 more rows]
