# Supplementary material for: Physiological and Multi-Omics Insights into Trichoderma harzianum Alleviating Aged Microplastic Stress in Nicotiana benthamiana
Source: Int J Mol Sci. 2025 Dec 2;26(23):11667. doi: 10.3390/ijms262311667 (PMC12692410; doi:10.3390/ijms262311667)
Supplement: Supplementary file 1 [file ijms-26-11667-s001.zip › Supplementary Table S8.xlsx]

## Sheet: Sheet1
Supplementary Table S8 Statistics of abundance of different ARGs in macrogenomes
ARO	Aro_name	Description	AMR_Gene_Family	Drug_Class	Antibiotic_class	Resistance_Mechanism	CK_1	CK_2	CK_3	MP320_1	MP320_2	MP320_3	MP320+T4_1	MP320+T4_2	MP320+T4_3	Total	Gene_Count
ARO:3000005	vanD	VanD is a D-Ala-D-Ala ligase homolog similar to VanA, and can synthesize D-Ala-D-Lac, an alternative substrate for peptidoglycan synthesis that reduces vancomycin binding affinity. It is associated with both vancomycin and teicoplanin resistance.	Van ligase;glycopeptide resistance gene cluster	glycopeptide antibiotic	glycopeptide	antibiotic target alteration	568	500	478	462	508	454	420	430	474	4294	42
ARO:3000010	vanA	VanA is a D-Ala-D-Ala ligase homolog that synthesizes D-Ala-D-Lac, an alternative substrate for peptidoglycan synthesis that reduces vancomycin binding affinity. It has been isolated from VREs. It is associated with both vancomycin and teicoplanin resistance.	Van ligase;glycopeptide resistance gene cluster	glycopeptide antibiotic	glycopeptide	antibiotic target alteration	72	42	48	64	62	60	56	86	54	544	16
ARO:3000013	vanB	VanB is a D-Ala-D-Ala ligase homolog similar to VanA, and can synthesize D-Ala-D-Lac, an alternative substrate for peptidoglycan synthesis that reduces vancomycin binding affinity. It has been isolated from VREs. It is associated with vancomycin resistance, but not teicoplanin resistance.	Van ligase;glycopeptide resistance gene cluster	glycopeptide antibiotic	glycopeptide	antibiotic target alteration	196	214	170	192	190	242	220	278	178	1880	8
ARO:3000024	patA	PatA is an ABC transporter of Streptococcus pneumoniae that interacts with PatB to confer fluoroquinolone resistance.	ATP-binding cassette (ABC) antibiotic efflux pump	fluoroquinolone antibiotic	fluoroquinolone	antibiotic efflux	32828	28818	31620	30740	31534	34116	30358	33442	29990	283446	1614
ARO:3000025	patB	PatB is an ABC transporter of Streptococcus pneumoniae that interacts with PatA to confer fluoroquinolone resistance..	ATP-binding cassette (ABC) antibiotic efflux pump	fluoroquinolone antibiotic	fluoroquinolone	antibiotic efflux	12254	10980	12002	10770	11564	11672	10258	11372	9864	100736	504
ARO:3000026	mepA	MepA is an efflux protein regulated by MepR and part of the MepRAB cluster. Its presence in Staphylococcus aureus led to multidrug resistance, while it has also been shown to decrease tigecycline susceptibility.	multidrug and toxic compound extrusion (MATE) transporter	glycylcycline;tetracycline antibiotic	Multidrug	antibiotic efflux	346	266	298	494	626	510	426	564	476	4006	22
ARO:3000027	emrA	EmrA is a membrane fusion protein, providing an efflux pathway with EmrB and TolC between the inner and outer membranes of E. coli, a Gram-negative bacterium.	major facilitator superfamily (MFS) antibiotic efflux pump	fluoroquinolone antibiotic	fluoroquinolone	antibiotic efflux	2134	2074	2314	1444	1442	1394	1650	1682	1432	15566	139
ARO:3000074	emrB	emrB is a translocase in the emrB -TolC efflux protein in E. coli. It recognizes substrates including carbonyl cyanide m-chlorophenylhydrazone (CCCP), nalidixic acid, and thioloactomycin.	major facilitator superfamily (MFS) antibiotic efflux pump	fluoroquinolone antibiotic	fluoroquinolone	antibiotic efflux	9142	8584	9186	8982	9256	9770	9178	9948	8636	82682	806
ARO:3000090	Bla1	Bla1 is a chromosomal-encoded beta-lactamase, found in Bacillus anthracis, which hydrolyzes penicillins.	class A Bacillus anthracis Bla beta-lactamase	penam	penam	antibiotic inactivation	106	104	74	110	142	152	108	100	116	1012	6
ARO:3000118	vgaB	Vga(B) is an ABC-F protein expressed in staphylococci that confers resistance to streptogramin A antibiotics and related compounds. It is associated with plasmid DNA.	vga-type ABC-F protein	pleuromutilin antibiotic;streptogramin A antibiotic;streptogramin antibiotic	Multidrug	antibiotic target protection	812	682	796	686	742	830	762	740	730	6780	98
ARO:3000124	mecI	mecI acts as a repressor of transcription of the mecA/mecR1/mecI operon.	methicillin resistant PBP2	carbapenem;cephalosporin;cephamycin;monobactam;penam	Multidrug	antibiotic target replacement	38	14	32	44	22	34	58	60	34	336	11
ARO:3000149	FosA	An enzyme that confers resistance to fosfomycin in Serratia marcescens by breaking the epoxide ring of the molecule. It depends on the cofactors Manganese (II) and Potassium and uses Glutathione (GSH) as the nucleophilic molecule. In Pseudomonas aeruginosa, FosA catalyzes the conjugation of glutathione to carbon-1 of fosfomycin, rendering it ineffective as an antibacterial drug.	fosfomycin thiol transferase	phosphonic acid antibiotic	phosphonic acid	antibiotic inactivation	74	60	66	62	68	70	84	96	50	630	9
ARO:3000165	tet(A)	TetA is a tetracycline efflux pump found in many species of Gram-negative bacteria.	major facilitator superfamily (MFS) antibiotic efflux pump	tetracycline antibiotic	tetracycline	antibiotic efflux	828	746	738	756	774	808	1016	994	840	7500	69
ARO:3000166	tet(B)	Tet(B) is a tetracycline efflux protein expressed in many Gram-negative bacteria. It confers resistance to tetracycline, doxycycline, and minocycline, but not tigecycline.	major facilitator superfamily (MFS) antibiotic efflux pump	tetracycline antibiotic	tetracycline	antibiotic efflux	240	198	214	340	306	294	244	330	304	2470	12
ARO:3000167	tet(C)	Tet(C) is a tetracycline efflux pump found in many species of Gram-negative bacteria. It is typically found in plasmid DNA.	major facilitator superfamily (MFS) antibiotic efflux pump	tetracycline antibiotic	tetracycline	antibiotic efflux	1798	1450	1616	1566	1504	1684	1736	2018	1796	15168	64
ARO:3000168	tet(D)	TetD is a tetracycline efflux pump found exclusively in Gram-negative bacteria.	major facilitator superfamily (MFS) antibiotic efflux pump	tetracycline antibiotic	tetracycline	antibiotic efflux	34	22	32	46	56	40	180	202	188	800	3
ARO:3000173	tet(E)	TetE is a tetracycline efflux pump found in many Gram-negative bacteria, especially those in water environments. The gene is found on large plasmids.	major facilitator superfamily (MFS) antibiotic efflux pump	tetracycline antibiotic	tetracycline	antibiotic efflux	1252	1090	1044	1100	1134	1324	984	1118	1046	10092	12
ARO:3000174	tet(G)	TetG is a tetracycline efflux protein found in Gram-negative bacteria. The encoding gene is found in both chromosomal and plasmid DNA where it is frequently linked to the floR, sul1, and cmlA9 genes which encode proteins that can confer florfenicol/chloramphenicol, sulfamethoxazole, and chloramphenicol resistance, respectively.	major facilitator superfamily (MFS) antibiotic efflux pump	tetracycline antibiotic	tetracycline	antibiotic efflux	36	50	58	16	6	10	28	22	12	238	6
ARO:3000175	tet(H)	TetH is a tetracycline efflux protein expressed in Gram-negative bacteria (Actinobacillus, Acinetobacter, Gallibacterium, Histophilus, Mannheimia, Moraxella, Pasteurella, and Psychrobacter). Its gene is linked to the resistance genes sul2, and strAB, which confer resistance to sulfamethoxazole and streptomycin, respectively.	major facilitator superfamily (MFS) antibiotic efflux pump	tetracycline antibiotic	tetracycline	antibiotic efflux	264	226	284	262	266	274	300	306	230	2412	29
ARO:3000177	tet(J)	TetJ is a tetracycline efflux protein expressed in Gram-negative bacteria (Escherichia, Morganella, and Proteus).	major facilitator superfamily (MFS) antibiotic efflux pump	tetracycline antibiotic	tetracycline	antibiotic efflux	224	188	172	162	198	262	154	176	192	1728	10
ARO:3000179	tet(L)	TetL is a tetracycline efflux protein found in many species of Gram-negative and Gram-positive bacteria.	major facilitator superfamily (MFS) antibiotic efflux pump	tetracycline antibiotic	tetracycline	antibiotic efflux	24	20	16	20	28	0	10	32	10	160	7
ARO:3000180	tetA(P)	TetA(P) is a inner membrane tetracycline efflux protein found on the same operon as the ribosomal protection protein TetB(P). It is found in Clostridium, a Gram-positive bacterium.	major facilitator superfamily (MFS) antibiotic efflux pump	tetracycline antibiotic	tetracycline	antibiotic efflux	176	126	158	124	170	186	156	150	154	1400	13
ARO:3000181	tet(V)	TetV is a tetracycline efflux protein that has been found in Mycolicibacterium smegmatis and Mycolicibacterium fortuitum.	major facilitator superfamily (MFS) antibiotic efflux pump	tetracycline antibiotic	tetracycline	antibiotic efflux	5566	4938	5006	5582	5590	6512	5074	6078	5586	49932	70
ARO:3000182	tet(Y)	TetY is a tetracycline efflux pump found in Gram-negative bacteria (Aeromonas and Escherichia). It is associated with plasmid DNA.	major facilitator superfamily (MFS) antibiotic efflux pump	tetracycline antibiotic	tetracycline	antibiotic efflux	38	50	56	60	34	52	60	50	34	434	6
ARO:3000183	tet(Z)	TetZ is a tetracycline efflux protein found in Gram-positive bacteria (Corynebacterium and Lactobacillus). It is associated with plasmid DNA.	major facilitator superfamily (MFS) antibiotic efflux pump	tetracycline antibiotic	tetracycline	antibiotic efflux	114	54	84	92	72	82	56	74	60	688	16
ARO:3000186	tet(M)	Tet(M) is a ribosomal protection protein that confers tetracycline resistance. It is found on transposable DNA elements and its horizontal transfer between bacterial species has been documented.	tetracycline-resistant ribosomal protection protein	tetracycline antibiotic	tetracycline	antibiotic target protection	66	78	128	118	118	78	100	70	94	850	7
ARO:3000190	tet(O)	Tet(O) is a ribosomal protection protein. It is associated with conjugative plasmids.	tetracycline-resistant ribosomal protection protein	tetracycline antibiotic	tetracycline	antibiotic target protection	62	100	62	90	94	106	62	76	64	716	18
ARO:3000191	tet(Q)	Tet(Q) is a ribosomal protection protein. Its gene is associated with a conjugative transposon and has been found in both Gram-positive and Gram-negative bacteria.	tetracycline-resistant ribosomal protection protein	tetracycline antibiotic	tetracycline	antibiotic target protection	288	308	264	292	256	282	304	288	298	2580	26
ARO:3000192	tet(S)	Tet(S) is a ribosomal protection protein found in Gram-positive and Gram-negative strains. It is similar to tet(M) and tet(O).	tetracycline-resistant ribosomal protection protein	tetracycline antibiotic	tetracycline	antibiotic target protection	142	160	214	78	88	86	154	130	92	1144	15
ARO:3000193	tet(T)	Tet(T) is a ribosomal protection protein of streptococci. It is similar to Tet(Q).	tetracycline-resistant ribosomal protection protein	tetracycline antibiotic	tetracycline	antibiotic target protection	3344	3304	3432	2776	2988	2968	3202	3240	2838	28092	208
ARO:3000194	tet(W)	Tet(W) is a ribosomal protection protein. It is associated with both conjugative and non conjugative DNA and has been found strains of Clostridioides difficile.	tetracycline-resistant ribosomal protection protein	tetracycline antibiotic	tetracycline	antibiotic target protection	404	390	366	370	372	474	406	408	424	3614	42
ARO:3000195	tetB(P)	TetB(P) is a tetracycline ribosomal protection protein found on the same operon as tetA(P), a tetracycline efflux protein.	tetracycline-resistant ribosomal protection protein	tetracycline antibiotic	tetracycline	antibiotic target protection	1684	1530	1562	1540	1432	1548	1816	1974	1682	14768	152
ARO:3000196	tet(32)	Tet(32) is a tetracycline resistance gene similar to Tet(O), and binds to the ribosome to confer tetracycline resistance as a ribosomal protection protein.	tetracycline-resistant ribosomal protection protein	tetracycline antibiotic	tetracycline	antibiotic target protection	796	742	714	558	650	806	618	702	650	6236	13
ARO:3000197	tet(36)	Tet(36) is a tetracycline resistance gene found in Bacteroides similar to Tet(Q), and binds to the ribosome to confer antibiotic resistance as a ribosomal protection protein.	tetracycline-resistant ribosomal protection protein	tetracycline antibiotic	tetracycline	antibiotic target protection	928	860	1002	740	930	810	946	876	802	7894	81
ARO:3000198	FosX	FosX is an enzyme used to confer resistance to fosfomycin. It's dependent on the cofactor, manganese (II), and uses water to generate a vicinal diol.	fosfomycin thiol transferase	phosphonic acid antibiotic	phosphonic acid	antibiotic inactivation	2	0	0	2	2	0	0	0	0	6	1
ARO:3000205	tet(X)	Tet(X) is a flavin-dependent monooxygenase conferring resistance to tetracycline antibiotics. Tet(X) hydroxylates position 11a of the tetraketide group thus inactivating the antibiotic.	tetracycline inactivation enzyme	glycylcycline;tetracycline antibiotic	Multidrug	antibiotic inactivation	264	250	304	256	212	296	168	224	196	2170	22
ARO:3000206	emrK	emrK is a membrane fusion protein that is a homolog of EmrA. Together with the inner membrane transporter EmrY and the outer membrane channel TolC, it mediates multidrug efflux.	major facilitator superfamily (MFS) antibiotic efflux pump	tetracycline antibiotic	tetracycline	antibiotic efflux	836	736	784	918	922	1022	792	802	674	7486	86
ARO:3000215	mecR1	mecR1 is a transmembrane spanning and signal transducing protein which in response to interaction with beta-lactam antibiotics results in upregulation of the mecA/mecR1/mecI operon.	methicillin resistant PBP2	carbapenem;cephalosporin;cephamycin;monobactam;penam	Multidrug	antibiotic target replacement	270	226	234	266	260	320	188	208	198	2170	13
ARO:3000216	acrB	Protein subunit of AcrA-AcrB-TolC multidrug efflux complex. AcrB functions as a herterotrimer which forms the inner membrane component and is primarily responsible for substrate recognition and energy transduction by acting as a drug/proton antiporter.	resistance-nodulation-cell division (RND) antibiotic efflux pump	cephalosporin;disinfecting agents and antiseptics;fluoroquinolone antibiotic;glycylcycline;penam;phenicol antibiotic;rifamycin antibiotic;tetracycline antibiotic	Multidrug	antibiotic efflux	1738	1798	1852	2570	2460	2412	2060	2278	2014	19182	259
ARO:3000217	blaR1	blaR1 is a transmembrane spanning and signal transducing protein which in response to interaction with beta-lactam antibiotics results in upregulation of the blaZ/blaR1/blaI operon.	BlaZ beta-lactamase	penam	penam	antibiotic inactivation	46	44	58	60	72	64	90	80	50	564	8
ARO:3000237	TolC	TolC is a protein subunit of many multidrug efflux complexes in Gram negative bacteria. It is an outer membrane efflux protein and is constitutively open. Regulation of efflux activity is often at its periplasmic entrance by other components of the efflux complex.	ATP-binding cassette (ABC) antibiotic efflux pump;major facilitator superfamily (MFS) antibiotic efflux pump;resistance-nodulation-cell division (RND) antibiotic efflux pump	aminocoumarin antibiotic;aminoglycoside antibiotic;carbapenem;cephalosporin;cephamycin;disinfecting agents and antiseptics;fluoroquinolone antibiotic;glycylcycline;macrolide antibiotic;penam;penem;peptide antibiotic;phenicol antibiotic;rifamycin antibiotic;tetracycline antibiotic	Multidrug	antibiotic efflux	292	240	288	336	302	396	320	376	354	2904	43
ARO:3000245	RbpA	RNA-polymerase binding protein which confers resistance to rifampin.	RbpA bacterial RNA polymerase-binding protein	rifamycin antibiotic	rifamycin	antibiotic target protection	916	856	818	880	980	1106	1000	1004	990	8550	18
ARO:3000250	ErmC	ErmC is a methyltransferase that catalyzes the methylation of A2058 of the 23S ribosomal RNA in two steps. Expression of ErmC is inducible by erythromycin. The leader peptide causes attenuation of the mRNA and stabilizes the structure preventing further translation. When erythromycin is present, it binds the leader peptide causing a change in conformation allowing for the expression of ErmC.	Erm 23S ribosomal RNA methyltransferase	lincosamide antibiotic;macrolide antibiotic;streptogramin A antibiotic;streptogramin B antibiotic;streptogramin antibiotic	MLS	antibiotic target alteration	68	52	54	24	46	40	58	26	12	380	1
ARO:3000251	msrA	MsrA is an ABC-F subfamily ribosomal protection protein expressed in Staphylococcus species which confers resistance to erythromycin and streptogramin B antibiotics through antibiotic target protection mechanisms. It is associated with plasmid DNA.	msr-type ABC-F protein	macrolide antibiotic;streptogramin B antibiotic;streptogramin antibiotic	Multidrug	antibiotic target protection	798	704	872	728	526	702	652	738	586	6306	37
ARO:3000254	emrY	emrY is a multidrug transport that moves substrates across the inner membrane of the Gram-negative E. coli. It is a homolog of emrB.	major facilitator superfamily (MFS) antibiotic efflux pump	tetracycline antibiotic	tetracycline	antibiotic efflux	4292	3924	4182	3822	4022	4340	3890	4100	3756	36328	259
ARO:3000263	marA	In the presence of antibiotic stress, E. coli overexpresses the global activator protein MarA, which besides inducing MDR efflux pump AcrAB, also down- regulates synthesis of the porin OmpF.	General Bacterial Porin with reduced permeability to beta-lactams;resistance-nodulation-cell division (RND) antibiotic efflux pump	carbapenem;cephalosporin;cephamycin;disinfecting agents and antiseptics;fluoroquinolone antibiotic;glycylcycline;monobactam;penam;penem;phenicol antibiotic;rifamycin antibiotic;tetracycline antibiotic	Multidrug	antibiotic efflux;reduced permeability to antibiotic	262	226	180	244	302	300	288	346	292	2440	5
ARO:3000300	lsaA	LsaA is an ABC-F subfamily protein expressed in Enterococcus faecalis. It confers resistance to clindamycin, quinupristin-dalfopristin, and dalfopristin.	lsa-type ABC-F protein	lincosamide antibiotic;pleuromutilin antibiotic;streptogramin A antibiotic;streptogramin B antibiotic;streptogramin antibiotic	Multidrug	antibiotic target protection	128	130	114	168	188	228	218	136	176	1486	27
ARO:3000316	mphA	The mphA gene encodes for resistance enzyme MPH(2')-I which preferentially inactivate 14-membered macrolides (e.g.erythromycin, telithromycin, roxithromycin) over 16-membered macrolides (e.g.tylosin, spiramycin). It phosphorylates macrolides at 2'-OH hydroxyl of desosamine sugar of macrolides in a GTP-dependent manner.	macrolide phosphotransferase (MPH)	macrolide antibiotic	macrolide	antibiotic inactivation	16	30	22	26	14	32	12	24	28	204	3
ARO:3000319	mphC	The mphC gene was identified from Staphylococcus aureus. This gene shows similarity to mphB gene from Escherchia coli.	macrolide phosphotransferase (MPH)	macrolide antibiotic	macrolide	antibiotic inactivation	744	604	594	648	628	786	608	656	654	5922	1
ARO:3000326	ErmE	ErmE is a methyltransferase found in the erythromycin producer Saccharopolyspora erythraea. Like other Erm enzymes, it catalyzes the methylation of A2058 of the 23S ribosomal RNA. The gene is found within the erythromycin biosynthetic cluster and is responsible for self-resistance.	Erm 23S ribosomal RNA methyltransferase	lincosamide antibiotic;macrolide antibiotic;streptogramin A antibiotic;streptogramin B antibiotic;streptogramin antibiotic	MLS	antibiotic target alteration	926	844	864	854	844	1010	930	938	924	8134	17
ARO:3000343	tap	Efflux pump proteins contained within Mycobacterial genomes which confer resistance to a number of different antibiotics including aminoglycosides, and tetracyclines.	major facilitator superfamily (MFS) antibiotic efflux pump	tetracycline antibiotic	tetracycline	antibiotic efflux	1782	1568	1722	988	1114	1230	1324	1400	1114	12242	42
ARO:3000347	ErmA	ErmA confers the MLSb phenotype. Similar to ErmC, Expression of ErmA is inducible by erythromycin. The leader peptide causes attenuation of the mRNA and stabilizes the structure preventing further translation. When erythromycin is present, it binds the leader peptide causing a change in conformation allowing for the expression of ErmA.	Erm 23S ribosomal RNA methyltransferase	lincosamide antibiotic;macrolide antibiotic;streptogramin A antibiotic;streptogramin B antibiotic;streptogramin antibiotic	MLS	antibiotic target alteration	4	0	4	2	6	4	2	2	4	28	1
ARO:3000361	EreA	EreA is an erythromycin esterase that hydrolyses the drug's lactone ring.	macrolide esterase	macrolide antibiotic	macrolide	antibiotic inactivation	4	4	0	4	8	8	4	4	0	36	1
ARO:3000363	EreB	EreB is an erythromycin esterase-like protein that hydrolyses the drug's lactone ring.	macrolide esterase	macrolide antibiotic	macrolide	antibiotic inactivation	1300	1186	1378	1366	1546	1656	1488	1736	1532	13188	16
ARO:3000368	vanC	VanC is a D-Ala-D-Ala ligase homolog that synthesizes D-Ala-D-Ser, an alternative substrate for peptidoglycan synthesis that reduces vancomycin binding affinity. It is specific to Enterococcus gallinarum and E. casseliflavus, providing intrinsic resistance.	Van ligase;glycopeptide resistance gene cluster	glycopeptide antibiotic	glycopeptide	antibiotic target alteration	334	288	306	338	328	320	338	340	344	2936	49
ARO:3000375	ErmB	ErmB confers the MLSb phenotype. Similar to ErmC, expression of ErmB is inducible by erythromycin. The leader peptide causes attenuation of the mRNA and stabilizes the structure preventing further translation. When erythromycin is present, it binds the leader peptide causing a change in conformation allowing for the expression of ErmB.	Erm 23S ribosomal RNA methyltransferase	lincosamide antibiotic;macrolide antibiotic;streptogramin A antibiotic;streptogramin B antibiotic;streptogramin antibiotic	MLS	antibiotic target alteration	32	38	50	62	56	70	42	46	24	420	7
ARO:3000377	MexA	MexA is the membrane fusion protein of the MexAB-OprM multidrug efflux complex.	resistance-nodulation-cell division (RND) antibiotic efflux pump	aminocoumarin antibiotic;carbapenem;cephalosporin;cephamycin;diaminopyrimidine antibiotic;fluoroquinolone antibiotic;macrolide antibiotic;monobactam;penam;penem;peptide antibiotic;phenicol antibiotic;sulfonamide antibiotic;tetracycline antibiotic	Multidrug	antibiotic efflux	916	1046	986	1078	1070	1036	1090	1136	976	9334	122
ARO:3000378	MexB	MexB is the inner membrane multidrug exporter of the efflux complex MexAB-OprM.	resistance-nodulation-cell division (RND) antibiotic efflux pump	aminocoumarin antibiotic;carbapenem;cephalosporin;cephamycin;diaminopyrimidine antibiotic;fluoroquinolone antibiotic;macrolide antibiotic;monobactam;penam;penem;peptide antibiotic;phenicol antibiotic;sulfonamide antibiotic;tetracycline antibiotic	Multidrug	antibiotic efflux	1210	1120	1242	1472	1472	1226	1134	1270	1194	11340	252
ARO:3000379	OprM	OprM is an outer membrane factor protein found in Pseudomonas aeruginosa and Burkholderia vietnamiensis. It is part of the MexAB-OprM, MexVW-OprM, MexXY-OprM and the AmrAB-OprM complex.	resistance-nodulation-cell division (RND) antibiotic efflux pump	aminocoumarin antibiotic;aminoglycoside antibiotic;carbapenem;cephalosporin;cephamycin;diaminopyrimidine antibiotic;disinfecting agents and antiseptics;fluoroquinolone antibiotic;macrolide antibiotic;monobactam;penam;penem;peptide antibiotic;phenicol antibiotic;sulfonamide antibiotic;tetracycline antibiotic	Multidrug	antibiotic efflux	424	398	476	1004	1142	1062	764	942	752	6964	118
ARO:3000380	FosC	FosC is an enzyme that phosphorylates fosfomycin to confer resistance.	fosC phosphotransferase family	phosphonic acid antibiotic	phosphonic acid	antibiotic inactivation	6	4	4	10	0	2	4	8	6	44	2
ARO:3000391	norA	NorA is a multidrug efflux pump in Staphylococcus aureus that confers resistance to fluoroquinolones and other structurally unrelated antibiotics like acriflavine. It shares 30% similarity with NorA, and is a structural homolog of Bmr of Bacillus subtilis. It is regulated by arlRS and mgrA, the latter also known as NorR.	major facilitator superfamily (MFS) antibiotic efflux pump	disinfecting agents and antiseptics;fluoroquinolone antibiotic	Multidrug	antibiotic efflux	160	158	190	152	148	214	290	202	170	1684	11
ARO:3000392	Erm(37)	Erm(37) is found in Mycobacterium species and confers the MLSb phenotype. In addition to methylation of A2058 this Erm methylates adjacent adenosines (A2057 and A2059) as well.	Erm 23S ribosomal RNA methyltransferase	lincosamide antibiotic;macrolide antibiotic;streptogramin A antibiotic;streptogramin B antibiotic;streptogramin antibiotic	MLS	antibiotic target alteration	160	130	198	164	148	186	154	156	134	1430	22
ARO:3000410	sul1	Sul1 is a sulfonamide resistant dihydropteroate synthase of Gram-negative bacteria. It is linked to other resistance genes of class 1 integrons.	sulfonamide resistant sul	sulfonamide antibiotic;sulfone antibiotic	Multidrug	antibiotic target replacement	16	6	4	16	6	16	6	8	14	92	3
ARO:3000412	sul2	Sul2 is a sulfonamide resistant dihydropteroate synthase of Gram-negative bacteria, usually found on small plasmids.	sulfonamide resistant sul	sulfonamide antibiotic;sulfone antibiotic	Multidrug	antibiotic target replacement	304	278	276	194	224	238	296	350	264	2424	47
ARO:3000413	sul3	Sul3 is a sulfonamide resistant dihydropteroate synthase similar to Sul1 and Sul2. Its resistance gene was found encoded in E. coli plasmid DNA of sulfonamide resistant isolates.	sulfonamide resistant sul	sulfonamide antibiotic;sulfone antibiotic	Multidrug	antibiotic target replacement	10	4	4	8	22	6	2	4	10	70	3
ARO:3000421	norB	NorB is a multidrug efflux pump in Staphylococcus aureus that confers resistance to fluoroquinolones and other structurally unrelated antibiotics like tetracycline. It shares 30% similarity with NorB, and is a structural homolog of Blt of Bacillus subtilis. It is regulated by mgrA, also known as NorR.	major facilitator superfamily (MFS) antibiotic efflux pump	fluoroquinolone antibiotic	fluoroquinolone	antibiotic efflux	1506	1360	1306	1378	1370	1796	1222	1368	1286	12592	46
ARO:3000444	rphA	The enzymatic inactivation of rifampin by phosphorylation at the 21-OH position.	rifampin phosphotransferase	rifamycin antibiotic	rifamycin	antibiotic inactivation	5886	5048	5508	5750	6094	6714	5958	6958	6048	53964	229
ARO:3000448	QepA1	QepA1 is a plasmid-mediated efflux pump in E. coli, shown to contribute to fluoroquinolone resistance. It is regulated by sox genes, also known as global stress regulators.	major facilitator superfamily (MFS) antibiotic efflux pump	fluoroquinolone antibiotic	fluoroquinolone	antibiotic efflux	922	818	784	702	876	1076	756	808	778	7520	63
ARO:3000462	mgtA	A macrolide glycosyltransferase encoded by the mgtA gene in Streptomyces lividans. This enzyme inactivates macrolides using UDP-glucose as a cofactor. Its optimal substrates are lankamycin, calcomycin, rosaramicin, methymycin, and pikromycin, while interactions with erythomycin, oldeandomycin, azithromycin, and tylosin were weaker. It is inactive against spiramycin and carbomycin. Mechanism first…	mgt macrolide glycotransferase	macrolide antibiotic	macrolide	antibiotic inactivation	368	284	354	318	382	384	280	438	336	3144	7
ARO:3000463	gimA	A macrolide glycosyltransferase encoded by the gimA gene in Streptomyces ambofaciens, a natural producer of the macrolide antibiotic spiramycin. Chalcomycin, methymycin, tylosin, pikromycin, rosaramicin, oleandomycin, josamycin, and carbomycin are preferred substrates of gimA glycosyltransferase, while erythromycin and spiramycin have notably low binding affinities. GimA may be able to inactivate…	gimA family macrolide glycosyltransferase	macrolide antibiotic	macrolide	antibiotic inactivation	1396	1234	1128	1200	1250	1490	1084	1234	1248	11264	17
ARO:3000464	Neisseria gonorrhoeae porin PIB (por)	Mutant forms of the porin Por result in reduced permeability to antibiotics, particularly tetracyclines and beta-lactams.	General Bacterial Porin with reduced permeability to beta-lactams	carbapenem;cephalosporin;cephamycin;monobactam;penam;penem;tetracycline antibiotic	Multidrug	reduced permeability to antibiotic	52	76	82	312	314	234	112	164	164	1510	18
ARO:3000476	tet(31)	Tet31 is a tetracycline efflux pump found in Aeromonas salmonicida, a Gram-negative bacteria. It has also been shown to be expressed in Gallibacterium anatis.	major facilitator superfamily (MFS) antibiotic efflux pump	tetracycline antibiotic	tetracycline	antibiotic efflux	22	18	12	14	32	8	56	50	20	232	7
ARO:3000478	tet(33)	Tet33 is a tetracycline efflux pump found in Gram-positive bacteria, including Arthrobacter and Corynebacterium.	major facilitator superfamily (MFS) antibiotic efflux pump	tetracycline antibiotic	tetracycline	antibiotic efflux	310	252	264	264	332	286	194	244	214	2360	19
ARO:3000481	tet(35)	Tet35 is a tetracycline efflux pump found in the Gram-negative Vibrio and Stenotrophomonas. It is unrelated to other tet resistance genes.	ATP-binding cassette (ABC) antibiotic efflux pump	tetracycline antibiotic	tetracycline	antibiotic efflux	0	0	0	0	0	0	4	4	2	10	1
ARO:3000491	acrD	AcrD is an aminoglycoside efflux pump expressed in E. coli. Its expression can be induced by indole, and is regulated by baeRS and cpxAR.	resistance-nodulation-cell division (RND) antibiotic efflux pump	aminoglycoside antibiotic	aminoglycoside	antibiotic efflux	508	378	512	488	444	374	534	592	428	4258	110
ARO:3000495	ErmD	ErmD confers MLSb phenotype.	Erm 23S ribosomal RNA methyltransferase	lincosamide antibiotic;macrolide antibiotic;streptogramin A antibiotic;streptogramin B antibiotic;streptogramin antibiotic	MLS	antibiotic target alteration	238	184	216	290	296	262	402	264	254	2406	23
ARO:3000498	ErmF	ErmF confers the MLSb phenotype.	Erm 23S ribosomal RNA methyltransferase	lincosamide antibiotic;macrolide antibiotic;streptogramin A antibiotic;streptogramin B antibiotic;streptogramin antibiotic	MLS	antibiotic target alteration	146	146	174	164	148	192	222	252	222	1666	8
ARO:3000499	AcrE	AcrE is a membrane fusion protein, similar to AcrA.	resistance-nodulation-cell division (RND) antibiotic efflux pump	cephalosporin;cephamycin;fluoroquinolone antibiotic;penam	Multidrug	antibiotic efflux	252	246	238	300	296	234	252	302	246	2366	36
ARO:3000501	rpoB2	Due to gene duplication, the genomes of Nocardia species include both rifampin-sensitive beta-subunit of RNA polymerase (rpoB) and rifampin-resistant beta-subunit of RNA polymerase (rpoB2) genes, with ~88% similarity between the two gene products. Expression of the rpoB2 variant results in replacement of rifampin sensitivity with rifampin resistance.	rifamycin-resistant beta-subunit of RNA polymerase (rpoB)	peptide antibiotic;rifamycin antibiotic	Multidrug	antibiotic target alteration;antibiotic target replacement	1154	1214	1210	1198	1296	1406	1004	1448	1198	11128	119
ARO:3000502	AcrF	AcrF is a inner membrane transporter, similar to AcrB.	resistance-nodulation-cell division (RND) antibiotic efflux pump	cephalosporin;cephamycin;fluoroquinolone antibiotic;penam	Multidrug	antibiotic efflux	670	646	662	914	780	932	678	688	660	6630	188
ARO:3000504	golS	GolS is a regulator activated by the presence of golD, and promotes the expression of the MdsABC efflux pump.	resistance-nodulation-cell division (RND) antibiotic efflux pump	carbapenem;cephalosporin;cephamycin;monobactam;penam;penem;phenicol antibiotic	Multidrug	antibiotic efflux	3570	3106	3634	3764	3846	4150	3668	4222	3810	33770	186
ARO:3000506	MexR	MexR is the repressor of the MexRAB-OprM operon. Mutant forms of mexR result in up-regulation of efflux pump system MexAB-OprM.	resistance-nodulation-cell division (RND) antibiotic efflux pump	aminocoumarin antibiotic;carbapenem;cephalosporin;cephamycin;diaminopyrimidine antibiotic;fluoroquinolone antibiotic;macrolide antibiotic;monobactam;penam;penem;peptide antibiotic;phenicol antibiotic;sulfonamide antibiotic;tetracycline antibiotic	Multidrug	antibiotic efflux;antibiotic target alteration	6	4	0	22	14	16	18	24	22	126	2
ARO:3000508	gadX	GadX is an AraC-family regulator that promotes mdtEF expression to confer multidrug resistance.	resistance-nodulation-cell division (RND) antibiotic efflux pump	fluoroquinolone antibiotic;macrolide antibiotic;penam	Multidrug	antibiotic efflux	110	68	86	70	72	46	108	102	106	768	4
ARO:3000510	Staphylococcus aureus mupB conferring resistance to mupirocin	An alternative isoleucyl-tRNA synthetase conferring resistance to mupirocin.	antibiotic-resistant isoleucyl-tRNA synthetase (ileS)	mupirocin-like antibiotic	mupirocin-like	antibiotic target alteration	8264	7636	8152	7748	8058	8034	8620	9140	8070	73722	770
ARO:3000516	emrR	EmrR is a negative regulator for the EmrAB-TolC multidrug efflux pump in E. coli. Mutations lead to EmrAB-TolC overexpression.	major facilitator superfamily (MFS) antibiotic efflux pump	fluoroquinolone antibiotic	fluoroquinolone	antibiotic efflux	278	224	248	188	242	260	168	180	188	1976	15
ARO:3000518	CRP	CRP is a global regulator that represses MdtEF multidrug efflux pump expression.	resistance-nodulation-cell division (RND) antibiotic efflux pump	fluoroquinolone antibiotic;macrolide antibiotic;penam	Multidrug	antibiotic efflux	1014	1040	1088	994	996	920	1192	1264	1006	9514	50
ARO:3000521	Staphylococcus aureus mupA conferring resistance to mupirocin	An alternative isoleucyl-tRNA synthetase conferring resistance to mupirocin.	antibiotic-resistant isoleucyl-tRNA synthetase (ileS)	mupirocin-like antibiotic	mupirocin-like	antibiotic target alteration	11888	11040	11698	9862	10200	10608	11002	12070	10582	98950	521
ARO:3000526	cmeR	CmeR is a repressor for the CmeABC multidrug efflux pump, binding to the cmeABC promoter region.	resistance-nodulation-cell division (RND) antibiotic efflux pump	cephalosporin;fluoroquinolone antibiotic;fusidane antibiotic;macrolide antibiotic	Multidrug	antibiotic efflux	52	52	30	70	74	38	158	106	118	698	9
ARO:3000533	macA	MacA is a membrane fusion protein that forms an antibiotic efflux complex with MacB and TolC. macA corresponds to 1 locus in Pseudomonas aeruginosa PAO1 and 1 locus in Pseudomonas aeruginosa LESB58.	ATP-binding cassette (ABC) antibiotic efflux pump	macrolide antibiotic	macrolide	antibiotic efflux	4798	4232	4934	3176	3058	3204	3582	3566	3002	33552	178
ARO:3000535	macB	MacB is an ATP-binding cassette (ABC) transporter that exports macrolides with 14- or 15- membered lactones. It forms an antibiotic efflux complex with MacA and TolC. macB corresponds to 1 locus in Pseudomonas aeruginosa PAO1 and 1 locus in Pseudomonas aeruginosa LESB58.	ATP-binding cassette (ABC) antibiotic efflux pump	macrolide antibiotic	macrolide	antibiotic efflux	59284	53112	58486	53582	54766	59766	61244	63518	56314	520072	2900
ARO:3000549	adeS	AdeS is a sensor kinase in the AdeRS regulatory system of AdeABC. It is essential for AdeABC expression.	resistance-nodulation-cell division (RND) antibiotic efflux pump	glycylcycline;tetracycline antibiotic	Multidrug	antibiotic efflux	3570	3478	3586	3252	3476	3614	3614	4284	3426	32300	233
ARO:3000553	adeR	AdeR is a positive regulator of AdeABC efflux system. AdeR inactivation leads to susceptibility to aminoglycoside antibiotics.	resistance-nodulation-cell division (RND) antibiotic efflux pump	glycylcycline;tetracycline antibiotic	Multidrug	antibiotic efflux	9784	8918	10828	8282	8284	8406	10294	10058	8832	83686	785
ARO:3000556	tet(44)	Tet44 is a tetracycline resistance gene found in Campylobacter fetus, and binds to the ribosome to confer antibiotic resistance as a ribosomal protection protein.	tetracycline-resistant ribosomal protection protein	tetracycline antibiotic	tetracycline	antibiotic target protection	212	202	238	288	330	318	290	388	330	2596	35
ARO:3000559	adeN	AdeN is a repressor of AdeIJK, a RND-type efflux pump in Acinetobacter baumannii. Its inactivation increases expression of AdeJ.	resistance-nodulation-cell division (RND) antibiotic efflux pump	carbapenem;cephalosporin;diaminopyrimidine antibiotic;fluoroquinolone antibiotic;lincosamide antibiotic;macrolide antibiotic;penem;phenicol antibiotic;rifamycin antibiotic;tetracycline antibiotic	Multidrug	antibiotic efflux	1802	1600	1586	1628	1736	1968	1470	1740	1498	15028	64
ARO:3000561	tet(30)	Tet30 is a tetracycline efflux pump found in agrobacterium, a Gram-negative bacterium.	major facilitator superfamily (MFS) antibiotic efflux pump	tetracycline antibiotic	tetracycline	antibiotic efflux	1356	1184	1278	824	884	966	1004	1020	1040	9556	74
ARO:3000565	tet(38)	Tet38 is a tetracycline efflux pump found in the Gram-positive Staphylococcus aureus. It is regulated by mgrA, which also regulates NorB.	major facilitator superfamily (MFS) antibiotic efflux pump	tetracycline antibiotic	tetracycline	antibiotic efflux	0	2	0	8	8	8	18	12	10	66	1
ARO:3000566	tet(39)	Tet39 is a tetracycline efflux pump found in Gram-negative bacteria, including Brevundimonas, Stenotrophomonas, Enterobacter, Alcaligenes, Acinetobacter, and Providencia.	major facilitator superfamily (MFS) antibiotic efflux pump	tetracycline antibiotic	tetracycline	antibiotic efflux	516	466	468	494	442	474	598	476	388	4322	75
ARO:3000567	tet(40)	Tet40 is a tetracycline efflux pump found in the Gram-positive Clostridium. It is similar to tetA(P).	major facilitator superfamily (MFS) antibiotic efflux pump	tetracycline antibiotic	tetracycline	antibiotic efflux	6	14	16	16	16	22	16	16	28	150	4
ARO:3000569	tet(41)	Tet41 is a tetracycline efflux pump found in Serratia, a Gram-negative bacterium. It is related to Acinetobacter Tet(39).	major facilitator superfamily (MFS) antibiotic efflux pump	tetracycline antibiotic	tetracycline	antibiotic efflux	6182	5476	6200	5522	5858	5936	5474	6444	5484	52576	224
ARO:3000572	tet(42)	Tet42 is a tetracycline efflux pump found in both Gram-negative (Pseudomonas) and Gram-positive (Microbacterium, Bacillus, Staphylococcus, Paenibacillus) bacteria.	major facilitator superfamily (MFS) antibiotic efflux pump	tetracycline antibiotic	tetracycline	antibiotic efflux	1556	1308	1404	908	952	1028	1136	1302	1104	10698	74
ARO:3000573	tet(43)	Tet(43) is a tetracycline resistance gene with unknown origins, isolated from metagenomic DNA.	major facilitator superfamily (MFS) antibiotic efflux pump	tetracycline antibiotic	tetracycline	antibiotic efflux	3264	2656	2932	2738	2932	3532	2498	3046	2782	26380	154
ARO:3000582	L1 beta-lactamase	L1 is an Ambler class B MBL; subclass B3 originally isolated from Stenotrophomonas maltophilia. It has activity against a broad range of beta-lactams and is only active with two Zn(II) ions in the active site.	L1 family beta-lactamase	cephalosporin	cephalosporin	antibiotic inactivation	214	174	244	236	264	280	220	222	218	2072	8
ARO:3000593	ErmQ	ErmQ confers MLSb phenotype.	Erm 23S ribosomal RNA methyltransferase	lincosamide antibiotic;macrolide antibiotic;streptogramin A antibiotic;streptogramin B antibiotic;streptogramin antibiotic	MLS	antibiotic target alteration	10	10	16	16	16	14	28	44	34	188	2
ARO:3000594	ErmR	ErmR is a methyltransferase found in the erythromycin producer Aeromicrobium erythreum. Like other Erm enzymes, it catalyzes the methylation of A2058 of the 23S ribosomal RNA. The gene is found within the erythromycin biosynthetic cluster and is responsible for self-resistance.	Erm 23S ribosomal RNA methyltransferase	lincosamide antibiotic;macrolide antibiotic;streptogramin A antibiotic;streptogramin B antibiotic;streptogramin antibiotic	MLS	antibiotic target alteration	1770	1550	1678	1776	1870	2164	1568	1986	1834	16196	38
ARO:3000596	ErmX	ErmX is a rRNA methyltransferase that protects the ribosome from inactivation due to antibiotic binding.	Erm 23S ribosomal RNA methyltransferase	lincosamide antibiotic;macrolide antibiotic;streptogramin A antibiotic;streptogramin B antibiotic;streptogramin antibiotic	MLS	antibiotic target alteration	104	90	106	90	86	86	110	90	100	862	5
ARO:3000598	Erm(31)	Erm(31) confers a MLSb resistant phenotype. Along with erm(30), these genes are responsible for self-resistance in the pikromycin/narbomycin/methymycin/neomethymycin producer, Streptomyces venezuelae.	Erm 23S ribosomal RNA methyltransferase	lincosamide antibiotic;macrolide antibiotic;streptogramin antibiotic	MLS	antibiotic target alteration	22	14	28	28	6	12	78	56	58	302	6
ARO:3000600	Erm(34)	ErmD confers MLSb phenotype.	Erm 23S ribosomal RNA methyltransferase	lincosamide antibiotic;macrolide antibiotic;streptogramin A antibiotic;streptogramin B antibiotic;streptogramin antibiotic	MLS	antibiotic target alteration	694	686	766	318	346	288	358	392	292	4140	16
ARO:3000601	Erm(38)	ErmD confers MLSb phenotype.	Erm 23S ribosomal RNA methyltransferase	lincosamide antibiotic;macrolide antibiotic;streptogramin A antibiotic;streptogramin B antibiotic;streptogramin antibiotic	MLS	antibiotic target alteration	114	116	102	136	164	200	214	214	224	1484	2
ARO:3000602	Erm(39)	ErmD confers MLSb phenotype.	Erm 23S ribosomal RNA methyltransferase	lincosamide antibiotic;macrolide antibiotic;streptogramin A antibiotic;streptogramin B antibiotic;streptogramin antibiotic	MLS	antibiotic target alteration	8	12	4	12	14	14	8	10	18	100	2
ARO:3000603	Erm(41)	Erm41 confers MLSb phenotype.	Erm 23S ribosomal RNA methyltransferase	lincosamide antibiotic;macrolide antibiotic;streptogramin A antibiotic;streptogramin B antibiotic;streptogramin antibiotic	MLS	antibiotic target alteration	46	38	60	46	66	86	148	118	98	706	5
ARO:3000604	Erm(35)	ErmD confers MLSb phenotype.	Erm 23S ribosomal RNA methyltransferase	lincosamide antibiotic;macrolide antibiotic;streptogramin A antibiotic;streptogramin B antibiotic;streptogramin antibiotic	MLS	antibiotic target alteration	310	240	250	218	210	188	322	420	364	2522	6
ARO:3000605	Erm(36)	ErmD confers MLSb phenotype.	Erm 23S ribosomal RNA methyltransferase	lincosamide antibiotic;macrolide antibiotic;streptogramin A antibiotic;streptogramin B antibiotic;streptogramin antibiotic	MLS	antibiotic target alteration	18	18	14	22	6	10	8	20	0	116	2
ARO:3000606	FEZ-1	FEZ-1 is an Ambler class B MBL; subclass B3 first isolated from Legionella gormanii. It has activity against a broad range of beta-lactams and is only active with two Zn(II) ions in the active site.	FEZ beta-lactamase	carbapenem;cephalosporin;penam	Multidrug	antibiotic inactivation	304	322	352	338	338	270	332	338	254	2848	61
ARO:3000614	mef(E)	mef(E) is a proton motive efflux pump in Streptococcus pneumoniae that confers resistance to macrolides. It is found on the same operon as mefA and the ABC-efflux pump mel.	major facilitator superfamily (MFS) antibiotic efflux pump	macrolide antibiotic	macrolide	antibiotic efflux	3016	2770	2864	2848	3006	3502	2578	3184	3154	26922	22
ARO:3000616	mel	Mel, a homolog of MsrA, is an ABC-F subfamily protein associated with macrolide resistance. It is expressed on the same operon as mefA and mefE, both MFS-type efflux proteins that confer macrolide resistance.	msr-type ABC-F protein	macrolide antibiotic;streptogramin antibiotic	Multidrug	antibiotic target protection	846	838	840	826	768	986	904	978	836	7822	62
ARO:3000617	mecA	A foreign PBP2a acquired by lateral gene transfer that is able to perform peptidoglycan synthesis in the presence of beta-lactams.	methicillin resistant PBP2	carbapenem;cephalosporin;cephamycin;monobactam;penam	Multidrug	antibiotic target replacement	262	248	268	284	276	286	444	496	480	3044	33
ARO:3000620	adeL	AdeL is a regulator of AdeFGH in Acinetobacter baumannii. AdeL mutations are associated with AdeFGH overexpression and multidrug resistance.	resistance-nodulation-cell division (RND) antibiotic efflux pump	fluoroquinolone antibiotic;tetracycline antibiotic	Multidrug	antibiotic efflux	5646	5204	5480	6974	6912	7522	5690	6748	5198	55374	409
ARO:3000621	PC1 beta-lactamase (blaZ)	The blaZ beta-lactamase is found in Bacillus subtilis and Staphylococcus aureus.	BlaZ beta-lactamase	penam	penam	antibiotic inactivation	4	4	14	2	2	14	6	2	0	48	1
ARO:3000656	AcrS	AcrS is a repressor of the AcrAB efflux complex and is associated with the expression of AcrEF. AcrS is believed to regulate a switch between AcrAB and AcrEF efflux.	resistance-nodulation-cell division (RND) antibiotic efflux pump	cephalosporin;cephamycin;disinfecting agents and antiseptics;fluoroquinolone antibiotic;glycylcycline;penam;phenicol antibiotic;rifamycin antibiotic;tetracycline antibiotic	Multidrug	antibiotic efflux	2640	2410	2340	2584	2786	3060	2262	2658	2466	23206	41
ARO:3000676	H-NS	H-NS is a histone-like protein involved in global gene regulation in Gram-negative bacteria. It is a repressor of the membrane fusion protein genes acrE, mdtE, and emrK as well as nearby genes of many RND-type multidrug exporters.	major facilitator superfamily (MFS) antibiotic efflux pump;resistance-nodulation-cell division (RND) antibiotic efflux pump	cephalosporin;cephamycin;fluoroquinolone antibiotic;macrolide antibiotic;penam;tetracycline antibiotic	Multidrug	antibiotic efflux	0	0	2	0	2	0	6	0	2	12	1
ARO:3000746	mepR	MepR is an upstream repressor of MepA in Staphylococcus aureus. It is part of the mepRAB operon.	multidrug and toxic compound extrusion (MATE) transporter	glycylcycline;tetracycline antibiotic	Multidrug	antibiotic efflux	224	170	196	82	72	80	90	124	78	1116	13
ARO:3000753	abeM	AbeM is an multidrug efflux pump found in Acinetobacter baumannii.	multidrug and toxic compound extrusion (MATE) transporter	disinfecting agents and antiseptics;fluoroquinolone antibiotic	Multidrug	antibiotic efflux	2374	2050	2086	1630	1684	1820	1900	2136	1920	17600	51
ARO:3000768	abeS	AbeS in an efflux pump of the SMR family of transporters found in Acinetobacter baumannii.	small multidrug resistance (SMR) antibiotic efflux pump	aminocoumarin antibiotic;macrolide antibiotic	Multidrug	antibiotic efflux	336	286	330	580	526	570	402	508	426	3964	52
ARO:3000774	adeA	AdeA is the membrane fusion protein of the multidrug efflux complex AdeABC.	resistance-nodulation-cell division (RND) antibiotic efflux pump	glycylcycline;tetracycline antibiotic	Multidrug	antibiotic efflux	914	830	1018	372	406	386	660	506	368	5460	28
ARO:3000775	adeB	AdeB is the multidrug transporter of the adeABC efflux system.	resistance-nodulation-cell division (RND) antibiotic efflux pump	glycylcycline;tetracycline antibiotic	Multidrug	antibiotic efflux	1990	1806	2204	1406	1410	1282	1596	1590	1252	14536	148
ARO:3000777	adeF	AdeF is the membrane fusion protein of the multidrug efflux complex AdeFGH.	resistance-nodulation-cell division (RND) antibiotic efflux pump	fluoroquinolone antibiotic;tetracycline antibiotic	Multidrug	antibiotic efflux	1902	1648	1764	1602	1636	1454	1324	1514	1342	14186	300
ARO:3000778	adeG	AdeG is the inner membrane transporter of the AdeFGH multidrug efflux complex.	resistance-nodulation-cell division (RND) antibiotic efflux pump	fluoroquinolone antibiotic;tetracycline antibiotic	Multidrug	antibiotic efflux	2504	2478	2836	2538	2738	2684	2462	2340	2024	22604	222
ARO:3000779	adeH	AdeH is the outer membrane channel protein of the AdeFGH multidrug efflux complex.	resistance-nodulation-cell division (RND) antibiotic efflux pump	fluoroquinolone antibiotic;tetracycline antibiotic	Multidrug	antibiotic efflux	1132	1252	1322	1494	1360	1472	1506	1614	1198	12350	185
ARO:3000780	adeI	AdeI is the membrane fusion protein of the AdeIJK multidrug efflux complex.	resistance-nodulation-cell division (RND) antibiotic efflux pump	carbapenem;cephalosporin;diaminopyrimidine antibiotic;fluoroquinolone antibiotic;lincosamide antibiotic;macrolide antibiotic;penem;phenicol antibiotic;rifamycin antibiotic;tetracycline antibiotic	Multidrug	antibiotic efflux	1158	1086	1258	992	860	940	1020	958	724	8996	54
ARO:3000781	adeJ	AdeJ is a RND efflux protein that acts as the inner membrane transporter of the AdeIJK efflux complex. It has 57% identity with E. coli AcrB.	resistance-nodulation-cell division (RND) antibiotic efflux pump	carbapenem;cephalosporin;diaminopyrimidine antibiotic;fluoroquinolone antibiotic;lincosamide antibiotic;macrolide antibiotic;penem;phenicol antibiotic;rifamycin antibiotic;tetracycline antibiotic	Multidrug	antibiotic efflux	900	762	958	650	826	758	812	824	638	7128	135
ARO:3000782	adeK	AdeK is the outer membrane factor protein in the adeIJK multidrug efflux complex.	resistance-nodulation-cell division (RND) antibiotic efflux pump	carbapenem;cephalosporin;diaminopyrimidine antibiotic;fluoroquinolone antibiotic;lincosamide antibiotic;macrolide antibiotic;penem;phenicol antibiotic;rifamycin antibiotic;tetracycline antibiotic	Multidrug	antibiotic efflux	288	320	360	276	206	282	316	298	310	2656	29
ARO:3000783	cmeA	CmeA is the membrane fusion protein of the CmeABC multidrug efflux complex.	resistance-nodulation-cell division (RND) antibiotic efflux pump	cephalosporin;fluoroquinolone antibiotic;fusidane antibiotic;macrolide antibiotic	Multidrug	antibiotic efflux	36	38	30	150	102	190	64	138	88	836	6
ARO:3000784	cmeB	CmeB is the inner membrane transporter the CmeABC multidrug efflux complex.	resistance-nodulation-cell division (RND) antibiotic efflux pump	cephalosporin;fluoroquinolone antibiotic;fusidane antibiotic;macrolide antibiotic	Multidrug	antibiotic efflux	2320	2352	2244	2362	2610	2338	2772	3092	2646	22736	334
ARO:3000785	cmeC	CmeC is the outer membrane channel protein of the CmeABC multidrug efflux complex.	resistance-nodulation-cell division (RND) antibiotic efflux pump	cephalosporin;fluoroquinolone antibiotic;fusidane antibiotic;macrolide antibiotic	Multidrug	antibiotic efflux	18	20	28	10	26	28	18	14	30	192	7
ARO:3000789	mdsA	MdsA is the membrane fusion protein of the multidrug and metal efflux complex MdsABC.	resistance-nodulation-cell division (RND) antibiotic efflux pump	carbapenem;cephalosporin;cephamycin;monobactam;penam;penem;phenicol antibiotic	Multidrug	antibiotic efflux	228	286	252	220	238	224	220	258	236	2162	50
ARO:3000790	mdsB	MdsB is the inner membrane transporter of the multidrug and metal efflux complex MdsABC. mdsB corresponds to 1 locus in Pseudomonas aeruginosa PAO1 (gene name: mexQ) and 2 loci in Pseudomonas aeruginosa LESB58.	resistance-nodulation-cell division (RND) antibiotic efflux pump	carbapenem;cephalosporin;cephamycin;monobactam;penam;penem;phenicol antibiotic	Multidrug	antibiotic efflux	2264	2082	2356	1912	1906	1854	2680	2668	2188	19910	264
ARO:3000791	mdsC	MdsC is the outer membrane channel of the multidrug and metal efflux complex MdsABC.	resistance-nodulation-cell division (RND) antibiotic efflux pump	carbapenem;cephalosporin;cephamycin;monobactam;penam;penem;phenicol antibiotic	Multidrug	antibiotic efflux	340	314	332	466	512	550	650	726	558	4448	45
ARO:3000792	mdtA	MdtA is the membrane fusion protein of the multidrug efflux complex mdtABC.	resistance-nodulation-cell division (RND) antibiotic efflux pump	aminocoumarin antibiotic	aminocoumarin	antibiotic efflux	3442	3324	3708	3894	4234	4052	4428	4400	4056	35538	414
ARO:3000793	mdtB	MdtB is a transporter that forms a heteromultimer complex with MdtC to form a multidrug transporter. MdtBC is part of the MdtABC-TolC efflux complex.	resistance-nodulation-cell division (RND) antibiotic efflux pump	aminocoumarin antibiotic	aminocoumarin	antibiotic efflux	5536	5322	6168	5128	5026	4680	5624	5974	5032	48490	692
ARO:3000794	mdtC	MdtC is a transporter that forms a heteromultimer complex with MdtB to form a multidrug transporter. MdtBC is part of the MdtABC-TolC efflux complex. In the absence of MdtB, MdtC can form a homomultimer complex that results in a functioning efflux complex with a narrower drug specificity. mdtC corresponds to 3 loci in Pseudomonas aeruginosa PAO1 (gene name: muxC/muxB) and 3 loci in Pseudomonas ae…	resistance-nodulation-cell division (RND) antibiotic efflux pump	aminocoumarin antibiotic	aminocoumarin	antibiotic efflux	9676	9268	10238	9324	9182	9122	10796	11200	9052	87858	968
ARO:3000795	mdtE	MdtE is the membrane fusion protein of the MdtEF multidrug efflux complex. It shares 70% sequence similarity with AcrA.	resistance-nodulation-cell division (RND) antibiotic efflux pump	fluoroquinolone antibiotic;macrolide antibiotic;penam	Multidrug	antibiotic efflux	552	456	538	372	472	432	434	426	372	4054	34
ARO:3000796	mdtF	MdtF is the multidrug inner membrane transporter for the MdtEF-TolC efflux complex.	resistance-nodulation-cell division (RND) antibiotic efflux pump	fluoroquinolone antibiotic;macrolide antibiotic;penam	Multidrug	antibiotic efflux	260	260	286	258	352	282	278	242	222	2440	74
ARO:3000800	MexC	MexC is the membrane fusion protein of the MexCD-OprJ multidrug efflux complex.	resistance-nodulation-cell division (RND) antibiotic efflux pump	aminocoumarin antibiotic;aminoglycoside antibiotic;cephalosporin;diaminopyrimidine antibiotic;fluoroquinolone antibiotic;macrolide antibiotic;penam;phenicol antibiotic;tetracycline antibiotic	Multidrug	antibiotic efflux	250	222	200	354	306	356	248	214	252	2402	37
ARO:3000801	MexD	MexD is the multidrug inner membrane transporter of the MexCD-OprJ complex.	resistance-nodulation-cell division (RND) antibiotic efflux pump	aminocoumarin antibiotic;aminoglycoside antibiotic;cephalosporin;diaminopyrimidine antibiotic;fluoroquinolone antibiotic;macrolide antibiotic;penam;phenicol antibiotic;tetracycline antibiotic	Multidrug	antibiotic efflux	1036	942	1020	1378	1280	1352	1006	1282	986	10282	254
ARO:3000802	OprJ	OprJ is the outer membrane channel component of the MexCD-OprJ multidrug efflux complex.	resistance-nodulation-cell division (RND) antibiotic efflux pump	aminocoumarin antibiotic;aminoglycoside antibiotic;cephalosporin;diaminopyrimidine antibiotic;fluoroquinolone antibiotic;macrolide antibiotic;penam;phenicol antibiotic;tetracycline antibiotic	Multidrug	antibiotic efflux	230	232	234	234	268	250	284	294	242	2268	39
ARO:3000803	MexE	MexE is the membrane fusion protein of the MexEF-OprN multidrug efflux complex.	resistance-nodulation-cell division (RND) antibiotic efflux pump	diaminopyrimidine antibiotic;fluoroquinolone antibiotic;phenicol antibiotic	Multidrug	antibiotic efflux	1380	1334	1570	870	838	814	1062	1082	922	9872	133
ARO:3000804	MexF	MexF is the multidrug inner membrane transporter of the MexEF-OprN complex. mexF corresponds to 2 loci in Pseudomonas aeruginosa PAO1 (gene name: mexF/mexB) and 4 loci in Pseudomonas aeruginosa LESB58 (gene name: mexD/mexB).	resistance-nodulation-cell division (RND) antibiotic efflux pump	diaminopyrimidine antibiotic;fluoroquinolone antibiotic;phenicol antibiotic	Multidrug	antibiotic efflux	7198	6892	7256	5480	5218	5418	5968	5602	4770	53802	695
ARO:3000805	OprN	OprN is the outer membrane channel component of the MexEF-OprN multidrug efflux complex.	resistance-nodulation-cell division (RND) antibiotic efflux pump	diaminopyrimidine antibiotic;fluoroquinolone antibiotic;phenicol antibiotic	Multidrug	antibiotic efflux	1780	1782	1742	2816	2782	2772	2372	2424	2038	20508	195
ARO:3000806	MexG	MexG is a membrane protein required for MexGHI-OpmD efflux activity.	resistance-nodulation-cell division (RND) antibiotic efflux pump	disinfecting agents and antiseptics;fluoroquinolone antibiotic;tetracycline antibiotic	Multidrug	antibiotic efflux	0	0	2	4	2	8	6	4	2	28	1
ARO:3000807	MexH	MexH is the membrane fusion protein of the efflux complex MexGHI-OpmD.	resistance-nodulation-cell division (RND) antibiotic efflux pump	disinfecting agents and antiseptics;fluoroquinolone antibiotic;tetracycline antibiotic	Multidrug	antibiotic efflux	1108	1108	1192	1436	1424	1400	1656	1700	1460	12484	100
ARO:3000808	MexI	MexI is the inner membrane transporter of the efflux complex MexGHI-OpmD.	resistance-nodulation-cell division (RND) antibiotic efflux pump	disinfecting agents and antiseptics;fluoroquinolone antibiotic;tetracycline antibiotic	Multidrug	antibiotic efflux	3048	3144	3366	2874	2836	2728	3444	3334	2800	27574	368
ARO:3000809	OpmD	OpmD is the outer membrane channel protein of the efflux complex MexGHI-OpmD.	resistance-nodulation-cell division (RND) antibiotic efflux pump	disinfecting agents and antiseptics;fluoroquinolone antibiotic;tetracycline antibiotic	Multidrug	antibiotic efflux	308	324	332	352	278	300	172	170	134	2370	40
ARO:3000810	mtrC	MtrC is the membrane fusion protein of the MtrCDE multidrug efflux complex.	resistance-nodulation-cell division (RND) antibiotic efflux pump	macrolide antibiotic;penam	Multidrug	antibiotic efflux	906	800	944	416	392	340	592	646	490	5526	27
ARO:3000811	mtrD	MtrD is the inner membrane multidrug transporter of the MtrCDE efflux complex.	resistance-nodulation-cell division (RND) antibiotic efflux pump	macrolide antibiotic;penam	Multidrug	antibiotic efflux	654	616	726	830	870	880	1100	1204	1052	7932	146
ARO:3000812	mtrE	MtrE is an outer membrane exporter protein that is part of the MtrCDE multidrug efflux complex.	resistance-nodulation-cell division (RND) antibiotic efflux pump	macrolide antibiotic;penam	Multidrug	antibiotic efflux	40	24	24	52	56	58	30	22	18	324	14
ARO:3000813	MexS	MexS is a suppressor of MexT, which is an activator of the multidrug pump MexEF-OprN. Mutations in MexS lead to multidrug resistance.	resistance-nodulation-cell division (RND) antibiotic efflux pump	diaminopyrimidine antibiotic;fluoroquinolone antibiotic;phenicol antibiotic	Multidrug	antibiotic efflux	14890	13064	14298	14976	15356	16888	14750	16548	14792	135562	436
ARO:3000814	MexT	MexT is a LysR-type transcriptional activator that positively regulates the expression of MexEF-OprN, OprD, and MexS.	resistance-nodulation-cell division (RND) antibiotic efflux pump	diaminopyrimidine antibiotic;fluoroquinolone antibiotic;phenicol antibiotic	Multidrug	antibiotic efflux	1690	1554	1654	1298	1338	1216	1514	1460	1206	12930	49
ARO:3000815	mgrA	MgrA, also known as NorR, is a regulator for norA, norB, and tet38. It is a positive regulator for norA expression, but is a direct repressor for norB and an indirect repressor of tet38.	ATP-binding cassette (ABC) antibiotic efflux pump;major facilitator superfamily (MFS) antibiotic efflux pump	cephalosporin;disinfecting agents and antiseptics;fluoroquinolone antibiotic;penam;peptide antibiotic;tetracycline antibiotic	Multidrug	antibiotic efflux	1910	1714	1842	1988	1982	2226	1758	2174	1896	17490	81
ARO:3000816	mtrA	MtrA is a transcriptional activator of the MtrCDE multidrug efflux pump of Neisseria gonorrhoeae.	resistance-nodulation-cell division (RND) antibiotic efflux pump	macrolide antibiotic;penam	Multidrug	antibiotic efflux	1630	1456	1416	1792	1832	2126	1452	1728	1778	15210	43
ARO:3000817	mtrR	MtrR is a repressor of mtrCDE expression. Mutations in mtrR increase multidrug resistance.	major facilitator superfamily (MFS) antibiotic efflux pump;resistance-nodulation-cell division (RND) antibiotic efflux pump	antibacterial free fatty acids;macrolide antibiotic;penam	Multidrug	antibiotic efflux	5944	5226	5634	6444	6330	7456	5912	7158	6308	56412	140
ARO:3000818	nalC	NalC is a repressor of PA3720-PA3719, which are positive regulators of MexAB-OprM. Thus, nalC mutants confer multidrug resistance.	resistance-nodulation-cell division (RND) antibiotic efflux pump	aminocoumarin antibiotic;carbapenem;cephalosporin;cephamycin;diaminopyrimidine antibiotic;fluoroquinolone antibiotic;macrolide antibiotic;monobactam;penam;penem;peptide antibiotic;phenicol antibiotic;sulfonamide antibiotic;tetracycline antibiotic	Multidrug	antibiotic efflux	2444	2196	2364	2554	2520	2872	2166	2780	2710	22606	59
ARO:3000819	nalD	NalD is a repressor of MexAB-OprM. Mutations lead to multidrug resistance and MexAB-OprM overexpression.	resistance-nodulation-cell division (RND) antibiotic efflux pump	aminocoumarin antibiotic;carbapenem;cephalosporin;cephamycin;diaminopyrimidine antibiotic;fluoroquinolone antibiotic;macrolide antibiotic;monobactam;penam;penem;peptide antibiotic;phenicol antibiotic;sulfonamide antibiotic;tetracycline antibiotic	Multidrug	antibiotic efflux	2144	1914	2060	2462	2384	2952	2264	2648	2348	21176	99
ARO:3000822	pmrA	PmrA is a MFS-type efflux pump expressed in Streptococcus pneumoniae that confers low-level resistance to norfloxacin, ciprofloxacin, and acriflavine.	major facilitator superfamily (MFS) antibiotic efflux pump	fluoroquinolone antibiotic	fluoroquinolone	antibiotic efflux	1474	1450	1626	1996	2030	2246	1766	2082	2048	16718	41
ARO:3000823	ramA	RamA (resistance antibiotic multiple) is a positive regulator of AcrAB-TolC and leads to high level multidrug resistance in Klebsiella pneumoniae, Salmonella enterica, and Enterobacter aerugenes, increasing the expression of both the mar operon as well as AcrAB. RamA also decreases OmpF expression.	General Bacterial Porin with reduced permeability to beta-lactams;resistance-nodulation-cell division (RND) antibiotic efflux pump	carbapenem;cephalosporin;cephamycin;disinfecting agents and antiseptics;fluoroquinolone antibiotic;glycylcycline;monobactam;penam;penem;phenicol antibiotic;rifamycin antibiotic;tetracycline antibiotic	Multidrug	antibiotic efflux;reduced permeability to antibiotic	596	648	518	550	564	620	466	588	476	5026	20
ARO:3000826	sdiA	SdiA is a cell division regulator that is also a positive regulator of AcrAB only when it's expressed from a plasmid. When the sdiA gene is on the chromosome, it has no effect on expression of acrAB.	resistance-nodulation-cell division (RND) antibiotic efflux pump	cephalosporin;disinfecting agents and antiseptics;fluoroquinolone antibiotic;glycylcycline;penam;phenicol antibiotic;rifamycin antibiotic;tetracycline antibiotic	Multidrug	antibiotic efflux	612	514	488	506	534	588	472	476	526	4716	25
ARO:3000828	baeR	BaeR is a response regulator that promotes the expression of MdtABC and AcrD efflux complexes.	resistance-nodulation-cell division (RND) antibiotic efflux pump	aminocoumarin antibiotic;aminoglycoside antibiotic	Multidrug	antibiotic efflux	8076	7676	8846	5696	5588	5828	8056	7440	6230	63436	556
ARO:3000829	baeS	BaeS is a sensor kinase in the BaeSR regulatory system. While it phosphorylates BaeR to increase its activity, BaeS is not necessary for overexpressed BaeR to confer resistance.	resistance-nodulation-cell division (RND) antibiotic efflux pump	aminocoumarin antibiotic;aminoglycoside antibiotic	Multidrug	antibiotic efflux	4950	4464	4868	3792	3940	3928	4500	4598	3800	38840	298
ARO:3000830	cpxA	CpxA is a membrane-localized sensor kinase that is activated by envelope stress. It starts a kinase cascade that activates CpxR, which promotes efflux complex expression.	resistance-nodulation-cell division (RND) antibiotic efflux pump	aminocoumarin antibiotic;aminoglycoside antibiotic	Multidrug	antibiotic efflux	4160	3716	4074	4296	4218	4396	3890	4656	3772	37178	248
ARO:3000832	evgA	EvgA, when phosphorylated, is a positive regulator for efflux protein complexes emrKY and mdtEF. While usually phosphorylated in a EvgS dependent manner, it can be phosphorylated in the absence of EvgS when overexpressed.	major facilitator superfamily (MFS) antibiotic efflux pump;resistance-nodulation-cell division (RND) antibiotic efflux pump	fluoroquinolone antibiotic;macrolide antibiotic;penam;tetracycline antibiotic	Multidrug	antibiotic efflux	12944	11792	12658	13062	13740	14858	13110	14318	12928	119410	571
ARO:3000833	evgS	EvgS is a sensor protein that phosphorylates the regulatory protein EvgA. evgS corresponds to 1 locus in Pseudomonas aeruginosa PAO1 and 1 locus in Pseudomonas aeruginosa LESB58.	major facilitator superfamily (MFS) antibiotic efflux pump;resistance-nodulation-cell division (RND) antibiotic efflux pump	fluoroquinolone antibiotic;macrolide antibiotic;penam;tetracycline antibiotic	Multidrug	antibiotic efflux	48850	44844	51426	38700	39572	39628	52288	52542	42364	410214	3209
ARO:3000838	arlR	ArlR is a response regulator that binds to the norA promoter to activate expression. ArlR must first be phosphorylated by ArlS.	major facilitator superfamily (MFS) antibiotic efflux pump	disinfecting agents and antiseptics;fluoroquinolone antibiotic	Multidrug	antibiotic efflux	33458	29636	33170	28432	29192	31704	31438	32938	29696	279664	1598
ARO:3000839	arlS	ArlS is a protein histidine kinase that phosphorylates ArlR, a promoter for norA expression.	major facilitator superfamily (MFS) antibiotic efflux pump	disinfecting agents and antiseptics;fluoroquinolone antibiotic	Multidrug	antibiotic efflux	6384	5910	6824	5346	5314	5846	5928	6142	5430	53124	310
ARO:3000840	JOHN-1	JOHN-1 is an Ambler class B carbapenem-hydrolysing beta-lactamase from Flavobacterium johnsoniae.	JOHN beta-lactamase	carbapenem;cephalosporin;penam	Multidrug	antibiotic inactivation	8	0	0	2	2	0	0	4	6	22	1
ARO:3000841	CGB-1	CGB-1 is an Ambler class B beta-lactamase that mediates resistance for carbapenems in Chryseobacterium gleum.	CGB beta-lactamase	carbapenem;cephalosporin;penam	Multidrug	antibiotic inactivation	2	0	4	14	10	12	32	44	32	150	2
ARO:3000843	MUS-1	MUS-1 is a chromosome-encoded beta-lactamase from Myroides odoratus and Myroides odoratimimus.	MUS beta-lactamase	carbapenem;penam;penem	Multidrug	antibiotic inactivation	12	8	10	10	24	14	12	22	12	124	3
ARO:3000844	TUS-1	TUS-1 is a chromosome-encoded beta-lactamase from Myroides odoratus and Myroides odoratimimus.	TUS beta-lactamase	carbapenem;cephalosporin;cephamycin;penam;penem	Multidrug	antibiotic inactivation	48	28	50	52	50	46	62	84	56	476	6
ARO:3000845	GIM-1	GIM-1 is an integron-encoded B1 beta-lactamase found in Pseudomonas aeruginosa.	GIM beta-lactamase	carbapenem;cephalosporin;cephamycin;monobactam;penam;penem	Multidrug	antibiotic inactivation	12	18	4	18	4	18	22	8	10	114	3
ARO:3000849	SFH-1	SFH-1 confers resistance to carbapenems in Serratia fonticola.	SFH beta-lactamase	carbapenem	carbapenem	antibiotic inactivation	68	110	136	10	12	6	212	74	96	724	3
ARO:3000851	THIN-B	THIN-B, isolated from Janthinobacterium lividum, hydrolyzes a broad spectrum of beta-lactams including penicillins, cephalosporins, and carbapenems.	THIN-B beta-lactamase	carbapenem;cephalosporin;penam	Multidrug	antibiotic inactivation	286	250	226	378	358	366	288	328	340	2820	14
ARO:3000853	AIM-1	AIM-1 is an Ambler class B beta-lactamase that hydrolyzes most beta-lactams except aztreonam and ceftazidime. It was isolated from Pseudomonas aeruginosa and was the first subclass B3 mobile-elements encoded beta-lactamase discovered.	AIM beta-lactamase	cephalosporin;cephamycin;penam	Multidrug	antibiotic inactivation	678	576	668	1044	1046	1144	792	1048	970	7966	16
ARO:3000854	SMB-1	SMB-1 can hydrolyze a variety of beta-lactams, including penicillins, cephalosporins, and carbapenems. It was identified in Serratia marcescens.	SMB beta-lactamase	carbapenem;cephalosporin;penam	Multidrug	antibiotic inactivation	326	344	322	230	286	340	284	256	252	2640	10
ARO:3000855	CAU-1	CAU-1 is a B3 metallo-beta-lactamase that is encoded by the Caulobacter crescentus chromosome.	CAU beta-lactamase	carbapenem;penam	Multidrug	antibiotic inactivation	250	184	164	162	174	218	168	150	130	1600	26
ARO:3000856	BJP-1	BJP-1 is a subclass B3 ortholog found in Bradyrhizobium japonicum that hydrolyzes most beta-lactams except aztreonam, ticarcillin, and temocillin.	BJP beta-lactamase	carbapenem	carbapenem	antibiotic inactivation	914	748	912	756	724	734	834	860	732	7214	79
ARO:3000860	rmtB	RmtB is a 16S rRNA methyltransferase that targets mature or nearly mature 30S subunits. It transfers a methyl group from S-adenosyl-L-methionine to N7-G1405 of the 16S rRNA, an aminoglycoside binding site.	16S rRNA methyltransferase (G1405)	aminoglycoside antibiotic	aminoglycoside	antibiotic target alteration	22	18	14	24	20	22	10	18	6	154	1
ARO:3000862	sgm	Sgm, or sisomicin-gentamicin methyltransferase, methylates G1405 of 16S rRNA to confer resistance to various aminoglycosides.	16S rRNA methyltransferase (G1405)	aminoglycoside antibiotic	aminoglycoside	antibiotic target alteration	12	10	8	10	10	8	44	34	62	198	3
ARO:3000865	oleD	OleD is a glycotransferase found in Streptomyces antibioticus, a natural producer of oleandomycin. OleD can glycosylate a wide range of macrolides. Unlike oleI, oleD is not found in the oleandomycin biosynthetic cluster.	ole glycosyltransferase	macrolide antibiotic	macrolide	antibiotic inactivation	12	60	56	52	72	56	42	82	46	478	3
ARO:3000866	oleI	OleI is a glycosyltransferase found in Streptomyces antibioticus, specifically the oleandomycin biosynthetic cluster. OleI glycosylates oleandomycin to confer self-resistance.	ole glycosyltransferase	macrolide antibiotic	macrolide	antibiotic inactivation	272	300	254	226	222	300	176	234	226	2210	22
ARO:3001013	TEM-146	TEM-146 is a beta-lactamase found in E. coli.	TEM beta-lactamase	cephalosporin;monobactam;penam;penem	Multidrug	antibiotic inactivation	0	0	4	2	6	6	0	0	0	18	1
ARO:3001068	SHV-9	SHV-9 is an extended-spectrum beta-lactamase found in Klebsiella pneumoniae.	SHV beta-lactamase	carbapenem;cephalosporin;penam	Multidrug	antibiotic inactivation	10	8	14	4	4	10	4	0	0	54	2
ARO:3001109	SHV-52	SHV-52 is a beta-lactamase that has been found in clinical isolates.	SHV beta-lactamase	carbapenem;cephalosporin;penam	Multidrug	antibiotic inactivation	8	4	14	10	4	6	4	8	12	70	2
ARO:3001181	SHV-137	SHV-137 is a beta-lactamase.	SHV beta-lactamase	carbapenem;cephalosporin;penam	Multidrug	antibiotic inactivation	10	4	2	18	10	4	10	12	4	74	1
ARO:3001205	BRP(MBL)	A novel bleomycin resistance protein encoded by a metallo-beta-lactamase-associated ble gene. Expression of BRP(MBL) confers resistance to bleomycin and bleomycin-like antibiotics in Enterobacteriaceae and Acinetobacter, where it is co-expressed with an MBL and controlled by the same promoter region.	Bleomycin resistant protein	glycopeptide antibiotic	glycopeptide	antibiotic inactivation	14	18	16	4	16	8	10	14	22	122	2
ARO:3001209	mecC	A foreign PBP2a acquired by lateral gene transfer that able to perform peptidoglycan synthesis in the presence of beta-lactams.	methicillin resistant PBP2	carbapenem;cephalosporin;cephamycin;monobactam;penam	Multidrug	antibiotic target replacement	4664	4064	4286	4494	4392	4956	4222	4964	4546	40588	71
ARO:3001214	mdtM	Multidrug resistance protein MdtM.	major facilitator superfamily (MFS) antibiotic efflux pump	disinfecting agents and antiseptics;fluoroquinolone antibiotic;lincosamide antibiotic;nucleoside antibiotic;phenicol antibiotic	Multidrug	antibiotic efflux	144	128	138	254	252	232	332	304	236	2020	19
ARO:3001216	mdtH	Multidrug resistance protein MdtH.	major facilitator superfamily (MFS) antibiotic efflux pump	fluoroquinolone antibiotic	fluoroquinolone	antibiotic efflux	130	126	144	148	134	110	142	192	180	1306	13
ARO:3001265	Erm(30)	Erm(30) confers a MLSb resistant phenotype. Along with erm(31), these genes are responsible for self-resistance in the pikromycin/narbomycin/methymycin/neomethymycin producer, Streptomyces venezuelae.	Erm 23S ribosomal RNA methyltransferase	lincosamide antibiotic;macrolide antibiotic;streptogramin antibiotic	MLS	antibiotic target alteration	222	178	164	250	196	260	168	168	178	1784	22
ARO:3001299	tlrB conferring tylosin resistance	TlrB is a methyltransferase found in Streptomyces fradiae and confers resistance to mycinamicin, tylosin and lincosamides. Specifically, this enzyme adds a methyl group to guanosine 748 (E. coli numbering). TlrB is found in the tylosin biosynthetic cluster and is one mechanism by which S. fradiae protects itself from self-destruction when producing this macrolide.	non-erm 23S ribosomal RNA methyltransferase (G748)	lincosamide antibiotic;macrolide antibiotic	Multidrug	antibiotic target alteration	342	334	396	406	406	516	374	402	364	3540	11
ARO:3001300	myrA	myrA is a methyltransferase found in Micromonospora griseorubida and confers resistance to mycinamicin and tylosin. Specifically, this enzyme adds a methyl group to guanosine 748 (E. coli numbering) of 23S ribosomal RNA. MyrA is found in the mycinamicin biosynthetic cluster and is one mechanism by which M. griseorubida protects itself from self-destruction when producing this macrolide.	non-erm 23S ribosomal RNA methyltransferase (G748)	lincosamide antibiotic;macrolide antibiotic	Multidrug	antibiotic target alteration	1432	1280	1356	1350	1464	1760	1420	1832	1508	13402	25
ARO:3001301	RlmA(II)	RlmA(II) is a methyltransferase found in Streptococcus pneumoniae and confers resistance to tylosin and mycinamicin. Specifically, this enzyme adds a methyl group to guanosine 748 (E. coli numbering) of 23S ribosomal RNA.	non-erm 23S ribosomal RNA methyltransferase (G748)	lincosamide antibiotic;macrolide antibiotic	Multidrug	antibiotic target alteration	2	0	2	4	6	2	4	0	0	20	1
ARO:3001302	chrB	ChrB is a methyltransferase found in Streptomyces bikiniensis and confers resistance to chalcomycin, mycinamicin, and tylosin. Specifically, this enzyme adds a methyl group to guanosine 748 (E. coli numbering). chrB is found in the chalcomycin biosynthetic cluster and is responsible for self-resistance in S. bikiniensis.	non-erm 23S ribosomal RNA methyltransferase (G748)	lincosamide antibiotic;macrolide antibiotic	Multidrug	antibiotic target alteration	294	262	292	296	298	340	212	300	274	2568	5
ARO:3001304	ErmS	ErmS is a methyltransferase found in the tylosin producer Streptomyces fradiae. Like other Erm enzymes, it catalyzes the methylation of A2058 of the 23S ribosomal RNA. Specifically, this enzyme transfers two methyl groups. The gene is found within the tylosin biosynthetic cluster and is responsible for self-resistance.	Erm 23S ribosomal RNA methyltransferase	lincosamide antibiotic;macrolide antibiotic;streptogramin B antibiotic;streptogramin antibiotic	MLS	antibiotic target alteration	58	48	48	82	78	82	100	86	44	626	7
ARO:3001306	ErmW	ErmW is a methyltransferase found in the mycinamicin producer Micromonospora griseorubida. Like other Erm enzymes, it catalyzes the methylation of A2058 of the 23S ribosomal RNA. The gene is found within the mycinamicin biosynthetic cluster and is responsible for self-resistance.	Erm 23S ribosomal RNA methyltransferase	lincosamide antibiotic;macrolide antibiotic;streptogramin antibiotic	MLS	antibiotic target alteration	182	146	176	168	146	192	76	92	88	1266	8
ARO:3001313	facT	Efflux protein facT confers resistance to factumycin. The gene has been heterologously expressed in S. coelicolor and its function confirmed. It is possible that this gene can export other kirromycin-like elfamycins, but this has not been tested.	major facilitator superfamily (MFS) antibiotic efflux pump	elfamycin antibiotic	elfamycin	antibiotic efflux	45542	40138	42426	43332	45114	52026	39806	47370	44880	400634	797
ARO:3001327	MdtK	A multidrug and toxic compound extrusions (MATE) transporter conferring resistance to norfloxacin, doxorubicin and acriflavine.	multidrug and toxic compound extrusion (MATE) transporter	fluoroquinolone antibiotic	fluoroquinolone	antibiotic efflux	32	34	48	108	118	110	384	336	310	1480	8
ARO:3001328	Escherichia coli mdfA	Multidrug efflux pump in E. coli. This multidrug efflux system was originally identified as the Cmr/CmlA chloramphenicol exporter.	major facilitator superfamily (MFS) antibiotic efflux pump	disinfecting agents and antiseptics;tetracycline antibiotic	Multidrug	antibiotic efflux	12	6	6	92	102	88	174	154	134	768	4
ARO:3001329	mdtG	The MdtG protein, also named YceE, appears to be a member of the major facilitator superfamily of transporters, and it has been reported, when overexpressed, to increase fosfomycin and deoxycholate resistances. mdtG is a member of the marA-soxS-rob regulon.	major facilitator superfamily (MFS) antibiotic efflux pump	phosphonic acid antibiotic	phosphonic acid	antibiotic efflux	822	654	712	1296	1336	1538	888	1004	944	9194	59
ARO:3001399	OXA-4	OXA-4 is a beta-lactamase found in Enterobacteriaceae and P. aeruginosa.	OXA beta-lactamase;OXA-1-like beta-lactamase	cephalosporin;penam	Multidrug	antibiotic inactivation	4	6	26	10	22	14	12	22	20	136	1
ARO:3001400	OXA-5	OXA-5 is a beta-lactamase found in P. aeruginosa and Enterobacteriaceae.	OXA beta-lactamase;OXA-5-like beta-lactamase	penam	penam	antibiotic inactivation	14	0	2	14	4	16	10	4	4	68	1
ARO:3001404	OXA-9	OXA-9 is a beta-lactamase found in Klebsiella pneumoniae.	OXA beta-lactamase;OXA-9-like beta-lactamase	penam	penam	antibiotic inactivation	0	0	0	4	4	8	2	0	6	24	2
ARO:3001413	OXA-18	OXA-18 is a beta-lactamase found in P. aeruginosa and Rickettsia.	OXA beta-lactamase	penam	penam	antibiotic inactivation	4	20	4	20	6	12	0	14	6	86	2
ARO:3001424	OXA-29	OXA-29 is a beta-lactamase found in Legionella gormanii.	OXA beta-lactamase	penam	penam	antibiotic inactivation	28	32	56	6	16	34	60	36	36	304	3
ARO:3001425	OXA-31	OXA-31 is a beta-lactamase found in P. aeruginosa.	OXA beta-lactamase;OXA-1-like beta-lactamase	cephalosporin;penam	Multidrug	antibiotic inactivation	6	2	2	6	2	6	4	16	8	52	1
ARO:3001431	OXA-37	OXA-37 is a beta-lactamase found in A. baumannii.	OXA beta-lactamase	penam	penam	antibiotic inactivation	0	0	2	2	4	6	6	0	2	22	1
ARO:3001452	OXA-140	OXA-140 is a beta-lactamase. From the Lahey list of OXA beta-lactamases.	OXA beta-lactamase	penam	penam	antibiotic inactivation	4	2	8	4	2	14	4	0	2	40	2
ARO:3001456	OXA-151	OXA-151 is a beta-lactamase. From the Lahey list of OXA beta-lactamases.	OXA beta-lactamase;OXA-62-like beta-lactamase	carbapenem;penam	Multidrug	antibiotic inactivation	4	0	2	0	0	0	4	2	2	14	1
ARO:3001461	OXA-156	OXA-156 is a beta-lactamase. From the Lahey list of OXA beta-lactamases.	OXA beta-lactamase;OXA-62-like beta-lactamase	carbapenem;penam	Multidrug	antibiotic inactivation	10	0	0	0	2	8	0	4	2	26	2
ARO:3001462	OXA-157	OXA-157 is a beta-lactamase. From the Lahey list of OXA beta-lactamases.	OXA beta-lactamase;OXA-62-like beta-lactamase	carbapenem;penam	Multidrug	antibiotic inactivation	2	2	2	4	2	0	6	10	6	34	1
ARO:3001551	OXA-364	OXA-364 is a beta-lactamase. From the Lahey list of OXA beta-lactamases.	OXA beta-lactamase;OXA-364-like beta-lactamase	penam	penam	antibiotic inactivation	0	2	0	0	0	0	8	0	2	12	1
ARO:3001766	OXA-192	OXA-192 is a beta-lactamase found in Brachyspira spp.	OXA beta-lactamase;OXA-63-like beta-lactamase	penam	penam	antibiotic inactivation	2	6	0	2	12	4	10	22	14	72	2
ARO:3001772	OXA-59	OXA-59 is a beta-lactamase found in Burkholderia pseudomallei.	OXA beta-lactamase;OXA-42-like beta-lactamase	penam	penam	antibiotic inactivation	0	2	2	14	4	0	4	2	0	28	1
ARO:3001777	OXA-347	OXA-347 is a beta-lactamase found in Enterobacteriaceae.	OXA beta-lactamase	penam	penam	antibiotic inactivation	6	4	4	2	2	6	10	0	4	38	2
ARO:3001788	OXA-204	OXA-204 is a beta-lactamase found in Klebsiella pneumoniae.	OXA beta-lactamase;OXA-48-like beta-lactamase	carbapenem;penam	Multidrug	antibiotic inactivation	10	2	6	6	10	8	2	12	12	68	1
ARO:3001793	OXA-320	OXA-320 is a beta-lactamase found in Proteus mirabilis.	OXA beta-lactamase;OXA-1-like beta-lactamase	cephalosporin;penam	Multidrug	antibiotic inactivation	0	0	0	0	0	0	6	14	4	24	1
ARO:3001794	OXA-45	OXA-45 is a beta-lactamase found in Pseudomonas aeruginosa.	OXA beta-lactamase	penam	penam	antibiotic inactivation	0	0	0	0	0	0	4	0	2	6	1
ARO:3001805	OXA-198	OXA-198 is a beta-lactamase found in Pseudomonas aeruginosa.	OXA beta-lactamase;OXA-198-like beta-lactamase	carbapenem;penam	Multidrug	antibiotic inactivation	0	0	6	2	10	0	0	0	0	18	2
ARO:3001809	OXA-209	OXA-209 is a beta-lactamase found in Riemerella anatipestifer.	OXA beta-lactamase	penam	penam	antibiotic inactivation	0	8	6	8	0	8	6	2	8	46	1
ARO:3001811	OXA-129	OXA-129 is a beta-lactamase found in Salmonella enterica.	OXA beta-lactamase;OXA-5-like beta-lactamase	penam	penam	antibiotic inactivation	94	136	116	156	206	148	86	104	74	1120	10
ARO:3001813	OXA-55	OXA-55 is a beta-lactamase found in Shewanella spp.	OXA beta-lactamase;OXA-55-like beta-lactamase	carbapenem;penam	Multidrug	antibiotic inactivation	0	0	0	42	36	40	20	24	40	202	3
ARO:3001816	ACC-2	ACC-2 is a beta-lactamase found in Hafnia alvei.	ACC beta-lactamase	cephalosporin;monobactam;penam	Multidrug	antibiotic inactivation	146	174	148	92	84	106	166	178	120	1214	9
ARO:3001817	ACC-3	ACC-3 is a beta-lactamase found in Hafnia alvei.	ACC beta-lactamase	cephalosporin;monobactam;penam	Multidrug	antibiotic inactivation	110	96	90	124	162	140	56	66	82	926	11
ARO:3001818	ACC-4	ACC-4 is a beta-lactamase found in Escherichia coli.	ACC beta-lactamase	cephalosporin;monobactam;penam	Multidrug	antibiotic inactivation	24	16	34	58	52	44	40	42	60	370	6
ARO:3001819	ACC-5	ACC-5 is a beta-lactamase. From the Lahey list of ACC beta-lactamases. It is detected among Gram-negative bacteria isolates (Gamma- and Alpha-proteobacteria) from urban water sources.	ACC beta-lactamase	cephalosporin;monobactam;penam	Multidrug	antibiotic inactivation	2	0	10	2	6	2	36	46	28	132	1
ARO:3001824	ACT-5	ACT-5 is a beta-lactamase found in Escherichia coli.	ACT beta-lactamase	carbapenem;cephalosporin;cephamycin;penam	Multidrug	antibiotic inactivation	0	2	0	4	4	0	8	8	14	40	1
ARO:3001825	ACT-6	ACT-6 is a beta-lactamase found in Klebsiella pneumoniae.	ACT beta-lactamase	carbapenem;cephalosporin;cephamycin;penam	Multidrug	antibiotic inactivation	54	70	54	30	34	50	42	54	54	442	1
ARO:3001826	ACT-9	ACT-9 is a beta-lactamase found in Pantoea agglomerans.	ACT beta-lactamase	carbapenem;cephalosporin;cephamycin;penam	Multidrug	antibiotic inactivation	2	0	0	2	0	4	0	0	0	8	1
ARO:3001827	ACT-16	ACT-16 is a beta-lactamase found in Enterobacteriaceae.	ACT beta-lactamase	carbapenem;cephalosporin;cephamycin;penam	Multidrug	antibiotic inactivation	0	0	0	2	4	2	4	0	0	12	1
ARO:3001834	ACT-12	ACT-12 is a beta-lactamase. From the Lahey list of ACT beta-lactamases.	ACT beta-lactamase	carbapenem;cephalosporin;cephamycin;penam	Multidrug	antibiotic inactivation	148	172	218	88	102	74	286	200	204	1492	4
ARO:3001840	ACT-19	ACT-19 is a beta-lactamase. From the Lahey list of ACT beta-lactamases.	ACT beta-lactamase	carbapenem;cephalosporin;cephamycin;penam	Multidrug	antibiotic inactivation	38	48	48	40	40	36	44	46	44	384	5
ARO:3001841	ACT-20	ACT-20 is a beta-lactamase. From the Lahey list of ACT beta-lactamases.	ACT beta-lactamase	carbapenem;cephalosporin;cephamycin;penam	Multidrug	antibiotic inactivation	12	4	0	2	0	4	6	2	6	36	1
ARO:3001842	ACT-21	ACT-21 is a beta-lactamase. From the Lahey list of ACT beta-lactamases.	ACT beta-lactamase	carbapenem;cephalosporin;cephamycin;penam	Multidrug	antibiotic inactivation	148	118	150	218	232	214	168	234	148	1630	1
ARO:3001843	ACT-22	ACT-22 is a beta-lactamase. From the Lahey list of ACT beta-lactamases.	ACT beta-lactamase	carbapenem;cephalosporin;cephamycin;penam	Multidrug	antibiotic inactivation	216	148	140	140	132	146	294	302	298	1816	11
ARO:3001850	ACT-30	ACT-30 is a beta-lactamase. From the Lahey list of ACT beta-lactamases.	ACT beta-lactamase	carbapenem;cephalosporin;cephamycin;penam	Multidrug	antibiotic inactivation	24	8	8	4	6	2	6	6	2	66	1
ARO:3001856	CFE-1	CFE-1 is a beta-lactamase found in Escherichia coli.	CMY beta-lactamase	cephamycin	cephamycin	antibiotic inactivation	82	58	58	52	52	82	16	60	38	498	3
ARO:3001871	CTX-M-8	CTX-M-8 is a beta-lactamase found in the Enterobacteriaceae family.	CTX-M beta-lactamase	cephalosporin	cephalosporin	antibiotic inactivation	2	0	2	0	0	4	4	6	0	18	1
ARO:3001887	CTX-M-25	CTX-M-25 is a beta-lactamase found in Escherichia coli.	CTX-M beta-lactamase	cephalosporin	cephalosporin	antibiotic inactivation	2	4	2	8	2	6	0	2	6	32	1
ARO:3001900	CTX-M-38	CTX-M-38 is a beta-lactamase found in Escherichia coli.	CTX-M beta-lactamase	cephalosporin	cephalosporin	antibiotic inactivation	84	64	64	84	74	64	120	100	90	744	5
ARO:3001925	CTX-M-64	CTX-M-64 is a beta-lactamase found in Shigella sonnei.	CTX-M beta-lactamase	cephalosporin	cephalosporin	antibiotic inactivation	4	0	2	0	0	0	10	4	4	24	1
ARO:3001943	CTX-M-82	CTX-M-82 is a beta-lactamase found in the Enterobacteriaceae family.	CTX-M beta-lactamase	cephalosporin	cephalosporin	antibiotic inactivation	2	0	0	0	0	2	0	0	0	4	1
ARO:3001961	CTX-M-102	CTX-M-102 is a beta-lactamase found in Escherichia coli.	CTX-M beta-lactamase	cephalosporin	cephalosporin	antibiotic inactivation	0	0	2	0	2	2	6	16	10	38	1
ARO:3001980	CTX-M-121	CTX-M-121 is a beta-lactamase found in Escherichia coli.	CTX-M beta-lactamase	cephalosporin	cephalosporin	antibiotic inactivation	0	0	0	2	0	8	2	2	10	24	1
ARO:3001982	CTX-M-123	CTX-M-123 is a beta-lactamase found in Escherichia coli.	CTX-M beta-lactamase	cephalosporin	cephalosporin	antibiotic inactivation	22	10	22	16	28	24	6	14	4	146	2
ARO:3002008	CTX-M-151	CTX-M-151 is a beta-lactamase. From the Lahey list of CTX-M beta-lactamases.	CTX-M beta-lactamase	cephalosporin	cephalosporin	antibiotic inactivation	0	8	0	0	4	0	8	4	4	28	3
ARO:3002012	CMY-1	CMY-1 is a beta-lactamase found in the Enterobacteriaceae family.	CMY beta-lactamase	cephamycin	cephamycin	antibiotic inactivation	2	0	0	0	0	2	4	4	6	18	1
ARO:3002019	CMY-8	CMY-8 is a beta-lactamase found in Klebsiella pneumoniae.	CMY beta-lactamase	cephamycin	cephamycin	antibiotic inactivation	2	2	0	0	0	4	8	2	6	24	2
ARO:3002020	CMY-9	CMY-9 is a beta-lactamase found in Escherichia coli.	CMY beta-lactamase	cephamycin	cephamycin	antibiotic inactivation	0	0	0	0	0	2	0	0	0	2	1
ARO:3002037	CMY-26	CMY-26 is a beta-lactamase found in the Enterobacteriaceae family.	CMY beta-lactamase	cephamycin	cephamycin	antibiotic inactivation	22	22	30	16	8	10	10	18	22	158	1
ARO:3002061	CMY-50	CMY-50 is a beta-lactamase. From the Lahey list of CMY beta-lactamases.	CMY beta-lactamase	cephamycin	cephamycin	antibiotic inactivation	2	10	4	0	12	10	0	2	4	44	1
ARO:3002062	CMY-51	CMY-51 is a beta-lactamase. From the Lahey list of CMY beta-lactamases.	CMY beta-lactamase	cephamycin	cephamycin	antibiotic inactivation	132	142	110	124	148	162	156	216	174	1364	6
ARO:3002073	CMY-60	CMY-60 is a beta-lactamase. From the Lahey list of CMY beta-lactamases.	CMY beta-lactamase	cephamycin	cephamycin	antibiotic inactivation	2	0	2	4	8	6	0	0	6	28	2
ARO:3002077	CMY-64	CMY-64 is a beta-lactamase. From the Lahey list of CMY beta-lactamases.	CMY beta-lactamase	cephamycin	cephamycin	antibiotic inactivation	72	70	102	10	10	14	34	20	14	346	1
ARO:3002083	CMY-70	CMY-70 is a beta-lactamase. From the Lahey list of CMY beta-lactamases.	CMY beta-lactamase	cephamycin	cephamycin	antibiotic inactivation	146	124	152	202	236	186	158	220	184	1608	3
ARO:3002086	CMY-73	CMY-73 is a beta-lactamase. From the Lahey list of CMY beta-lactamases.	CMY beta-lactamase	cephamycin	cephamycin	antibiotic inactivation	42	24	38	66	38	52	42	36	24	362	7
ARO:3002098	CMY-85	CMY-85 is a beta-lactamase. From the Lahey list of CMY beta-lactamases.	CMY beta-lactamase	cephamycin	cephamycin	antibiotic inactivation	6	2	0	0	2	2	2	2	2	18	1
ARO:3002103	CMY-90	CMY-90 is a beta-lactamase. From the Lahey list of CMY beta-lactamases.	CMY beta-lactamase	cephamycin	cephamycin	antibiotic inactivation	0	4	0	4	0	0	4	12	6	30	1
ARO:3002106	CMY-93	CMY-93 is a beta-lactamase. From the Lahey list of CMY beta-lactamases.	CMY beta-lactamase	cephamycin	cephamycin	antibiotic inactivation	94	102	60	118	132	126	30	32	30	724	1
ARO:3002111	CMY-98	CMY-98 is a beta-lactamase. From the Lahey list of CMY beta-lactamases.	CMY beta-lactamase	cephamycin	cephamycin	antibiotic inactivation	184	136	142	156	200	174	346	332	318	1988	13
ARO:3002133	DHA-2	DHA-2 is a beta-lactamase found in Klebsiella pneumoniae.	DHA beta-lactamase	cephalosporin;cephamycin	Multidrug	antibiotic inactivation	14	14	18	14	6	8	26	40	30	170	6
ARO:3002134	DHA-3	DHA-3 is a beta-lactamase found in Klebsiella pneumoniae.	DHA beta-lactamase	cephalosporin;cephamycin	Multidrug	antibiotic inactivation	56	22	52	4	2	2	8	14	8	168	2
ARO:3002135	DHA-6	DHA-6 is a beta-lactamase found in the Enterobacteriaceae family.	DHA beta-lactamase	cephalosporin;cephamycin	Multidrug	antibiotic inactivation	754	582	610	628	580	736	558	646	644	5738	1
ARO:3002141	DHA-10	DHA-10 is a beta-lactamase. From the Lahey list of DHA beta-lactamases.	DHA beta-lactamase	cephalosporin;cephamycin	Multidrug	antibiotic inactivation	24	16	18	12	2	6	20	4	2	104	2
ARO:3002143	DHA-12	DHA-12 is a beta-lactamase. From the Lahey list of DHA beta-lactamases.	DHA beta-lactamase	cephalosporin;cephamycin	Multidrug	antibiotic inactivation	312	258	330	442	404	474	350	388	322	3280	18
ARO:3002146	DHA-15	DHA-15 is a beta-lactamase. From the Lahey list of DHA beta-lactamases.	DHA beta-lactamase	cephalosporin;cephamycin	Multidrug	antibiotic inactivation	6	2	0	6	6	2	2	10	4	38	2
ARO:3002147	DHA-16	DHA-16 is a beta-lactamase. From the Lahey list of DHA beta-lactamases.	DHA beta-lactamase	cephalosporin;cephamycin	Multidrug	antibiotic inactivation	4	10	0	2	2	2	4	2	6	32	1
ARO:3002149	DHA-18	DHA-18 is a beta-lactamase. From the Lahey list of DHA beta-lactamases.	DHA beta-lactamase	cephalosporin;cephamycin	Multidrug	antibiotic inactivation	10	10	8	34	20	18	6	2	4	112	1
ARO:3002152	DHA-21	DHA-21 is a beta-lactamase. From the Lahey list of DHA beta-lactamases.	DHA beta-lactamase	cephalosporin;cephamycin	Multidrug	antibiotic inactivation	30	18	34	30	28	42	20	36	22	260	4
ARO:3002153	DHA-22	DHA-22 is a beta-lactamase. From the Lahey list of DHA beta-lactamases.	DHA beta-lactamase	cephalosporin;cephamycin	Multidrug	antibiotic inactivation	4	6	14	14	16	10	88	90	58	300	1
ARO:3002156	FOX-2	FOX-2 is a beta-lactamase found in Escherichia coli.	FOX beta-lactamase	cephalosporin;cephamycin	Multidrug	antibiotic inactivation	0	0	0	8	8	6	0	0	0	22	1
ARO:3002157	FOX-3	FOX-3 is a beta-lactamase found in Klebsiella oxytoca.	FOX beta-lactamase	cephalosporin;cephamycin	Multidrug	antibiotic inactivation	0	0	0	2	0	4	0	0	0	6	1
ARO:3002158	FOX-4	FOX-4 is a beta-lactamase found in Escherichia coli.	FOX beta-lactamase	cephalosporin;cephamycin	Multidrug	antibiotic inactivation	2	14	2	0	0	0	0	0	0	18	1
ARO:3002159	FOX-5	FOX-5 is a beta-lactamase found in Klebsiella pneumoniae.	FOX beta-lactamase	cephalosporin;cephamycin	Multidrug	antibiotic inactivation	42	26	30	30	26	72	32	30	40	328	2
ARO:3002160	FOX-7	FOX-7 is a beta-lactamase found in Klebsiella pneumoniae.	FOX beta-lactamase	cephalosporin;cephamycin	Multidrug	antibiotic inactivation	102	52	92	22	36	30	138	134	88	694	2
ARO:3002162	FOX-10	FOX-10 is a beta-lactamase. From the Lahey list of FOX beta-lactamases.	FOX beta-lactamase	cephalosporin;cephamycin	Multidrug	antibiotic inactivation	170	174	216	90	104	86	166	120	98	1224	5
ARO:3002163	FOX-9	FOX-9 is a beta-lactamase. From the Lahey list of FOX beta-lactamases.	FOX beta-lactamase	cephalosporin;cephamycin	Multidrug	antibiotic inactivation	88	84	84	100	66	50	50	58	60	640	2
ARO:3002165	FOX-12	FOX-12 is a beta-lactamase. From the Lahey list of FOX beta-lactamases.	FOX beta-lactamase	cephalosporin;cephamycin	Multidrug	antibiotic inactivation	176	160	184	118	120	122	180	156	144	1360	11
ARO:3002174	MIR-9	MIR-9 is a beta-lactamase. From the Lahey list of MIR beta-lactamases.	MIR beta-lactamase	cephalosporin;monobactam	Multidrug	antibiotic inactivation	176	168	192	212	194	290	220	234	248	1934	2
ARO:3002179	MIR-14	MIR-14 is a beta-lactamase. From the Lahey list of MIR beta-lactamases.	MIR beta-lactamase	cephalosporin;monobactam	Multidrug	antibiotic inactivation	10	10	0	2	0	2	8	18	22	72	1
ARO:3002183	MOX-2	MOX-2 is a beta-lactamase found in Klebsiella pneumoniae.	MOX beta-lactamase	cephalosporin;cephamycin;penam	Multidrug	antibiotic inactivation	28	34	30	26	22	10	34	56	38	278	6
ARO:3002184	MOX-4	MOX-4 is a beta-lactamase found in Aeromonas caviae.	MOX beta-lactamase	cephalosporin;cephamycin;penam	Multidrug	antibiotic inactivation	24	22	18	16	20	22	52	70	72	316	3
ARO:3002186	MOX-3	MOX-3 is a beta-lactamase. From the Lahey list of MOX beta-lactamases.	MOX beta-lactamase	cephalosporin;cephamycin;penam	Multidrug	antibiotic inactivation	6	10	4	14	16	14	6	16	12	98	5
ARO:3002190	MOX-8	MOX-8 is a beta-lactamase. From the Lahey list of MOX beta-lactamases.	MOX beta-lactamase	cephalosporin;cephamycin;penam	Multidrug	antibiotic inactivation	6	0	14	6	2	10	2	0	0	40	1
ARO:3002191	MOX-9	MOX-9 is a beta-lactamase found in Citrobacter freundii.	MOX beta-lactamase	cephalosporin;cephamycin;penam	Multidrug	antibiotic inactivation	214	152	214	216	212	212	206	246	188	1860	8
ARO:3002205	IMP-14	IMP-14 is a beta-lactamase found in Pseudomonas and Acinetobacter spp.	IMP beta-lactamase	carbapenem;cephalosporin;cephamycin;penam;penem	Multidrug	antibiotic inactivation	0	4	8	10	8	4	4	0	0	38	1
ARO:3002213	IMP-22	IMP-22 is a beta-lactamase found in Pseudomonas spp.	IMP beta-lactamase	carbapenem;cephalosporin;cephamycin;penam;penem	Multidrug	antibiotic inactivation	14	30	14	28	22	12	24	22	22	188	1
ARO:3002236	IMP-45	IMP-45 is a beta-lactamase found in Pseudomonas aeruginosa.	IMP beta-lactamase	carbapenem;cephalosporin;cephamycin;penam;penem	Multidrug	antibiotic inactivation	54	36	40	22	38	44	40	22	26	322	1
ARO:3002247	CARB-8	CARB-8 is a beta-lactamase found in Oligella urethralis.	CARB beta-lactamase	penam	penam	antibiotic inactivation	4	0	0	2	2	0	6	0	4	18	1
ARO:3002260	IND-4	IND-4 is a beta-lactamase found in Chryseobacterium indologenes.	IND beta-lactamase	carbapenem	carbapenem	antibiotic inactivation	54	60	58	338	182	198	100	144	152	1286	5
ARO:3002364	PER-2	PER-2 is a beta-lactamase found in Salmonella typhimurium.	PER beta-lactamase	carbapenem;cephalosporin;monobactam;penam;penem	Multidrug	antibiotic inactivation	172	144	136	134	120	88	52	56	22	924	4
ARO:3002368	PER-6	PER-6 is a beta-lactamase found in Aeromonas allosaccharophila.	PER beta-lactamase	carbapenem;cephalosporin;monobactam;penam;penem	Multidrug	antibiotic inactivation	12	8	6	2	4	0	2	4	0	38	1
ARO:3002369	PER-7	PER-7 is a beta-lactamase found in Acinetobacter baumannii.	PER beta-lactamase	carbapenem;cephalosporin;monobactam;penam;penem	Multidrug	antibiotic inactivation	2	2	4	2	0	0	8	0	2	20	1
ARO:3002375	VEB-5	VEB-5 is a beta-lactamase. From the Lahey list of VEB beta-lactamases.	VEB beta-lactamase	cephalosporin;monobactam	Multidrug	antibiotic inactivation	6	0	2	0	0	2	0	8	0	18	1
ARO:3002379	SME-1	SME-1 is a beta-lactamase found in Serratia marcescens.	SME beta-lactamase	carbapenem	carbapenem	antibiotic inactivation	20	18	20	8	18	18	12	14	22	150	1
ARO:3002387	BEL-3	BEL-3 is a beta-lactamase found in Pseudomonas aeruginosa.	BEL beta-lactamase	cephalosporin;monobactam;penam	Multidrug	antibiotic inactivation	8	6	12	4	6	6	8	8	10	68	1
ARO:3002408	OXY-2-13	OXY-2-13 is a beta-lactamase. From the Pasteur Institute (Genopole) list of OXY beta-lactamases.	OXY beta-lactamase	cephalosporin;monobactam;penam	Multidrug	antibiotic inactivation	6	4	8	0	2	6	6	6	4	42	1
ARO:3002416	OXY-6-4	OXY-6-4 is a beta-lactamase found in Klebsiella oxytoca.	OXY beta-lactamase	cephalosporin;monobactam;penam	Multidrug	antibiotic inactivation	0	0	0	0	2	0	0	0	0	2	1
ARO:3002423	OKP-A-6	OKP-A-6 is a beta-lactamase found in Klebsiella pneumoniae.	OKP beta-lactamase	cephalosporin;penam	Multidrug	antibiotic inactivation	8	0	4	6	2	2	2	10	4	38	2
ARO:3002443	OKP-B-10	OKP-B-10 is a beta-lactamase found in Klebsiella pneumoniae.	OKP beta-lactamase	cephalosporin;penam	Multidrug	antibiotic inactivation	14	6	14	44	20	24	24	24	34	204	2
ARO:3002478	LEN-15	LEN-15 is a beta-lactamase. From the Pasteur Institute list of LEN beta-lactamases.	LEN beta-lactamase	penam;penem	Multidrug	antibiotic inactivation	4	4	6	4	0	2	10	2	6	38	2
ARO:3002481	AER-1	AER-1 is a beta-lactamase found in Aeromonas hydrophila.	AER beta-lactamase	penam	penam	antibiotic inactivation	30	26	24	24	38	18	30	14	10	214	3
ARO:3002482	LRA-1	LRA-1 is a beta-lactamase isolated from soil samples in Alaska.	class A LRA beta-lactamase	cephalosporin;penam	Multidrug	antibiotic inactivation	166	128	112	338	272	236	126	158	142	1678	13
ARO:3002483	LRA-5	LRA-5 is a beta-lactamase isolated from soil samples in Alaska.	class A LRA beta-lactamase	cephalosporin;penam	Multidrug	antibiotic inactivation	18	44	42	30	28	38	24	32	22	278	5
ARO:3002484	LRA-13	LRA-13 is a class D/class C fusion bifunctional beta-lactamase isolated from soil samples in Alaska.	class C LRA beta-lactamase;class D LRA beta-lactamase	cephalosporin;penam	Multidrug	antibiotic inactivation	152	128	140	196	180	164	92	90	98	1240	4
ARO:3002485	LRA-2	LRA-2 is a beta-lactamase isolated from soil samples in Alaska.	subclass B3 LRA beta-lactamase	cephalosporin;penam	Multidrug	antibiotic inactivation	1194	918	1018	1332	1188	1460	920	1238	1108	10376	17
ARO:3002486	LRA-7	LRA-7 is a beta-lactamase isolated from soil samples in Alaska.	subclass B3 LRA beta-lactamase	cephalosporin;penam	Multidrug	antibiotic inactivation	8	12	4	0	2	2	0	6	0	34	1
ARO:3002487	LRA-8	LRA-8 is a beta-lactamase isolated from soil samples in Alaska.	subclass B3 LRA beta-lactamase	cephalosporin;penam	Multidrug	antibiotic inactivation	20	60	30	72	78	62	86	60	40	508	10
ARO:3002488	LRA-9	LRA-9 is a beta-lactamase isolated from soil samples in Alaska.	subclass B3 LRA beta-lactamase	cephalosporin;penam	Multidrug	antibiotic inactivation	88	66	76	84	76	96	68	68	88	710	2
ARO:3002489	LRA-10	LRA-10 is a beta-lactamase isolated from soil samples in Alaska.	class C LRA beta-lactamase	cephalosporin;penam	Multidrug	antibiotic inactivation	138	152	132	190	186	192	106	124	122	1342	17
ARO:3002492	LRA-18	LRA-18 is a beta-lactamase isolated from soil samples in Alaska.	class C LRA beta-lactamase	cephalosporin;penam	Multidrug	antibiotic inactivation	84	72	86	86	84	106	78	96	70	762	19
ARO:3002493	SRT-1	SRT-1, isolated from Serratia marcescens, confers resistance to cephalosporins but not carbapenems, penems and monobactams.	SRT beta-lactamase	cephalosporin	cephalosporin	antibiotic inactivation	690	620	608	510	530	550	678	746	656	5588	49
ARO:3002494	SRT-2	SRT-2, isolated from Serratia marcescens, is a chromosomal beta-lactamase that confers resistance to cefotaxime.	SRT beta-lactamase	cephalosporin	cephalosporin	antibiotic inactivation	492	392	436	370	414	442	450	362	360	3718	28
ARO:3002510	LRA-3	LRA-3 is a beta-lactamase isolated from soil samples in Alaska.	subclass B3 LRA beta-lactamase	cephalosporin;penam	Multidrug	antibiotic inactivation	8	2	18	14	6	14	10	6	6	84	4
ARO:3002511	LRA-12	LRA-12 is a beta-lactamase isolated from soil samples in Alaska.	subclass B3 LRA beta-lactamase	cephalosporin;penam	Multidrug	antibiotic inactivation	64	56	32	126	94	78	220	190	158	1018	15
ARO:3002512	LRA-17	LRA-17 is a beta-lactamase isolated from soil samples in Alaska.	subclass B3 LRA beta-lactamase	cephalosporin;penam	Multidrug	antibiotic inactivation	50	52	50	70	76	58	42	48	50	496	11
ARO:3002513	LRA-19	LRA-19 is a beta-lactamase isolated from soil samples in Alaska.	subclass B3 LRA beta-lactamase	cephalosporin;penam	Multidrug	antibiotic inactivation	114	124	112	110	66	100	102	88	82	898	11
ARO:3002514	OCH-1	OCH-1 beta-lactamase is an Ambler class C chromosomal-encoded beta-lactamases in Brucella anthropi.	OCH beta-lactamase	cephalosporin;cephamycin;monobactam;penam;penem	Multidrug	antibiotic inactivation	78	154	106	96	128	108	66	122	90	948	6
ARO:3002516	OCH-3	OCH-3 beta-lactamase is an Ambler class C chromosomal-encoded beta-lactamases in Brucella anthropi.	OCH beta-lactamase	cephalosporin;cephamycin;monobactam;penam;penem	Multidrug	antibiotic inactivation	74	90	66	92	88	86	78	96	94	764	3
ARO:3002518	OCH-5	OCH-5 beta-lactamase is an Ambler class C chromosomal-encoded beta-lactamases in Brucella anthropi.	OCH beta-lactamase	cephalosporin;cephamycin;monobactam;penam;penem	Multidrug	antibiotic inactivation	1094	856	892	942	884	1038	764	956	906	8332	3
ARO:3002521	OCH-8	OCH-8 beta-lactamase is an Ambler class C chromosomal-encoded beta-lactamases in Brucella anthropi.	OCH beta-lactamase	cephalosporin;cephamycin;monobactam;penam;penem	Multidrug	antibiotic inactivation	0	0	0	20	6	8	0	2	0	36	2
ARO:3002522	novA	A type III ABC transporter, identified on the novobiocin biosynthetic gene cluster, involved in the transport and resistance of novobiocin.	ATP-binding cassette (ABC) antibiotic efflux pump	aminocoumarin antibiotic	aminocoumarin	antibiotic efflux	62264	55296	58472	58606	60248	66344	57008	65144	58390	541772	2355
ARO:3002524	AAC(2')-Ib	AAC(2')-Ib is a chromosomal-encoded aminoglycoside acetyltransferase in Mycolicibacterium fortuitum and A. baumannii.	AAC(2')	aminoglycoside antibiotic	aminoglycoside	antibiotic inactivation	0	6	4	6	10	6	6	0	0	38	2
ARO:3002525	AAC(2')-Ic	AAC(2')-Ic is a chromosomal-encoded aminoglycoside acetyltransferase in M. tuberculosis and Mycobacterium tuberculosis variant bovis.	AAC(2')	aminoglycoside antibiotic	aminoglycoside	antibiotic inactivation	0	18	36	12	20	14	14	12	16	142	2
ARO:3002527	AAC(2')-Ie	AAC(2')-Ie is a chromosomal-encoded aminoglycoside acetyltransferase in M. leprae.	AAC(2')	aminoglycoside antibiotic	aminoglycoside	antibiotic inactivation	0	2	0	0	6	2	2	0	0	12	1
ARO:3002528	AAC(3)-Ia	AAC(3)-Ia is an aminoglycoside acetyltransferase encoded by plasmids, transposons, integrons in S. marcescens, E. coli, Acinetobacter baumannii, Klebsiella pneumoniae, Klebsiella oxytoca, P. aeruginosa, Salmonella typhimurium and Proteus mirabilis.	AAC(3)	aminoglycoside antibiotic	aminoglycoside	antibiotic inactivation	16	18	16	20	14	34	4	12	2	136	5
ARO:3002529	AAC(3)-Id	AAC(3)-Id is an aminoglycoside acetyltransferase encoded by genomic islands and integrons in S. enterica, P. mirabilis and Vibrio fluvialis.	AAC(3)	aminoglycoside antibiotic	aminoglycoside	antibiotic inactivation	8	0	4	0	0	2	4	4	8	30	2
ARO:3002530	AAC(3)-Ib	AAC(3)-Ib is an integron-encoded aminoglycoside acetyltransferase in P. aeruginosa.	AAC(3)	aminoglycoside antibiotic	aminoglycoside	antibiotic inactivation	78	112	106	40	24	48	32	52	32	524	4
ARO:3002531	AAC(3)-Ic	AAC(3)-Ic is an integron-encoded aminoglycoside acetyltransferase in P. aeruginosa.	AAC(3)	aminoglycoside antibiotic	aminoglycoside	antibiotic inactivation	0	2	4	2	8	0	0	2	4	22	2
ARO:3002533	AAC(3)-IIa	AAC(3)-IIa is a plasmid-encoded aminoglycoside acetyltransferase in K. pneumoniae, E. cloacae, Actinobacillus pleuropneumoniae, S. typhimurium, Citrobacter freundii, and P. aeruginosa.	AAC(3)	aminoglycoside antibiotic	aminoglycoside	antibiotic inactivation	6	18	12	10	26	30	4	12	18	136	1
ARO:3002536	AAC(3)-IIIa	AAC(3)-IIIa is a chromosomal-encoded aminoglycoside acetyltransferase in P. aeruginosa.	AAC(3)	aminoglycoside antibiotic	aminoglycoside	antibiotic inactivation	2	6	8	10	8	6	8	6	18	72	2
ARO:3002537	AAC(3)-IIIb	AAC(3)-IIIb is an aminoglycoside acetyltransferase in P. aeruginosa.	AAC(3)	aminoglycoside antibiotic	aminoglycoside	antibiotic inactivation	62	40	40	36	32	42	42	54	28	376	6
ARO:3002538	AAC(3)-IIIc	AAC(3)-IIIc is an aminoglycoside acetyltransferase in P. aeruginosa.	AAC(3)	aminoglycoside antibiotic	aminoglycoside	antibiotic inactivation	228	152	198	58	44	52	86	86	58	962	9
ARO:3002539	AAC(3)-IVa	AAC(3)-IV is a plasmid-encoded aminoglycoside acetyltransferase in E. coli, C. jejuni and P. stutzeri.	AAC(3)	aminoglycoside antibiotic	aminoglycoside	antibiotic inactivation	30	26	14	18	18	14	30	22	10	182	7
ARO:3002541	AAC(3)-VIIa	AAC(3)-VIIa is a chromosomal-encoded aminoglycoside acetyltransferase in Streptomyces rimosus.	AAC(3)	aminoglycoside antibiotic	aminoglycoside	antibiotic inactivation	130	102	188	156	174	184	130	156	160	1380	4
ARO:3002542	AAC(3)-VIIIa	AAC(3)-VIIIa is a chromosomal-encoded aminoglycoside acetyltransferase in Streptomyces fradiae.	AAC(3)	aminoglycoside antibiotic	aminoglycoside	antibiotic inactivation	0	10	12	6	4	4	18	12	16	82	3
ARO:3002543	AAC(3)-IXa	AAC(3)-IXa is a chromosomal-encoded aminoglycoside acetyltransferase in Micromonospora chalcea.	AAC(3)	aminoglycoside antibiotic	aminoglycoside	antibiotic inactivation	218	224	214	222	190	250	178	250	212	1958	3
ARO:3002544	AAC(3)-Xa	AAC(3)-Xa is a chromosomal-encoded aminoglycoside acetyltransferase in Streptomyces griseus.	AAC(3)	aminoglycoside antibiotic	aminoglycoside	antibiotic inactivation	62	66	50	70	48	78	54	68	52	548	8
ARO:3002547	AAC(6')-Ib-cr1	AAC(6')-Ib-cr is an aminoglycoside acetyltransferase encoded by plasmids, transposons, integrons in Enterobacteriaceae. The aac(6')-Ib-cr variant gene can induce resistance against aminoglycoside and fluoroquinolone simultaneously.	AAC(6');AAC(6')-Ib-cr	aminoglycoside antibiotic;fluoroquinolone antibiotic	Multidrug	antibiotic inactivation	60	46	58	62	74	88	38	42	32	500	1
ARO:3002549	AAC(6')-Ic	AAC(6')-Ic is a chromosomal-encoded aminoglycoside acetyltransferase in S. marcescens.	AAC(6')	aminoglycoside antibiotic	aminoglycoside	antibiotic inactivation	18	14	36	12	10	10	14	12	24	150	3
ARO:3002554	AAC(6')-Ig	AAC(6')-Ig is a chromosomal-encoded aminoglycoside acetyltransferase in Acinetobacter haemolyticus.	AAC(6')	aminoglycoside antibiotic	aminoglycoside	antibiotic inactivation	4	2	10	6	14	12	2	4	2	56	1
ARO:3002556	AAC(6')-Ii	AAC(6')-Ii is a chromosomal-encoded aminoglycoside acetyltransferase in Enterococcus spp.	AAC(6')	aminoglycoside antibiotic	aminoglycoside	antibiotic inactivation	4	10	10	6	4	14	40	38	54	180	2
ARO:3002559	AAC(6')-Ip	AAC(6')-Ip is an aminoglycoside acetyltransferase encoded by plasmids and integrons in C. freundii, E. coli, E. faecium and Klebsiella aerogenes.	AAC(6')	aminoglycoside antibiotic	aminoglycoside	antibiotic inactivation	18	18	16	10	22	14	22	12	6	138	1
ARO:3002562	AAC(6')-Is	AAC(6')-Is is a chromosomal-encoded aminoglycoside acetyltransferase in Acinetobacter variabilis.	AAC(6')	aminoglycoside antibiotic	aminoglycoside	antibiotic inactivation	0	0	0	0	0	2	0	0	0	2	1
ARO:3002563	AAC(6')-Isa	AAC(6')-Isa is a plasmid-encoded aminoglycoside acetyltransferase in Streptomyces albulus.	AAC(6')	aminoglycoside antibiotic	aminoglycoside	antibiotic inactivation	562	540	634	678	704	784	648	880	658	6088	15
ARO:3002565	AAC(6')-Iu	AAC(6')-Iu is a chromosomal-encoded aminoglycoside acetyltransferase in Acinetobacter genomosp. 17.	AAC(6')	aminoglycoside antibiotic	aminoglycoside	antibiotic inactivation	14	10	2	12	4	2	6	0	0	50	2
ARO:3002567	AAC(6')-Iw	AAC(6')-Iw is a chromosomal-encoded aminoglycoside acetyltransferase in Acinetobacter sp.	AAC(6')	aminoglycoside antibiotic	aminoglycoside	antibiotic inactivation	0	0	0	0	0	0	0	4	4	8	1
ARO:3002570	AAC(6')-Iz	AAC(6')-Iz is a chromosomal-encoded aminoglycoside acetyltransferase in S. maltophilia.	AAC(6')	aminoglycoside antibiotic	aminoglycoside	antibiotic inactivation	12	20	22	16	4	20	22	22	26	164	7
ARO:3002572	AAC(6')-Iad	AAC(6')-Iad is a plasmid-encoded aminoglycoside acetyltransferase in Acinetobacter genomosp. 3.	AAC(6')	aminoglycoside antibiotic	aminoglycoside	antibiotic inactivation	0	8	2	10	2	8	4	6	0	40	1
ARO:3002582	AAC(6')-Ib11	AAC(6')-Ib11 is an integron-encoded aminoglycoside acetyltransferase in S. enterica.	AAC(6')	aminoglycoside antibiotic	aminoglycoside	antibiotic inactivation	14	8	16	4	18	4	6	8	2	80	1
ARO:3002585	AAC(6')-31	AAC(6')-31 is an integron-encoded aminoglycoside acetyltransferase in Pseudomonas putida, A. baumannii and K. pneumoniae.	AAC(6')	aminoglycoside antibiotic	aminoglycoside	antibiotic inactivation	42	50	40	16	14	20	18	24	22	246	3
ARO:3002586	AAC(6')-32	AAC(6')-32 is an aminoglycoside acetyltransferase encoded by plasmids and integrons in P. aeruginosa.	AAC(6')	aminoglycoside antibiotic	aminoglycoside	antibiotic inactivation	470	390	520	184	162	134	324	260	246	2690	4
ARO:3002587	AAC(6')-I33	AAC(6')-I33 is an integron-encoded aminoglycoside acetyltransferase in P. aeruginosa.	AAC(6')	aminoglycoside antibiotic	aminoglycoside	antibiotic inactivation	16	10	8	12	14	14	6	0	16	96	3
ARO:3002589	AAC(6')-Iid	AAC(6')-Iid is a chromosomal-encoded aminoglycoside acetyltransferase in Enterococcus durans.	AAC(6')	aminoglycoside antibiotic	aminoglycoside	antibiotic inactivation	2	0	4	0	6	10	0	0	0	22	1
ARO:3002590	AAC(6')-Iih	AAC(6')-Iih is a chromosomal-encoded aminoglycoside acetyltransferase in Enterococcus hirae.	AAC(6')	aminoglycoside antibiotic	aminoglycoside	antibiotic inactivation	22	20	16	10	12	4	12	12	6	114	1
ARO:3002593	AAC(6')-Ib-SK	AAC(6')-Ib-SK is a chromosomal-encoded aminoglycoside acetyltransferase in Streptomyces kanamyceticus.	AAC(6')	aminoglycoside antibiotic	aminoglycoside	antibiotic inactivation	236	306	272	310	308	382	296	390	354	2854	10
ARO:3002594	AAC(6')-IIa	AAC(6')-IIa is an aminoglycoside acetyltransferase encoded by plasmids and integrons in P. aeruginosa and S. enterica.	AAC(6')	aminoglycoside antibiotic	aminoglycoside	antibiotic inactivation	18	10	16	36	50	60	24	20	20	254	6
ARO:3002595	AAC(6')-IIb	AAC(6')-IIb is an integron-encoded aminoglycoside acetyltransferase in P. fluorescens.	AAC(6')	aminoglycoside antibiotic	aminoglycoside	antibiotic inactivation	16	12	14	10	4	10	62	84	62	274	2
ARO:3002596	AAC(6')-IIc	AAC(6')-IIc is an aminoglycoside acetyltransferase encoded by plasmids and integrons in E. cloacae.	AAC(6')	aminoglycoside antibiotic	aminoglycoside	antibiotic inactivation	30	8	10	30	28	26	8	2	20	162	3
ARO:3002597	AAC(6')-Ie-APH(2'')-Ia bifunctional protein	AAC(6')-Ie-APH(2'')-Ia is an aminoglycoside acetyltransferase encoded by plasmids and transposons in S. aureus, E. faecalis, E. faecium and Staphylococcus warneri.	aminoglycoside bifunctional resistance protein	aminoglycoside antibiotic	aminoglycoside	antibiotic inactivation	30	42	32	32	70	70	26	20	30	352	3
ARO:3002603	aadA3	aadA3 is an aminoglycoside nucleotidyltransferase gene encoded by plasmids, transposons and integrons in E. coli.	ANT(3'')	aminoglycoside antibiotic	aminoglycoside	antibiotic inactivation	6	2	4	0	0	2	6	8	4	32	1
ARO:3002620	aadA23	aadA23 is an integron-encoded aminoglycoside nucleotidyltransferase gene in S. enterica.	ANT(3'')	aminoglycoside antibiotic	aminoglycoside	antibiotic inactivation	4	0	2	4	0	8	14	8	10	50	1
ARO:3002630	ANT(9)-Ia	ANT(9)-Ia is an aminoglycoside nucleotidyltransferase encoded by plasmids and transposons in S. aureus, Enterococcus spp., Mammaliicoccus sciuri, and E. faecalis.	ANT(9)	aminoglycoside antibiotic	aminoglycoside	antibiotic inactivation	18	24	36	36	46	40	198	154	120	672	3
ARO:3002634	APH(2'')-Ie	APH(2'')-Ie is a plasmid or transposon-encoded aminoglycoside phosphotransferase in E. faecium and E. casseliflavus.	APH(2'')	aminoglycoside antibiotic	aminoglycoside	antibiotic inactivation	16	6	18	22	40	30	10	24	12	178	2
ARO:3002636	APH(2'')-IIIa	APH(2'')-IIIa is a plasmid-encoded aminoglycoside phosphotransferase in Enterococcus gallinarum.	APH(2'')	aminoglycoside antibiotic	aminoglycoside	antibiotic inactivation	26	28	20	30	42	26	38	68	50	328	4
ARO:3002638	APH(3'')-Ia	APH(3'')-Ia is a chromosomal-encoded aminoglycoside phosphotransferase in S. griseus.	APH(3'')	aminoglycoside antibiotic	aminoglycoside	antibiotic inactivation	28	38	40	18	24	20	34	18	12	232	2
ARO:3002639	APH(3'')-Ib	APH(3'')-Ib is an aminoglycoside phosphotransferase encoded by plasmids, transposons, integrative conjugative elements and chromosomes in Enterobacteriaceae and Pseudomonas spp.	APH(3'')	aminoglycoside antibiotic	aminoglycoside	antibiotic inactivation	8	4	4	4	2	4	0	6	6	38	1
ARO:3002640	APH(3'')-Ic	APH(3'')-Ic is a chromosomal-encoded aminoglycoside phosphotransferase in Mycolicibacterium fortuitum.	APH(3'')	aminoglycoside antibiotic	aminoglycoside	antibiotic inactivation	0	0	4	2	0	6	0	6	6	24	1
ARO:3002642	APH(3')-Ib	APH(3')-Ib is a plasmid-encoded aminoglycoside phosphotransferase in E. coli.	APH(3')	aminoglycoside antibiotic	aminoglycoside	antibiotic inactivation	28	22	20	14	12	20	44	38	32	230	1
ARO:3002644	APH(3')-IIa	APH(3')-IIa is a transposon-encoded aminoglycoside phosphotransferase in E. coli.	APH(3')	aminoglycoside antibiotic	aminoglycoside	antibiotic inactivation	6	10	8	0	0	0	4	4	2	34	1
ARO:3002648	APH(3')-IVa	APH(3')-IVa is a chromosomal-encoded aminoglycoside phosphotransferase in Niallia circulans.	APH(3')	aminoglycoside antibiotic	aminoglycoside	antibiotic inactivation	26	10	20	38	16	20	4	6	8	148	1
ARO:3002649	APH(3')-Va	APH(3')-Va is a chromosomal-encoded aminoglycoside phosphotransferase in Streptomyces fradiae.	APH(3')	aminoglycoside antibiotic	aminoglycoside	antibiotic inactivation	84	80	62	74	84	96	60	94	68	702	6
ARO:3002651	APH(3')-Vc	APH(3')-Vc is a chromosomal-encoded aminoglycoside phosphotransferase in M. chalcea.	APH(3')	aminoglycoside antibiotic	aminoglycoside	antibiotic inactivation	38	46	48	40	48	76	36	38	38	408	5
ARO:3002655	APH(4)-Ia	APH(4)-Ia is a plasmid-encoded aminoglycoside phosphotransferase in E. coli.	APH(4)	aminoglycoside antibiotic	aminoglycoside	antibiotic inactivation	162	108	146	114	100	228	130	128	108	1224	7
ARO:3002657	APH(6)-Ia	APH(6)-Ia is a chromosomal-encoded aminoglycoside phosphotransferase in S. griseus.	APH(6)	aminoglycoside antibiotic	aminoglycoside	antibiotic inactivation	1062	804	908	910	870	1128	888	944	810	8324	20
ARO:3002658	APH(6)-Ib	APH(6)-Ib is a chromosomal-encoded aminoglycoside phosphotransferase in S. glaucescens.	APH(6)	aminoglycoside antibiotic	aminoglycoside	antibiotic inactivation	2146	1850	1872	2032	2018	2616	1844	2298	2274	18950	31
ARO:3002659	APH(6)-Ic	APH(6)-Ic is a transposon-encoded aminoglycoside phosphotransferase in S. enterica, P. aeruginosa and E. coli.	APH(6)	aminoglycoside antibiotic	aminoglycoside	antibiotic inactivation	18	44	42	56	54	56	8	16	2	296	9
ARO:3002660	APH(6)-Id	APH(6)-Id is an aminoglycoside phosphotransferase encoded by plasmids, integrative conjugative elements and chromosomal genomic islands in K. pneumoniae, Salmonella spp., E. coli, Shigella flexneri, Providencia alcalifaciens, Pseudomonas spp., V. cholerae, Edwardsiella tarda, Pasteurella multocida and Aeromonas bestiarum.	APH(6)	aminoglycoside antibiotic	aminoglycoside	antibiotic inactivation	2	4	2	0	4	4	10	4	0	30	2
ARO:3002661	APH(7'')-Ia	APH(7'')-Ia is a chromosomal-encoded aminoglycoside phosphotransferase in S. hygroscopicus.	APH(7'')	aminoglycoside antibiotic	aminoglycoside	antibiotic inactivation	12	12	24	14	26	22	8	24	12	154	3
ARO:3002662	APH(9)-Ia	APH(9)-Ia is a chromosomal-encoded aminoglycoside phosphotransferase in L. pneumophila.	APH(9)	aminoglycoside antibiotic	aminoglycoside	antibiotic inactivation	58	56	48	50	90	68	56	78	54	558	10
ARO:3002663	APH(9)-Ib	APH(9)-Ib is a chromosomal-encoded aminoglycoside phosphotransferase in S. flavopersicus.	APH(9)	aminoglycoside antibiotic	aminoglycoside	antibiotic inactivation	80	80	92	78	130	80	74	82	78	774	8
ARO:3002667	rmtD	RmtD is a 16S rRNA methyltransferase found in Pseudomonas aeruginosa which methylates G1405 of the 16S rRNA. It confers high level resistance to many aminoglycosides.	16S rRNA methyltransferase (G1405)	aminoglycoside antibiotic	aminoglycoside	antibiotic target alteration	0	0	0	0	0	0	0	2	2	4	1
ARO:3002675	catB2	catB2 is a plasmid-encoded variant of the cat gene found in Escherichia coli, Salmonella enteritidis and Pasteurella multocida.	chloramphenicol acetyltransferase (CAT)	phenicol antibiotic	phenicol	antibiotic inactivation	200	164	174	204	224	194	146	152	156	1614	15
ARO:3002676	catB3	catB3 is a plasmid or chromosome-encoded variant of the cat gene found in Salmonella typhimurium, Acinetobacter baumannii and Escherichia coli.	chloramphenicol acetyltransferase (CAT)	phenicol antibiotic	phenicol	antibiotic inactivation	58	52	78	68	72	74	36	32	26	496	8
ARO:3002678	Pseudomonas aeruginosa catB6	catB6 is a plasmid-encoded variant of the cat gene found in Pseudomonas aeruginosa.	chloramphenicol acetyltransferase (CAT)	phenicol antibiotic	phenicol	antibiotic inactivation	290	302	340	270	360	336	460	440	464	3262	12
ARO:3002679	Pseudomonas aeruginosa catB7	catB7 is a chromosome-encoded variant of the cat gene found in Pseudomonas aeruginosa.	chloramphenicol acetyltransferase (CAT)	phenicol antibiotic	phenicol	antibiotic inactivation	48	26	32	60	56	52	28	28	22	352	5
ARO:3002680	catB8	catB8 is a plasmid or integron-encoded variant of the cat gene found in Klebsiella pneumoniae, Salmonella typhi and Pseudomonas aeruginosa.	chloramphenicol acetyltransferase (CAT)	phenicol antibiotic	phenicol	antibiotic inactivation	130	112	116	122	106	148	104	128	98	1064	18
ARO:3002681	catB9	catB9 is a chromosome-encoded variant of the cat gene found in Vibrio cholerae.	chloramphenicol acetyltransferase (CAT)	phenicol antibiotic	phenicol	antibiotic inactivation	10	34	40	18	14	20	22	2	8	168	5
ARO:3002685	catIII	catIII is a plasmid-encoded variant of the cat gene found in Shigella flexneri.	chloramphenicol acetyltransferase (CAT)	phenicol antibiotic	phenicol	antibiotic inactivation	0	0	0	0	0	6	0	0	0	6	1
ARO:3002687	catQ	catQ is a chromosome-encoded variant of the cat gene found in Clostridium perfringens.	chloramphenicol acetyltransferase (CAT)	phenicol antibiotic	phenicol	antibiotic inactivation	6	0	0	2	0	0	2	6	6	22	1
ARO:3002690	Streptomyces lividans cmlR	cmlR is a plasmid or chromosome-encoded chloramphenicol resistance determinant (putative transmembrane protein) that is found in Escherichia coli and Streptomyces lividans.	major facilitator superfamily (MFS) antibiotic efflux pump	phenicol antibiotic	phenicol	antibiotic efflux	874	850	836	786	898	1044	736	882	788	7694	42
ARO:3002691	Salmonella enterica cmlA	cmlA is a plasmid-encoded chloramphenicol exporter that is found in Salmonella typhimurium.	major facilitator superfamily (MFS) antibiotic efflux pump	phenicol antibiotic	phenicol	antibiotic efflux	12	2	2	2	0	6	12	12	14	62	2
ARO:3002694	cmlA4	cmlA4 is a plasmid-encoded chloramphenicol exporter that is found in Klebsiella pneumoniae.	major facilitator superfamily (MFS) antibiotic efflux pump	phenicol antibiotic	phenicol	antibiotic efflux	192	194	172	60	80	62	100	104	78	1042	9
ARO:3002695	cmlA5	cmlA5 is a plasmid or transposon-encoded chloramphenicol exporter that is found in Escherichia coli.	major facilitator superfamily (MFS) antibiotic efflux pump	phenicol antibiotic	phenicol	antibiotic efflux	46	28	56	28	40	20	30	28	32	308	13
ARO:3002696	cmlA6	cmlA6 is a plasmid-encoded chloramphenicol exporter that is found in Pseudomonas aeruginosa.	major facilitator superfamily (MFS) antibiotic efflux pump	phenicol antibiotic	phenicol	antibiotic efflux	12	2	6	20	18	26	4	6	14	108	3
ARO:3002698	cmlB	cmlB is a plasmid-encoded chloramphenicol exporter that is found in Klebsiella aerogenes.	major facilitator superfamily (MFS) antibiotic efflux pump	phenicol antibiotic	phenicol	antibiotic efflux	214	162	220	242	236	262	262	228	214	2040	19
ARO:3002699	cmlB1	cmlB1 is a plasmid-encoded chloramphenicol exporter that is found in Bordetella bronchiseptica.	major facilitator superfamily (MFS) antibiotic efflux pump	phenicol antibiotic	phenicol	antibiotic efflux	814	640	790	814	786	862	756	1000	928	7390	10
ARO:3002700	cmlv	cmlv is a chromosome-encoded chloramphenicol phoshotransferase that is found in Streptomyces venezuelae.	chloramphenicol phosphotransferase	phenicol antibiotic	phenicol	antibiotic inactivation	9102	7716	8122	8790	9132	10282	7610	8976	8146	77876	213
ARO:3002701	Rhodococcus fascians cmr	cmr is a plasmid-encoded chloramphenicol exporter that is found in Rhodococcus fascians and Corynebacterium glutamicum.	major facilitator superfamily (MFS) antibiotic efflux pump	phenicol antibiotic	phenicol	antibiotic efflux	572	558	526	610	572	748	636	772	590	5584	41
ARO:3002702	cmrA	cmrA is a transposon-encoded chloramphenicol exporter that is found in Rhodococcus rhodochrous.	major facilitator superfamily (MFS) antibiotic efflux pump	phenicol antibiotic	phenicol	antibiotic efflux	766	514	614	592	566	642	468	508	380	5050	32
ARO:3002703	cmx	cmx is a plasmid or transposon-encoded chloramphenicol exporter that is found in Corynebacterium striatum and Pseudomonas aeruginosa.	major facilitator superfamily (MFS) antibiotic efflux pump	phenicol antibiotic	phenicol	antibiotic efflux	1094	944	990	1030	962	1212	1130	1318	1114	9794	66
ARO:3002704	fexA	fexA is a plasmid-encoded chloramphenicol exporter that is found in Mammaliicoccus lentus.	major facilitator superfamily (MFS) antibiotic efflux pump	phenicol antibiotic	phenicol	antibiotic efflux	2598	2338	2414	2568	2578	3104	2174	2614	2472	22860	82
ARO:3002705	floR	floR is a plasmid or chromosome-encoded chloramphenicol exporter that is found in Bordetella bronchiseptica, Escherichia coli, Klebsiella pneumoniae, Salmonella enterica subsp. enterica serovar Typhimurium str. DT104 and Vibrio cholerae.	major facilitator superfamily (MFS) antibiotic efflux pump	phenicol antibiotic	phenicol	antibiotic efflux	20	10	18	24	8	18	6	8	0	112	2
ARO:3002798	QnrS9	QnrS9 is a plasmid-mediated quinolone resistance protein found in Klebsiella pneumoniae.	quinolone resistance protein (qnr)	fluoroquinolone antibiotic	fluoroquinolone	antibiotic target protection	6	0	6	0	4	6	0	2	4	28	1
ARO:3002804	FosA2	An enzyme that confers resistance to fosfomycin in Enterobacter cloacae by breaking the epoxide ring of the molecule. It depends on the cofactors Manganese (II) and Potassium and uses Glutathione (GSH) as the nucleophilic molecule.	fosfomycin thiol transferase	phosphonic acid antibiotic	phosphonic acid	antibiotic inactivation	86	124	120	108	70	74	82	86	72	822	10
ARO:3002812	pp-flo	pp-flo is a plasmid chloramphenicol exporter that is found in Photobacterium damselae subsp. piscicida.	major facilitator superfamily (MFS) antibiotic efflux pump	phenicol antibiotic	phenicol	antibiotic efflux	278	250	322	376	368	394	328	378	320	3014	42
ARO:3002813	lmrB	lmrB is a chromosomally-encoded efflux pump that confers resistance to lincosamides in Bacillus subtilis.	ATP-binding cassette (ABC) antibiotic efflux pump	lincosamide antibiotic;nucleoside antibiotic	Multidrug	antibiotic efflux	1674	1540	1396	1392	1376	1724	1196	1456	1252	13006	90
ARO:3002814	clbA	clbA is a plasmid-encoded cfr gene found in Bacillus velezensis (Bacillus amyloliquefaciens subsp. plantarum).	Cfr 23S ribosomal RNA methyltransferase	lincosamide antibiotic;oxazolidinone antibiotic;phenicol antibiotic;pleuromutilin antibiotic;streptogramin A antibiotic;streptogramin antibiotic	Multidrug	antibiotic target alteration	76	54	56	72	66	70	98	152	68	712	11
ARO:3002815	clbB	clbB is a plasmid-encoded cfr gene found in Bacillus brevis.	Cfr 23S ribosomal RNA methyltransferase	lincosamide antibiotic;oxazolidinone antibiotic;phenicol antibiotic;pleuromutilin antibiotic;streptogramin A antibiotic;streptogramin antibiotic	Multidrug	antibiotic target alteration	1922	1702	1866	1608	1698	1858	1784	1964	1724	16126	103
ARO:3002816	clbC	clbC is a plasmid-encoded cfr gene found in Alkalihalobacillus clausii.	Cfr 23S ribosomal RNA methyltransferase	lincosamide antibiotic;oxazolidinone antibiotic;phenicol antibiotic;pleuromutilin antibiotic;streptogramin A antibiotic;streptogramin antibiotic	Multidrug	antibiotic target alteration	570	620	652	582	534	600	544	748	636	5486	42
ARO:3002817	carA	carA is an ABC-F subfamily protein involved in macrolide resistance. It is found in Streptomyces thermotolerans.	Miscellaneous ABC-F subfamily ATP-binding cassette ribosomal protection proteins	macrolide antibiotic	macrolide	antibiotic target protection	4234	3546	4166	4860	4984	5546	4770	5684	4674	42464	174
ARO:3002819	msrC	msrC is a chromosomal-encoded ABC-F subfamily protein expressed in Enterococcus faecium that confers resistance to erythromycin and other macrolide and streptogramin B antibiotics.	msr-type ABC-F protein	macrolide antibiotic;streptogramin B antibiotic;streptogramin antibiotic	Multidrug	antibiotic target protection	222	178	120	188	140	200	178	198	116	1540	38
ARO:3002823	ErmH	ErmH is a plasmid-mediated methyltransferase found in Streptomyces thermotolerans.	Erm 23S ribosomal RNA methyltransferase	lincosamide antibiotic;macrolide antibiotic;streptogramin B antibiotic;streptogramin antibiotic	MLS	antibiotic target alteration	46	42	48	222	272	242	186	216	112	1386	9
ARO:3002824	ErmV	ErmV is a plasmid-mediated methyltransferase found in Streptomyces viridochromogenes.	Erm 23S ribosomal RNA methyltransferase	lincosamide antibiotic;macrolide antibiotic;streptogramin antibiotic	MLS	antibiotic target alteration	746	700	716	764	724	834	600	708	722	6514	4
ARO:3002825	ErmY	ErmY is a plasmid-mediated methyltransferase found in Staphylococcus aureus.	Erm 23S ribosomal RNA methyltransferase	lincosamide antibiotic;macrolide antibiotic;streptogramin antibiotic	MLS	antibiotic target alteration	2	6	6	8	8	6	4	2	12	54	1
ARO:3002827	tlrC	tlrC is an ABC-F subfamily protein found in Streptomyces fradiae and confers resistance to mycinamicin, tylosin and lincosamides. tlrC is found in the tylosin biosynthetic cluster and is one mechanism by which S. fradiae protects itself from self-destruction when producing this macrolide.	Miscellaneous ABC-F subfamily ATP-binding cassette ribosomal protection proteins	lincosamide antibiotic;macrolide antibiotic	Multidrug	antibiotic target protection	2818	2688	2874	2982	3116	3442	2790	3240	2836	26786	118
ARO:3002828	srmB	srmB is an ABC-F subfamily protein found in Streptomyces ambofaciens that confers resistance to spiramycin.	Miscellaneous ABC-F subfamily ATP-binding cassette ribosomal protection proteins	macrolide antibiotic	macrolide	antibiotic target protection	3858	3604	3608	3436	3442	4128	3450	3868	3636	33030	134
ARO:3002829	vgaA	vgaA is an ABC-F subfamily protein expressed in staphylococci that confers resistance to streptogramin A antibiotics and related compounds. It is associated with plasmid DNA.	vga-type ABC-F protein	lincosamide antibiotic;pleuromutilin antibiotic;streptogramin A antibiotic;streptogramin antibiotic	Multidrug	antibiotic target protection	118	120	98	108	74	104	136	146	104	1008	7
ARO:3002830	vgaALC	vgaALC is an ABC-F subfamily protein expressed in staphylococci that confers resistance to streptogramin A antibiotics and related compounds. It is associated with plasmid DNA.	vga-type ABC-F protein	lincosamide antibiotic;pleuromutilin antibiotic;streptogramin A antibiotic;streptogramin antibiotic	Multidrug	antibiotic target protection	2870	2568	2784	3010	3208	3414	2748	3232	2954	26788	120
ARO:3002831	vgaC	vgaC is an ABC-F subfamily protein expressed in staphylococci that confers resistance to streptogramin A antibiotics and related compounds. It is associated with plasmid DNA.	vga-type ABC-F protein	lincosamide antibiotic;pleuromutilin antibiotic;streptogramin A antibiotic;streptogramin antibiotic	Multidrug	antibiotic target protection	184	128	162	220	212	216	192	208	160	1682	40
ARO:3002832	vgaD	vgaD is an ABC-F subfamily protein expressed in Enterococcus faecium that confers resistance to streptogramin A antibiotics and related compounds. It is associated with plasmid DNA.	vga-type ABC-F protein	pleuromutilin antibiotic;streptogramin A antibiotic;streptogramin antibiotic	Multidrug	antibiotic target protection	286	346	338	392	394	456	372	340	294	3218	52
ARO:3002833	vgaE	vgaE is an ABC-F subfamily protein expressed in staphylococci that confers resistance to streptogramin A antibiotics and related compounds. It is associated with transposon DNA.	vga-type ABC-F protein	lincosamide antibiotic;pleuromutilin antibiotic;streptogramin A antibiotic;streptogramin antibiotic	Multidrug	antibiotic target protection	2266	1976	2288	1616	1662	1764	1976	2076	1878	17502	141
ARO:3002838	lnuD	lnuD is a plasmid-mediated nucleotidyltransferase found in Streptococcus uberis.	lincosamide nucleotidyltransferase (LNU)	lincosamide antibiotic	lincosamide	antibiotic inactivation	1110	1038	1200	1382	1454	1570	1212	1520	1468	11954	8
ARO:3002839	lnuF	lnuF is an integron-mediated nucleotidyltransferase found in Escherichia coli.	lincosamide nucleotidyltransferase (LNU)	lincosamide antibiotic	lincosamide	antibiotic inactivation	46	46	52	32	28	36	42	30	26	338	2
ARO:3002841	vatB	vatB is a plasmid-mediated acetyltransferase found in Staphylococcus aureus.	streptogramin vat acetyltransferase	streptogramin A antibiotic;streptogramin antibiotic	Multidrug	antibiotic inactivation	1696	1600	1730	786	752	776	1152	966	886	10344	79
ARO:3002842	vatC	vatC is a plasmid-mediated acetyltransferase found in Staphylococcus cohnii.	streptogramin vat acetyltransferase	streptogramin A antibiotic;streptogramin antibiotic	Multidrug	antibiotic inactivation	124	134	136	52	54	64	178	108	104	954	11
ARO:3002843	vatD	vatD is a transposon-mediated acetyltransferase found in Enterococcus faecium.	streptogramin vat acetyltransferase	streptogramin A antibiotic;streptogramin antibiotic	Multidrug	antibiotic inactivation	2	0	2	0	2	0	2	4	4	16	2
ARO:3002844	vatE	vatE is a transposon-mediated acetyltransferase found in Enterococcus faecium.	streptogramin vat acetyltransferase	streptogramin A antibiotic;streptogramin antibiotic	Multidrug	antibiotic inactivation	876	912	954	586	508	518	868	740	662	6624	61
ARO:3002845	vatH	vatH is a plasmid-mediated acetyltransferase found in Enterococcus faecium.	streptogramin vat acetyltransferase	streptogramin A antibiotic;streptogramin antibiotic	Multidrug	antibiotic inactivation	792	708	738	830	890	1050	782	1012	856	7658	22
ARO:3002846	arr-1	arr-1 is a chromosome-encoded ribosyltransferase found in Mycolicibacterium smegmatis.	rifampin ADP-ribosyltransferase (Arr)	rifamycin antibiotic	rifamycin	antibiotic inactivation	170	162	214	156	172	166	194	188	178	1600	36
ARO:3002847	arr-2	arr-2 is an integron-encoded ribosyltransferase found in Pseudomonas aeruginosa.	rifampin ADP-ribosyltransferase (Arr)	rifamycin antibiotic	rifamycin	antibiotic inactivation	2	12	18	22	24	22	46	24	20	190	7
ARO:3002848	arr-3	arr-3 is a plasmid-encoded ribosyltransferase found in Vibrio fluvialis.	rifampin ADP-ribosyltransferase (Arr)	rifamycin antibiotic	rifamycin	antibiotic inactivation	8	10	12	2	4	10	4	2	8	60	5
ARO:3002849	arr-4	arr-4 is an integron-encoded ribosyltransferase found in Pseudomonas aeruginosa.	rifampin ADP-ribosyltransferase (Arr)	rifamycin antibiotic	rifamycin	antibiotic inactivation	14	2	6	14	10	16	10	12	8	92	2
ARO:3002850	arr-5	arr-5 is an integron-encoded ribosyltransferase found in Pseudomonas aeruginosa.	rifampin ADP-ribosyltransferase (Arr)	rifamycin antibiotic	rifamycin	antibiotic inactivation	104	88	86	178	176	136	110	74	90	1042	6
ARO:3002853	arr-8	arr-8 is an integron-encoded ribosyltransferase found in Klebsiella oxytoca.	rifampin ADP-ribosyltransferase (Arr)	rifamycin antibiotic	rifamycin	antibiotic inactivation	10	6	18	10	16	10	28	34	30	162	4
ARO:3002857	dfrA26	dfrA26 is an integron-encoded dihydrofolate reductase found in Escherichia coli.	trimethoprim resistant dihydrofolate reductase dfr	diaminopyrimidine antibiotic	diaminopyrimidine	antibiotic target replacement	766	822	890	662	716	710	874	880	780	7100	87
ARO:3002858	dfrA12	dfrA12 is an integron-encoded dihydrofolate reductase found in Vibrio cholerae.	trimethoprim resistant dihydrofolate reductase dfr	diaminopyrimidine antibiotic	diaminopyrimidine	antibiotic target replacement	6	8	16	12	20	10	20	10	24	126	1
ARO:3002865	dfrC	dfrC is a chromosome-encoded dihydrofolate reductase found in Staphylococcus aureus.	trimethoprim resistant dihydrofolate reductase dfr	diaminopyrimidine antibiotic	diaminopyrimidine	antibiotic target replacement	24	14	10	4	4	10	18	18	2	104	2
ARO:3002866	dfrD	dfrD is a plasmid-encoded dihydrofolate reductase found in Listeria monocytogenes.	trimethoprim resistant dihydrofolate reductase dfr	diaminopyrimidine antibiotic	diaminopyrimidine	antibiotic target replacement	16	38	16	10	18	10	26	18	12	164	4
ARO:3002867	dfrF	dfrF is a chromosome-encoded dihydrofolate reductase found in Streptococcus pyogenes.	trimethoprim resistant dihydrofolate reductase dfr	diaminopyrimidine antibiotic	diaminopyrimidine	antibiotic target replacement	0	2	6	0	0	2	2	12	0	24	1
ARO:3002868	dfrG	dfrG is a plasmid-encoded dihydrofolate reductase found in Staphylococcus aureus.	trimethoprim resistant dihydrofolate reductase dfr	diaminopyrimidine antibiotic	diaminopyrimidine	antibiotic target replacement	24	28	34	22	34	22	54	34	34	286	5
ARO:3002869	dfrK	dfrK is a plasmid-encoded dihydrofolate reductase found in Staphylococcus aureus.	trimethoprim resistant dihydrofolate reductase dfr	diaminopyrimidine antibiotic	diaminopyrimidine	antibiotic target replacement	18	18	24	32	12	28	28	26	24	210	5
ARO:3002873	FosB3	A thiol transferase that leads to the resistance of fosfomycin in Enterococcus faecium. Contrasting FosA, FosB is dependent on the cofactor Magnesium (II) and uses either bacillithiol to open up the epoxide ring of fosfomycin.	fosfomycin thiol transferase	phosphonic acid antibiotic	phosphonic acid	antibiotic inactivation	2	8	0	0	8	0	0	0	0	18	1
ARO:3002874	FosC2	FosC2 is an enzyme that phosphorylates fosfomycin to confer resistance in Escherichia coli.	fosC phosphotransferase family	phosphonic acid antibiotic	phosphonic acid	antibiotic inactivation	358	336	366	310	304	444	282	326	278	3004	22
ARO:3002875	dfrE	dfrE is a chromosome-encoded dihydrofolate reductase found in Enterococcus faecalis.	trimethoprim resistant dihydrofolate reductase dfr	diaminopyrimidine antibiotic	diaminopyrimidine	antibiotic target replacement	12	10	20	0	0	2	2	2	0	48	1
ARO:3002877	BcI	Bacillus cereus beta-lactamase I is a class A beta-lactamase that breaks down a number of penicillins and cephalosporins in the Bacillus cereus strain 569/H/9.	class A Bacillus cereus Bc beta-lactamase	cephalosporin;penem	Multidrug	antibiotic inactivation	10	8	6	8	4	2	6	12	2	58	1
ARO:3002878	BcII	Bacillus cereus beta-lactamase II is a zinc metallo-beta-lactamase that hydrolyzes a large number of penicillins and cephalosporins in the Bacillus cereus strain 5/B/6.	subclass B1 Bacillus cereus Bc beta-lactamase	cephalosporin;penam	Multidrug	antibiotic inactivation	108	120	130	114	122	160	58	98	72	982	8
ARO:3002881	lmrC	lmrC is an ABC-F subfamily protein that confers resistance to lincosamides in Streptomyces lincolnensis and Lactococcus lactis. It can dimerize with lmrD.	Miscellaneous ABC-F subfamily ATP-binding cassette ribosomal protection proteins	lincosamide antibiotic	lincosamide	antibiotic target protection	10274	9224	9732	9196	9502	10116	8838	10286	8810	85978	457
ARO:3002882	lmrD	lmrD is a chromosomally-encoded efflux pump that confers resistance to lincosamides in Streptomyces lincolnensis and Lactococcus lactis. It can dimerize with lmrC.	ATP-binding cassette (ABC) antibiotic efflux pump	lincosamide antibiotic	lincosamide	antibiotic efflux	13198	12004	12228	12958	13102	14388	12504	13168	12278	115828	794
ARO:3002883	rgt1438	rgt1438 is a glycosyltransferase that confers rifampin resistance in Streptomyces.	rifampin glycosyltransferase	rifamycin antibiotic	rifamycin	antibiotic inactivation	788	708	862	610	676	770	956	1072	958	7400	60
ARO:3002884	iri	iri is a monooxygenase that confers resistance to rifampin found in Rhodococcus hoagii.	rifampin monooxygenase	rifamycin antibiotic	rifamycin	antibiotic inactivation	2660	2366	2538	2726	2580	2884	2342	2556	2192	22844	224
ARO:3002891	Streptomyces rimosus otr(A)	Streptomyces rimosus otr(A) is an oxytetracycline resistance ribosomal protection protein found in Streptomyces rimosus.	tetracycline-resistant ribosomal protection protein	tetracycline antibiotic	tetracycline	antibiotic target protection	3784	3390	3396	3546	3648	3998	3928	4110	3744	33544	191
ARO:3002892	otr(B)	otr(B) is a tetracycline resistance efflux pump found in Streptomyces rimosus.	major facilitator superfamily (MFS) antibiotic efflux pump	tetracycline antibiotic	tetracycline	antibiotic efflux	15552	13274	13490	15510	15992	18060	14138	16450	15172	137638	373
ARO:3002893	tcr3	tcr3 is a tetracycline efflux pump that confers self-resistance to Kitasatospora aureofaciens.	major facilitator superfamily (MFS) antibiotic efflux pump	tetracycline antibiotic	tetracycline	antibiotic efflux	3474	3210	3230	4582	4684	5324	3964	4570	4478	37516	215
ARO:3002894	otr(C)	otr(C) is a tetracycline resistance efflux pump found in Streptomyces rimosus.	ATP-binding cassette (ABC) antibiotic efflux pump	tetracycline antibiotic	tetracycline	antibiotic efflux	9186	8228	8996	7896	8184	8764	7888	9160	8070	76372	291
ARO:3002897	SAT-4	SAT-4 is a plasmid-mediated streptothricin acetyltransferase and streptothricin (a nucleoside antibiotic) resistant determinant. Originally described from a Campylobacter coli BE/G4 plasmid gene sequence by Jacob et al, 1994.	streptothricin acetyltransferase (SAT)	nucleoside antibiotic	nucleoside	antibiotic inactivation	20	12	6	4	12	6	12	8	10	90	3
ARO:3002898	SAT-3	SAT-3 is a plasmid-mediated streptothricin acetyltransferase and streptothricin resistance determinant. Originally described from an E. coli plasmid gene by Tietze and Brevet, 1995.	streptothricin acetyltransferase (SAT)	nucleoside antibiotic	nucleoside	antibiotic inactivation	2	4	2	42	24	50	24	14	26	188	1
ARO:3002907	vanE	VanE is a D-Ala-D-Ala ligase homolog that can synthesize D-Ala-D-Ser, an alternative substrate for peptidoglycan synthesis that reduces vancomycin binding affinity in Enterococcus faecalis.	Van ligase;glycopeptide resistance gene cluster	glycopeptide antibiotic	glycopeptide	antibiotic target alteration	798	594	696	508	476	498	768	744	732	5814	33
ARO:3002908	vanF	VanF is a D-Ala-D-Ala ligase homolog that can synthesize D-Ala-D-Lac, an alternative substrate for peptidoglycan synthesis that reduces vancomycin binding affinity. It is associated with both vancomycin and teicoplanin resistance in Paenibacillus popilliae.	Van ligase;glycopeptide resistance gene cluster	glycopeptide antibiotic	glycopeptide	antibiotic target alteration	58	26	34	26	40	32	44	88	76	424	8
ARO:3002909	vanG	VanG is a D-Ala-D-Ala ligase homolog that can synthesize D-Ala-D-Ser, an alternative substrate for peptidoglycan synthesis that reduces vancomycin binding affinity in Enterococcus faecalis.	Van ligase;glycopeptide resistance gene cluster	glycopeptide antibiotic	glycopeptide	antibiotic target alteration	1162	1102	1208	924	854	966	904	810	736	8666	49
ARO:3002910	vanL	VanL is a D-Ala-D-Ala ligase homolog that can synthesize D-Ala-D-Ser, an alternative substrate for peptidoglycan synthesis that reduces vancomycin binding affinity in Enterococcus faecalis.	Van ligase;glycopeptide resistance gene cluster	glycopeptide antibiotic	glycopeptide	antibiotic target alteration	322	266	340	254	270	218	376	424	372	2842	36
ARO:3002911	vanM	VanM is a D-Ala-D-Ala ligase homolog that can synthesize D-Ala-D-Lac, an alternative substrate for peptidoglycan synthesis that reduces vancomycin binding affinity. It is associated with both vancomycin and teicoplanin resistance.	Van ligase;glycopeptide resistance gene cluster	glycopeptide antibiotic	glycopeptide	antibiotic target alteration	12	8	14	6	4	4	24	22	10	104	3
ARO:3002912	vanN	VanN is a D-Ala-D-Ala ligase homolog that can synthesize D-Ala-D-Ser, an alternative substrate for peptidoglycan synthesis that reduces vancomycin binding affinity in Enterococcus faecium.	Van ligase;glycopeptide resistance gene cluster	glycopeptide antibiotic	glycopeptide	antibiotic target alteration	98	140	134	112	92	88	164	112	82	1022	12
ARO:3002913	vanO	VanO is a D-Ala-D-Ala ligase homolog that can synthesize D-Ala-D-Lac, an alternative substrate for peptidoglycan synthesis that reduces vancomycin binding affinity. It is associated with both vancomycin and teicoplanin resistance.	Van ligase;glycopeptide resistance gene cluster	glycopeptide antibiotic	glycopeptide	antibiotic target alteration	1604	1456	1506	1564	1592	1946	1492	1770	1750	14680	51
ARO:3002914	vanJ	vanJ is a novel membrane protein that confers resistance to teicoplanin and its derivatives in Streptomyces coelicolor by recycling undecaprenol pyrophosphate during cell wall biosynthesis.	vanJ membrane protein	glycopeptide antibiotic	glycopeptide	antibiotic target alteration	3138	2518	2880	3272	3104	3484	2846	3346	3054	27642	24
ARO:3002919	vanR gene in vanA cluster	Also known as vanRA, is a vanR variant found in the vanA gene cluster.	glycopeptide resistance gene cluster;vanR	glycopeptide antibiotic	glycopeptide	antibiotic target alteration	2092	1834	1844	1954	1888	2198	1722	1996	1822	17350	102
ARO:3002921	vanR gene in vanB cluster	Also known as vanRB, is a vanR variant found in the vanB gene cluster.	glycopeptide resistance gene cluster;vanR	glycopeptide antibiotic	glycopeptide	antibiotic target alteration	5066	4260	5010	3326	3406	3268	4090	4304	3692	36422	254
ARO:3002922	vanR gene in vanC cluster	Also known as vanRC, is a vanR variant found in the vanC gene cluster.	glycopeptide resistance gene cluster;vanR	glycopeptide antibiotic	glycopeptide	antibiotic target alteration	4848	4486	4964	3874	3738	4082	4984	4896	4296	40168	207
ARO:3002923	vanR gene in vanD cluster	Also known as vanRD, is a mutated vanR variant found in the vanD gene cluster that caused constitutive expression of vanD peptidoglycan synthesis.	glycopeptide resistance gene cluster;vanR	glycopeptide antibiotic	glycopeptide	antibiotic target alteration	1206	1118	1174	700	634	694	798	792	752	7868	66
ARO:3002924	vanR gene in vanE cluster	Also known as vanRE, is a vanR variant found in the vanE gene cluster.	glycopeptide resistance gene cluster;vanR	glycopeptide antibiotic	glycopeptide	antibiotic target alteration	10034	8948	10424	6270	6490	6228	8886	8758	7068	73106	579
ARO:3002925	vanR gene in vanF cluster	Also known as vanRF, is a vanR variant found in the vanF gene cluster.	glycopeptide resistance gene cluster;vanR	glycopeptide antibiotic	glycopeptide	antibiotic target alteration	24116	21320	23668	20946	21752	22430	23346	25814	22592	205984	1032
ARO:3002926	vanR gene in vanG cluster	Also known as vanRG, is a vanR variant found in the vanG gene cluster.	glycopeptide resistance gene cluster;vanR	glycopeptide antibiotic	glycopeptide	antibiotic target alteration	2574	2236	2840	1292	1442	1398	2086	1934	1552	17354	127
ARO:3002927	vanR gene in vanL cluster	Also known as vanRL, is a vanR variant found in the vanL gene cluster.	glycopeptide resistance gene cluster;vanR	glycopeptide antibiotic	glycopeptide	antibiotic target alteration	744	722	838	586	508	506	1020	840	820	6584	76
ARO:3002928	vanR gene in vanM cluster	Also known as vanRM, is a vanR variant found in the vanM gene cluster.	glycopeptide resistance gene cluster;vanR	glycopeptide antibiotic	glycopeptide	antibiotic target alteration	13124	11374	13556	10310	10742	11052	13124	13126	11536	107944	720
ARO:3002929	vanR gene in vanN cluster	Also known as vanRN, is a vanR variant found in the vanN gene cluster.	glycopeptide resistance gene cluster;vanR	glycopeptide antibiotic	glycopeptide	antibiotic target alteration	1048	1006	996	960	954	936	986	912	880	8678	108
ARO:3002930	vanR gene in vanO cluster	Also known as vanRO, is a vanR variant found in the vanO gene cluster.	glycopeptide resistance gene cluster;vanR	glycopeptide antibiotic	glycopeptide	antibiotic target alteration	5722	5074	5062	5494	5798	6844	4988	5912	5592	50486	208
ARO:3002931	vanS gene in vanA cluster	Also known as vanSA, is a vanS variant found in the vanA gene cluster.	glycopeptide resistance gene cluster;vanS	glycopeptide antibiotic	glycopeptide	antibiotic target alteration	2266	1944	1994	2020	1936	2036	2312	2332	1974	18814	119
ARO:3002932	vanS gene in vanB cluster	Also known as vanSB, is a vanS variant found in the vanB gene cluster.	glycopeptide resistance gene cluster;vanS	glycopeptide antibiotic	glycopeptide	antibiotic target alteration	1992	1782	1916	1670	1738	1942	1654	1824	1640	16158	76
ARO:3002933	vanS gene in vanC cluster	Also known as vanSC, is a vanS variant found in the vanC gene cluster.	glycopeptide resistance gene cluster;vanS	glycopeptide antibiotic	glycopeptide	antibiotic target alteration	1086	1068	1188	1148	1248	1098	1386	1596	1422	11240	59
ARO:3002934	vanS gene in vanD cluster	Also known as vanSD, is a mutated vanS variant found in the vanD gene cluster that caused constitutive expression of vanD peptidoglycan synthesis.	glycopeptide resistance gene cluster;vanS	glycopeptide antibiotic	glycopeptide	antibiotic target alteration	50	44	24	48	50	50	28	50	44	388	9
ARO:3002935	vanS gene in vanE cluster	Also known as vanSE, is a vanS variant found in the vanE gene cluster.	glycopeptide resistance gene cluster;vanS	glycopeptide antibiotic	glycopeptide	antibiotic target alteration	964	862	902	1524	1438	1560	1266	1364	1084	10964	97
ARO:3002936	vanS gene in vanF cluster	Also known as vanSF, is a vanS variant found in the vanF gene cluster.	glycopeptide resistance gene cluster;vanS	glycopeptide antibiotic	glycopeptide	antibiotic target alteration	2930	2530	2770	2964	2910	3340	3084	3486	3232	27246	156
ARO:3002937	vanS gene in vanG cluster	Also known as vanSG, is a vanS variant found in the vanG gene cluster.	glycopeptide resistance gene cluster;vanS	glycopeptide antibiotic	glycopeptide	antibiotic target alteration	2526	2274	2334	2208	2448	2204	2902	2838	2346	22080	209
ARO:3002938	vanS gene in vanL cluster	Also known as vanSL, is a vanS variant found in the vanL gene cluster.	glycopeptide resistance gene cluster;vanS	glycopeptide antibiotic	glycopeptide	antibiotic target alteration	4244	4112	4370	2976	2968	2980	4118	4316	3710	33794	169
ARO:3002939	vanS gene in vanM cluster	Also known as vanSM, is a vanS variant found in the vanM gene cluster.	glycopeptide resistance gene cluster;vanS	glycopeptide antibiotic	glycopeptide	antibiotic target alteration	7926	7264	7844	7914	8140	8488	8322	8598	7856	72352	375
ARO:3002940	vanS gene in vanN cluster	Also known as vanSN, is a vanS variant found in the vanN gene cluster.	glycopeptide resistance gene cluster;vanS	glycopeptide antibiotic	glycopeptide	antibiotic target alteration	266	200	260	210	248	234	128	114	124	1784	21
ARO:3002941	vanS gene in vanO cluster	Also known as vanSO, is a vanS variant found in the vanO gene cluster.	glycopeptide resistance gene cluster;vanS	glycopeptide antibiotic	glycopeptide	antibiotic target alteration	8096	7166	7426	7762	7740	9472	7298	8348	7708	71016	135
ARO:3002942	vanH gene in vanA cluster	Also known as vanHA, is a vanH variant in the vanA gene cluster.	glycopeptide resistance gene cluster;vanH	glycopeptide antibiotic	glycopeptide	antibiotic target alteration	1548	1386	1596	1210	1204	1416	1424	1488	1310	12582	95
ARO:3002943	vanH gene in vanB cluster	Also known as vanHB, is a vanH variant in the vanB gene cluster.	glycopeptide resistance gene cluster;vanH	glycopeptide antibiotic	glycopeptide	antibiotic target alteration	5400	4760	5234	5170	5340	5754	5488	5620	5152	47918	302
ARO:3002944	vanH gene in vanD cluster	Also known as vanHD, is a vanH variant in the vanD gene cluster.	glycopeptide resistance gene cluster;vanH	glycopeptide antibiotic	glycopeptide	antibiotic target alteration	7356	6584	6988	7748	7976	8992	7362	8466	7558	69030	387
ARO:3002945	vanH gene in vanF cluster	Also known as vanHF, is a vanH variant in the vanF gene cluster.	glycopeptide resistance gene cluster;vanH	glycopeptide antibiotic	glycopeptide	antibiotic target alteration	7508	6510	6834	7294	7112	8128	6670	7822	7130	65008	202
ARO:3002947	vanH gene in vanM cluster	Also known as vanHM, is a vanH variant in the vanM gene cluster.	glycopeptide resistance gene cluster;vanH	glycopeptide antibiotic	glycopeptide	antibiotic target alteration	2226	2002	2288	1870	1946	2044	1916	2078	1894	18264	89
ARO:3002948	vanH gene in vanO cluster	Also known as vanHO, is a vanH variant in the vanO gene cluster.	glycopeptide resistance gene cluster;vanH	glycopeptide antibiotic	glycopeptide	antibiotic target alteration	5290	4530	4678	4444	4596	5254	4076	4322	4112	41302	239
ARO:3002949	vanX gene in vanA cluster	Also known as vanXA, is a vanX variant found in the vanA gene cluster.	glycopeptide resistance gene cluster;vanX	glycopeptide antibiotic	glycopeptide	antibiotic target alteration	8	8	10	28	54	38	22	34	44	246	2
ARO:3002950	vanX gene in vanB cluster	Also known as vanXB, is a vanX variant found in the vanB gene cluster.	glycopeptide resistance gene cluster;vanX	glycopeptide antibiotic	glycopeptide	antibiotic target alteration	8	4	4	26	12	22	12	16	10	114	3
ARO:3002952	vanX gene in vanF cluster	Also known as vanXF, is a vanX variant found in the vanF gene cluster.	glycopeptide resistance gene cluster;vanX	glycopeptide antibiotic	glycopeptide	antibiotic target alteration	500	506	432	354	352	446	364	416	414	3784	13
ARO:3002953	vanX gene in vanM cluster	Also known as vanXM, is a vanX variant found in the vanM gene cluster.	glycopeptide resistance gene cluster;vanX	glycopeptide antibiotic	glycopeptide	antibiotic target alteration	68	42	58	72	72	86	38	42	36	514	4
ARO:3002954	vanX gene in vanO cluster	Also known as vanXO, is a vanX variant found in the vanO gene cluster.	glycopeptide resistance gene cluster;vanX	glycopeptide antibiotic	glycopeptide	antibiotic target alteration	134	116	114	102	122	114	102	120	114	1038	13
ARO:3002955	vanY gene in vanA cluster	Also known as vanYA, is a vanY variant found in the vanA gene cluster.	glycopeptide resistance gene cluster;vanY	glycopeptide antibiotic	glycopeptide	antibiotic target alteration	0	0	0	8	8	10	10	16	12	64	3
ARO:3002956	vanY gene in vanB cluster	Also known as vanYB, is a vanY variant found in the vanB gene cluster.	glycopeptide resistance gene cluster;vanY	glycopeptide antibiotic	glycopeptide	antibiotic target alteration	126	100	120	166	150	202	158	160	148	1330	12
ARO:3002958	vanY gene in vanF cluster	Also known as vanYF, is a vanY variant found in the vanF gene cluster.	glycopeptide resistance gene cluster;vanY	glycopeptide antibiotic	glycopeptide	antibiotic target alteration	8	10	4	8	16	12	2	14	14	88	2
ARO:3002959	vanY gene in vanG cluster	Also known as vanYG, is a vanY variant found in the vanG gene cluster.	glycopeptide resistance gene cluster;vanY	glycopeptide antibiotic	glycopeptide	antibiotic target alteration	30	16	22	18	36	12	30	24	36	224	2
ARO:3002961	vanY gene in vanM cluster	Also known as vanYM, is a vanY variant found in the vanM gene cluster.	glycopeptide resistance gene cluster;vanY	glycopeptide antibiotic	glycopeptide	antibiotic target alteration	112	64	104	94	86	86	44	54	38	682	3
ARO:3002962	vanZ gene in vanA cluster	Also known as vanZA, is a vanZ variant found in the vanA gene cluster.	glycopeptide resistance gene cluster;vanZ	glycopeptide antibiotic	glycopeptide	antibiotic target alteration	20	26	64	24	52	34	28	28	40	316	6
ARO:3002963	vanZ gene in vanF cluster	Also known as vanZF, is a vanZ variant found in the vanF gene cluster.	glycopeptide resistance gene cluster;vanZ	glycopeptide antibiotic	glycopeptide	antibiotic target alteration	1734	1382	1670	1762	1750	1992	1704	1870	1822	15686	21
ARO:3002964	vanW gene in vanB cluster	Also known as vanWB, is a vanW variant found in the vanB gene cluster.	glycopeptide resistance gene cluster;vanW	glycopeptide antibiotic	glycopeptide	antibiotic target alteration	584	458	570	134	138	156	384	350	220	2994	5
ARO:3002965	vanW gene in vanG cluster	Also known as vanWG, is a vanW variant found in the vanG gene cluster.	glycopeptide resistance gene cluster;vanW	glycopeptide antibiotic	glycopeptide	antibiotic target alteration	146	96	130	120	122	146	134	112	98	1104	4
ARO:3002966	vanXY gene in vanC cluster	Also known as vanXYC, is a vanXY variant found in the vanC gene cluster.	glycopeptide resistance gene cluster;vanXY	glycopeptide antibiotic	glycopeptide	antibiotic target alteration	0	0	0	0	8	30	8	18	6	70	1
ARO:3002967	vanXY gene in vanE cluster	Also known as vanXY, is a vanXY variant found in the vanE gene cluster.	glycopeptide resistance gene cluster;vanXY	glycopeptide antibiotic	glycopeptide	antibiotic target alteration	42	20	42	20	22	14	30	38	32	260	3
ARO:3002969	vanXY gene in vanN cluster	Also known as vanXYN, is a vanXY variant found in the vanN gene cluster.	glycopeptide resistance gene cluster;vanXY	glycopeptide antibiotic	glycopeptide	antibiotic target alteration	4	0	2	0	0	0	4	0	0	10	1
ARO:3002970	vanT gene in vanC cluster	Also known as vanTC, is a vanT variant found in the vanC gene cluster.	glycopeptide resistance gene cluster;vanT	glycopeptide antibiotic	glycopeptide	antibiotic target alteration	134	84	140	60	100	80	138	138	146	1020	27
ARO:3002971	vanT gene in vanE cluster	Also known as vanTE, is a vanT variant found in the vanE gene cluster.	glycopeptide resistance gene cluster;vanT	glycopeptide antibiotic	glycopeptide	antibiotic target alteration	262	284	264	286	258	298	260	334	236	2482	34
ARO:3002972	vanT gene in vanG cluster	Also known as vanTG, is a vanT variant found in the vanG gene cluster.	glycopeptide resistance gene cluster;vanT	glycopeptide antibiotic	glycopeptide	antibiotic target alteration	5030	4292	5158	4724	4786	4896	5214	5794	5070	44964	268
ARO:3002974	vanTr gene in vanL cluster	Also known as vanTrL, is a vanT variant found in the vanL gene cluster. vanTrL codes for the racemase component of vanT.	glycopeptide resistance gene cluster;vanT	glycopeptide antibiotic	glycopeptide	antibiotic target alteration	938	874	834	824	854	1008	796	940	940	8008	27
ARO:3002975	vanT gene in vanN cluster	Also known as vanTN, is a vanT variant found in the vanN gene cluster.	glycopeptide resistance gene cluster;vanT	glycopeptide antibiotic	glycopeptide	antibiotic target alteration	212	120	180	240	238	218	194	206	192	1800	23
ARO:3002982	amrA	amrA is the efflux pump subunit of the AmrAB-OprM multidrug efflux complex. amrA corresponds to 1 locus in Pseudomonas aeruginosa PAO1 and 1 locus in Pseudomonas aeruginosa LESB58.	resistance-nodulation-cell division (RND) antibiotic efflux pump	aminoglycoside antibiotic;macrolide antibiotic	Multidrug	antibiotic efflux	224	292	332	344	372	360	332	238	232	2726	23
ARO:3002983	amrB	amrB is the membrane fusion protein of the AmrAB-OprM multidrug efflux complex.	resistance-nodulation-cell division (RND) antibiotic efflux pump	aminoglycoside antibiotic;macrolide antibiotic	Multidrug	antibiotic efflux	1370	1382	1556	1086	1014	1008	1246	1184	994	10840	75
ARO:3002985	arnA	arnA modifies lipid A with 4-amino-4-deoxy-L-arabinose (Ara4N) which allows gram-negative bacteria to resist the antimicrobial activity of cationic antimicrobial peptides and antibiotics such as polymyxin. arnA is found in E. coli and P. aeruginosa.	pmr phosphoethanolamine transferase	peptide antibiotic	peptide	antibiotic target alteration	5140	4750	5404	4296	4540	4426	5006	5038	4180	42780	325
ARO:3002986	bacA	The bacA gene product (BacA) recycles undecaprenyl pyrophosphate during cell wall biosynthesis which confers resistance to bacitracin.	undecaprenyl pyrophosphate related proteins	peptide antibiotic	peptide	antibiotic target alteration	9098	7980	9164	8732	9150	9646	9420	10510	9310	83010	538
ARO:3002987	bcrA	bcrA is an ABC transporter found in Bacillus licheniformis that confers bacitracin resistance.	ATP-binding cassette (ABC) antibiotic efflux pump	peptide antibiotic	peptide	antibiotic efflux	65696	58748	62156	62128	63042	70658	61132	66950	61984	572494	2379
ARO:3002993	AQU-1	AQU-1 is a chromosomal class C beta-lactamase found in clinical Aeromonas dhakensis isolates.	AQU beta-lactamase	cephalosporin	cephalosporin	antibiotic inactivation	58	48	36	82	86	116	34	46	32	538	3
ARO:3003006	blt	blt is an MFS efflux pump that confers resistance to multiple drugs such as rhodamine and acridine dyes, and fluoroquinolone antibiotics.	major facilitator superfamily (MFS) antibiotic efflux pump	disinfecting agents and antiseptics;fluoroquinolone antibiotic	Multidrug	antibiotic efflux	936	980	998	1066	1146	1288	1248	1438	1200	10300	37
ARO:3003007	bmr	bmr is an MFS antibiotic efflux pump that confers resistance to multiple drugs including acridine dyes, fluoroquinolone antibiotics, chloramphenicol, and puromycin.	major facilitator superfamily (MFS) antibiotic efflux pump	disinfecting agents and antiseptics;fluoroquinolone antibiotic;nucleoside antibiotic;phenicol antibiotic	Multidrug	antibiotic efflux	1462	1262	1172	1268	1288	1478	1128	1256	1226	11540	19
ARO:3003009	ceoA	ceoA is a periplasmic linker subunit of the CeoAB-OpcM efflux pump.	resistance-nodulation-cell division (RND) antibiotic efflux pump	aminoglycoside antibiotic;fluoroquinolone antibiotic	Multidrug	antibiotic efflux	200	186	218	114	112	140	228	192	162	1552	34
ARO:3003010	ceoB	ceoB is a cytoplasmic membrane component of the CeoAB-OpcM efflux pump.	resistance-nodulation-cell division (RND) antibiotic efflux pump	aminoglycoside antibiotic;fluoroquinolone antibiotic	Multidrug	antibiotic efflux	2974	2974	3094	3654	3752	3672	3752	3870	3052	30794	514
ARO:3003016	dfrA20	dfrA20 is a plasmid-encoded dihydrofolate reductase found in Pasteurella multocida.	trimethoprim resistant dihydrofolate reductase dfr	diaminopyrimidine antibiotic	diaminopyrimidine	antibiotic target replacement	0	8	10	6	8	12	8	6	14	72	3
ARO:3003017	dfrA21	dfrA21 is an integron-encoded dihydrofolate reductase found in Salmonella enterica.	trimethoprim resistant dihydrofolate reductase dfr	diaminopyrimidine antibiotic	diaminopyrimidine	antibiotic target replacement	0	0	0	2	6	2	0	0	0	10	1
ARO:3003018	dfrA22	dfrA22 is an integron-encoded dihydrofolate reductase found in Salmonella enterica.	trimethoprim resistant dihydrofolate reductase dfr	diaminopyrimidine antibiotic	diaminopyrimidine	antibiotic target replacement	10	16	14	2	6	0	14	2	0	64	2
ARO:3003026	fusH	fusH is a highly specific fusidic acid esterase found in Streptomyces lividans.	fusidic acid inactivation enzyme	fusidane antibiotic	fusidane	antibiotic inactivation	338	354	414	216	184	228	430	302	290	2756	22
ARO:3003028	lmrA	lmrA is the repressor to the lmrAB operon in Bacillus subtilis. lmrA mutations result in lincomycin resistance.	ATP-binding cassette (ABC) antibiotic efflux pump	lincosamide antibiotic;nucleoside antibiotic	Multidrug	antibiotic efflux;antibiotic target alteration	8562	7590	7640	8224	8236	10440	7332	8472	8150	74646	202
ARO:3003030	MexV	MexV is the membrane fusion protein of the MexVW-OprM multidrug efflux complex.	resistance-nodulation-cell division (RND) antibiotic efflux pump	disinfecting agents and antiseptics;fluoroquinolone antibiotic;macrolide antibiotic;phenicol antibiotic;tetracycline antibiotic	Multidrug	antibiotic efflux	2778	2578	3286	1854	1956	1960	3854	3174	2738	24178	171
ARO:3003031	MexW	MexW is the RND-type membrane protein of the efflux complex MexVW-OprM.	resistance-nodulation-cell division (RND) antibiotic efflux pump	disinfecting agents and antiseptics;fluoroquinolone antibiotic;macrolide antibiotic;phenicol antibiotic;tetracycline antibiotic	Multidrug	antibiotic efflux	8856	8140	9696	7706	7500	7374	10060	9520	7988	76840	987
ARO:3003033	mexY	MexY is the RND-type membrane protein of the efflux complex MexXY-OprM.	resistance-nodulation-cell division (RND) antibiotic efflux pump	aminoglycoside antibiotic;carbapenem;cephalosporin;cephamycin;disinfecting agents and antiseptics;fluoroquinolone antibiotic;macrolide antibiotic;penam;phenicol antibiotic;tetracycline antibiotic	Multidrug	antibiotic efflux	434	342	366	412	392	384	454	440	334	3558	97
ARO:3003034	mexX	MexX is the membrane fusion protein of the MexXY-OprM multidrug efflux complex.	resistance-nodulation-cell division (RND) antibiotic efflux pump	aminoglycoside antibiotic;carbapenem;cephalosporin;cephamycin;disinfecting agents and antiseptics;fluoroquinolone antibiotic;macrolide antibiotic;penam;phenicol antibiotic;tetracycline antibiotic	Multidrug	antibiotic efflux	42	22	24	40	30	30	58	52	54	352	9
ARO:3003035	mfpA	mfpA is a qnr homolog and a pentapeptide repeat protein that confers resistance to fluoroquinolones in Mycolicibacterium smegmatis.	quinolone resistance protein (qnr)	fluoroquinolone antibiotic	fluoroquinolone	antibiotic target protection	32	20	58	32	30	48	24	12	32	288	3
ARO:3003036	oleB	oleB is an ABC-F subfamily protein in Streptomyces antibioticus and is involved in oleandomycin secretion.	Miscellaneous ABC-F subfamily ATP-binding cassette ribosomal protection proteins	macrolide antibiotic	macrolide	antibiotic target protection	2202	1938	2206	2532	2664	2892	2320	2782	2580	22116	211
ARO:3003037	opcM	OpcM is an outer membrane factor protein found in Burkholderia cepacia. It is part of the CeoAB-OpcM complex.	resistance-nodulation-cell division (RND) antibiotic efflux pump	aminoglycoside antibiotic;fluoroquinolone antibiotic	Multidrug	antibiotic efflux	356	256	344	280	292	324	254	230	132	2468	68
ARO:3003039	OprA	OprA is an outer membrane factor protein found in Pseudomonas aeruginosa. It is part of the MexXY-OprA complex.	resistance-nodulation-cell division (RND) antibiotic efflux pump	aminoglycoside antibiotic;carbapenem;fluoroquinolone antibiotic;macrolide antibiotic;tetracycline antibiotic	Multidrug	antibiotic efflux	824	772	868	1524	1624	1594	1194	1396	1122	10918	130
ARO:3003041	Streptococcus pneumoniae PBP1a conferring resistance to amoxicillin	PBP1a is a penicillin-binding protein found in Streptococcus pneumoniae.	Penicillin-binding protein mutations conferring resistance to beta-lactam antibiotics	carbapenem;cephalosporin;cephamycin;monobactam;penam	Multidrug	antibiotic target alteration	3788	3184	3416	3398	3854	3956	3458	3854	3758	32666	172
ARO:3003042	Streptococcus pneumoniae PBP2b conferring resistance to amoxicillin	PBP2b is a penicillin-binding protein found in Streptococcus pneumoniae.	Penicillin-binding protein mutations conferring resistance to beta-lactam antibiotics	carbapenem;cephalosporin;cephamycin;monobactam;penam	Multidrug	antibiotic target alteration	174	132	198	160	174	180	156	170	146	1490	20
ARO:3003043	Streptococcus pneumoniae PBP2x conferring resistance to amoxicillin	PBP2x is a penicillin-binding protein found in Streptococcus pneumoniae.	Penicillin-binding protein mutations conferring resistance to beta-lactam antibiotics	carbapenem;cephalosporin;cephamycin;monobactam;penam	Multidrug	antibiotic target alteration	12	36	36	40	46	46	70	38	16	340	9
ARO:3003046	qacA	qacA is a subunit of the qac multidrug efflux pump.	major facilitator superfamily (MFS) antibiotic efflux pump	fluoroquinolone antibiotic	fluoroquinolone	antibiotic efflux	3362	3272	3600	3044	3292	3868	2928	3486	3190	30042	65
ARO:3003047	qacB	qacB is a subunit of the qac multidrug efflux pump.	major facilitator superfamily (MFS) antibiotic efflux pump	fluoroquinolone antibiotic	fluoroquinolone	antibiotic efflux	698	590	706	700	794	850	702	744	636	6420	41
ARO:3003048	rosA	rosA is part of an efflux pump/potassium antiporter system (RosAB) in Yersinia that confers resistance to cationic antimicrobial peptides such as polymyxin B.	major facilitator superfamily (MFS) antibiotic efflux pump	peptide antibiotic	peptide	antibiotic efflux	2964	2822	3156	2976	3052	3078	2978	3178	2598	26802	400
ARO:3003049	rosB	rosB is part of an efflux pump/potassium antiporter system (RosAB) in Yersinia that confers resistance to cationic antimicrobial peptides such as polymyxin B.	major facilitator superfamily (MFS) antibiotic efflux pump	peptide antibiotic	peptide	antibiotic efflux	6074	5774	6348	6636	6648	6768	7814	8532	7120	61714	651
ARO:3003051	smeA	smeA is the membrane fusion protein of the smeABC multidrug efflux complex in Stenotrophomonas maltophilia.	resistance-nodulation-cell division (RND) antibiotic efflux pump	aminoglycoside antibiotic;cephalosporin;cephamycin;penam	Multidrug	antibiotic efflux	296	350	346	322	290	348	404	448	334	3138	56
ARO:3003052	smeB	smeB is the inner membrane multidrug exporter of the efflux complex smeABC in Stenotrophomonas maltophilia.	resistance-nodulation-cell division (RND) antibiotic efflux pump	aminoglycoside antibiotic;cephalosporin;cephamycin;penam	Multidrug	antibiotic efflux	324	310	250	378	324	366	350	338	356	2996	67
ARO:3003053	smeC	smeC is an outer membrane multidrug efflux protein of the smeABC complex in Stenotrophomonas maltophilia.	resistance-nodulation-cell division (RND) antibiotic efflux pump	aminoglycoside antibiotic;cephalosporin;cephamycin;penam	Multidrug	antibiotic efflux	400	406	396	444	376	396	474	498	486	3876	69
ARO:3003055	smeD	smeD is the membrane fusion protein of the smeDEF multidrug efflux complex in Stenotrophomonas maltophilia.	resistance-nodulation-cell division (RND) antibiotic efflux pump	fluoroquinolone antibiotic;macrolide antibiotic;phenicol antibiotic;tetracycline antibiotic	Multidrug	antibiotic efflux	592	484	478	660	822	764	1202	1314	940	7256	83
ARO:3003056	smeE	smeE is the RND protein of the efflux complex smeDEF in Stenotrophomonas maltophilia.	resistance-nodulation-cell division (RND) antibiotic efflux pump	fluoroquinolone antibiotic;macrolide antibiotic;phenicol antibiotic;tetracycline antibiotic	Multidrug	antibiotic efflux	512	446	538	606	610	604	724	706	674	5420	141
ARO:3003057	smeF	smeF is an outer membrane multidrug efflux protein of the smeDEF complex in Stenotrophomonas maltophilia.	resistance-nodulation-cell division (RND) antibiotic efflux pump	fluoroquinolone antibiotic;macrolide antibiotic;phenicol antibiotic;tetracycline antibiotic	Multidrug	antibiotic efflux	728	670	722	932	854	858	718	802	568	6852	87
ARO:3003059	tmrB	tmrB is an ATP-binding tunicamycin resistance protein found in Bacillus subtilis.	tunicamycin resistance protein	nucleoside antibiotic	nucleoside	reduced permeability to antibiotic	2308	2184	2146	2274	2260	2570	2028	2404	2274	20448	17
ARO:3003060	tsnR	tsnR is a 23S ribosomal RNA methyltransferase that methylates adenosine-1067 to confer resistance to thiostrepton.	non-erm 23S ribosomal RNA methyltransferase (A1067)	peptide antibiotic	peptide	antibiotic target alteration	302	288	288	220	236	316	282	306	276	2514	23
ARO:3003061	vph	vph is a phosphotransferase that confers resistance to viomycin in Streptomyces vinaceus.	viomycin phosphotransferase	peptide antibiotic	peptide	antibiotic inactivation	6	16	2	0	2	2	4	14	12	58	1
ARO:3003063	ykkC	ykkC is an SMR-type protein that is a subunit of the ykkCD efflux pump.	small multidrug resistance (SMR) antibiotic efflux pump	aminoglycoside antibiotic;phenicol antibiotic;tetracycline antibiotic	Multidrug	antibiotic efflux	342	334	338	424	364	344	396	412	370	3324	58
ARO:3003064	ykkD	ykkD is an SMR-type protein that is a subunit of the ykkCD efflux pump.	small multidrug resistance (SMR) antibiotic efflux pump	aminoglycoside antibiotic;phenicol antibiotic;tetracycline antibiotic	Multidrug	antibiotic efflux	576	440	460	470	530	548	502	546	486	4558	52
ARO:3003066	smeR	smeR is the responder component of a two component signal transduction system that includes smeS.	resistance-nodulation-cell division (RND) antibiotic efflux pump	aminoglycoside antibiotic;cephalosporin;cephamycin;penam	Multidrug	antibiotic efflux	14156	12940	14548	12742	13458	13910	13606	14862	13040	123262	786
ARO:3003067	smeS	smeS is the protein kinase sensor component of a two component signal transduction system that includes smeR.	resistance-nodulation-cell division (RND) antibiotic efflux pump	aminoglycoside antibiotic;cephalosporin;cephamycin;penam	Multidrug	antibiotic efflux	14938	13626	15278	13932	14230	14378	15888	17428	14508	134206	914
ARO:3003069	vanXY gene in vanG cluster	Also known as vanXYG, is a vanXY variant found in the vanG gene cluster.	glycopeptide resistance gene cluster;vanXY	glycopeptide antibiotic	glycopeptide	antibiotic target alteration	2	2	2	4	4	2	2	0	2	20	1
ARO:3003070	vanX gene in vanD cluster	Also known as vanXD, is a vanX variant found in the vanD gene cluster.	glycopeptide resistance gene cluster;vanX	glycopeptide antibiotic	glycopeptide	antibiotic target alteration	132	116	164	126	154	174	72	90	100	1128	6
ARO:3003071	mphF	mphF is a macrolide phosphotransferase and resistance gene identified on the IncP plasmid pRSB111.	macrolide phosphotransferase (MPH)	macrolide antibiotic	macrolide	antibiotic inactivation	46	30	36	36	54	48	22	26	32	330	1
ARO:3003074	Staphylococcus aureus cls conferring resistance to daptomycin	Cardiolipin synthetase (cls) is an inner membrane protein that is involved in membrane synthesis. Specific mutations in S. aureus can confer resistance to daptomycin.	daptomycin resistant cls	peptide antibiotic	peptide	antibiotic target alteration	2720	2448	2924	2406	2286	2272	2848	2742	2194	22840	201
ARO:3003078	Enterococcus faecium liaR mutant conferring daptomycin resistance	liaR is a response regulator found in the liaFSR signal transduction pathway. Mutations confer daptomycin resistance.	daptomycin resistant liaR	peptide antibiotic	peptide	antibiotic efflux;antibiotic target alteration	39680	35206	37992	36612	37842	43388	35944	40000	37278	343942	1359
ARO:3003079	Enterococcus faecium liaS mutant conferring daptomycin resistance	liaS is a histidine kinase found in the liaFSR signal transduction pathway. Mutations confer daptomycin resistance.	daptomycin resistant liaS	peptide antibiotic	peptide	antibiotic efflux;antibiotic target alteration	18616	16500	16666	17744	17050	20204	15662	18020	17390	157852	309
ARO:3003092	Enterococcus faecium cls conferring resistance to daptomycin	cls or cardiolipin synthetase is an inner membrane protein that is involved in membrane synthesis. Specific mutations in Enterococcus can confer resistance to daptomycin.	daptomycin resistant cls	peptide antibiotic	peptide	antibiotic target alteration	1036	1072	1262	894	872	870	1046	1124	794	8970	73
ARO:3003100	cphA4	CphA4 is an Ambler Class B MBL; subclass B2 originally isolated from Aeromonas allosaccharophila. This enzyme has specific activity against carbapenems and is active as a mono-zinc protein.	CphA beta-lactamase	carbapenem	carbapenem	antibiotic inactivation	2	6	12	6	4	2	2	0	0	34	1
ARO:3003103	cphA7	cphA7 is an Ambler Class B MBL; subclass B2 originally isolated from Aeromonas jandaei. This enzyme has specific activity against carbapenems and is active as a mono-zinc protein.	CphA beta-lactamase	carbapenem	carbapenem	antibiotic inactivation	0	0	0	0	0	10	0	0	2	12	1
ARO:3003105	dfrA3	dfrA3 is an integron-encoded dihydrofolate reductase found in Escherichia coli.	trimethoprim resistant dihydrofolate reductase dfr	diaminopyrimidine antibiotic	diaminopyrimidine	antibiotic target replacement	1044	892	1030	1246	1270	1210	1152	1218	1158	10220	133
ARO:3003106	Erm(42)	Erm42 confers MLSb phenotype in Pasteurella multocida.	Erm 23S ribosomal RNA methyltransferase	lincosamide antibiotic;macrolide antibiotic;streptogramin antibiotic	MLS	antibiotic target alteration	54	40	48	34	50	62	62	56	78	484	4
ARO:3003107	mef(B)	mef(B) is a macrolide efflux gene located in the vicinity of sul3 in Escherichia coli. There is also a mefB found in Streptococcus agalactiae that confers resistance to macrolides.	major facilitator superfamily (MFS) antibiotic efflux pump	macrolide antibiotic	macrolide	antibiotic efflux	1922	1506	1742	1816	1698	1996	1654	1818	1772	15924	60
ARO:3003109	msrE	MsrE is an ABC-F subfamily protein expressed to Klebsiella pneumoniae that confers resistance to erythromycin and streptogramin B antibiotics. It is associated with plasmid DNA. It is also 100% identical to ABC-F type ribosomal protection protein Msr(E) which is in multiple species.	msr-type ABC-F protein	macrolide antibiotic;streptogramin antibiotic	Multidrug	antibiotic target protection	1322	1140	1190	1380	1480	1492	1364	1602	1394	12364	97
ARO:3003110	catB10	catB10 is an integron-encoded variant of the cat gene found in P. aeruginosa.	chloramphenicol acetyltransferase (CAT)	phenicol antibiotic	phenicol	antibiotic inactivation	94	106	112	132	126	114	94	162	76	1016	10
ARO:3003111	lsaB	LsaB is an ABC-F subfamily protein expressed in Mammaliicoccus sciuri. It confers resistance to clindamycin.	lsa-type ABC-F protein	lincosamide antibiotic;pleuromutilin antibiotic;streptogramin antibiotic	Multidrug	antibiotic target protection	298	276	286	254	242	198	202	250	186	2192	30
ARO:3003112	lsaC	LsaC is an ABC-F subfamily protein expressed in Streptococcus agalactiae. It confers resistance to lincomycin, clindamycin, dalfopristin, and tiamulin.	lsa-type ABC-F protein	lincosamide antibiotic;pleuromutilin antibiotic;streptogramin antibiotic	Multidrug	antibiotic target protection	476	430	436	550	526	538	410	596	514	4476	75
ARO:3003115	OXA-427	From the Lahey list of beta-lactamases. Not yet released.	OXA beta-lactamase;OXA-427-like beta-lactamase	carbapenem;penam	Multidrug	antibiotic inactivation	0	0	8	0	0	2	0	0	0	10	1
ARO:3003130	CMY-122	CMY-122 is a beta-lactamase found in Citrobacter freundii. It confers resistance to cephamycin. Detected directly from NCBI and submitted without publication on 07-MAY-2016.	CMY beta-lactamase	cephamycin	cephamycin	antibiotic inactivation	0	2	6	2	2	0	4	4	0	20	1
ARO:3003136	CMY-128	CMY-128 is a beta-lactamase found in Citrobacter freundii. It confers resistance to cephamycin. Detected directly from NCBI and submitted without publication on 18-OCT-2014.	CMY beta-lactamase	cephamycin	cephamycin	antibiotic inactivation	20	24	8	28	32	28	18	24	16	198	1
ARO:3003140	MOX-10	From the Lahey list of beta-lactamases. Not yet released.	MOX beta-lactamase	cephalosporin;cephamycin;penam	Multidrug	antibiotic inactivation	16	2	2	10	12	14	2	2	8	68	1
ARO:3003151	CARB-22	From the Lahey list of beta-lactamases.	CARB beta-lactamase	penam	penam	antibiotic inactivation	22	16	12	16	14	20	10	0	2	112	3
ARO:3003172	ACT-37	From the Lahey list of beta-lactamases.	ACT beta-lactamase	carbapenem;cephalosporin;cephamycin;penam	Multidrug	antibiotic inactivation	92	66	98	72	88	72	178	158	118	942	10
ARO:3003196	tet(45)	Tet45 is a tetracycline efflux pump found in Bhargavaea cecembensis strain previously isolated from a poultry-litter-impacted soil.	major facilitator superfamily (MFS) antibiotic efflux pump	tetracycline antibiotic	tetracycline	antibiotic efflux	372	348	310	320	348	440	296	310	318	3062	13
ARO:3003199	AAC(6')-Iak	AAC(6')-Iak is a 6'-N-aminoglycoside acetyltransferase-encoding gene isolated from a multidrug-resistant clinical isolate of Stenotrophomonas maltophilia.	AAC(6')	aminoglycoside antibiotic	aminoglycoside	antibiotic inactivation	8	14	16	12	26	20	30	28	16	170	5
ARO:3003200	AAC(6')-Ian	AAC(6')-Ian is an amikacin acetyltransferase gene found on a transferable plasmid of the Serratia marcescens strain NUBL-11663. It catalyzes the transfer of an acetyl group from acetyl coenzyme A onto an amine at the 6'-position of various aminoglycosides.	AAC(6')	aminoglycoside antibiotic	aminoglycoside	antibiotic inactivation	4	8	4	16	34	8	22	14	6	116	3
ARO:3003202	TLA-1	TLA-1 is a beta-lactamase found in plasmids of clinical isolates of Escherichia coli strain R170 in Latin America. It preferentially hydrolyzed cephaloridine, cefotaxime, cephalothin, benzylpenicillin, and ceftazidime. The enzyme was markedly inhibited by sulbactam, tazobactam, and clavulanic acid.	TLA beta-lactamase	cephalosporin;monobactam	Multidrug	antibiotic inactivation	2	6	0	2	0	6	2	0	6	24	1
ARO:3003203	TLA-2	TLA-2 is a beta-lactamase is present on a plasmid isolated from an unidentified bacterial strain from a waste water treatment plant. The enzyme mostly hydrolyzes cephalosporins.	TLA beta-lactamase	cephalosporin;monobactam	Multidrug	antibiotic inactivation	190	188	194	100	118	78	128	130	110	1236	13
ARO:3003204	TLA-3	TLA-3 is a beta-lactamase found in a transferable plasmid of Serratia marcescens clinical isolate. It confers resistance to ceftazidime, cefotaxime and cefepime, but not to cefmetazole and meropenem.	TLA beta-lactamase	cephalosporin;monobactam	Multidrug	antibiotic inactivation	8	28	8	4	2	10	18	18	6	102	2
ARO:3003205	Erm(43)	Erm(43) is a macrolide, lincosamide, and streptogramin B resistance gene found in Mammaliicoccus lentus chromosome isolated from human, dog and chicken.	Erm 23S ribosomal RNA methyltransferase	lincosamide antibiotic;macrolide antibiotic;streptogramin B antibiotic;streptogramin antibiotic	MLS	antibiotic target alteration	0	0	0	2	0	0	2	0	2	6	1
ARO:3003206	lsaE	lsaE is an ABC-F subfamily protein found in porcine MRSA isolates. It confers resistance to pleuromutilin, lincosamide, and streptogramin A.	lsa-type ABC-F protein	lincosamide antibiotic;pleuromutilin antibiotic;streptogramin antibiotic	Multidrug	antibiotic target protection	254	268	318	334	264	264	328	340	298	2668	74
ARO:3003207	FosK	FosK is a fosfomycin thiol transferase isolated from Acinetobacter soli. It is integrin-mediated. It confers a high level of resistance to fosfomycin.	fosfomycin thiol transferase	phosphonic acid antibiotic	phosphonic acid	antibiotic inactivation	24	24	22	40	28	54	4	10	14	220	6
ARO:3003209	fosA5	fosA5 is a fosfomycin resistance gene isolated from clinical strain of Escherichia coli E265. It is susceptible to amikacin, tetracycline and imipenem, and resistant to sulphonamide, cephalosporins, gentamicin, ciprofloxacin, chloramphenicol and streptomycin.	fosfomycin thiol transferase	aminoglycoside antibiotic;fluoroquinolone antibiotic;phosphonic acid antibiotic	Multidrug	antibiotic inactivation	2	2	0	4	6	4	28	16	24	86	1
ARO:3003210	FosA4	FosA4 is an enzyme that confers resistance to fosfomycin in Escherichia coli by breaking the epoxide ring of the molecule.	fosfomycin thiol transferase	phosphonic acid antibiotic	phosphonic acid	antibiotic inactivation	64	52	50	60	50	62	66	78	42	524	1
ARO:3003250	bcrC	The bcrC gene product (BcrC) is an undecaprenyl pyrophosphate phosphatase originally isolated from Bacillus subtilis. When overexpressed it can confer resistance to bacitracin.	undecaprenyl pyrophosphate related proteins	peptide antibiotic	peptide	antibiotic target alteration	808	648	648	476	522	540	562	524	506	5234	33
ARO:3003283	Mycobacterium tuberculosis rpoB mutants conferring resistance to rifampicin	Point mutations that occurs in Mycobacterium tuberculosis rpoB resulting in resistance to rifampicin.	rifamycin-resistant beta-subunit of RNA polymerase (rpoB)	peptide antibiotic;rifamycin antibiotic	Multidrug	antibiotic target alteration;antibiotic target replacement	5090	4624	4616	5268	5414	5674	4962	5602	5482	46732	233
ARO:3003284	Mycobacterium leprae rpoB mutations conferring resistance to rifampicin	Point mutations that occurs in Mycobacterium leprae rpoB resulting in resistance to rifampicin.	rifamycin-resistant beta-subunit of RNA polymerase (rpoB)	peptide antibiotic;rifamycin antibiotic	Multidrug	antibiotic target alteration;antibiotic target replacement	1922	1666	1862	1904	2318	2356	2010	2440	2158	18636	97
ARO:3003285	Staphylococcus aureus rpoB mutants conferring resistance to rifampicin	Point mutations that occurs in Staphylococcus aureus rpoB resulting in resistance to rifampicin.	rifamycin-resistant beta-subunit of RNA polymerase (rpoB)	peptide antibiotic;rifamycin antibiotic	Multidrug	antibiotic target alteration;antibiotic target replacement	276	258	378	186	204	306	258	290	300	2456	60
ARO:3003288	Escherichia coli rpoB mutants conferring resistance to rifampicin	Point mutations that occurs in Escherichia coli rpoB resulting in resistance to rifampicin.	rifamycin-resistant beta-subunit of RNA polymerase (rpoB)	peptide antibiotic;rifamycin antibiotic	Multidrug	antibiotic target alteration;antibiotic target replacement	11608	11116	11804	11836	11410	11230	12498	13110	11306	105918	1337
ARO:3003291	Staphylococcus aureus rpoC conferring resistance to daptomycin	Point mutations that occurs in Staphylococcus aureus rpoC resulting in resistance to daptomycin.	daptomycin-resistant beta prime subunit of RNA polymerase (rpoC)	peptide antibiotic	peptide	antibiotic target alteration	2752	2448	2850	2630	2614	2768	2638	2888	2460	24048	433
ARO:3003294	Escherichia coli gyrA conferring resistance to fluoroquinolones	Point mutation of Escherichia coli gyrA resulted in the lowered affinity between fluoroquinolones and gyrA. Thus, conferring resistance.	fluoroquinolone resistant gyrA	fluoroquinolone antibiotic;nybomycin-like antibiotic	Multidrug	antibiotic target alteration	58	78	74	26	34	42	80	58	30	480	22
ARO:3003295	Mycobacterium tuberculosis gyrA conferring resistance to fluoroquinolones	Point mutation of Mycobacterium tuberculosis gyrA resulted in the lowered affinity between fluoroquinolones and gyrA. Thus, conferring resistance.	fluoroquinolone resistant gyrA	fluoroquinolone antibiotic;nybomycin-like antibiotic	Multidrug	antibiotic target alteration	556	546	616	604	586	576	476	604	558	5122	36
ARO:3003296	Staphylococcus aureus gyrA conferring resistance to fluoroquinolones	Point mutation of Staphylococcus aureus gyrA resulted in the lowered affinity between fluoroquinolones and gyrA. Thus, conferring resistance.	fluoroquinolone resistant gyrA	fluoroquinolone antibiotic;nybomycin-like antibiotic	Multidrug	antibiotic target alteration	4116	3806	3974	4164	4156	4566	3862	4532	4206	37382	174
ARO:3003297	Bartonella bacilliformis gyrA conferring resistance to fluoroquinolones	Point mutation of Bartonella bacilliformis gyrA resulted in the lowered affinity between fluoroquinolones and gyrA. Thus, conferring resistance.	fluoroquinolone resistant gyrA	fluoroquinolone antibiotic;nybomycin-like antibiotic	Multidrug	antibiotic target alteration	5620	5190	5486	4914	4970	4862	5270	5560	4810	46682	809
ARO:3003298	Mycobacterium leprae gyrA conferring resistance to fluoroquinolones	Point mutation of Mycobacterium leprae gyrA resulted in the lowered affinity between fluoroquinolones and gyrA. Thus, conferring resistance.	fluoroquinolone resistant gyrA	fluoroquinolone antibiotic;nybomycin-like antibiotic	Multidrug	antibiotic target alteration	420	350	422	592	538	532	516	608	554	4532	42
ARO:3003301	Staphylococcus aureus gyrB conferring resistance to aminocoumarin	Point mutation in Staphylococcus aureus resulting in aminocoumarin resistance.	aminocoumarin resistant gyrB	aminocoumarin antibiotic	aminocoumarin	antibiotic target alteration	4520	4162	4230	4544	4654	4904	4310	5258	4528	41110	238
ARO:3003302	Bartonella bacilliformis gyrB conferring resistance to aminocoumarin	Point mutation in Bartonella bacilliformis resulting in aminocoumarin resistance.	aminocoumarin resistant gyrB	aminocoumarin antibiotic	Aminocoumarin	antibiotic target alteration	4652	4184	4690	4254	4342	4198	4122	4544	3782	38768	699
ARO:3003303	Escherichia coli gyrB conferring resistance to aminocoumarin	Point mutation in Escherichia coli resulting in aminocoumarin resistance.	aminocoumarin resistant gyrB	aminocoumarin antibiotic	aminocoumarin	antibiotic target alteration	942	992	1160	886	886	820	1304	1390	1208	9588	163
ARO:3003304	Mycobacterium leprae gyrB conferring resistance to fluoroquinolones	Point mutation in Mycobacterium leprae gyrB resulting in fluoroquinolone resistance.	fluoroquinolone resistant gyrB	aminocoumarin antibiotic;fluoroquinolone antibiotic	Multidrug	antibiotic target alteration	546	434	494	572	472	608	454	548	550	4678	62
ARO:3003305	Ureaplasma urealyticum gyrB conferring resistance to fluoroquinolones	Point mutation in Ureaplasma urealyticum resulting in fluoroquinolone resistance.	fluoroquinolone resistant gyrB	aminocoumarin antibiotic;fluoroquinolone antibiotic	Multidrug	antibiotic target alteration	462	438	480	408	430	402	436	462	440	3958	89
ARO:3003306	Morganella morganii gyrB conferring resistance to fluoroquinolones	Point mutation in Morganella morganii resulting in fluoroquinolone resistance.	fluoroquinolone resistant gyrB	aminocoumarin antibiotic;fluoroquinolone antibiotic	Multidrug	antibiotic target alteration	324	326	304	426	412	420	476	432	434	3554	118
ARO:3003307	Salmonella serovars gyrB conferring resistance to fluoroquinolones	Point mutation in Salmonella serovars resulting in fluoroquinolone resistance.	fluoroquinolone resistant gyrB	aminocoumarin antibiotic;fluoroquinolone antibiotic	Multidrug	antibiotic target alteration	1292	1248	1542	780	716	722	1278	1138	912	9628	77
ARO:3003308	Escherichia coli parC conferring resistance to fluoroquinolones	Point mutation in Escherichia coli parC resulting in fluoroquinolone resistance.	fluoroquinolone resistant parC	fluoroquinolone antibiotic	fluoroquinolone	antibiotic target alteration	700	666	732	752	780	736	740	706	758	6570	92
ARO:3003309	Ureaplasma urealyticum parC conferring resistance to fluoroquinolones	Point mutation in Ureaplasma urealyticum parC resulting in fluoroquinolone resistance.	fluoroquinolone resistant parC	fluoroquinolone antibiotic	fluoroquinolone	antibiotic target alteration	6	6	4	18	16	26	8	4	2	90	3
ARO:3003310	Mycoplasma hominis parC conferring resistance to fluoroquinolones	Point mutation in Mycoplasma hominis parC resulting in fluoroquinolone resistance.	fluoroquinolone resistant parC	fluoroquinolone antibiotic	fluoroquinolone	antibiotic target alteration	0	6	2	16	16	40	14	8	10	112	2
ARO:3003311	Streptococcus pneumoniae parC conferring resistance to fluoroquinolones	Point mutation in Streptococcus pneumoniae parC resulting in fluoroquinolone resistance.	fluoroquinolone resistant parC	fluoroquinolone antibiotic	fluoroquinolone	antibiotic target alteration	74	66	94	38	20	30	60	48	50	480	7
ARO:3003312	Staphylococcus aureus parC conferring resistance to fluoroquinolones	Point mutation in Staphylococcus aureus parC resulting in fluoroquinolone resistance.	fluoroquinolone resistant parC	fluoroquinolone antibiotic	fluoroquinolone	antibiotic target alteration	10	22	26	30	20	30	50	34	44	266	4
ARO:3003314	Staphylococcus aureus parE conferring resistance to aminocoumarin	Point mutation in Staphylococcus aureus parE resulting in aminocoumarin resistance.	aminocoumarin resistant parE	aminocoumarin antibiotic	aminocoumarin	antibiotic target alteration	150	132	178	122	132	148	194	154	138	1348	39
ARO:3003315	Staphylococcus aureus parE conferring resistance to fluoroquinolones	Point mutation in Staphylococcus aureus parE resulting in fluoroquinolones resistance.	fluoroquinolone resistant parE	fluoroquinolone antibiotic	fluoroquinolone	antibiotic target alteration	54	38	64	52	26	48	38	38	38	396	4
ARO:3003316	Escherichia coli parE conferring resistance to fluoroquinolones	Point mutation in Escherichia coli parE resulting in fluoroquinolones resistance.	fluoroquinolone resistant parE	fluoroquinolone antibiotic	fluoroquinolone	antibiotic target alteration	84	138	98	144	128	142	162	132	144	1172	30
ARO:3003317	Salmonella serovars parE conferring resistance to fluoroquinolones	Point mutation in Salmonella serovars parE resulting in fluoroquinolones resistance.	fluoroquinolone resistant parE	fluoroquinolone antibiotic	fluoroquinolone	antibiotic target alteration	726	636	724	738	718	756	814	870	732	6714	87
ARO:3003319	Staphylococcus aureus mprF with mutation conferring resistance to daptomycin	Point mutations that occur within Staphylococcus aureus mprF gene resulting in resistance to daptomycin.	daptomycin resistant mprF	peptide antibiotic	peptide	antibiotic target alteration	3030	2402	2602	2640	2852	3160	2512	2800	2728	24726	14
ARO:3003323	Staphylococcus aureus pgsA mutations conferring resistance to daptomycin	Point mutations that occur within Staphylococcus aureus pgsA gene resulting in resistance to daptomycin.	daptomycin resistant pgsA	peptide antibiotic	peptide	antibiotic target alteration	3328	3084	3452	3240	3342	3428	3610	3716	3076	30276	336
ARO:3003324	Bacillus subtilis mprF	MprF is a integral membrane protein that modifies the negatively-charged phosphatidylglycerol on the membrane surface. This confers resistance to cationic peptides that disrupt the cell membrane, including defensins. Additionally, large-scale mutations causing loss of function of the gene result in increased susceptibility to daptomycin.	defensin resistant mprF	peptide antibiotic	peptide	antibiotic target alteration	296	192	286	310	278	268	286	394	302	2612	20
ARO:3003326	Mycobacterium tuberculosis embB mutant conferring resistance to ethambutol	Point mutations that occur within Mycobacterium tuberculosis embB gene resulting in resistance to ethambutol.	ethambutol resistant embB	polyamine antibiotic	polyamine	antibiotic target alteration	192	118	148	144	198	144	112	144	142	1342	15
ARO:3003327	Mycobacterium tuberculosis embC mutant conferring resistance to ethambutol	Point mutations in Mycobacterium tuberculosis embC that result in lower affinity between ethambutol and EmbC, resulting in resistance.	ethambutol resistant embC	polyamine antibiotic	polyamine	antibiotic target alteration	394	428	400	492	534	542	434	474	436	4134	13
ARO:3003357	Clostridioides difficile EF-Tu mutants conferring resistance to elfamycin	Sequence variants of Clostridioides difficile elongation factor Tu that confer resistance to elfamycin antibiotics.	elfamycin resistant EF-Tu	elfamycin antibiotic	elfamycin	antibiotic target alteration	344	316	312	330	302	320	412	356	286	2978	65
ARO:3003359	Streptomyces cinnamoneus EF-Tu mutants conferring resistance to elfamycin	Sequence variants of Streptomyces cinnamoneus elongation factor Tu that confer resistance to elfamycin antibiotics.	elfamycin resistant EF-Tu	elfamycin antibiotic	elfamycin	antibiotic target alteration	7130	6492	6784	6814	7106	7782	6496	7494	6970	63068	157
ARO:3003361	Planobispora rosea EF-Tu mutants conferring resistance to inhibitor GE2270A	Sequence variants of Planobispora rosea elongation factor Tu that confer resistance to inhibitor GE2270A.	elfamycin resistant EF-Tu	elfamycin antibiotic	elfamycin	antibiotic target alteration	4466	3892	4266	4066	4176	4840	3846	4434	4056	38042	101
ARO:3003368	Escherichia coli EF-Tu mutants conferring resistance to kirromycin	Sequence variants of Escherichia coli elongation factor Tu that confer resistance to kirromycin.	elfamycin resistant EF-Tu	elfamycin antibiotic	elfamycin	antibiotic target alteration	6512	5856	6336	6770	6570	7018	7166	8184	7198	61610	531
ARO:3003369	Escherichia coli EF-Tu mutants conferring resistance to Pulvomycin	Sequence variants of Escherichia coli elongation factor Tu that confer resistance to Pulvomycin.	elfamycin resistant EF-Tu	elfamycin antibiotic	elfamycin	antibiotic target alteration	348	304	288	224	252	204	472	414	502	3008	5
ARO:3003373	Klebsiella pneumoniae acrR with mutation conferring multidrug antibiotic resistance	AcrR is a repressor of the AcrAB-TolC multidrug efflux complex. AcrR mutations result in high level antibiotic resistance.	resistance-nodulation-cell division (RND) antibiotic efflux pump	cephalosporin;disinfecting agents and antiseptics;fluoroquinolone antibiotic;glycylcycline;penam;phenicol antibiotic;rifamycin antibiotic;tetracycline antibiotic	Multidrug	antibiotic efflux;antibiotic target alteration	110	116	126	214	194	226	180	194	196	1556	18
ARO:3003374	Enterobacter aerogenes acrR with mutation conferring multidrug antibiotic resistance	AcrR is a repressor of the AcrAB-TolC multidrug efflux complex. AcrR mutations result in high level antibiotic resistance.	resistance-nodulation-cell division (RND) antibiotic efflux pump	cephalosporin;disinfecting agents and antiseptics;fluoroquinolone antibiotic;glycylcycline;penam;phenicol antibiotic;rifamycin antibiotic;tetracycline antibiotic	Multidrug	antibiotic efflux;antibiotic target alteration	146	172	150	396	400	406	256	312	270	2508	16
ARO:3003378	Escherichia coli AcrAB-TolC with MarR mutations conferring resistance to ciprofloxacin and tetracycline	MarR is a repressor of the mar operon marRAB, thus regulating the expression of marA, the activator of multidrug efflux pump AcrAB.	resistance-nodulation-cell division (RND) antibiotic efflux pump	cephalosporin;disinfecting agents and antiseptics;fluoroquinolone antibiotic;glycylcycline;penam;phenicol antibiotic;rifamycin antibiotic;tetracycline antibiotic	Multidrug	antibiotic efflux;antibiotic target alteration	2888	2454	2578	2728	2976	3114	2744	3042	2844	25368	63
ARO:3003379	Salmonella enterica ramR mutants	RamR is a repressor that regulates RamA expression. Mutations lead to the upregulation of AcrAB, which is positively regulated by RamA.	resistance-nodulation-cell division (RND) antibiotic efflux pump	cephalosporin;disinfecting agents and antiseptics;fluoroquinolone antibiotic;glycylcycline;penam;phenicol antibiotic;rifamycin antibiotic;tetracycline antibiotic	Multidrug	antibiotic efflux;antibiotic target alteration	712	790	806	738	884	960	798	1162	884	7734	26
ARO:3003380	Klebsiella pneumoniae ramR mutants	RamR is a repressor that regulates RamA expression. Mutations lead to the upregulation of AcrAB, which is positively regulated by RamA.	resistance-nodulation-cell division (RND) antibiotic efflux pump	cephalosporin;disinfecting agents and antiseptics;fluoroquinolone antibiotic;glycylcycline;penam;phenicol antibiotic;rifamycin antibiotic;tetracycline antibiotic	Multidrug	antibiotic efflux;antibiotic target alteration	2132	1846	2040	1906	2228	2376	1882	2290	2208	18908	59
ARO:3003381	Escherichia coli soxR with mutation conferring antibiotic resistance	SoxR is a sensory protein that upregulates soxS expression in the presence of redox-cycling drugs. This stress response leads to the expression many multidrug efflux pumps.	ATP-binding cassette (ABC) antibiotic efflux pump;major facilitator superfamily (MFS) antibiotic efflux pump;resistance-nodulation-cell division (RND) antibiotic efflux pump	cephalosporin;disinfecting agents and antiseptics;fluoroquinolone antibiotic;glycylcycline;penam;phenicol antibiotic;rifamycin antibiotic;tetracycline antibiotic	Multidrug	antibiotic efflux;antibiotic target alteration	392	330	370	466	440	520	324	422	366	3630	21
ARO:3003382	Salmonella enterica soxR with mutation conferring antibiotic resistance	SoxR is a sensory protein that upregulates soxS expression in the presence of redox-cycling drugs. This stress response leads to the expression of many multidrug efflux pumps.	ATP-binding cassette (ABC) antibiotic efflux pump;major facilitator superfamily (MFS) antibiotic efflux pump;resistance-nodulation-cell division (RND) antibiotic efflux pump	cephalosporin;disinfecting agents and antiseptics;fluoroquinolone antibiotic;glycylcycline;penam;phenicol antibiotic;rifamycin antibiotic;tetracycline antibiotic	Multidrug	antibiotic efflux;antibiotic target alteration	254	198	256	276	282	326	208	270	294	2364	8
ARO:3003383	Salmonella serovars soxS with mutation conferring antibiotic resistance	SoxS is a global regulator that up-regulates the expression of AcrAB efflux genes. It also reduces OmpF expression to decrease cell membrane permeability.	ATP-binding cassette (ABC) antibiotic efflux pump;General Bacterial Porin with reduced permeability to beta-lactams;major facilitator superfamily (MFS) antibiotic efflux pump;resistance-nodulation-cell division (RND) antibiotic efflux pump	carbapenem;cephalosporin;cephamycin;disinfecting agents and antiseptics;fluoroquinolone antibiotic;glycylcycline;monobactam;penam;penem;phenicol antibiotic;rifamycin antibiotic;tetracycline antibiotic	Multidrug	antibiotic efflux;antibiotic target alteration;reduced permeability to antibiotic	202	162	156	266	238	264	118	182	166	1754	15
ARO:3003386	Escherichia coli folP with mutation conferring resistance to sulfonamides	Point mutations in Escherichia coli dihydropteroate synthase folP prevent sulfonamide antibiotics from inhibiting its role in folate synthesis, thus conferring sulfonamide resistance.	sulfonamide resistant dihydropteroate synthase folP	sulfonamide antibiotic;sulfone antibiotic	Multidrug	antibiotic target alteration	1480	1410	1484	1340	1192	1318	1110	1112	946	11392	109
ARO:3003387	Streptococcus pyogenes folP with mutation conferring resistance to sulfonamides	Point mutations in Streptococcus pyogenes dihydropteroate synthase folP prevent sulfonamide antibiotics from inhibiting its role in folate synthesis, thus conferring sulfonamide resistance.	sulfonamide resistant dihydropteroate synthase folP	sulfonamide antibiotic;sulfone antibiotic	Multidrug	antibiotic target alteration	798	748	842	988	1040	1162	1032	1246	1008	8864	33
ARO:3003389	Mycobacterium leprae folP with mutation conferring resistance to dapsone	Dapsone inhibits bacterial synthesis of dihydrofolic acid by competing with with para-aminobenzoate for the active site of dihydropteroate synthetase. Point mutation within the Mycobacterium leprae folP gene results in lowered affinity of dapsone for folP.	dapsone resistant dihydropteroate synthase folP	sulfonamide antibiotic;sulfone antibiotic	Multidrug	antibiotic target alteration	3818	3174	3200	3634	3714	4140	3496	3904	3718	32798	98
ARO:3003392	Mycobacterium tuberculosis katG mutations conferring resistance to isoniazid	katG is a catalase-peroxidase that catalyzes the activation of isoniazid. Isoniazid inhibits mycolic acid synthesis, which prevents cell wall synthesis in mycobacteria. Mutations in katG results in inability to activate isoniazid. Over 280 different mutations have been documented in PubMed for katG, with mutations to Ser315 being the most prevalent.	isoniazid resistant katG	isoniazid-like antibiotic	isoniazid-like	antibiotic target alteration	9912	9070	9408	9602	9914	10344	8914	9830	9176	86170	1017
ARO:3003393	Mycobacterium tuberculosis inhA mutations conferring resistance to isoniazid	inhA is a enoyl-acyl carrier reductase used in lipid metabolism and farry acid biosynthesis. It is inhibited by isoniazid. mutations in the promoter region or multiple copies of the inhA shows marked resistance to isoniazid mediated inhibition of mycolic acid biosynthesis.	isoniazid resistant inhA	disinfecting agents and antiseptics;isoniazid-like antibiotic	Multidrug	antibiotic target alteration	3588	3228	3122	3586	3660	4046	3254	3822	3514	31820	71
ARO:3003394	Mycobacterium tuberculosis pncA mutations conferring resistance to pyrazinamide	pncA is a pyrazinamidase/nicotinamidase. It catalyzes the activation of pyrazinamide. Some mutation within pncA are associated with loss of enzyme activity, resulting in pyrazinamide resistance.	Pyrazinamide resistant pncA	pyrazine antibiotic	pyrazine	antibiotic target alteration	2916	2690	2700	2404	2556	2802	2576	2666	2380	23690	117
ARO:3003395	Mycobacterium tuberculosis rpsL mutations conferring resistance to Streptomycin	Ribosomal protein S12 stabilizes the highly conserved pseudoknot structure formed by 16S rRNA. Amino acid substitutions in RpsL affect the higher-order structure of 16S rRNA and confer streptomycin resistance by disrupting interactions between 16S rRNA and streptomycin.	antibiotic-resistant rpsL	aminoglycoside antibiotic	aminoglycoside	antibiotic target alteration	2674	2370	2474	2364	2410	2632	2400	2644	2564	22532	230
ARO:3003438	Enterococcus faecium EF-Tu mutants conferring resistance to GE2270A	Sequence variants of Enterococcus faecium elongation factor Tu that confer resistance to GE2270A.	elfamycin resistant EF-Tu	elfamycin antibiotic	elfamycin	antibiotic target alteration	4080	3568	4124	3356	3518	3514	3880	4058	3672	33770	303
ARO:3003440	mecB	A foreign PBP2 acquired by lateral gene transfer that able to perform peptidoglycan synthesis in the presence of beta-lactams.	methicillin resistant PBP2	carbapenem;cephalosporin;cephamycin;monobactam;penam	Multidrug	antibiotic target replacement	3600	3180	3466	3606	3522	3690	3058	3272	3202	30596	129
ARO:3003441	cfrA	CfrA is a chloramphenicol-florfenicol resistance gene and methyltransferase enzyme. Methylation of position 8 of A2503 in 23S rRNA confers resistance to chloramphenicol antibiotics first identified by Schwarz 2000 as cfr from Mammaliicoccus sciuri. Additional Oxazolidinone resistance mediated by the cfr gene in a human isolated was first reported from Colombia in linezolid- and methicillin-resist…	Cfr 23S ribosomal RNA methyltransferase	lincosamide antibiotic;oxazolidinone antibiotic;phenicol antibiotic;pleuromutilin antibiotic;streptogramin A antibiotic;streptogramin antibiotic	Multidrug	antibiotic target alteration	156	116	152	164	142	136	252	282	258	1658	28
ARO:3003445	Mycobacterium tuberculosis tlyA mutations conferring resistance to aminoglycosides	Specific mutations that arise in Mycobacterium tuberculosis tlyA resulting in aminoglycosides resistance.	Antibiotic resistant tlyA	aminoglycoside antibiotic	aminoglycoside	antibiotic target alteration	4646	4318	4588	4270	4684	4844	4534	5238	4726	41848	279
ARO:3003448	Mycobacterium tuberculosis iniA mutant conferring resistance to ethambutol	Specific mutations in Mycobacterium tuberculosis iniA resulting in resistance to ethambutol.	Ethambutol resistant iniA	polyamine antibiotic	polyamine	antibiotic efflux;antibiotic target alteration	704	682	582	738	684	766	606	736	628	6126	31
ARO:3003451	Mycobacterium tuberculosis iniC mutant conferring resistance to ethambutol	Specific mutations that occurs on Mycobacterium tuberculosis iniC causing it to be ethambutol resistant.	Ethambutol resistant iniC	polyamine antibiotic	polyamine	antibiotic efflux;antibiotic target alteration	812	616	628	720	776	900	620	668	702	6442	46
ARO:3003453	Mycobacterium tuberculosis embA mutant conferring resistance to ethambutol	Specific mutations that occurs on Mycobacterium tuberculosis embA leading to the lowered affinity of ethambutol to embA.	ethambutol resistant embA	polyamine antibiotic	polyamine	antibiotic target alteration	44	64	38	10	26	34	18	34	28	296	9
ARO:3003455	Mycobacterium tuberculosis embR mutant conferring resistance to ethambutol	Point mutation in the M.tuberculosis embR results in increased resistance to ethambutol.	ethambutol resistant embR	polyamine antibiotic	polyamine	antibiotic target alteration	5980	5242	5348	5628	5868	7054	4902	6080	5810	51912	122
ARO:3003458	Mycobacterium tuberculosis ethA with mutation conferring resistance to ethionamide	Specific mutations that occurs on Mycobacterium tuberculosis ethA causing it to be ethionamide resistant.	ethionamide resistant ethA	isoniazid-like antibiotic;thioamide antibiotic	Multidrug	antibiotic target alteration	8950	7714	8204	10258	10850	11334	9792	11356	10104	88562	518
ARO:3003459	Mycobacterium tuberculosis gyrB mutant conferring resistance to fluoroquinolones	Point mutation in Mycobacterium tuberculosis gyrB resulting in fluoroquinolone resistance.	fluoroquinolone resistant gyrB	aminocoumarin antibiotic;fluoroquinolone antibiotic	Multidrug	antibiotic target alteration	4914	4448	4772	4704	5112	5722	4462	5386	4868	44388	149
ARO:3003461	Mycobacterium tuberculosis ndh with mutation conferring resistance to isoniazid	Point mutations in the Mycobacterium tuberculosis ndh gene shown clinically to confer resistance to isoniazid.	antibiotic resistant ndh	isoniazid-like antibiotic	isoniazid-like	antibiotic target alteration	2158	2064	2336	1718	1826	1832	2234	2068	1722	17958	211
ARO:3003463	Mycobacterium tuberculosis kasA mutant conferring resistance to isoniazid	Specific mutations on the Mycobacterium tuberculosis kasA gene resulting in lowered affinity of isoniazid, resulting in resistance.	antibiotic resistant kasA	disinfecting agents and antiseptics;isoniazid-like antibiotic	Multidrug	antibiotic target alteration	25258	22984	24296	24548	25976	27358	26130	29434	26308	232292	904
ARO:3003470	Mycobacterium tuberculosis gidB mutation conferring resistance to streptomycin	Specific mutations that occurs on Mycobacterium tuberculosis gidB causing it to be streptomycin resistant.	antibiotic resistant gidB	aminoglycoside antibiotic	aminoglycoside	antibiotic target alteration	4332	3806	3904	4350	4470	4942	4368	5236	4720	40128	194
ARO:3003479	tetR	TetR is the repressor of the tetracycline resistance element; its N-terminal region forms a helix-turn-helix structure and binds DNA. Binding of tetracycline to TetR reduces the repressor affinity for the tetracycline resistance gene (tetA) promoter operator sites. Mutations arise within tetR results in lower affinity for tetracyclin.	major facilitator superfamily (MFS) antibiotic efflux pump	tetracycline antibiotic	tetracycline	antibiotic efflux;antibiotic target alteration	3516	3028	3044	2746	2804	3308	2816	3044	2876	27182	105
ARO:3003511	Escherichia coli soxS with mutation conferring antibiotic resistance	SoxS is a global regulator that up-regulates the expression of AcrAB efflux genes. It also reduces OmpF expression to decrease cell membrane permeability.	ATP-binding cassette (ABC) antibiotic efflux pump;General Bacterial Porin with reduced permeability to beta-lactams;major facilitator superfamily (MFS) antibiotic efflux pump;resistance-nodulation-cell division (RND) antibiotic efflux pump	carbapenem;cephalosporin;cephamycin;disinfecting agents and antiseptics;fluoroquinolone antibiotic;glycylcycline;monobactam;penam;penem;phenicol antibiotic;rifamycin antibiotic;tetracycline antibiotic	Multidrug	antibiotic efflux;antibiotic target alteration;reduced permeability to antibiotic	158	176	204	164	150	242	228	314	204	1840	12
ARO:3003548	mdtN	Multidrug resistance efflux pump. Could be involved in resistance to puromycin, acriflavine and tetraphenylarsonium chloride.	major facilitator superfamily (MFS) antibiotic efflux pump	disinfecting agents and antiseptics;nucleoside antibiotic	Multidrug	antibiotic efflux	620	590	658	738	860	760	552	614	548	5940	141
ARO:3003549	mdtO	Multidrug resistance efflux pump. Could be involved in resistance to puromycin, acriflavine and tetraphenylarsonium chloride.	major facilitator superfamily (MFS) antibiotic efflux pump	disinfecting agents and antiseptics;nucleoside antibiotic	Multidrug	antibiotic efflux	24	2	4	20	38	46	2	8	16	160	5
ARO:3003550	mdtP	Multidrug resistance efflux pump. Could be involved in resistance to puromycin, acriflavine and tetraphenylarsonium chloride.	major facilitator superfamily (MFS) antibiotic efflux pump	disinfecting agents and antiseptics;nucleoside antibiotic	Multidrug	antibiotic efflux	90	78	72	430	446	422	230	350	294	2412	19
ARO:3003551	emeA	A multidrug efflux pump from Enterococcus faecalis. There exist efflux activity of several antimicrobial agents such as DAPI, Hoechst 33342 and acriflavine. Efflux of DAPI via EmeA was strongly inhibited by reserpine.	multidrug and toxic compound extrusion (MATE) transporter	disinfecting agents and antiseptics	MDR	antibiotic efflux	82	106	86	146	142	112	92	108	62	936	12
ARO:3003553	CepS	CEPS is a typical class C cephalosporinase found in Aeromonas sobria, first isolated from strain 163a.	CepS beta-lactamase	cephalosporin	cephalosporin	antibiotic inactivation	848	824	830	808	826	860	720	808	834	7358	3
ARO:3003556	SLB-1	This enzyme breaks the beta-lactam antibiotic ring open and deactivates the molecule's antibacterial properties.	SHW beta-lactamase	cephalosporin;penam	Multidrug	antibiotic inactivation	0	2	0	8	2	2	0	0	2	16	1
ARO:3003558	y56 beta-lactamase	Class A beta-lactamase found in Yersinia enterocolitica biovar 1A.	BlaA beta-lactamase	cephalosporin;penam;penem	Multidrug	antibiotic inactivation	0	0	2	2	0	0	4	6	8	22	2
ARO:3003559	cepA	A beta-lactamase found in Bacteroides fragilis producing either low or high levels of the endogenous cephalosporinase activity.	CepA beta-lactamase	cephalosporin	cephalosporin	antibiotic inactivation	0	0	0	2	0	0	2	0	0	4	1
ARO:3003564	EXO-1	Class A beta-lactamase found in Streptomyces albus G.	EXO beta-lactamase	penam	penam	antibiotic inactivation	1490	1124	1264	1446	1414	1630	1280	1612	1514	12774	5
ARO:3003565	R39	Class A beta-lactamase found in Actinomadura R39.	R39 beta-lactamase	penam	penam	antibiotic inactivation	6	6	10	4	18	14	0	6	10	74	2
ARO:3003573	LpxA	The LpxA gene is widely known to be involved in the biosynthesis of lipid A in Gram-negative bacteria and mutations to this gene may cause resistance to antimicrobial peptides that target the outer membrane.	Acinetobacter mutant Lpx gene conferring resistance to colistin	peptide antibiotic	peptide	antibiotic target alteration	1536	1246	1480	1582	1604	1520	1606	1716	1590	13880	124
ARO:3003574	LpxC	The LpxC gene is widely known to be involved in the biosynthesis of lipid A in Gram-negative bacteria and mutations to this gene may cause resistance to antimicrobial peptides that target the outer membrane.	Acinetobacter mutant Lpx gene conferring resistance to colistin	peptide antibiotic	peptide	antibiotic target alteration	3566	3366	3542	3646	3626	3488	4298	4422	3878	33832	342
ARO:3003576	eptA	PmrC mediates the modification of Lipid A by the addition of 4-amino-4-deoxy-L-arabinose (L-Ara4N) and phosphoethanolamine, resulting in a less negative cell membrane and decreased binding of polymyxin B.	pmr phosphoethanolamine transferase	peptide antibiotic	peptide	antibiotic target alteration	32	58	64	116	102	142	238	206	172	1130	13
ARO:3003577	ugd	PmrE is required for the synthesis and transfer of 4-amino-4-deoxy-L-arabinose (Ara4N) to Lipid A, which allows gram-negative bacteria to resist the antimicrobial activity of cationic antimicrobial peptides and antibiotics such as polymyxin.	pmr phosphoethanolamine transferase	peptide antibiotic	peptide	antibiotic target alteration	4416	3958	3994	4320	4398	4910	3912	4542	4282	38732	133
ARO:3003578	PmrF	PmrF is required for the synthesis and transfer of 4-amino-4-deoxy-L-arabinose (Ara4N) to Lipid A, which allows gram-negative bacteria to resist the antimicrobial activity of cationic antimicrobial peptides and antibiotics such as polymyxin. pmrF corresponds to 1 locus in Pseudomonas aeruginosa PAO1 and 1 locus in Pseudomonas aeruginosa LESB58.	pmr phosphoethanolamine transferase	peptide antibiotic	peptide	antibiotic target alteration	9782	9190	10396	8044	8078	8330	10536	10576	9052	83984	592
ARO:3003582	basR	Response regulator for Lipid A modification genes; two-component system involved in polymyxin resistance that senses high extracellular Fe(2+).	pmr phosphoethanolamine transferase	peptide antibiotic	peptide	antibiotic efflux;antibiotic target alteration	8348	7424	8272	9500	9678	10658	10224	10898	9658	84660	744
ARO:3003583	basS	Histidine protein kinase sensor Lipid A modification gene; part of a two-component system involved in polymyxin resistance that senses high extracellular Fe(2+).	pmr phosphoethanolamine transferase	peptide antibiotic	peptide	antibiotic efflux;antibiotic target alteration	22392	20176	22164	20024	19978	21492	22656	24310	21126	194318	948
ARO:3003585	Klebsiella mutant PhoP conferring antibiotic resistance to colistin	A mutant phoP activates pmrHFIJKLM expression responsible for L-aminoarabinose synthesis and polymyxin resistance, by way of alteration of negative charge.	ATP-binding cassette (ABC) antibiotic efflux pump;pmr phosphoethanolamine transferase;transmembrane protein conferring colistin resistance	macrolide antibiotic;peptide antibiotic	Multidrug	antibiotic efflux;antibiotic target alteration;resistance by absence	3170	2844	3072	3022	2944	3178	3450	3806	3032	28518	274
ARO:3003600	OXA-444	Assigned by Lahey's list of beta-lactamases, no accessions or other information available.	OXA beta-lactamase;OXA-60-like beta-lactamase	carbapenem;penam	Multidrug	antibiotic inactivation	0	2	4	6	0	2	4	6	6	30	1
ARO:3003610	OXA-454	Assigned by Lahey's list of beta-lactamases, no accessions or other information available.	OXA beta-lactamase;OXA-10-like beta-lactamase	cephalosporin;penam	Multidrug	antibiotic inactivation	2	2	2	10	14	14	46	58	24	172	1
ARO:3003620	OXA-464	Assigned by Lahey's list of beta-lactamases, no accessions or other information available.	OXA beta-lactamase	penam	penam	antibiotic inactivation	0	2	6	0	0	2	0	0	0	10	1
ARO:3003640	OXA-483	Assigned by Lahey's list of beta-lactamases, no accessions or other information available.	OXA beta-lactamase;OXA-23-like beta-lactamase	carbapenem;penam	Multidrug	antibiotic inactivation	8	0	10	2	0	0	8	4	2	34	1
ARO:3003655	ACT-38	A class C beta-lactamase from Citrobacter freundii.	ACT beta-lactamase	carbapenem;cephalosporin;cephamycin;penam	Multidrug	antibiotic inactivation	12	22	28	42	16	18	8	8	28	182	3
ARO:3003665	NmcR	NmcR is a homolog of the LysR regulator found in Enterobacter cloacae that contribute to the regulation of NmcA beta-lactamase.	NmcA beta-lactamase	carbapenem;cephalosporin;cephamycin;penam	Multidrug	antibiotic inactivation	6902	6256	6796	7928	7866	8914	7228	8934	8052	68876	218
ARO:3003670	PEDO-1	PEDO-1 is a subclass B3 metallo-beta lactamase isolated from Pedobacter roseus exhibiting resistance to carbapenems.	subclass B3 PEDO beta-lactamase	carbapenem	carbapenem	antibiotic inactivation	190	156	238	202	170	174	150	156	170	1606	15
ARO:3003677	AAC(6')-Iaj	AAC(6')-Iaj is a functional acetyltransferase that modifies the amino groups at the 6' positions of aminoglycosides and contributes to aminoglycoside resistance of P. aeruginosa.	AAC(6')	aminoglycoside antibiotic	aminoglycoside	antibiotic inactivation	4	4	0	10	2	2	0	2	0	24	1
ARO:3003679	TriA	TriA is a membrane protein that is fused to TriB and both are required for the triclosan efflux pump function of TriABC-OpmH in P. aeruginosa.	resistance-nodulation-cell division (RND) antibiotic efflux pump	disinfecting agents and antiseptics	Triclosan	antibiotic efflux	1242	1090	1178	1212	1148	1080	848	1224	858	9880	87
ARO:3003680	TriB	TriB is a membrane protein that is fused to TriA and both are required for the triclosan efflux pump function of TriABC-OpmH in P. aeruginosa.	resistance-nodulation-cell division (RND) antibiotic efflux pump	disinfecting agents and antiseptics	Triclosan	antibiotic efflux	390	312	382	356	358	444	394	366	326	3328	23
ARO:3003681	TriC	TriC is a resistance nodulation cell division (RND) transporter that is a part of TriABC-OpmH, a triclosan-specific efflux protein.	resistance-nodulation-cell division (RND) antibiotic efflux pump	disinfecting agents and antiseptics	Triclosan	antibiotic efflux	1064	972	988	1014	1032	1124	1192	1188	1006	9580	199
ARO:3003682	OpmH	OpmH is an outer membrane efflux protein required for triclosan-specific efflux pump function.	resistance-nodulation-cell division (RND) antibiotic efflux pump	disinfecting agents and antiseptics	Triclosan	antibiotic efflux	354	342	428	1012	992	950	812	1028	802	6720	49
ARO:3003684	Pseudomonas aeruginosa gyrA conferring resistance to fluoroquinolones	Point mutation of Pseudomonas aeruginosa gyrA resulted in the lowered affinity between fluoroquinolones and gyrA. Thus, conferring resistance.	fluoroquinolone resistant gyrA	fluoroquinolone antibiotic;nybomycin-like antibiotic	Multidrug	antibiotic target alteration	426	424	438	502	538	488	686	698	512	4712	103
ARO:3003685	Pseudomonas aeruginosa parE conferring resistance to fluoroquinolones	Point mutation in Pseudomonas aeruginosa parE resulting in sensitivity to fluoroquinolones (ciprofloxacin). In combination with a gyrase mutation (gyrA or gyrB), it confers a high level of resistance to ciprofloxacin.	fluoroquinolone resistant parE	fluoroquinolone antibiotic	fluoroquinolone	antibiotic target alteration	660	814	638	1216	1028	958	772	832	662	7580	116
ARO:3003686	Pseudomonas aeruginosa oprD with mutation conferring resistance to imipenem	oprD is an outer membrane porin which facilitates the uptake of basic amino acids and imipenem in Pseudomonas aeruginosa.	Outer Membrane Porin (Opr)	carbapenem;cephalosporin;cephamycin;monobactam;penam;penem	Multidrug	reduced permeability to antibiotic	10	8	12	6	2	0	4	0	0	42	3
ARO:3003688	PvrR	PvrR is a response regulator that controls the conversion between antibiotic-resistant and antibiotic-susceptible forms of Pseudomonas aeruginosa biofilms through porin deletion/gene absence.	phenotypic variant regulator	aminoglycoside antibiotic;penam;tetracycline antibiotic	Multidrug	resistance by absence	20150	18322	19698	18396	17306	18966	18924	21114	17434	170310	1013
ARO:3003692	MexJ	MexJ is the membrane fusion protein of the MexJK multidrug efflux protein.	resistance-nodulation-cell division (RND) antibiotic efflux pump	disinfecting agents and antiseptics;macrolide antibiotic;tetracycline antibiotic	Multidrug	antibiotic efflux	1028	988	1002	796	766	856	1130	1178	874	8618	51
ARO:3003693	MexK	MexK is the inner membrane resistance-nodulation-cell division (RND) transporter in the MexJK multidrug efflux protein.	resistance-nodulation-cell division (RND) antibiotic efflux pump	disinfecting agents and antiseptics;macrolide antibiotic;tetracycline antibiotic	Multidrug	antibiotic efflux	3150	2910	3420	3546	3488	3358	3810	4226	3330	31238	401
ARO:3003698	mexP	MexP is the membrane fusion protein of the MexPQ-OpmE multidrug efflux complex.	resistance-nodulation-cell division (RND) antibiotic efflux pump	carbapenem;diaminopyrimidine antibiotic;disinfecting agents and antiseptics;macrolide antibiotic;phenicol antibiotic;tetracycline antibiotic	Multidrug	antibiotic efflux	172	168	194	224	282	298	170	186	182	1876	46
ARO:3003699	mexQ	MexQ is the inner membrane transporter of the multidrug efflux pump MexPQ-OpmE.	resistance-nodulation-cell division (RND) antibiotic efflux pump	carbapenem;diaminopyrimidine antibiotic;disinfecting agents and antiseptics;macrolide antibiotic;phenicol antibiotic;tetracycline antibiotic	Multidrug	antibiotic efflux	1938	1952	1934	1304	1294	1252	1820	1742	1402	14638	242
ARO:3003700	opmE	opmE is an outer membrane factor protein that is part of the multidrug efflux pump MexPQ-OpmE.	resistance-nodulation-cell division (RND) antibiotic efflux pump	carbapenem;diaminopyrimidine antibiotic;disinfecting agents and antiseptics;macrolide antibiotic;phenicol antibiotic;tetracycline antibiotic	Multidrug	antibiotic efflux	476	468	474	836	812	832	490	536	496	5420	80
ARO:3003702	Pseudomonas aeruginosa gyrA and parC conferring resistance to fluoroquinolones	Point mutation in Pseudomonas aeruginosa parC resulting in fluoroquinolone resistance also requiring a gyrA mutation.	fluoroquinolone resistant parC	fluoroquinolone antibiotic	fluoroquinolone	antibiotic target alteration	816	812	810	708	680	802	624	718	640	6610	105
ARO:3003704	mexM	mexM is the membrane fusion protein of the MexMN-OprM multidrug efflux complex.	resistance-nodulation-cell division (RND) antibiotic efflux pump	phenicol antibiotic	phenicol	antibiotic efflux	1412	1094	1278	1040	1098	1144	1026	1182	926	10200	75
ARO:3003705	mexN	MexN is the inner membrane transporter of the MexMN-OprM multidrug efflux complex.	resistance-nodulation-cell division (RND) antibiotic efflux pump	phenicol antibiotic	phenicol	antibiotic efflux	4480	4112	4520	4520	4480	4466	4688	5108	3742	40116	674
ARO:3003709	MexZ	MexZ is a transcriptional regulator that downregulates the mexXY multidrug transporter operon, which confers to aminoglycoside resistance on Pseudomonas aeruginosa.	resistance-nodulation-cell division (RND) antibiotic efflux pump	aminoglycoside antibiotic;carbapenem;cephalosporin;cephamycin;disinfecting agents and antiseptics;fluoroquinolone antibiotic;macrolide antibiotic;penam;phenicol antibiotic;tetracycline antibiotic	Multidrug	antibiotic efflux	2196	2110	2250	1954	2070	2272	1988	2224	2016	19080	50
ARO:3003710	MexL	MexL is a specific repressor of mexJK transcription and autoregulates its own expression.	resistance-nodulation-cell division (RND) antibiotic efflux pump	disinfecting agents and antiseptics;macrolide antibiotic;tetracycline antibiotic	Multidrug	antibiotic efflux	1888	1690	1850	1784	1750	2084	1664	1958	1772	16440	87
ARO:3003714	PEDO-2	PEDO-2 is a subclass B3 metallo-beta lactamase isolated from Pedobacter borealis exhibiting carbapenem resistance.	subclass B3 PEDO beta-lactamase	carbapenem	carbapenem	antibiotic inactivation	182	174	184	158	192	172	144	182	154	1542	8
ARO:3003715	PEDO-3	PEDO-3 is a class B1 metallo-beta lactamase isolated from Pedobacter kyungheensis exhibiting resistance to carbapenems.	subclass B1 PEDO beta-lactamase	carbapenem	carbapenem	antibiotic inactivation	32	52	62	32	52	52	52	32	22	388	6
ARO:3003716	CPS-1	CPS-1 is a subclass B3 metallo-beta lactamase isolated from Chyseobacterium piscium exhibiting carbapenem resistance.	CPS beta-lactamase	carbapenem	carbapenem	antibiotic inactivation	2	14	2	10	12	16	12	8	6	82	2
ARO:3003718	MSI-1	MSI-1 is a subclass B3 metallo-beta lactamase isolated from Massilia oculi conferring resistance to carbapenems.	MSI beta-lactamase	carbapenem	carbapenem	antibiotic inactivation	1026	888	984	1394	1232	1604	1242	1522	1334	11226	40
ARO:3003720	SPG-1	SPG-1 is a subclass B3 metallo-beta lactamase isolated from Sphingomonas sp.	SPG beta-lactamase	carbapenem	carbapenem	antibiotic inactivation	306	246	312	264	214	258	264	254	184	2302	31
ARO:3003723	vanI	VanI is a D-Ala-D-Lac ligase that reduces vancomycin binding affinity, helping to confer vancomycin resistance as part of the VanI resistance gene cluster in Desulfitobacterium spp. and Desulfosporosinus spp.	Van ligase;glycopeptide resistance gene cluster	glycopeptide antibiotic	glycopeptide	antibiotic target alteration	470	384	418	438	484	484	464	554	432	4128	32
ARO:3003724	vanW gene in vanI cluster	Also known as vanWI, is a vanW variant found in the vanI gene cluster.	glycopeptide resistance gene cluster;vanW	glycopeptide antibiotic	glycopeptide	antibiotic target alteration	364	378	442	398	504	486	620	712	586	4490	40
ARO:3003725	vanX gene in vanI cluster	Also known as vanXI, is a vanX variant found in the vanI glycopeptide resistance gene cluster. It is a D-Ala-D-Ala dipeptidase.	glycopeptide resistance gene cluster;vanX	glycopeptide antibiotic	glycopeptide	antibiotic target alteration	874	742	706	760	764	902	692	824	732	6996	13
ARO:3003727	vanK gene in vanI cluster	Also known as vanKI, is a peptidoglycan bridge formation protein also known as FemAB that is part of the vanI glycopeptide resistance gene cluster.	glycopeptide resistance gene cluster;vanK	glycopeptide antibiotic	glycopeptide	antibiotic target alteration	3820	3294	3422	3662	3924	4222	3596	3860	3682	33482	26
ARO:3003728	vanR gene in vanI cluster	Also known as vanRI, is the regulatory transcriptional activator in the vanSR regulator within the vanI glycopeptide resistance gene cluster.	glycopeptide resistance gene cluster;vanR	glycopeptide antibiotic	glycopeptide	antibiotic target alteration	9040	8030	9252	7494	7374	8002	8856	9032	8158	75238	404
ARO:3003729	Staphylococcus aureus ileS with mutation conferring resistance to mupirocin	Point mutations to the isoleucyl-tRNA synthetase (ileS) in Staphylococcus aureus that confer resistance to mupirocin.	antibiotic-resistant isoleucyl-tRNA synthetase (ileS)	mupirocin-like antibiotic	mupirocin-like	antibiotic target alteration	10722	9962	10872	10540	10308	10754	10894	12050	10254	96356	1297
ARO:3003730	Bifidobacterium bifidum ileS conferring resistance to mupirocin	Bifidobacteria have an intrinsically resistant form of ileS (isoleucyl-tRNA synthetase) that confers resistance to mupirocin.	antibiotic-resistant isoleucyl-tRNA synthetase (ileS)	mupirocin-like antibiotic	mupirocin-like	antibiotic target alteration	4442	4000	4022	4804	4834	5298	4446	4932	4410	41188	366
ARO:3003735	Staphylococcus aureus fusA with mutation conferring resistance to fusidic acid	The mutations to this gene are involved in altering the translation elongation factor G (EF-G) in association with the ribosome to prevent fusidic acid from binding EF-G and preventing translation.	antibiotic resistant fusA	fusidane antibiotic	fusidane	antibiotic target alteration	31460	29394	30654	30432	31372	32440	32902	34852	32108	285614	2291
ARO:3003737	Staphylococcus aureus fusE with mutation conferring resistance to fusidic acid	The mutations to the rplF gene encoding riboprotein L6 have been shown to cause fusidic acid resistance, demonstrating a potential secondary site of action of the antibiotic that is blocked through these mutations. Several types of mutations have been identified that cause resistance, including SNPs, frameshift mutations and early stop codons.	antibiotic resistant fusE	fusidane antibiotic	fusidane	antibiotic target alteration	4694	4482	4510	4712	4602	5026	5236	5340	4684	43286	371
ARO:3003741	mphE	mphE is a macrolide phosphotransferase and resistance gene identified on a plasmid, pRSB105.	macrolide phosphotransferase (MPH)	macrolide antibiotic	macrolide	antibiotic inactivation	28	24	34	40	34	26	14	22	10	232	1
ARO:3003744	vatF	vatF is a streptogramin A acetyl transferase gene isolated from the chromosome of Yersinia enterocolitica.	streptogramin vat acetyltransferase	streptogramin A antibiotic;streptogramin antibiotic	Multidrug	antibiotic inactivation	1964	1712	2046	1976	2148	2340	2298	2646	2442	19572	71
ARO:3003745	mef(C)	mef(C) is a macrolide efflux gene isolated from a plasmid in Photobacterium damselae.	major facilitator superfamily (MFS) antibiotic efflux pump	macrolide antibiotic;tetracycline antibiotic	Multidrug	antibiotic efflux	2006	1788	2150	1684	1990	1986	1762	1852	1764	16982	28
ARO:3003746	optrA	OptrA is a member of the ABC-F protein subfamily that confers resistance to oxazolidinones. The gene encoding the protein was originally isolated from a plasmid in Enterococcus faecalis and Enterococcus faecium.	Miscellaneous ABC-F subfamily ATP-binding cassette ribosomal protection proteins	oxazolidinone antibiotic;phenicol antibiotic	Multidrug	antibiotic target protection	13436	12066	13168	13534	13404	14112	14182	15196	13842	122940	843
ARO:3003748	oleC	oleC is an ABC transporter isolated from Streptomyces antibioticus and is involved in oleandomycin secretion.	ATP-binding cassette (ABC) antibiotic efflux pump	macrolide antibiotic	macrolide	antibiotic efflux	29274	25264	27436	26470	27608	31776	26822	29518	26678	250846	1005
ARO:3003749	salA	salA is an ABC-F subfamily protein gene isolated from the chromosome of Mammaliicoccus sciuri conferring resistance to lincosamides and streptogramins.	sal-type ABC-F protein	lincosamide antibiotic;pleuromutilin antibiotic;streptogramin A antibiotic;streptogramin antibiotic	Multidrug	antibiotic target protection	696	576	540	552	584	568	604	652	586	5358	93
ARO:3003751	Escherichia coli nfsA mutations conferring resistance to nitrofurantoin	nfsA encodes the major oxygen-insesitive nitroreductase in E. coli. The first step of resistance to nitrofurazone is mutation of nfsA.	antibiotic resistant nfsA	nitrofuran antibiotic	nitrofuran	antibiotic target alteration	528	462	544	490	542	574	392	470	500	4502	28
ARO:3003760	Enterococcus faecalis cls with mutation conferring resistance to daptomycin	Cardiolipin synthase (cls) is an inner membrane protein involved in membrane synthesis and phosopholipid metabolism, with mutations to the gene being capable of conferring daptomycin resistance.	daptomycin resistant cls	peptide antibiotic	peptide	antibiotic target alteration	568	624	642	700	706	720	1260	1164	1038	7422	86
ARO:3003761	eatAv	eatAv is a mutated form of the wildtype eatA ABC-F subfamily protein isolated from Enterococcus faecium conferring resistance to lincosamides, streptogramin A's and pleuromutilins (LSaP phenotype).	Miscellaneous ABC-F subfamily ATP-binding cassette ribosomal protection proteins	pleuromutilin antibiotic	pleuromutilin	antibiotic target protection	50	64	82	96	82	82	130	130	104	820	8
ARO:3003770	Listeria monocytogenes mprF	MprF is a integral membrane protein that modifies the negatively-charged phosphatidylglycerol on the membrane surface. This confers resistance to cationic peptides that disrupt the cell membrane, including defensins.	defensin resistant mprF	peptide antibiotic	peptide	antibiotic target alteration	110	186	142	186	152	148	130	132	132	1318	21
ARO:3003772	Brucella suis mprF	MprF is a integral membrane protein that modifies the negatively-charged phosphatidylglycerol on the membrane surface. This confers resistance to cationic peptides that disrupt the cell membrane, including defensins.	defensin resistant mprF	peptide antibiotic	peptide	antibiotic target alteration	1384	1216	1190	1420	1330	1384	1286	1400	1174	11784	143
ARO:3003773	Clostridium perfringens mprF	MprF is a integral membrane protein that modifies the negatively-charged phosphatidylglycerol on the membrane surface. This confers resistance to cationic peptides that disrupt the cell membrane, including defensins.	defensin resistant mprF	peptide antibiotic	peptide	antibiotic target alteration	1048	944	928	798	834	942	744	978	842	8058	19
ARO:3003774	Streptococcus agalactiae mprF	MprF is a integral membrane protein that modifies the negatively-charged phosphatidylglycerol on the membrane surface. This confers resistance to cationic peptides that disrupt the cell membrane, including defensins.	defensin resistant mprF	peptide antibiotic	peptide	antibiotic target alteration	26	18	10	6	6	10	14	18	22	130	6
ARO:3003775	Escherichia coli murA with mutation conferring resistance to fosfomycin	murA or UDP-N-acetylglucosamine enolpyruvyl transferase catalyses the initial step in peptidoglycan biosynthesis and is inhibited by fosfomycin. Overexpression of murA through mutations such as Asp369Asn and Leu370Ile confers fosfomycin resistance. Extensive evidence has shown the significance of C115 mutations in conferring fosfomycin resistance since this residue represents a primary binding si…	antibiotic-resistant murA transferase	phosphonic acid antibiotic	phosphonic acid	antibiotic target alteration	3642	3426	3324	3398	3478	3584	3220	3656	3080	30808	391
ARO:3003776	Staphylococcus aureus murA with mutation conferring resistance to fosfomycin	murA or UDP-N-acetylglucosamine enolpyruvyl transferase catalyses the initial step in peptidoglycan biosynthesis and is inhibited by fosfomycin. Overexpression of murA through mutations confers fosfomycin resistance.	antibiotic-resistant murA transferase	phosphonic acid antibiotic	phosphonic acid	antibiotic target alteration	1754	1506	1678	1538	1534	1758	1916	2088	1808	15580	199
ARO:3003777	Borreliella burgdorferi murA with mutation conferring resistance to fosfomycin	murA or UDP-N-acetylglucosamine enolpyruvyl transferase catalyses the initial step in peptidoglycan biosynthesis and is inhibited by fosfomycin. Mutations to the murA enzyme confers resistance to the antibiotic.	antibiotic-resistant murA transferase	phosphonic acid antibiotic	phosphonic acid	antibiotic target alteration	3622	3302	3610	3468	3598	3676	4032	4282	3900	33490	154
ARO:3003778	Mycolicibacterium smegmatis ndh with mutation conferring resistance to isoniazid	Mutations in the Mycolicibacterium smegmatis ndh gene that results in increased resistance to isoniazid.	antibiotic resistant ndh	isoniazid-like antibiotic	isoniazid-like	antibiotic target alteration	4544	4224	4626	3320	3580	3756	4388	4478	3832	36748	275
ARO:3003779	Mycobacterium tuberculosis variant bovis ndh with mutation conferring resistance to isoniazid	Mutations in the Mycobacterium tuberculosis variant bovis ndh gene that results in increased resistance to isoniazid.	antibiotic resistant ndh	isoniazid-like antibiotic	isoniazid-like	antibiotic target alteration	1730	1438	1408	1332	1416	1666	1424	1642	1582	13638	7
ARO:3003784	Mycobacterium tuberculosis intrinsic murA conferring resistance to fosfomycin	Mycobacterium tuberculosis murA confers intrinsic resistance to fosfomycin. The presence of an aspartic acid residue in place of the critical cysteine at position 117 that enables fosfomycin binding is believed to be responsible for this intrinsic resistance.	antibiotic-resistant murA transferase	phosphonic acid antibiotic	phosphonic acid	antibiotic target alteration	950	770	734	860	966	1250	776	884	816	8006	69
ARO:3003785	Chlamydia trachomatis intrinsic murA conferring resistance to fosfomycin	Chlamydia murA confers intrinsic resistance to fosfomycin. The presence of an aspartic acid residue in place of the critical cysteine at position 119 that enables fosfomycin binding is believed to be responsible for this intrinsic resistance.	antibiotic-resistant murA transferase	phosphonic acid antibiotic	phosphonic acid	antibiotic target alteration	3050	2588	2862	2284	2406	2738	2280	2602	2290	23100	46
ARO:3003788	Bacillus subtilis pgsA with mutation conferring resistance to daptomycin	Point mutations that occur within the Bacillus subtilis pgsA gene resulting in resistance to daptomycin.	daptomycin resistant pgsA	peptide antibiotic	peptide	antibiotic target alteration	16	12	12	20	16	24	28	20	36	184	1
ARO:3003789	Campylobacter jejuni gyrA conferring resistance to fluoroquinolones	Campylobacter jejuni is a major bacterial infectious agent associated with gastroenteritis. Quinolone resistance is reportedly conferred by a single C-257-T nucleotide substitution in the gyrA gene.	fluoroquinolone resistant gyrA	fluoroquinolone antibiotic;nybomycin-like antibiotic	Multidrug	antibiotic target alteration	28	72	78	40	36	44	120	44	56	518	14
ARO:3003791	Enterococcus faecalis liaS mutant conferring daptomycin resistance	liaS is a histidine kinase found in the liaFSR signal transduction pathway. Mutations confer daptomycin resistance.	daptomycin resistant liaS	peptide antibiotic	peptide	antibiotic efflux;antibiotic target alteration	9838	8974	9180	9824	10036	11432	9122	10552	9728	88686	248
ARO:3003792	Enterococcus faecalis liaR mutant conferring daptomycin resistance	liaR is a response regulator found in the liaFSR signal transduction pathway. Mutations confer daptomycin resistance.	daptomycin resistant liaR	peptide antibiotic	peptide	antibiotic efflux;antibiotic target alteration	26368	23514	24966	26416	27094	30316	24330	27962	26814	237780	854
ARO:3003793	SPM-1	Plasmid-mediated SPM metallo-beta-lactamase conferring resistance to carbapenem. Originally isolated from Pseudomonas aeruginosa. Responsible for carbapenem-resistant Pseudomonas aeruginosa (CRPA) outbreaks in Brazil.	SPM beta-lactamase	carbapenem	carbapenem	antibiotic inactivation	2	4	8	6	4	6	26	16	8	80	3
ARO:3003794	Staphylococcus aureus walK with mutation conferring resistance to daptomycin	walK is the histidine kinase sensor of a two-component regulatory system controlling peptidoglycan metabolism through regulation of the expression of most of the peptidoglycan hydrolase genes. Mutations in the gene have been found that confer daptomycin resistance.	daptomycin resistant walK	peptide antibiotic	peptide	antibiotic target alteration	21858	20078	21680	17832	17676	19870	20430	21014	18746	179184	970
ARO:3003797	Enterococcus faecalis YybT with mutation conferring daptomycin resistance	YybT has phosphodiesterase activity towards cyclic dinucleotides using a c-di-GMP hydrolyzing phosphodiesterase domain. Mutations to the gene confer resistance to daptomycin.	daptomycin resistant YybT	peptide antibiotic	peptide	antibiotic target alteration	0	0	0	0	0	0	10	6	4	20	1
ARO:3003801	bcr-1	Transmembrane protein which expels bicyclomycin from the cell, leading to bicyclomycin resistance. Identified in Pseudomonas aeruginosa strains responsible for outbreaks in Brazil, often appearing with blaSPM-1, another bicyclomycin resistance gene.	major facilitator superfamily (MFS) antibiotic efflux pump	bicyclomycin-like antibiotic	bicyclomycin-like	antibiotic efflux	7046	6080	6346	7526	8184	8420	6996	7714	6872	65184	325
ARO:3003805	Enterococcus faecalis gshF with mutation conferring daptomycin resistance	gshF is a bifunctional glutamate-cysteine ligase/ glutathione synthetase that when mutated, confers daptomycin resistance.	daptomycin resistant gshF	peptide antibiotic	peptide	antibiotic target alteration	1416	1526	1534	1146	1276	1044	1460	1658	1350	12410	43
ARO:3003807	Escherichia coli AcrAB-TolC with AcrR mutation conferring resistance to ciprofloxacin, tetracycline, and ceftazidime	AcrR is a repressor of the AcrAB-TolC multidrug efflux complex. AcrR mutations result in high level antibiotic resistance. The mutations associated with this model are specific to E. coli.	resistance-nodulation-cell division (RND) antibiotic efflux pump	cephalosporin;disinfecting agents and antiseptics;fluoroquinolone antibiotic;glycylcycline;penam;phenicol antibiotic;rifamycin antibiotic;tetracycline antibiotic	Multidrug	antibiotic efflux;antibiotic target alteration	1248	1152	1250	1474	1516	1738	1224	1498	1360	12460	93
ARO:3003809	Acinetobacter baumannii OprD conferring resistance to imipenem	An outer member protein (OMP) found in Acinetobacter baumannii involved in the uptake of imipenem and basic amino acids. This porin is homologous to Pseudomonas aeruginosa OprD, which performs an identical function.	Outer Membrane Porin (Opr)	carbapenem;cephalosporin;cephamycin;monobactam;penam;penem	Multidrug	reduced permeability to antibiotic;resistance by absence	12	2	8	28	8	8	0	0	0	66	2
ARO:3003811	adeC	AdeC is the outer membrane factor of the AdeABC multidrug efflux complex. It can be replaced by other outer membrane channels, and is not essential for antibiotic resistance.	resistance-nodulation-cell division (RND) antibiotic efflux pump	glycylcycline;tetracycline antibiotic	Multidrug	antibiotic efflux	26	30	44	28	22	18	56	56	40	320	8
ARO:3003817	Acinetobacter baumannii gyrA conferring resistance to fluoroquinolones	Mutations in the A subunit of DNA gyrase reduce its affinity for fluoroquinolones, thereby conferring resistance.	fluoroquinolone resistant gyrA	fluoroquinolone antibiotic;nybomycin-like antibiotic	Multidrug	antibiotic target alteration	148	150	132	90	136	98	138	162	94	1148	50
ARO:3003818	Acinetobacter baumannii parC conferring resistance to fluoroquinolones	Mutations in Acinetobacter baumannii parC that result in resistance to fluoroquinolones.	fluoroquinolone resistant parC	fluoroquinolone antibiotic	fluoroquinolone	antibiotic target alteration	96	44	100	56	78	70	44	70	68	626	19
ARO:3003835	cdeA	Clostridioides difficile and Escherichia coli multidrug efflux transporter with antiporter function. Confers resistance to fluoroquinolones in E. coli and acriflavin in Clostridioides difficile.	multidrug and toxic compound extrusion (MATE) transporter	disinfecting agents and antiseptics;fluoroquinolone antibiotic	Multidrug	antibiotic efflux	8	0	10	0	0	0	12	16	8	54	1
ARO:3003836	qacH	qacH is a subunit of the qac multidrug efflux pump in Staphylococcus saprophyticus.	small multidrug resistance (SMR) antibiotic efflux pump	disinfecting agents and antiseptics	MDR	antibiotic efflux	0	2	0	0	0	0	0	0	0	2	1
ARO:3003838	gadW	GadW is an AraC-family regulator that promotes mdtEF expression to confer multidrug resistance. GadW inhibits GadX-dependent activation. GadW clearly represses gadX and, in situations where GadX is missing, activates gadA and gadBC.	resistance-nodulation-cell division (RND) antibiotic efflux pump	fluoroquinolone antibiotic;macrolide antibiotic;penam	Multidrug	antibiotic efflux	12	6	12	14	6	18	10	12	14	104	2
ARO:3003839	Mrx	Mrx is part of the macrolide inactivation gene cluster in Aeromonas hydrophila.	macrolide phosphotransferase (MPH)	macrolide antibiotic	macrolide	antibiotic inactivation	58	34	62	38	52	40	28	32	34	378	3
ARO:3003841	kdpE	kdpE is a transcriptional activator that is part of the two-component system KdpD/KdpE that is studied for its regulatory role in potassium transport and has been identified as an adaptive regulator involved in the virulence and intracellular survival of pathogenic bacteria. kdpE regulates a range of virulence loci through direct promoter binding.	kdpDE	aminoglycoside antibiotic	aminoglycoside	antibiotic efflux	23494	21080	23326	19688	20298	21788	21996	24208	20944	196822	1201
ARO:3003843	leuO	leuO, a LysR family transcription factor, exists in a wide variety of bacteria of the family Enterobacteriaceae and is involved in the regulation of as yet unidentified genes affecting the stress response and pathogenesis expression. LeuO is also an activator of the MdtNOP efflux pump.	major facilitator superfamily (MFS) antibiotic efflux pump	disinfecting agents and antiseptics;nucleoside antibiotic	Multidrug	antibiotic efflux	3446	2846	3132	4226	3964	4336	3794	4214	3750	33708	148
ARO:3003852	ADC-6	ADC-6 is a beta-lactamase found in Acinetobacter baumannii.	ADC beta-lactamase without carbapenemase activity	cephalosporin	cephalosporin	antibiotic inactivation	46	28	12	50	32	34	2	8	4	216	3
ARO:3003853	ADC-7	ADC-7 is a beta-lactamase that is found in Acinetobacter baumannii.	ADC beta-lactamase without carbapenemase activity	cephalosporin	cephalosporin	antibiotic inactivation	154	184	130	118	94	96	26	28	42	872	2
ARO:3003854	ADC-8	ADC-8 is a beta-lactamase found in Acinetobacter sp.	ADC beta-lactamase without carbapenemase activity	cephalosporin	cephalosporin	antibiotic inactivation	8	22	22	48	50	18	104	202	154	628	4
ARO:3003862	ADC-18	ADC-18 is a beta-lactamase found in Acinetobacter pittii.	ADC beta-lactamase without carbapenemase activity	cephalosporin	cephalosporin	antibiotic inactivation	16	18	12	56	38	34	10	6	12	202	2
ARO:3003865	ADC-21	ADC-21 is a beta-lactamase found in Acinetobacter pittii.	ADC beta-lactamase without carbapenemase activity	cephalosporin	cephalosporin	antibiotic inactivation	20	36	42	32	20	34	32	28	40	284	2
ARO:3003889	Escherichia coli GlpT with mutation conferring resistance to fosfomycin	Point mutations to the active importer GlpT, which is involved with the uptake of many phosphorylated sugars, confer resistance to fosfomycin by reducing import of the drug into the bacteria.	antibiotic-resistant GlpT	phosphonic acid antibiotic	phosphonic acid	antibiotic target alteration	162	140	128	176	228	242	196	222	216	1710	21
ARO:3003890	Escherichia coli UhpT with mutation conferring resistance to fosfomycin	Mutations to the active importer UhpT, which is involved with the uptake of many phosphorylated sugars, confer resistance to fosfomycin by reducing import of the drug into the bacteria.	antibiotic-resistant UhpT	phosphonic acid antibiotic	phosphonic acid	antibiotic target alteration	18	4	8	16	14	28	12	30	10	140	2
ARO:3003893	Escherichia coli uhpA with mutation conferring resistance to fosfomycin	uhpA is a positive activator of the fosfomycin importer uhpT, thus mutations to uhpA confer fosfomycin resistance by reducing uhpT expression. Both knockout and amino acid substitution mutations have been found that confer resistance, with the Protein Knockout model describing the large, knockout mutations causing loss of function of the gene, and the Protein Variant model describing the amino ac…	antibiotic-resistant UhpT	phosphonic acid antibiotic	phosphonic acid	antibiotic target alteration	6300	6062	6480	5792	5998	6522	5840	6344	5700	55038	322
ARO:3003894	Rm3	Rm3 is a class B3 metallo-beta-lactamase isolated from a metagenomic soil sample in Yorkshire, United Kingdom, shown to confer resistance to clinically used penicillins, cephalosporins, and carbapenems.	Rm3 family beta-lactamase	carbapenem;cephalosporin;penam	Multidrug	antibiotic inactivation	316	228	294	314	346	288	272	360	282	2700	16
ARO:3003895	Pseudomonas mutant PhoP conferring resistance to colistin	Mutations in Pseudomonas aeruginosa PhoP of the two-component PhoPQ regulatory system. Presence of mutation confers resistance to colistin.	ATP-binding cassette (ABC) antibiotic efflux pump;pmr phosphoethanolamine transferase;transmembrane protein conferring colistin resistance	macrolide antibiotic;peptide antibiotic	Multidrug	antibiotic efflux;antibiotic target alteration;resistance by absence	8448	7678	8666	7136	7386	7178	9084	8996	7750	72322	628
ARO:3003896	Pseudomonas mutant PhoQ conferring resistance to colistin	Mutations in Pseudomonas aeruginosa PhoQ of the two-component PhoPQ regulatory system. Presence of mutation confers resistance to colistin.	ATP-binding cassette (ABC) antibiotic efflux pump;pmr phosphoethanolamine transferase;transmembrane protein conferring colistin resistance	macrolide antibiotic;peptide antibiotic	Multidrug	antibiotic efflux;antibiotic target alteration;resistance by absence	1538	1448	1414	1324	1194	1204	1584	1582	1200	12488	114
ARO:3003899	Escherichia coli PtsI with mutation conferring resistance to fosfomycin	PtsI (phosphoenolpyruvate-protein phosphotransferase) is involved in cyclic AMP synthesis, which regulates glpT expression. As a result, mutations to ptsI confer resistance to fosfomycin by affecting the regulation of fosfomycin import.	antibiotic-resistant ptsI phosphotransferase	phosphonic acid antibiotic	phosphonic acid	antibiotic target alteration	15288	14060	15512	14680	15566	16712	16120	17508	15774	141220	939
ARO:3003900	Escherichia coli cyaA with mutation conferring resistance to fosfomycin	CyaA (adenylate cyclase) is involved with the synthesis of cyclic AMP which regulates the fosfomycin transporter glpT. As a result, mutations to cyaA confer resistance to fosfomycin.	antibiotic-resistant cya adenylate cyclase	phosphonic acid antibiotic	phosphonic acid	antibiotic target alteration	0	4	0	0	0	0	0	0	0	4	1
ARO:3003901	Staphylococcus aureus GlpT with mutation conferring resistance to fosfomycin	Mutations to the active importer GlpT, which is involved with the uptake of many phosphorylated sugars, confer resistance to fosfomycin by reducing import of the drug into the bacteria.	antibiotic-resistant GlpT	phosphonic acid antibiotic	phosphonic acid	antibiotic target alteration	312	268	286	270	322	304	394	362	302	2820	30
ARO:3003902	Staphylococcus aureus UhpT with mutation conferring resistance to fosfomycin	Mutations to the active importer UhpT, which is involved with the uptake of many phosphorylated sugars, confer resistance to fosfomycin by reducing import of the drug into the bacteria.	antibiotic-resistant UhpT	phosphonic acid antibiotic	phosphonic acid	antibiotic target alteration	240	246	230	312	290	338	258	218	212	2344	15
ARO:3003907	cipA	Cfr-like methyltransferase enzyme conferring resistance to multiple clinically relevant antibiotic classes.	Cfr 23S ribosomal RNA methyltransferase	lincosamide antibiotic;oxazolidinone antibiotic;phenicol antibiotic;pleuromutilin antibiotic;streptogramin A antibiotic;streptogramin antibiotic	Multidrug	antibiotic target alteration	64	56	64	66	82	122	114	114	92	774	9
ARO:3003917	Staphylococcus aureus menA with mutation conferring resistance to lysocin	menA encodes a 1,4-dihydroxy-2-naphthoate octaprenyltransferase, with mutations to the protein conferring resistance to lysocin E.	lysocin resistant menA	peptide antibiotic	peptide	antibiotic target alteration	194	180	188	296	314	282	218	266	200	2138	11
ARO:3003918	apmA	Plasmid-borne apramycin-resistant aminocyclitol acetyltransferase gene identified from bovine MRSA.	AAC(2')	aminoglycoside antibiotic	aminoglycoside	antibiotic inactivation	50	28	24	38	32	48	24	32	26	302	4
ARO:3003920	pgpB	A gene that produces the protein lipid A 4'-phosphatase.	lipid A phosphatase	peptide antibiotic	peptide	antibiotic target alteration	140	146	140	110	124	138	126	136	78	1138	24
ARO:3003922	oqxA	RND efflux pump conferring resistance to fluoroquinolone.	resistance-nodulation-cell division (RND) antibiotic efflux pump	diaminopyrimidine antibiotic;fluoroquinolone antibiotic;glycylcycline;nitrofuran antibiotic;tetracycline antibiotic	Multidrug	antibiotic efflux	2486	2404	2630	2212	2268	2296	2164	2226	1928	20614	199
ARO:3003923	oqxB	RND efflux pump conferring resistance to fluoroquinolone.	resistance-nodulation-cell division (RND) antibiotic efflux pump	diaminopyrimidine antibiotic;fluoroquinolone antibiotic;glycylcycline;nitrofuran antibiotic;tetracycline antibiotic	Multidrug	antibiotic efflux	2104	2070	2098	1902	1998	2096	2228	2402	1716	18614	384
ARO:3003924	Haemophilus parainfluenzae gyrA conferring resistance to fluoroquinolones	Point mutation of Haemophilus parainfluenzae gyrA resulted in the lowered affinity between fluoroquinolones and GyrA. Thus, conferring resistance. Both Ser and Tyr are hydrophilic amino acids, however Tyr has an additional bulky hydrophobic group which could affect the interaction between the DNA gyrase with quinolones.	fluoroquinolone resistant gyrA	fluoroquinolone antibiotic;nybomycin-like antibiotic	Multidrug	antibiotic target alteration	182	200	220	174	174	168	212	230	222	1782	55
ARO:3003925	Haemophilus parainfluenzae parC conferring resistance to fluoroquinolones	Point mutation of Haemophilus parainfluenzae parC resulted in the lowered affinity between fluoroquinolones and ParC. Thus, conferring resistance.	fluoroquinolone resistant parC	fluoroquinolone antibiotic	fluoroquinolone	antibiotic target alteration	922	944	908	744	806	712	858	954	752	7600	98
ARO:3003926	Salmonella enterica gyrA conferring resistance to fluoroquinolones	Point mutations in Salmonella gyrA that confer resistance to Nalidixic acid, a fluoroquinolone antibiotic. These mutations have also been shown to reduce susceptibility to ciprofloxacin.	fluoroquinolone resistant gyrA	fluoroquinolone antibiotic;nybomycin-like antibiotic	Multidrug	antibiotic target alteration	982	962	1130	406	350	352	598	600	436	5816	43
ARO:3003928	Neisseria gonorrhoeae gyrA conferring resistance to fluoroquinolones	Point mutation in Neisseria gonorrhoeae DNA gyrase subunit A. Decreases affinity between fluoroquinolone antibiotic molecule and gyrA, thereby conferring resistance to fluoroquinolone.	fluoroquinolone resistant gyrA	fluoroquinolone antibiotic;nybomycin-like antibiotic	Multidrug	antibiotic target alteration	146	108	140	90	90	104	110	120	76	984	33
ARO:3003929	Neisseria gonorrhoeae parC conferring resistance to fluoroquinolones	Point mutations in Neisseria gonorrhoeae parC protein that confer resistance to fluoroquinolone by reducing affinity to antibiotic binding site.	fluoroquinolone resistant parC	fluoroquinolone antibiotic	fluoroquinolone	antibiotic target alteration	354	338	382	994	918	1114	922	1072	894	6988	111
ARO:3003930	rpsJ	rpsJ is a tetracycline resistance protein identified in Neisseria gonorrhoeae. Tetracycline resistance is conferred by binding to the ribosome as a 30S ribosomal protection protein.	tetracycline-resistant ribosomal protection protein	tetracycline antibiotic	tetracycline	antibiotic target protection	1722	1656	1830	1434	1564	1670	1634	1736	1626	14872	129
ARO:3003931	Capnocytophaga gingivalis gyrA conferring resistance to fluoroquinolones	Point mutation in Capnocytophaga gingivalis that decreases binding affinity of fluoroquinolone antibiotics to gyrA, thereby conferring resistance.	fluoroquinolone resistant gyrA	fluoroquinolone antibiotic;nybomycin-like antibiotic	Multidrug	antibiotic target alteration	1406	1216	1218	928	1050	892	1352	1228	1098	10388	138
ARO:3003937	Neisseria meningititis PBP2 conferring resistance to beta-lactam	Point mutation in Neisseria meningititis PBP2 (penA) decreases affinity between beta-lactam antibiotic molecule and PBP2, thereby conferring resistance to beta-lactam.	Penicillin-binding protein mutations conferring resistance to beta-lactam antibiotics	carbapenem;cephalosporin;cephamycin;monobactam;penam	Multidrug	antibiotic target alteration	3314	3146	3680	2028	1948	2052	2880	2838	2234	24120	182
ARO:3003939	Salmonella enterica parC conferring resistance to fluoroquinolones	Point mutations in Salmonella parC gene implicated in decreased susceptibility to fluoroquinolone antibiotics, primarily ciprofloxacin and nalidixic acid.	fluoroquinolone resistant parC	fluoroquinolone antibiotic	fluoroquinolone	antibiotic target alteration	412	492	366	514	490	494	540	498	474	4280	51
ARO:3003942	abcA	AbcA is a multidrug resistant ABC transporter that confers resistance to methicillin, daptomycin, cefotaxime, and moenomycin.	ATP-binding cassette (ABC) antibiotic efflux pump	cephalosporin;penam;peptide antibiotic	Multidrug	antibiotic efflux	3376	2876	3018	3060	3228	3636	3094	3824	3324	29436	69
ARO:3003948	efrA	efrA is a part of the EfrAB efflux pump, and both efrA and efrB are necessary to confer drug resistance.	ATP-binding cassette (ABC) antibiotic efflux pump	fluoroquinolone antibiotic;macrolide antibiotic;rifamycin antibiotic	Multidrug	antibiotic efflux	22130	19838	21006	20346	20884	22702	19190	21628	20200	187924	1107
ARO:3003949	efrB	efrB is a part of the EfrAB efflux pump, and both efrA and efrB are necessary to confer multidrug resistance.	ATP-binding cassette (ABC) antibiotic efflux pump	fluoroquinolone antibiotic;macrolide antibiotic;rifamycin antibiotic	Multidrug	antibiotic efflux	12648	10852	11356	12682	12844	14136	11882	13358	11890	111648	875
ARO:3003950	msbA	MsbA is a multidrug resistance transporter homolog from E. coli and belongs to a superfamily of transporters that contain an adenosine triphosphate (ATP) binding cassette (ABC) which is also called a nucleotide-binding domain (NBD). MsbA is a member of the MDR-ABC transporter group by sequence homology. MsbA transports lipid A, a major component of the bacterial outer cell membrane, and is the on…	ATP-binding cassette (ABC) antibiotic efflux pump	nitroimidazole antibiotic	nitroimidazole	antibiotic efflux	21436	19228	20036	19566	19814	21530	21058	22798	20756	186222	1050
ARO:3003952	YojI	YojI mediates resistance to the peptide antibiotic microcin J25 when it is expressed from a multicopy vector. YojI is capable of pumping out microcin molecules. The outer membrane protein TolC in addition to YojI is required for export of microcin J25 out of the cell. Microcin J25 is thus the first known substrate for YojI.	ATP-binding cassette (ABC) antibiotic efflux pump	peptide antibiotic	peptide	antibiotic efflux	5744	5318	5752	5138	5378	5754	5090	5798	5154	49126	339
ARO:3003953	hmrM	hmrM is a multidrug efflux pump belonging to the MATE family and functions as a Na+/drug antiporter.	multidrug and toxic compound extrusion (MATE) transporter	disinfecting agents and antiseptics;fluoroquinolone antibiotic	Multidrug	antibiotic efflux	394	348	414	328	370	320	622	564	490	3850	46
ARO:3003954	efmA	efmA is an MFS transporter permease in E. faecium.	major facilitator superfamily (MFS) antibiotic efflux pump	fluoroquinolone antibiotic;macrolide antibiotic	Multidrug	antibiotic efflux	526	436	488	510	602	606	546	488	582	4784	44
ARO:3003955	efpA	efpA is an MFS transporter found in Mycobacterium tuberculosis.	major facilitator superfamily (MFS) antibiotic efflux pump	isoniazid-like antibiotic;rifamycin antibiotic	Multidrug	antibiotic efflux	24196	21764	22138	23126	23938	28112	20810	24826	23634	212544	481
ARO:3003961	farA	farA is the membrane fusion protein that is part of the farAB efflux pump.	major facilitator superfamily (MFS) antibiotic efflux pump	antibacterial free fatty acids	antibacterial_free_fatty_acids	antibiotic efflux	3880	3686	4050	3922	4142	4064	4556	4842	3900	37042	444
ARO:3003962	farB	farB is the cytoplasmic transporter protein that is part of the farAB efflux pump. farB corresponds to 3 loci in Pseudomonas aeruginosa PAO1 and 3 loci in Pseudomonas aeruginosa LESB58.	major facilitator superfamily (MFS) antibiotic efflux pump	antibacterial free fatty acids	antibacterial_free_fatty_acids	antibiotic efflux	7772	7120	7440	6718	6372	6700	6940	7252	6382	62696	580
ARO:3003964	hp1181	hp1181 is a translocase that is part of the MFS efflux pump family. It is found in H. pylori and has role in the active efflux of antibiotics.	major facilitator superfamily (MFS) antibiotic efflux pump	fluoroquinolone antibiotic;nitroimidazole antibiotic;tetracycline antibiotic	Multidrug	antibiotic efflux	576	514	508	920	892	944	674	670	668	6366	40
ARO:3003967	lfrA	lfrA is involved in the active efflux of quinolones and is found in Mycobacteroides abscessus.	major facilitator superfamily (MFS) antibiotic efflux pump	fluoroquinolone antibiotic	fluoroquinolone	antibiotic efflux	14318	12142	13534	13924	14482	16768	13056	15768	14868	128860	200
ARO:3003970	D-Ala-D-Ala ligase	Non-van ligases that synthesize D-Ala-D-Ala, the default cell wall precursor that makes a cell vulnerable to glycopeptide antibiotics. Mutations in the ddl gene can cause the production of nonfunctional/inactivated D-Ala-D-Ala ligases, which can render bacteria glycopeptide dependent depending on the presence of vancomycin resistance clusters.	Van ligase	glycopeptide antibiotic	glycopeptide	antibiotic target alteration	5006	4310	4842	4532	4686	5130	4690	5408	4874	43478	203
ARO:3003971	Erm(44)v	Variant of Erm(44)v isolated from Staphylococcus saprophyticus, confers resistance to lincosamide and macrolide antibiotics but not streptogramins.	Erm 23S ribosomal RNA methyltransferase	lincosamide antibiotic;macrolide antibiotic;streptogramin antibiotic	MLS	antibiotic target alteration	16	8	16	8	4	14	10	6	4	86	4
ARO:3003974	Cutibacterium acnes gyrA conferring resistance to fluoroquinolones	Point mutations in Cutibacterium acnes gyrA protein known to confer resistance to fluoroquinolone antibiotics.	fluoroquinolone resistant gyrA	fluoroquinolone antibiotic;nybomycin-like antibiotic	Multidrug	antibiotic target alteration	340	370	342	458	412	520	388	444	376	3650	64
ARO:3003980	tetA(58)	TetA(58) is a Tetracycline efflux pump described in Paenibacillus sp. LC231, a strain of Paenibacillus isolated from Lechuguilla Cave, NM, USA. Described by Pawlowski et al. 2016.	major facilitator superfamily (MFS) antibiotic efflux pump	tetracycline antibiotic	tetracycline	antibiotic efflux	57472	50694	54240	56296	58350	64842	54256	62362	57002	515514	2075
ARO:3003981	tetB(58)	Tetracycline resistant TetB(58) efflux pump found in Paenibacillus sp. LC231, a strain of Paenibacillus isolated from Lechuguilla Cave, NM, USA. Described by Pawlowski et al. 2016.	major facilitator superfamily (MFS) antibiotic efflux pump	tetracycline antibiotic	tetracycline	antibiotic efflux	7466	6646	7082	7140	7590	8928	6826	8374	7702	67754	147
ARO:3003982	LlmA 23S ribosomal RNA methyltransferase	Lincosamide (Clindamycin) resistant (putative) ribosomal methyltransferase related to the RlmK 23S rRNA methyltransferase COG family. Detected in Paenibacillus sp. LC231, an isolated strain of Paenibacillus found in Lechuguilla Cave, NM, USA. Described by Pawlowski et al. 2016.	Llm 23S ribosomal RNA methyltransferase	lincosamide antibiotic	lincosamide	antibiotic target alteration	1808	1618	1880	1682	1640	1748	2226	2190	1908	16700	147
ARO:3003984	BahA	Bacitracin amidohydrolase found in Paenibacillus sp. LC231, an isolated strain of Paenibacillus from Lechuguilla Cave, NM, USA. Confers resistance by bacitracin inactivation through amidohydrolysis. Described by Pawlowski et al. 2016.	Bah amidohydrolase	peptide antibiotic	peptide	antibiotic inactivation	210	164	144	152	186	196	230	222	186	1690	11
ARO:3003986	TaeA	Pleuromutilin (Tiamulin) ABC efflux pump found in Paenibacillus sp. LC231, a strain of Paenibacillus isolated from Lechuguilla Cave, NM, USA. Confers resistance to pleuromutilin antibiotics. Described by Pawlowski et al. 2016.	ATP-binding cassette (ABC) antibiotic efflux pump	pleuromutilin antibiotic	pleuromutilin	antibiotic efflux	26364	23220	25274	23044	23844	25350	24530	26538	22988	221152	1449
ARO:3003987	VatI	Streptogramin A acetyltransferase found in Paenibacillus sp. LC231, isolated from Lechuguilla Cave, NM, USA. Confers resistance to streptogramin A antibiotics. Described by Pawlowski et al. 2016.	streptogramin vat acetyltransferase	streptogramin A antibiotic;streptogramin antibiotic	Multidrug	antibiotic inactivation	308	256	326	396	342	472	576	600	556	3832	27
ARO:3003988	AAC(2')-IIb	AAC(2')-IIb is an intrinsic Kasugamycin 2' acetyltransferase protein found in Paenibacillus sp. LC231, a strain of Paenibacillus isolated from Lechuguilla Cave, NM, USA. Confers resistance to aminoglycoside antibiotics, including kasugamycin. Described by Pawlowski et al. 2016.	AAC(2')	aminoglycoside antibiotic	aminoglycoside	antibiotic inactivation	2	8	10	6	6	4	18	30	30	114	1
ARO:3003989	AAC(6')-34	AAC(6')-34 is an aminoglycoside 6'-phosphotransferase found in Paenibacillus sp. LC231, a strain of Paenibacillus from Lechuguilla Cave, NM, USA. Confers resistance to aminoglycoside antibiotics. Described by Pawlowski et al. 2016.	AAC(6')	aminoglycoside antibiotic	aminoglycoside	antibiotic inactivation	2	2	8	6	14	16	20	8	6	82	2
ARO:3003990	vgbC	VgbC is a streptogramin B-type lyase found in Paenibacillus sp. LC231, a strain of Paenibacillus isolated from Lechuguilla Cave, NM, USA. Confers resistance to streptogramin B-type antibiotics by linearization of the lactone ring on an ester bond, resulting in antibiotic inactivation. Described by Pawlowski et al. 2016.	streptogramin vgb lyase	streptogramin B antibiotic;streptogramin antibiotic	Multidrug	antibiotic inactivation	430	362	482	110	134	110	148	158	102	2036	4
ARO:3003991	mphI	mphI is a macrolide phosphotransferase protein found in Paenibacillus sp. LC231, a strain of Paenibacillus isolated from Lechuguilla Cave, NM, USA. Confers resistance to macrolide antibiotics. Described by Pawlowski et al. 2016.	macrolide phosphotransferase (MPH)	macrolide antibiotic	macrolide	antibiotic inactivation	10	8	4	0	8	6	22	26	20	104	2
ARO:3003992	rphB	rphB is a rifampin phosphotransferase protein found in Paenibacillus sp. LC231, a strain of Paenibacillus isolated from Lechuguilla Cave, NM, USA. Confers resistance to rifamycin antibiotics, specifically rifampin, through rifampin inactivation. Described by Pawlowski et al. 2016.	rifampin phosphotransferase	rifamycin antibiotic	rifamycin	antibiotic inactivation	4142	3708	4090	3948	4006	4200	4174	4458	3874	36600	398
ARO:3003994	cpaA	cpaA is a capreomycin acetyltransferase protein found in Paenibacillus sp. LC231, an isolated strain of Paenibacillus in Lechuguilla Cave, NM, USA. Confers resistance to capreomycin, an aminoglycoside antibiotic. Described by Pawlowski et al. 2016.	cpa acetyltransferase	aminoglycoside antibiotic	aminoglycoside	antibiotic inactivation	12	4	10	18	8	20	12	6	16	106	1
ARO:3003995	Clostridioides difficile gyrA conferring resistance to fluoroquinolones	Amino acid substitutions in Clostridioides difficile gyrase subunit A which when present confer functional resistance to fluoroquinolone antibiotics.	fluoroquinolone resistant gyrA	fluoroquinolone antibiotic;nybomycin-like antibiotic	Multidrug	antibiotic target alteration	1352	1238	1376	1196	1398	1326	1526	1588	1502	12502	219
ARO:3004032	tetA(46)	tetA(46) is a subunit of tetAB(46), a heterodimeric ABC transporter, that is required for conferring tetracycline resistance in Streptococcus australis isolated from the oral cavity.	ATP-binding cassette (ABC) antibiotic efflux pump	tetracycline antibiotic	tetracycline	antibiotic efflux	9988	8274	9078	8712	9102	10004	9152	9920	9478	83708	337
ARO:3004033	tetB(46)	tetB(46) is a subunit of tetAB(46), a heterodimeric ABC transporter, that is required for conferring tetracycline resistance in Streptococcus australis isolated from the oral cavity.	ATP-binding cassette (ABC) antibiotic efflux pump	tetracycline antibiotic	tetracycline	antibiotic efflux	6890	6156	6548	6358	6486	7120	6596	7020	6432	59606	387
ARO:3004035	tetA(60)	tetA(60) is a subunit of tetAB(60), an ABC transporter that confers resistance to tetracycline and tigercycline identified by screening a human saliva metagenomic library in Escherichia coli, which is required for resistance.	ATP-binding cassette (ABC) antibiotic efflux pump	tetracycline antibiotic	tetracycline	antibiotic efflux	8112	7344	8148	7324	7660	8504	7678	8860	7790	71420	216
ARO:3004036	tetB(60)	tetB(60) is a subunit of tetAB(60), an ABC transporter that confers resistance to tetracycline and tigercycline identified by screening a human saliva metagenomic library in Escherichia coli, which is required for resistance.	ATP-binding cassette (ABC) antibiotic efflux pump	tetracycline antibiotic	tetracycline	antibiotic efflux	7960	7118	7798	6888	7414	8094	7982	8604	7784	69642	528
ARO:3004038	Pseudomonas aeruginosa emrE	EmrE is a small multidrug transporter that functions as a homodimer and that couples the efflux of small polyaromatic cations from the cell with the import of protons down an electrochemical gradient. Confers resistance to tetraphenylphosphonium, methyl viologen, gentamicin, kanamycin, and neomycin.	small multidrug resistance (SMR) antibiotic efflux pump	aminoglycoside antibiotic	aminoglycoside	antibiotic efflux	0	2	4	4	0	2	8	6	2	28	1
ARO:3004039	Escherichia coli emrE	Member of the small MDR (multidrug resistance) family of transporters; in Escherichia coli this protein provides resistance against a number of positively charged compounds including ethidium bromide and erythromycin; proton-dependent secondary transporter which exchanges protons for compound translocation.	small multidrug resistance (SMR) antibiotic efflux pump	macrolide antibiotic	macrolide	antibiotic efflux	378	280	340	378	330	370	410	358	412	3256	15
ARO:3004041	Klebsiella pneumoniae acrA	AcrA is a subunit of the AcrAB multidrug efflux system that is found in K. pneumoniae, which is encoded by the acrRAB operon.	resistance-nodulation-cell division (RND) antibiotic efflux pump	cephalosporin;disinfecting agents and antiseptics;fluoroquinolone antibiotic;glycylcycline;penam;phenicol antibiotic;rifamycin antibiotic;tetracycline antibiotic	Multidrug	antibiotic efflux	96	78	74	70	72	88	64	82	70	694	18
ARO:3004042	Enterobacter cloacae acrA	AcrA is a subunit of the AcrAB-TolC multidrug efflux system in E. cloacae.	resistance-nodulation-cell division (RND) antibiotic efflux pump	cephalosporin;disinfecting agents and antiseptics;fluoroquinolone antibiotic;glycylcycline;penam;phenicol antibiotic;rifamycin antibiotic;tetracycline antibiotic	Multidrug	antibiotic efflux	648	580	596	592	598	560	656	622	702	5554	74
ARO:3004043	Escherichia coli acrA	AcrA is a subunit of the AcrAB-TolC multidrug efflux system found in E. coli.	resistance-nodulation-cell division (RND) antibiotic efflux pump	cephalosporin;disinfecting agents and antiseptics;fluoroquinolone antibiotic;glycylcycline;penam;phenicol antibiotic;rifamycin antibiotic;tetracycline antibiotic	Multidrug	antibiotic efflux	954	946	1074	1088	1054	934	774	724	612	8160	64
ARO:3004045	Escherichia coli fabI mutations conferring resistance to isoniazid and triclosan	fabI is a enoyl-acyl carrier reductase used in lipid metabolism and fatty acid biosynthesis. The bacterial biocide Triclosan blocks the final reduction step in fatty acid elongation, inhibiting biosynthesis. Point mutations in fabI can confer resistance to Triclosan and Isoniazid.	antibiotic resistant fabI	disinfecting agents and antiseptics;isoniazid-like antibiotic	Multidrug	antibiotic target alteration	4762	4452	4622	5590	5884	5786	5148	5754	5132	47130	478
ARO:3004047	kdpD	kdpD is a component of the two-component regulatory system, kdpDE. This system is involved in potassium transport and homeostasis, and has been implicated in virulence factor regulation along with kdpE.	kdpDE	aminoglycoside antibiotic	aminoglycoside	antibiotic efflux	16832	15504	16968	14198	14578	15594	15046	16746	14438	139904	587
ARO:3004049	Escherichia coli fabG mutations conferring resistance to triclosan	fabG is a 3-oxoacyl-acyl carrier protein reductase involved in lipid metabolism and fatty acid biosynthesis.The bacterial biocide Triclosan blocks the final reduction step in fatty acid elongation, inhibiting biosynthesis. Point mutations in fabG can confer resistance to Triclosan.	antibiotic resistant fabG	disinfecting agents and antiseptics	Triclosan	antibiotic target alteration	127208	113780	119290	127058	131318	143876	122510	140186	126260	1151486	4960
ARO:3004054	Pseudomonas aeruginosa CpxR	CpxR is directly involved in activation of expression of RND efflux pump MexAB-OprM in P. aeruginosa. CpxR is required to enhance mexAB-oprM expression and drug resistance, in the absence of repressor MexR.	resistance-nodulation-cell division (RND) antibiotic efflux pump	aminocoumarin antibiotic;aminoglycoside antibiotic;carbapenem;cephalosporin;cephamycin;diaminopyrimidine antibiotic;fluoroquinolone antibiotic;macrolide antibiotic;monobactam;penam;penem;peptide antibiotic;phenicol antibiotic;sulfonamide antibiotic;tetracycline antibiotic	Multidrug	antibiotic efflux	7628	6902	7666	6622	6822	7088	7404	7632	6180	63944	625
ARO:3004059	Type A NfxB	Type A NfxB mutants are four to eight times more resistant to ofloxacin, erythromycin, and new zwitterionic cephems, i.e., cefpirome, cefclidin, cefozopran, and cefoselis, than the parent strain, PAO1. nfxB corresponds to 2 loci in Pseudomonas aeruginosa PAO1 (gene name: esrC/nfxB) and 2 loci in Pseudomonas aeruginosa LESB58 (gene name: nfxB).	resistance-nodulation-cell division (RND) antibiotic efflux pump	aminocoumarin antibiotic;cephalosporin;diaminopyrimidine antibiotic;fluoroquinolone antibiotic;macrolide antibiotic;penam;phenicol antibiotic;tetracycline antibiotic	Multidrug	antibiotic efflux	656	468	538	538	438	654	510	522	528	4852	3
ARO:3004063	EdeQ	EdeQ is an N-acetyltransferase enzyme that confers high-level self-resistance to edeine in Brevibacillus brevis, a natural edeine producer. EdeQ converts active edeine to N-acetyledeine, which is ineffective in vivo.	Edeine acetyltransferase	peptide antibiotic;polyamine antibiotic	Multidrug	antibiotic inactivation	30	18	28	30	34	22	24	24	18	228	2
ARO:3004069	MvaT	MvaT, a global regulator of virulence genes in P. aeruginosa, has also shown to be able to repress the expression of the MexEF-OprN pump.	resistance-nodulation-cell division (RND) antibiotic efflux pump	diaminopyrimidine antibiotic;fluoroquinolone antibiotic;phenicol antibiotic	Multidrug	antibiotic efflux	0	4	6	2	2	0	0	2	0	16	1
ARO:3004072	OpmB	OpmB is an outer membrane efflux protein in Pseudomonas aeruginosa that shows functional cooperation with MuxABC, to form the efflux pump system MuxABC-OpmB.	resistance-nodulation-cell division (RND) antibiotic efflux pump	aminocoumarin antibiotic;macrolide antibiotic;monobactam;tetracycline antibiotic	Multidrug	antibiotic efflux	996	896	948	1556	1480	1568	1084	1170	956	10654	191
ARO:3004073	MuxA	MuxA is a membrane fusion protein component of the efflux pump system MuxABC-OpmB in Pseudomonas aeruginosa.	resistance-nodulation-cell division (RND) antibiotic efflux pump	aminocoumarin antibiotic;macrolide antibiotic;monobactam;tetracycline antibiotic	Multidrug	antibiotic efflux	2074	2056	2448	1538	1682	1590	2884	2802	2302	19376	219
ARO:3004074	MuxB	MuxB is one of the two necessary RND components in the Pseudomonas aeruginosa efflux pump system MuxABC-OpmB.	resistance-nodulation-cell division (RND) antibiotic efflux pump	aminocoumarin antibiotic;macrolide antibiotic;monobactam;tetracycline antibiotic	Multidrug	antibiotic efflux	10164	9472	10840	9970	9960	9452	11232	11310	9224	91624	1273
ARO:3004075	MuxC	MuxC is one of the two necessary RND components of the MuxABC-OpmB efflux pumps system in Pseudomonas aeruginosa.	resistance-nodulation-cell division (RND) antibiotic efflux pump	aminocoumarin antibiotic;macrolide antibiotic;monobactam;tetracycline antibiotic	Multidrug	antibiotic efflux	3908	3872	4344	3328	3340	3350	4392	4372	3692	34598	630
ARO:3004077	PmpM	PmpM is a multidrug efflux pump belonging to the MATE family of Pseudomonas aeruginosa. PmpM is an H+ drug antiporter and is the first reported case of an H+ coupled efflux pump in the MATE family. PmpM confers resistance to fluoroquinolones, fradiomycin, benzalkonium chloride, chlorhexidine gluconate, ethidium bromide, tetraphenylphosphonium chloride (TPPCl), and rhodamine 6G.	multidrug and toxic compound extrusion (MATE) transporter	aminoglycoside antibiotic;disinfecting agents and antiseptics;fluoroquinolone antibiotic	Multidrug	antibiotic efflux	930	826	878	1174	1220	1070	1072	1198	1036	9404	75
ARO:3004091	ANT(3'')-IIc	ANT(3'')-IIc is a aminoglycoside nucleotidyltransferase identified in Acinetobacter spp. via horizontal gene transfer mechanisms.	ANT(3'')	aminoglycoside antibiotic	aminoglycoside	antibiotic inactivation	32	8	20	8	12	14	8	12	6	120	2
ARO:3004092	HMB-1	Shotgun cloning of beta-lactam resistant P. aeruginosa NRZ-03096 yielded a clone producing a novel subclass B1 enzyme with only 74.3% identity to the next nearest relative, KHM-1. The novel MBL was named HMB-1 (for Hamburg MBL). HMB-1 gene was chromosomally located as part of a Tn 3 family transposon that was named Tn 6345, where expression of bla HMB-1 in E. coli TOP10 led to increased resistanc…	HMB beta-lactamase	carbapenem	carbapenem	antibiotic inactivation	482	466	452	332	354	426	358	400	310	3580	3
ARO:3004094	Erm(48)	Erm(48) is a macrolide-lincosamide-streptogramin resistance gene identified on resistance plasmid pJW2311.	Erm 23S ribosomal RNA methyltransferase	lincosamide antibiotic;macrolide antibiotic;streptogramin B antibiotic;streptogramin antibiotic	MLS	antibiotic target alteration	72	54	72	56	92	54	172	180	154	906	5
ARO:3004097	Streptococcus mitis CdsA with mutation conferring daptomycin resistance	CdsA is a phosphatidate cytidylyltransferase which plays a role in the production of membrane phosphatidylglycerol and cardiolipin.	daptomycin resistant CdsA	peptide antibiotic	peptide	antibiotic target alteration	5496	5014	5440	5234	5504	5734	5822	6406	5536	50186	256
ARO:3004099	LpeA	LpeA is a subunit of the LpeAB efflux pump in Legionella pneumophila, which is homologous to AcrA in E. coli.	resistance-nodulation-cell division (RND) antibiotic efflux pump	macrolide antibiotic	macrolide	antibiotic efflux	68	32	70	94	128	124	94	84	84	778	24
ARO:3004100	LpeB	LpeB is a subunit of the LpeAB efflux pump in Legionella pneumophila, which is homologous to AcrB in E. coli.	resistance-nodulation-cell division (RND) antibiotic efflux pump	macrolide antibiotic	macrolide	antibiotic efflux	628	644	678	830	762	796	774	748	614	6474	162
ARO:3004103	QepA2	QepA2 is a plasmid-mediated quinolone resistance pump found in an Escherichia coli isolate from France.	major facilitator superfamily (MFS) antibiotic efflux pump	fluoroquinolone antibiotic	fluoroquinolone	antibiotic efflux	5106	4488	4700	4780	5272	5940	4540	5476	5210	45512	126
ARO:3004107	Pseudomonas aeruginosa soxR	SoxR is a redox-sensitive transcriptional activator that induces expression of a small regulon that includes the RND efflux pump-encoding operon mexGHI-opmD. SoxR was shown to be activated by pyocyanin.	ATP-binding cassette (ABC) antibiotic efflux pump;major facilitator superfamily (MFS) antibiotic efflux pump;resistance-nodulation-cell division (RND) antibiotic efflux pump	cephalosporin;disinfecting agents and antiseptics;fluoroquinolone antibiotic;glycylcycline;penam;phenicol antibiotic;rifamycin antibiotic;tetracycline antibiotic	Multidrug	antibiotic efflux;antibiotic target alteration	2440	2140	2234	2660	2658	2944	2456	3010	2774	23316	79
ARO:3004110	MCR-2.1	MCR-2 is a plasmid-borne phosphoethanolamine transferase that interferes with binding of colistin to the cell membrane via addition of phosphoethanolamine to lipid A, resulting in reduction of the negative charge of the cell membrane. Originally identified in a Belgian sample of Escherichia coli by Xavier et al, (2016).	MCR phosphoethanolamine transferase	peptide antibiotic	peptide	antibiotic target alteration	88	112	100	66	60	56	22	48	26	578	1
ARO:3004111	FosA6	FosA6 is a plasmid-encoded enzyme that confers resistance to fosfomycin in Escherichia coli by breaking the epoxide ring of the molecule.	fosfomycin thiol transferase	phosphonic acid antibiotic	phosphonic acid	antibiotic inactivation	12	10	0	10	14	16	0	2	0	64	1
ARO:3004122	Klebsiella pneumoniae OmpK37	Klebsiella pneumoniae outer membrane porin protein. Is preferentially detected in porin-deficient strains. Functional characterization of this new porin revealed a narrower pore than those of porins OmpK35 and OmpK36, which did not allow penetration by certain beta-lactams. Also, when a resistant strain expresses porin OmpK37 is less susceptible to cefotaxime and cefoxitin than when it is express…	General Bacterial Porin with reduced permeability to beta-lactams	carbapenem;cephalosporin;cephamycin;monobactam;penam;penem	Multidrug	reduced permeability to antibiotic	4	8	4	4	18	14	90	86	38	266	1
ARO:3004123	Burkholderia pseudomallei Omp38	Heterologous expression of Burkholderia pseudomallei Omp38 (BpsOmp38) in Omp-deficient E. coli host cells lowers their permeability and in consequence, their antimicrobial susceptibility to penicillin G, cefoxitin, ceftazidime and imipenem.	General Bacterial Porin with reduced permeability to beta-lactams	carbapenem;cephalosporin;cephamycin;monobactam;penam;penem	Multidrug	reduced permeability to antibiotic	540	466	418	7018	6834	6674	4256	4934	4226	35366	241
ARO:3004142	OprZ	OprZ is the outer membrane component of the AxyXY-OprZ efflux pump system in Achromobacter spp.	resistance-nodulation-cell division (RND) antibiotic efflux pump	aminoglycoside antibiotic;cephalosporin;fluoroquinolone antibiotic;macrolide antibiotic	Multidrug	antibiotic efflux	346	288	328	292	214	220	342	402	312	2744	55
ARO:3004143	AxyX	AxyX is the inner membrane transporter of the AxyXY-OprZ efflux pump system in Achromobacter spp.	resistance-nodulation-cell division (RND) antibiotic efflux pump	aminoglycoside antibiotic;cephalosporin;fluoroquinolone antibiotic;macrolide antibiotic	Multidrug	antibiotic efflux	76	130	112	76	96	76	84	124	110	884	12
ARO:3004144	AxyY	AxyY is the periplasmic adaptor protein of the AxyXY-OprZ efflux pump system in Achromobacter spp.	resistance-nodulation-cell division (RND) antibiotic efflux pump	aminoglycoside antibiotic;cephalosporin;fluoroquinolone antibiotic;macrolide antibiotic	Multidrug	antibiotic efflux	2096	2014	2154	1516	1518	1516	1492	1592	1284	15182	145
ARO:3004145	AxyZ	AxyZ is a transcriptional regulator of the AxyXY-OprZ efflux pump system.	resistance-nodulation-cell division (RND) antibiotic efflux pump	aminoglycoside antibiotic;cephalosporin;fluoroquinolone antibiotic;macrolide antibiotic	Multidrug	antibiotic efflux;antibiotic target alteration	1524	1286	1422	1532	1602	1788	1344	1360	1586	13444	28
ARO:3004146	cfrC	A cfr-like 23S rRNA methyltransferase shown to confer resistance to linezolid and phenicol antibiotics, including florfenicol and chloramphenicol, in Clostridium.	Cfr 23S ribosomal RNA methyltransferase	lincosamide antibiotic;oxazolidinone antibiotic;phenicol antibiotic;streptogramin antibiotic	Multidrug	antibiotic target alteration	1624	1528	1768	2058	1958	1886	2438	2480	2080	17820	159
ARO:3004153	Mycobacterium tuberculosis thyA with mutation conferring resistance to para-aminosalicylic acid	Point mutations in the thymidylate synthetase thyA gene shown clinically to confer resistance to para-aminosalicylic acid. Loss-of-function mutations in thyA disrupt the catalytic activity and substrate-binding affinity, thus conferring resistance.	aminosalicylate resistant thymidylate synthase	salicylic acid antibiotic	salicylic acid	antibiotic target alteration	4194	3772	4110	4308	4388	4258	4424	4696	4026	38176	485
ARO:3004157	Mycobacterium tuberculosis folC with mutation conferring resistance to para-aminosalicylic acid	Point mutations in the dihydrofolate synthetase folC gene shown clinically to confer resistance to p-aminosalicylic acid or other aminosalicylates. Mutations in folC inhibit bioactivation of PAS and thus confer resistance.	aminosalicylate resistant dihydrofolate synthase	salicylic acid antibiotic	salicylic acid	antibiotic target alteration	8422	7640	8112	7566	7742	8254	8154	8982	8020	72892	427
ARO:3004184	Mycobacterium tuberculosis ribD with mutation conferring resistance to para-aminosalicylic acid	ribD is a Mycobacterium tuberculosis riboflavin biosynthesis enzyme. Point mutations in ribD cause enzyme overexpression, which allows the C-terminal reductase domain to act as an alternative dihydrofolate reductase. Thus, mutations in ribD confer resistance to DHFR inhibitors such as para-aminosalicylic acid.	aminosalicylate resistant dihydrofolate reductase	salicylic acid antibiotic	salicylic acid	antibiotic target replacement	1490	1388	1338	1560	1570	1984	1516	1526	1596	13968	56
ARO:3004185	mecD	mecD is a PBP2a variant identified on a genomic resistance island in Macrococcus caseolyticus. MecD confers resistance to methicillin and other beta-lactam antibiotics through the production of an alternative low-affinity PBP. First described by Schwendener et al. 2017 and identified from canine and bovine sources.	methicillin resistant PBP2	carbapenem;cephalosporin;cephamycin;monobactam;penam	Multidrug	antibiotic target replacement	640	540	524	630	774	732	584	642	604	5670	49
ARO:3004191	APH(2'')-If	Aminoglycoside 2''-phosphotransferase identified from the gram-negative pathogen Campylobacter jejuni. APH(2'')-If was shown to confer resistance to 4,6-disubstituted antibiotics kanamycin, tobramycin, dibekacin, gentamicin and sisomicin through antibiotic phosphorylation. Described by Toth et al. 2013.	APH(2'')	aminoglycoside antibiotic	aminoglycoside	antibiotic inactivation	2	4	4	0	10	0	4	4	4	32	2
ARO:3004253	vanU gene in vanG cluster	Also known as vanUG, is a vanG variant found in the vanG gene cluster.	glycopeptide resistance gene cluster;vanU	glycopeptide antibiotic	glycopeptide	antibiotic target alteration	16	20	24	22	22	32	16	22	20	194	7
ARO:3004289	Vibrio cholerae varG	varG is an Ambler class B metallo-beta-lactamase found on the antibiotic resistance var regulon in Vibrio cholerae, along with an antibiotic efflux pump varABCDEF. These genes are organized as a regulon under the control of VarR transcriptional activator. VarG was shown to have beta-lactamase activity against penicillins, carbapenems and cephalosporins in-vitro. Described by Lin HV et al. 2017.	Subclass B1 Vibrio cholerae varG beta-lactamase	carbapenem	carbapenem	antibiotic inactivation	1070	902	880	1022	926	1124	850	998	1110	8882	3
ARO:3004290	Escherichia coli ampC beta-lactamase	A class C ampC beta-lactamase (cephalosporinase) enzyme described in Escherichia coli shown clinically to confer resistance to penicillin-like and cephalosporin-class antibiotics.	ampC-type beta-lactamase	cephalosporin;penam	Multidrug	antibiotic inactivation	8	8	6	18	6	14	4	0	0	64	4
ARO:3004291	Rhodobacter sphaeroides ampC beta-lactamase	A periplasmic cephalosporinase described in Rhodobacter sphaeroides shown to contribute to resistance of beta-lactam antibiotics.	ampC-type beta-lactamase	cephalosporin;penam	Multidrug	antibiotic inactivation	618	618	610	470	586	770	622	666	610	5570	33
ARO:3004292	Laribacter hongkongensis ampC beta-lactamase	A chromosome-encoded class C beta-lactamase described in the pathogen Laribacter hongkongensis, often associated with gastroenteritis. Laribacter ampC has been shown to confer resistance to non-carbapenem beta-lactamases, as described by Lau et al. 2005.	ampC-type beta-lactamase	cephalosporin;penam	Multidrug	antibiotic inactivation	98	100	92	106	150	126	82	106	112	972	2
ARO:3004332	MCR-5.1	MCR-5 is a transposon-associated phosphoethanolamine transferase gene, identified in Salmonella Paratyphi B dTa+ (d-tartrate fermenting Salmonella enterica subsp. enterica serovar Paratyphi B) isolates from food-producing animals. The isolates were collected between 2011 and 2013, and retrieved from the German National Reference Laboratory for Salmonella. MCR-5 confers resistance to collistin thr…	MCR phosphoethanolamine transferase	peptide antibiotic	peptide	antibiotic target alteration	0	0	0	0	2	0	0	0	0	2	1
ARO:3004336	PDC-73	An AmpC-like beta-lactamase found in Pseudomonas aeruginosa.	PDC beta-lactamase	carbapenem;cephalosporin;monobactam	Multidrug	antibiotic inactivation	640	532	646	670	824	800	638	888	786	6424	1
ARO:3004341	PDC-78	An AmpC-like beta-lactamase found in Pseudomonas aeruginosa.	PDC beta-lactamase	carbapenem;cephalosporin;monobactam	Multidrug	antibiotic inactivation	0	0	4	4	0	4	10	4	16	42	1
ARO:3004359	ACI-1	A class A beta-lactamase described in Acidaminococcus fermentans. ACI-1 was the first description of a beta-lactamase enzyme in a gram-negative anaerobic cocci. Described by Galan et al 2000.	ACI beta-lactamase	cephalosporin;penam;penem	Multidrug	antibiotic inactivation	2	4	6	2	2	2	4	10	0	32	1
ARO:3004361	sul4	sul4 is a dihydropteroate synthase gene and mobile sulfonamide resistance gene shown to confer resistance when expressed in E. coli.	sulfonamide resistant sul	sulfonamide antibiotic	sulfonamide	antibiotic target replacement	1306	1106	1358	1528	1534	1540	1464	1602	1362	12800	127
ARO:3004364	almG	A member of the AlmEFG operon, responsible for polymyxin resistance in Vibrio cholerae. AlmG is a glycyltransferase closely related to lipid A acyltransferases. Described by Henderson JC et al. 2017.	lipid A acyltransferase;polymyxin resistance operon	peptide antibiotic	peptide	antibiotic target alteration	166	190	186	178	182	206	132	160	154	1554	9
ARO:3004379	QepA4	A plasmid-mediated quinolone efflux pump variant described in Escherichia coli. QepA4 confers resistance to quinolone and fluoroquinolone antibiotics by expulsion from the cell. Described by Manageiro et al. 2017.	major facilitator superfamily (MFS) antibiotic efflux pump	fluoroquinolone antibiotic	fluoroquinolone	antibiotic efflux	6892	6264	6998	5990	6564	7396	5796	6814	6294	59008	132
ARO:3004441	tet(59)	Tet(59) is a chromosome-encoded tetracycline efflux pump described from a Chinese pig manure sample.	major facilitator superfamily (MFS) antibiotic efflux pump	tetracycline antibiotic	tetracycline	antibiotic efflux	26	38	34	54	30	30	62	54	36	364	12
ARO:3004442	tet(W/N/W)	tet(W/N/W) is a mosaic tetracycline resistance gene and ribosomal protection protein.	tetracycline-resistant ribosomal protection protein	tetracycline antibiotic	tetracycline	antibiotic target protection	482	382	544	732	654	794	978	1058	972	6596	27
ARO:3004446	Haemophilus influenzae PBP3 conferring resistance to beta-lactam antibiotics	PBP3 is a penicillin-binding protein and beta-lactam resistance enzyme encoded by the ftsI gene in Haemophilus influenzae. Mutations in ftsI confer resistance to beta-lactam antibiotics.	Penicillin-binding protein mutations conferring resistance to beta-lactam antibiotics	carbapenem;cephalosporin;cephamycin;monobactam;penam	Multidrug	antibiotic target alteration	1468	1362	1370	1286	1330	1364	1878	1830	1724	13612	142
ARO:3004450	TRU-1	A class C beta-lactamase enzyme identified from Aeromonas enteropelogenes. TRU-1 confers resistance to penicillin and cephalosporin antibiotics.	TRU beta-lactamase	cephalosporin;penam	Multidrug	antibiotic inactivation	32	6	12	16	8	20	30	16	16	156	4
ARO:3004451	Agrobacterium fabrum chloramphenicol acetyltransferase	A chloramphenicol resistance determinant described in the Gram-negative bacterium Agrobacterium fabrum.	chloramphenicol acetyltransferase (CAT)	phenicol antibiotic	phenicol	antibiotic inactivation	938	860	1084	802	884	754	1008	1054	908	8292	58
ARO:3004455	Streptococcus suis chloramphenicol acetyltransferase	A chloramphenicol resistance determinant described in Streptococcus suis.	chloramphenicol acetyltransferase (CAT)	phenicol antibiotic	phenicol	antibiotic inactivation	16	0	6	0	8	4	2	14	6	56	1
ARO:3004456	Enterococcus faecium chloramphenicol acetyltransferase	A chloramphenicol resistance determinant described in an Enterococcus faecium plasmid.	chloramphenicol acetyltransferase (CAT)	phenicol antibiotic	phenicol	antibiotic inactivation	6	0	0	10	4	26	4	8	12	70	1
ARO:3004464	CFE-2	CFE-2 is a plasmid-encoded AmpC beta-lactamase first described from Citrobacter freundii by Chen et al. 2018.	CMY beta-lactamase	cephamycin	cephamycin	antibiotic inactivation	0	0	0	0	2	0	0	0	0	2	1
ARO:3004466	ICR-Mc	A chromosomally-encoded colistin resistance phosphoethanolamine (PEtN) transferase of Moraxella catarrhalis. ICR-Mc is the protein that represents the closest known ortholog to the colistin resistance MCR-1 and MCR-2 PEtN transferases.	intrinsic colistin resistant phosphoethanolamine transferase	peptide antibiotic	peptide	antibiotic target alteration	0	6	2	30	48	46	32	42	22	228	4
ARO:3004470	poxtA	PoxtA is an ABC-F subfamily ATP-binding cassette protein that confers resistance to tetracycline, -phenicol, and oxazolidinone via modification of the bacterial ribosome. The encoding gene was isolated from a methicillin-resistant Staphylococcus aureus strain.	Miscellaneous ABC-F subfamily ATP-binding cassette ribosomal protection proteins	oxazolidinone antibiotic;phenicol antibiotic;tetracycline antibiotic	Multidrug	antibiotic target protection	4538	3980	4152	4102	4352	4708	4328	4664	4584	39408	242
ARO:3004476	vmlR	vmlR is an ABC-F ATPase ribosomal protection protein identified in Bacillus subtilus. Shown to confer resistance to lincomycin and streptogramin A virginiamycin. Described by Crowe-McAuliffe et al. 2018.	Miscellaneous ABC-F subfamily ATP-binding cassette ribosomal protection proteins	lincosamide antibiotic;nucleoside antibiotic;pleuromutilin antibiotic;streptogramin A antibiotic;streptogramin B antibiotic;streptogramin antibiotic	Multidrug	antibiotic target protection	540	558	568	974	826	998	684	728	672	6548	81
ARO:3004478	OXA-665	Beta-lactamase found in Acinetobacter rudis efficiently inactivating carbapenems and amoxicillin conferring resistance to cephalosporins.	OXA beta-lactamase	penam	penam	antibiotic inactivation	10	6	8	4	2	8	18	6	8	70	2
ARO:3004480	Bifidobacterium adolescentis rpoB mutants conferring resistance to rifampicin	Bifidobacterium are antibiotic resistant probiotics are prescribed to upkeep the population beneficial bacteria in the gut microbiome. However, horizontal gene transfer among gut microbes could create harmful antibiotic-resistant pathogenic bacteria, such as Mycobacterium tuberculosis. Lokesh et al. analyzed Bifidobacterium antitubercular drug resistance and mutations in rpoB. They found that B. …	rifamycin-resistant beta-subunit of RNA polymerase (rpoB)	peptide antibiotic;rifamycin antibiotic	Multidrug	antibiotic target alteration;antibiotic target replacement	310	306	310	242	330	360	294	318	326	2796	49
ARO:3004493	ADC-68	A class C carbapenemase and extended-spectrum beta-lactamase identified from Acinetobacter baumannii.	ADC beta-lactamase with carbapenemase activity	carbapenem	carbapenem	antibiotic inactivation	58	74	68	80	84	94	224	224	140	1046	1
ARO:3004500	MCR-3.11	An MCR-3 phosphoethanolamine transferase and polymyxin resistance gene variant differing by 2 amino acid substitutions, identified from an Escherichia coli isolate.	MCR phosphoethanolamine transferase	peptide antibiotic	peptide	antibiotic target alteration	0	0	0	4	0	6	2	4	2	18	1
ARO:3004501	MCR-6.1	An MCR-2 phosphoethanolamine transferase and polymyxin resistance gene variant identified in Moraxella isolated from pigs in the United Kingdom.	MCR phosphoethanolamine transferase	peptide antibiotic	peptide	antibiotic target alteration	2	0	4	8	28	8	12	10	8	80	1
ARO:3004505	MCR-3.5	An MCR-3 phosphoethanolamine transferase and polymyxin (colistin) resistance gene variant identified from an extensively-resistant Escherichia coli clinical isolate.	MCR phosphoethanolamine transferase	peptide antibiotic	peptide	antibiotic target alteration	46	26	34	28	26	18	34	34	24	270	8
ARO:3004516	MCR-8.1	A novel phosphoethanolamine transferase and mobile colistin resistance gene identified from carbapenem-resistant NDM-1-producing Klebsiella pneumoniae.	MCR phosphoethanolamine transferase	peptide antibiotic	peptide	antibiotic target alteration	26	22	16	120	110	106	226	142	168	936	6
ARO:3004517	MCR-7.1	A novel plasmid-mediated colistin-resistant phosphoethanolamine transferase identified from a poultry isolate of Klebsiella pneumoniae.	MCR phosphoethanolamine transferase	peptide antibiotic	peptide	antibiotic target alteration	4	12	6	4	0	0	0	4	2	32	2
ARO:3004539	mphH	A chromosomal macrolide 2'-phosphotransferase and resistance gene identified from a Brachybacterium faecium cave isolate.	macrolide phosphotransferase (MPH)	macrolide antibiotic	macrolide	antibiotic inactivation	750	588	590	648	674	704	612	744	728	6038	11
ARO:3004541	mphK	A chromosomal macrolide phosphotransferase identified from Bacillus subtilis.	macrolide phosphotransferase (MPH)	macrolide antibiotic	macrolide	antibiotic inactivation	30	40	22	40	28	42	30	44	34	310	4
ARO:3004543	mphO	A chromosomal macrolide phosphostransferase identified in Brachybacterium paraconglomeratum.	macrolide phosphotransferase (MPH)	macrolide antibiotic	macrolide	antibiotic inactivation	1092	950	934	952	1016	1118	862	1058	888	8870	11
ARO:3004544	mphJ	A chromosomal macrolide phosphotransferase identified in Brevibacillus brevis VM4.	macrolide phosphotransferase (MPH)	macrolide antibiotic	macrolide	antibiotic inactivation	10	16	8	48	32	38	0	10	0	162	2
ARO:3004559	CAM-1	CAM-1 is a CAM (Central Alberta Metallo) beta-lactamase and carbapenemase identified from 4 clinical isolates of Pseudomonas aeruginosa from a Canadian hospital.	CAM beta-lactamase	carbapenem;cephalosporin;cephamycin;penam	Multidrug	antibiotic inactivation	82	82	136	38	28	30	34	42	40	512	9
ARO:3004561	Clostridioides difficile murG with mutation conferring resistance to vancomycin	Mutations in murG which confer resistance to vancomycin in Clostridioides difficile.	murG transferase	glycopeptide antibiotic	glycopeptide	antibiotic target alteration	4460	3724	4188	3782	4064	4322	3826	4424	4122	36912	127
ARO:3004562	Clostridioides difficile gyrB conferring resistance to fluoroquinolones	Point mutations in gyrB of Clostridioides difficile conferring resistance to fluoroquinolone antibiotics.	fluoroquinolone resistant gyrB	aminocoumarin antibiotic;fluoroquinolone antibiotic	Multidrug	antibiotic target alteration	5564	5234	5762	4302	4260	4416	5982	5900	5258	46678	470
ARO:3004563	Clostridioides difficile rpoB with mutation conferring resistance to rifampicin	Point mutations in the rpoB region of Clostridioides difficile which confer resistance to rifampin and rifampicin antibiotics.	rifamycin-resistant beta-subunit of RNA polymerase (rpoB)	peptide antibiotic;rifamycin antibiotic	Multidrug	antibiotic target alteration;antibiotic target replacement	1260	1182	1446	1108	1232	1142	1446	1508	1328	11652	208
ARO:3004569	ICR-Mo	A chromosomally-encoded colistin resistance phosphoethanolamine (PEtN) transferase of Moraxella osloensis. ICR-Mo represents the closest known ortholog to the colistin resistance MCR-1 and MCR-2 PEtN transferases.	intrinsic colistin resistant phosphoethanolamine transferase	peptide antibiotic	peptide	antibiotic target alteration	2	6	4	8	2	8	4	4	4	42	2
ARO:3004571	PNGM-1	PNGM-1 is a subclass B3 metallo-beta-lactamase first identified from a deep-sea sediment meta-genome. PNGM-1 is shown to reduce susceptibility to extended- and broad-spectrum cephalosporins, carbapenems, and penicillins. PNGM-1 is a novel metallo-beta-lactamase which predates the current antibiotic era.	PNGM beta-lactamase	carbapenem;cephalosporin;penam	Multidrug	antibiotic inactivation	88	80	86	494	500	466	276	344	268	2602	17
ARO:3004572	Staphylococcus aureus LmrS	MFS transporters are secondary active transporters with single-polypeptide chains containing 400-600 amino acids that transport small solutes across the membrane by using electrochemical gradients. LmrS has 14 transmembrane helices and, when expressed in E. coli, is capable of extruding a variety of antibiotics inclinding linezolid, trimethoprim, florfenicol, chlorampheniocol, erythromycin, strep…	major facilitator superfamily (MFS) antibiotic efflux pump	aminoglycoside antibiotic;diaminopyrimidine antibiotic;macrolide antibiotic;oxazolidinone antibiotic;phenicol antibiotic	Multidrug	antibiotic efflux	3028	2720	2782	3114	3178	3850	3090	3742	3190	28694	105
ARO:3004573	Acinetobacter baumannii AbaF	Expression of abaF in E. coli resulted in increased resistance to fosfomycin.	major facilitator superfamily (MFS) antibiotic efflux pump	phosphonic acid antibiotic	phosphonic acid	antibiotic efflux	31586	28042	28842	32304	33960	36858	29658	34102	30762	286114	1092
ARO:3004574	Acinetobacter baumannii AbaQ	AbaQ is an MFS transporter mainly involved in the extrusion of quinolone-type drugs in A. baumannii.	major facilitator superfamily (MFS) antibiotic efflux pump	fluoroquinolone antibiotic	fluoroquinolone	antibiotic efflux	7394	6692	7284	8020	8564	8856	7360	7974	6844	68988	491
ARO:3004577	Acinetobacter baumannii AmvA	AmvA has 14 alpha-helical transmembrane segments, qualifying it as a member of the DHA2 transporter family of the major facilitator superfamily (MFS). When AmvA was expressed in E. coli, the cells had at least four-fold decreased susceptibility to erythromycin, acridine orange, acriflavine, deoxycholate and methyl viologen. AmvA from the AC0037 strain of A. baumannii was tested.	major facilitator superfamily (MFS) antibiotic efflux pump	disinfecting agents and antiseptics;macrolide antibiotic	Multidrug	antibiotic efflux	3084	2912	2938	3070	3108	3770	2954	3452	3116	28404	113
ARO:3004578	Acinetobacter baumannii AbuO	AbuO is akin to the TolC outer membrane efflux protein. Deletion in A. baumannii results in increased susceptibility to antibiotics including amikacin, carbenicillin, ceftriaxone, meropenem, streptomycin, and tigecycline as well as disinfectants benzyalkonium chloride and chlorhexidine.	resistance-nodulation-cell division (RND) antibiotic efflux pump	aminoglycoside antibiotic;carbapenem;cephalosporin;disinfecting agents and antiseptics;glycylcycline;penam;tetracycline antibiotic	Multidrug	antibiotic efflux	168	146	182	182	100	160	150	142	94	1324	10
ARO:3004581	tet(48)	A tetracycline inactivating enzyme. A flavoenzyme capable of degrading tetracycline antibiotics.	tetracycline inactivation enzyme	tetracycline antibiotic	tetracycline	antibiotic inactivation	1260	1034	964	1184	1038	1292	920	1138	1056	9886	25
ARO:3004582	tet(49)	A tetracycline inactivating enzyme. A flavoenzyme capable of degrading tetracycline antibiotics.	tetracycline inactivation enzyme	tetracycline antibiotic	tetracycline	antibiotic inactivation	1254	1162	1286	1402	1534	1756	1230	1704	1472	12800	34
ARO:3004583	Klebsiella pneumoniae KpnF	KpnF subunit of KpnEF resembles EbrAB from E. coli. Mutation in KpnEF resulted in increased susceptibility to cefepime, ceftriaxon, colistin, erythromycin, rifampin, tetracycline, and streptomycin as well as enhanced sensitivity toward sodium dodecyl sulfate, deoxycholate, dyes, benzalkonium chloride, chlorhexidine, and triclosan.	small multidrug resistance (SMR) antibiotic efflux pump	aminoglycoside antibiotic;cephalosporin;disinfecting agents and antiseptics;macrolide antibiotic;peptide antibiotic;rifamycin antibiotic;tetracycline antibiotic	Multidrug	antibiotic efflux	24	22	16	32	30	20	18	16	8	186	3
ARO:3004584	tet(50)	A tetracycline inactivating enzyme. A flavoenzyme capable of degrading tetracycline antibiotics.	tetracycline inactivation enzyme	tetracycline antibiotic	tetracycline	antibiotic inactivation	1264	1052	1216	1320	1362	1590	1656	1868	1552	12880	78
ARO:3004586	tet(51)	A tetracycline inactivating enzyme. A flavoenzyme capable of degrading tetracycline antibiotics.	tetracycline inactivation enzyme	tetracycline antibiotic	tetracycline	antibiotic inactivation	608	528	578	628	628	682	804	898	812	6166	25
ARO:3004587	tet(52)	A tetracycline inactivating enzyme. A flavoenzyme capable of degrading tetracycline antibiotics.	tetracycline inactivation enzyme	tetracycline antibiotic	tetracycline	antibiotic inactivation	1388	1320	1350	1266	1160	1592	1500	1644	1534	12754	91
ARO:3004588	Klebsiella pneumoniae KpnG	KpnG consists of ~390 residues and resembles EmrA of E. coli. Disruption of the pump components KpnG-KpnH signficantly decrease resistance to azithromycin, ceftazidime, ciprofloxacin, ertapenem, erythromycin, gentamicin, imipenem, ticarcillin, norfloxacin, polymyxin-B, piperacillin, spectinomycin, tobramycin, and streptomycin.	major facilitator superfamily (MFS) antibiotic efflux pump	aminoglycoside antibiotic;carbapenem;cephalosporin;fluoroquinolone antibiotic;macrolide antibiotic;penam;penem;peptide antibiotic	Multidrug	antibiotic efflux	1864	1818	1718	2282	2268	2204	2420	2614	2130	19318	145
ARO:3004589	tet(53)	A tetracycline inactivating enzyme. A flavoenzyme capable of degrading tetracycline antibiotics.	tetracycline inactivation enzyme	tetracycline antibiotic	tetracycline	antibiotic inactivation	178	176	170	224	248	304	300	300	278	2178	9
ARO:3004590	tet(54)	A tetracycline inactivating enzyme. A flavoenzyme capable of degrading tetracycline antibiotics.	tetracycline inactivation enzyme	tetracycline antibiotic	tetracycline	antibiotic inactivation	1968	1854	1872	2054	2162	2572	1902	2108	1956	18448	44
ARO:3004591	tet(55)	A tetracycline inactivating enzyme. A flavoenzyme capable of degrading tetracycline antibiotics.	tetracycline inactivation enzyme	tetracycline antibiotic	tetracycline	antibiotic inactivation	3340	2932	3094	2914	2980	3614	2830	3294	2998	27996	116
ARO:3004592	erm(32)	erm(32) is a rRNA methyltransferase. Encodes methyltransferases that modify 23S rRNA.	Erm 23S ribosomal RNA methyltransferase	lincosamide antibiotic;macrolide antibiotic;streptogramin antibiotic	MLS	antibiotic target alteration	10	2	16	6	8	6	10	10	4	72	1
ARO:3004595	erm(45)	Erm45 is an rRNA methylase that confers resistances to macrolide, lincosamide, and streptogramin B.	Erm 23S ribosomal RNA methyltransferase	lincosamide antibiotic;macrolide antibiotic;streptogramin B antibiotic;streptogramin antibiotic	MLS	antibiotic target alteration	146	130	128	108	112	120	72	72	58	946	9
ARO:3004596	erm(46)	erm(46) is transferable determinant that confers resistance to macrolides.	Erm 23S ribosomal RNA methyltransferase	lincosamide antibiotic;macrolide antibiotic;streptogramin antibiotic	MLS	antibiotic target alteration	0	0	0	0	2	0	4	4	8	18	1
ARO:3004597	Klebsiella pneumoniae KpnH	KpnH consists of ~511 residues, resembles EmrB of E. coli, and is probably a translocase in the KpnGH-TolC efflux protein in K. pneumoniae. Disruption of the pump components KpnG-KpnH signficantly decrease resistance to azithromycin, ceftazidime, ciprofloxacin, ertapenem, erythromycin, gentamicin, imipenem, ticarcillin, norfloxacin, polymyxin-B, piperacillin, spectinomycin, tobramycin, and strept…	major facilitator superfamily (MFS) antibiotic efflux pump	aminoglycoside antibiotic;carbapenem;cephalosporin;fluoroquinolone antibiotic;macrolide antibiotic;penam;penem;peptide antibiotic	Multidrug	antibiotic efflux	1660	1594	1790	1136	1182	1160	1168	1172	924	11786	40
ARO:3004599	clcD	clcD gene can provide resistance to representatives of five of the six antibiotic groups previously shown to be affected by Cfr. clcD was originally found in Clostridioides difficile and is cfr-like.	Cfr 23S ribosomal RNA methyltransferase	lincosamide antibiotic;oxazolidinone antibiotic;phenicol antibiotic;pleuromutilin antibiotic;streptogramin A antibiotic;streptogramin B antibiotic;streptogramin antibiotic	Multidrug	antibiotic target alteration	4	0	0	8	6	2	4	6	8	38	1
ARO:3004600	LnuH	LnuH is a lincosamide nucleotidyltransferase transferase.	lincosamide nucleotidyltransferase (LNU)	lincosamide antibiotic	lincosamide	antibiotic inactivation	4	4	8	2	2	6	10	4	0	40	1
ARO:3004603	tet(56)	A tetracycline inactivating enzyme. A flavoenzyme capable of degrading tetracycline antibiotics.	tetracycline inactivation enzyme	tetracycline antibiotic	tetracycline	antibiotic inactivation	4282	3846	3960	4364	3954	4906	3706	4212	4128	37358	82
ARO:3004605	ermZ	ermZ is an methyltransferase modifying 23S rRNA conferring resistance to Spiramycin.	Erm 23S ribosomal RNA methyltransferase	lincosamide antibiotic;macrolide antibiotic;streptogramin antibiotic	MLS	antibiotic target alteration	42	38	56	18	22	18	20	24	20	258	3
ARO:3004606	erm(40)	erm(40) is an adenine RNA methylase and confers intrinsic resistance in Mycobacteria.	Erm 23S ribosomal RNA methyltransferase	lincosamide antibiotic;macrolide antibiotic;streptogramin antibiotic	MLS	antibiotic target alteration	36	38	54	44	52	54	112	134	94	618	6
ARO:3004608	EreD	EreD is an erythromycin esterase protein.	macrolide esterase	macrolide antibiotic	macrolide	antibiotic inactivation	24	20	38	24	20	24	14	30	26	220	1
ARO:3004613	tet(47)	A tetracycline inactivating enzyme. A flavoenzyme capable of degrading tetracycline antibiotics.	tetracycline inactivation enzyme	tetracycline antibiotic	tetracycline	antibiotic inactivation	2458	2016	2312	1766	1990	2208	1928	2228	1938	18844	55
ARO:3004626	Erm(49)	Erm(49) is an rRNA methylase gene.	Erm 23S ribosomal RNA methyltransferase	lincosamide antibiotic;macrolide antibiotic;streptogramin antibiotic	MLS	antibiotic target alteration	48	56	50	66	74	80	40	56	70	540	4
ARO:3004628	AAC(2')-IIa	AAC(2')-IIa is a kasugamycin 2' N-acetyltransferase protein found in Burkholderia glumae and Acidovorax avenae isolates.	AAC(2')	aminoglycoside antibiotic	aminoglycoside	antibiotic inactivation	6	0	4	4	2	0	12	4	2	34	2
ARO:3004629	AAC(6')-Im	AAC(6')-Im is an aminoglycoside acetyltransferase encoded by plasmids in E. coli, and E. faecium.	AAC(6')	aminoglycoside antibiotic	aminoglycoside	antibiotic inactivation	50	32	50	56	62	44	48	46	58	446	5
ARO:3004630	Mycoplasma genitalium parC mutations confers resistance to Moxifloxacin	Mycoplasma genitalium exhibits multiple mutations in parC which confers resistance to Moxifloxacin.	fluoroquinolone resistant parC	fluoroquinolone antibiotic	fluoroquinolone	antibiotic target alteration	6	4	4	2	10	10	4	12	18	70	3
ARO:3004631	Mycoplasma genitalium gyrA mutation confers resistance to fluoroquinolones	Mycoplasma Genitalium GyrA mutations confers resistance to fluoroquinolones such as Moxifloxacin.	fluoroquinolone resistant gyrA	fluoroquinolone antibiotic;nybomycin-like antibiotic	Multidrug	antibiotic target alteration	32	36	48	58	74	36	28	40	36	388	12
ARO:3004635	AAC(6')-Il	AAC(6')-Il is an aminoglycoside acetyltransferase encoded by plasmids and integrons in Enterobacter cloaecae and Klebsiella aerogenes.	AAC(6')	aminoglycoside antibiotic	aminoglycoside	antibiotic inactivation	48	52	80	26	24	12	42	58	64	406	7
ARO:3004638	AAC(6')-I-48	AAC(6')-I-48 (AAC(6')-Iag) is an aminoglycoside acetyltransferase encoded by integrons in Pseudomonas aeruginosa.	AAC(6')	aminoglycoside antibiotic	aminoglycoside	antibiotic inactivation	8	30	48	2	6	4	78	40	18	234	2
ARO:3004639	Corynebacterium striatum tetA	The tetAB genes of the Corynebacterium striatum R-plasmid encode an ABC transporter and confer tetracycline, oxytetracycline, and oxalic resistance.	major facilitator superfamily (MFS) antibiotic efflux pump	penam;tetracycline antibiotic	Multidrug	antibiotic efflux	6890	6238	6578	6570	7362	8024	6242	7182	6660	61746	410
ARO:3004643	Erm(K)	A 23S rRNA (adenine(2058)-N(6))-methyltransferase Erm(K) [Alkalihalobacillus halodurans].	Erm 23S ribosomal RNA methyltransferase	lincosamide antibiotic;macrolide antibiotic;streptogramin antibiotic	MLS	antibiotic target alteration	192	216	256	128	116	150	190	190	172	1610	18
ARO:3004645	dfrI	dfrI is a dihydrofolate reductase that is resistant to trimethoprim.	trimethoprim resistant dihydrofolate reductase dfr	diaminopyrimidine antibiotic	diaminopyrimidine	antibiotic target replacement	92	60	90	68	66	86	94	66	88	710	20
ARO:3004647	AQU-2	AQU-2 is a chromosomally-encoded AQU class C beta-lactamase and cephalosporinase from Aeromonas.	AQU beta-lactamase	cephalosporin	cephalosporin	antibiotic inactivation	788	666	596	706	702	754	610	658	762	6242	4
ARO:3004648	AQU-3	AQU-3 is a chromosomally-encoded AQU class C beta-lactamase and cephalosporinase from.	AQU beta-lactamase	cephalosporin	cephalosporin	antibiotic inactivation	36	40	52	102	90	116	58	54	74	622	7
ARO:3004649	cfr(B)	cfr(B) has been observed in mobile genetic elements in E. faecium and Clostridioides difficile and confers resistance to linezolid, clindamycin, erythromycin, chloramphenicol, and retapamulin.	Cfr 23S ribosomal RNA methyltransferase	lincosamide antibiotic;oxazolidinone antibiotic;phenicol antibiotic;streptogramin antibiotic	Multidrug	antibiotic target alteration	382	324	334	354	404	372	420	380	338	3308	42
ARO:3004651	lin	Listeria monocytogenes EGD-e lin gene for lincomycin resistance ABC-F type ribosomal protection protein, complete CDS.	lincosamide nucleotidyltransferase (LNU)	lincosamide antibiotic	lincosamide	antibiotic inactivation	1904	1466	1612	1634	1466	1730	1404	1560	1484	14260	122
ARO:3004652	Erm(O)-lrm	ErmO (gene lrm) lincomycin resistance methylase [Streptomyces lividans].	Erm 23S ribosomal RNA methyltransferase	lincosamide antibiotic;macrolide antibiotic;streptogramin antibiotic	MLS	antibiotic target alteration	104	116	116	154	162	192	182	196	150	1372	2
ARO:3004659	Mef(En2)	NBU2-encoded resistance gene. An MefE homolog in Bacteroides species. Macrolide efflux MFS transporter.	major facilitator superfamily (MFS) antibiotic efflux pump	lincosamide antibiotic;macrolide antibiotic	Multidrug	antibiotic efflux	610	536	618	562	782	782	594	566	626	5676	16
ARO:3004660	catB11	catB11 is a chloramphenicol acetyltransferase that confers resistance to chloramphenicol.	chloramphenicol acetyltransferase (CAT)	phenicol antibiotic	phenicol	antibiotic inactivation	34	38	32	62	62	54	100	102	92	576	6
ARO:3004661	Staphylococcus aureus FosB	The Bacillus subtilis fosB gene encodes a fosfomycin resistance protein.	fosfomycin thiol transferase	phosphonic acid antibiotic	phosphonic acid	antibiotic inactivation	4	12	6	6	0	2	2	2	0	34	2
ARO:3004665	cmlA8	cmlA8 is a plasmid that confers resistance to chloramphenicol.	major facilitator superfamily (MFS) antibiotic efflux pump	phenicol antibiotic	phenicol	antibiotic efflux	102	52	64	138	98	148	74	110	72	858	8
ARO:3004666	pexA	pexA is a florfenicol and chloramphenicol resistance gene discovered in Alaskan soil.	major facilitator superfamily (MFS) antibiotic efflux pump	phenicol antibiotic	phenicol	antibiotic efflux	12	12	12	10	4	2	16	18	6	92	3
ARO:3004667	Staphylococcus aureus norA	NorA gene cloned from Staphylococcus aureus conferred relatively high resistance to hydrophilic quinolones such as norfloxacin, enoxacin, ofloxacin, and ciprofloxacin in S. aureus and Escherichia coli. Had low or no resistance at all to hydrophobic ones such as nalidixic acid, oxolinic acid, and sparfloxacin in S. aureus and Escherichia coli.	major facilitator superfamily (MFS) antibiotic efflux pump	fluoroquinolone antibiotic	fluoroquinolone	antibiotic efflux	202	228	250	274	262	236	180	242	192	2066	26
ARO:3004669	emtA	A rRNA methyltransferase conferring high-level evernimicin resistance.	non-erm 23S ribosomal RNA methyltransferase (G748)	lincosamide antibiotic;macrolide antibiotic;orthosomycin antibiotic	Multidrug	antibiotic target alteration	134	128	126	108	142	174	132	114	130	1188	15
ARO:3004670	FosB1	Subtype of FosB, fosfomycin resistant. S.aureus SA1129 carried a FosB1 identical to S. haemolyticus.	fosfomycin thiol transferase	phosphonic acid antibiotic	phosphonic acid	antibiotic inactivation	4	4	0	6	10	6	4	2	12	48	1
ARO:3004673	FosB6	Fosfomycin resistance gene. High homology with FosB1 and FosB3.	fosfomycin thiol transferase	phosphonic acid antibiotic	phosphonic acid	antibiotic inactivation	32	28	24	34	22	42	10	6	24	222	1
ARO:3004674	FosD	A fosfomycin resistance gene.	fosfomycin thiol transferase	phosphonic acid antibiotic	phosphonic acid	antibiotic inactivation	14	2	10	16	24	16	10	40	12	144	2
ARO:3004675	aphA15	Expression of cloned aphA15 gene in Escherichia coli reduced the susceptibility to kanamycin and neomycin, as well as to amikacin, netilmicin, and streptomycin.	APH(3')	aminoglycoside antibiotic	aminoglycoside	antibiotic inactivation	2	0	0	2	0	2	4	0	0	10	1
ARO:3004678	rmtE	Aminoglycoside-resistance gene.	16S rRNA methyltransferase (G1405)	aminoglycoside antibiotic	aminoglycoside	antibiotic target alteration	0	2	0	0	0	0	4	2	2	10	1
ARO:3004681	Clostridioides difficile rpoC with mutation conferring resistance to vancomycin	Point mutations in the rpoC region of Clostridioides difficile which confer resistance to vancomycin.	vancomycin-resistant beta prime subunit of RNA polymerase (rpoC)	glycopeptide antibiotic	glycopeptide	antibiotic target alteration	12956	11862	12738	12750	13202	13704	13492	14492	13440	118636	1207
ARO:3004682	aadA27	Small mobilizable plasmid pALWED1.8 containing a novel variant of the streptomycin/spectinomycin resistance gene.	ANT(3'')	aminoglycoside antibiotic	aminoglycoside	antibiotic inactivation	18	10	6	18	8	22	10	4	8	104	1
ARO:3004683	aadS	A novel Tn4551 streptomycin-resistance gene that was phenotypically silent in wild-type Bacteroides; expression could be activated by a trans-acting chromosomal mutation.	ANT(6)	aminoglycoside antibiotic	aminoglycoside	antibiotic inactivation	18	28	8	32	56	30	52	22	12	258	3
ARO:3004684	MCR-9.1	A mobilized and plasmid-mediated colistin resistance gene and phosphoethanolamine transferase identified from a Salmonella enterica isolate.	MCR phosphoethanolamine transferase	peptide antibiotic	peptide	antibiotic target alteration	64	72	62	40	52	34	70	74	82	550	11
ARO:3004691	MCR-3.4	A plasmid-mediated MCR-3.1 variant.	MCR phosphoethanolamine transferase	peptide antibiotic	peptide	antibiotic target alteration	16	32	20	18	26	20	6	30	6	174	3
ARO:3004693	MCR-3.12	A plasmid-mediated phosphoethanolamine transferase and MCR-3 variant conferring resistance to colistin antibiotics.	MCR phosphoethanolamine transferase	peptide antibiotic	peptide	antibiotic target alteration	0	0	0	4	8	10	6	2	0	30	1
ARO:3004694	MCR-4.2	A plasmid-mediated MCR-4 variant which confers resistance to colistin antibiotics.	MCR phosphoethanolamine transferase	peptide antibiotic	peptide	antibiotic target alteration	34	32	36	14	36	40	34	34	34	294	7
ARO:3004696	MCR-4.4	A plasmid-mediated MCR-4 variant and colistin resistance gene.	MCR phosphoethanolamine transferase	peptide antibiotic	peptide	antibiotic target alteration	14	4	18	40	22	20	24	48	22	212	1
ARO:3004698	MCR-5.2	A plasmid-mediated MCR-5 variant from Escheichia coli which confers resistance to colistin antibiotics.	MCR phosphoethanolamine transferase	peptide antibiotic	peptide	antibiotic target alteration	30	54	48	62	76	44	70	48	62	494	9
ARO:3004699	sta	Streptothricin acetyltransferase gene (STAT gene) that confers streptothricin resistance on Escherichia coli and Bacillus subtilis.	streptothricin acetyltransferase (SAT)	nucleoside antibiotic	nucleoside	antibiotic inactivation	90	46	66	92	76	76	92	96	108	742	7
ARO:3004715	vga(E) Staphylococcus cohnii	vga(E) gene variant that confers resistance to pleuromutilins, lincosamides and streptogramin A antibiotics in staphylococci.	vga-type ABC-F protein	lincosamide antibiotic;pleuromutilin antibiotic;streptogramin A antibiotic;streptogramin antibiotic	Multidrug	antibiotic target protection	926	808	880	734	780	980	840	946	842	7736	95
ARO:3004719	tet(X3)	A tetracyline resistance gene located on an approximately 300-kb plasmid, designated p47AB. It inactivates all tetracyclines, including tigecycline, eravacycline, and omadacycline.Adjacent to insertion sequence ISVsa3 on the conjugative plasmid.	tetracycline inactivation enzyme	glycylcycline;tetracycline antibiotic	Multidrug	antibiotic inactivation	290	228	266	238	232	226	338	404	370	2592	33
ARO:3004720	tet(X4)	A tetracyline resistance gene located on an approximately 180-kb plasmid, designated p47EC. It inactivates all tetracyclines, including tigecycline, eravacycline, and omadacycline.Adjacent to insertion sequence ISVsa3 on the conjugative plasmid.	tetracycline inactivation enzyme	glycylcycline;tetracycline antibiotic	Multidrug	antibiotic inactivation	330	276	304	324	286	296	294	288	310	2708	29
ARO:3004721	Mycobacterium tuberculosis rpsA mutations conferring resistance to pyrazinamide	RpsA, the 30S ribosomal protein S1 of Mycobacterium tuberculosis, is involved in trans-translation and is targeted by pyrazinonic acid, the active form of the antibiotic pyrazinamide, which disrupts the initiation of mRNA translation. Mutations in the amino acid sequence of rpsA can confer resistance to pyrazinamide maintaining rpsA function.	pyrazinamide resistant rpsA	pyrazine antibiotic	pyrazine	antibiotic target alteration	18864	17278	18196	17734	18394	19928	19728	20948	18704	169774	1082
ARO:3004730	tva(A)	A pleuromutilin resistance gene encoding a predicted ABC-F transporter. The presence of inhibitory or sub-inhibitory concentrations of tiamulin showed that tva(A) confers reduced pleuromutilin susceptibility that does not lead to clinical resistance but facilitates the development of higher-level resistance via mutations in genes encoding ribosome-associated functions.	Miscellaneous ABC-F subfamily ATP-binding cassette ribosomal protection proteins	pleuromutilin antibiotic	pleuromutilin	antibiotic target protection	4124	3482	3676	3710	3646	3974	3328	3830	3510	33280	188
ARO:3004735	ARL-2	ARL-2 is a beta-lactamase gene found in Staphylococcus Arlettae.	ARL Beta-lactamase	penam	penam	antibiotic inactivation	6	6	6	6	14	0	52	58	52	200	1
ARO:3004740	AST-1	AST-1 is a broad-spectrum beta-lactamase gene found in Nocardia asteroides.	AST Beta-lactamase	cephalosporin;penam	Multidrug	antibiotic inactivation	28	26	26	14	12	0	32	24	32	194	3
ARO:3004747	BAT-1	BAT-1 is a class D beta-lactamase found in Bacillus atrophaeus.	BAT Beta-lactamase	cephalosporin	cephalosporin	antibiotic inactivation	14	10	26	10	22	12	8	8	10	120	5
ARO:3004749	BCL-1	BCL-1 is a class A beta-lactamase found in Alkalihalobacillus clausii.	BCL Beta-lactamase	penam	penam	antibiotic inactivation	360	276	298	258	270	336	248	308	240	2594	5
ARO:3004757	BKC-1	BKC-1 is a beta-lactamase conferring resistance to carbapenem and is found in Brazilian Klebsiella.	BKC Beta-lactamase	carbapenem	carbapenem	antibiotic inactivation	56	40	64	42	62	58	42	44	26	434	10
ARO:3004759	BPU-1	BPU-1 is a class D beta-lactamase found in Bacillus pumilus.	BPU Beta-lactamase	penam	penam	antibiotic inactivation	20	18	38	30	44	34	22	24	18	248	4
ARO:3004766	CGA-1	CGA-1 is a class A beta-lactamase gene found in Chryseobacterium gleum.	CGA beta-lactamase	penam	penam	antibiotic inactivation	90	52	56	50	68	64	50	48	40	518	8
ARO:3004769	CIA-2	CIA-2 is a class A beta-lactamase gene found in Chryseobacterium indologenes.	CIA beta-lactamase	carbapenem;cephalosporin	Multidrug	antibiotic inactivation	8	14	22	20	36	26	10	6	12	154	1
ARO:3004777	CMH-1	CMH-1 is a class C beta-lactamase gene found in Enterobacter cloacae.	CMH beta-lactamase	cephalosporin	cephalosporin	antibiotic inactivation	0	2	0	0	0	2	0	0	0	4	1
ARO:3004780	DES-1	DES-1 is a class A beta-lactamase gene found in Desulfovibrio desulfuricans.	DES beta-lactamase	penam	penam	antibiotic inactivation	0	14	0	14	0	12	2	2	0	44	3
ARO:3004784	FAR-1	FAR-1 is a class A beta-lactamase gene found in Nocardia farcinica.	FAR beta-lactamase	penam	penam	antibiotic inactivation	242	182	204	198	226	346	182	268	192	2040	7
ARO:3004786	FIM-1	FIM-1 is a metallo-beta-lactamase gene found in Pseudomonas aeruginosa from isolates in Italy.	FIM beta-lactamase	carbapenem;cephalosporin	Multidrug	antibiotic inactivation	2	8	6	8	4	14	10	6	0	58	2
ARO:3004804	GOB-12	GOB-12 is a class B beta-lactamase gene found in Elizabethkingia meningoseptica.	GOB beta-lactamase	carbapenem;cephalosporin;penam	Multidrug	antibiotic inactivation	2	26	8	16	26	16	10	28	6	138	1
ARO:3004805	GOB-13	GOB-13 is a class B beta-lactamase gene found in Elizabethkingia meningoseptica.	GOB beta-lactamase	carbapenem;cephalosporin;penam	Multidrug	antibiotic inactivation	62	54	40	38	44	36	50	60	60	444	1
ARO:3004808	GOB-16	GOB-16 is a class B beta-lactamase gene found in Elizabethkingia meningoseptica.	GOB beta-lactamase	carbapenem;cephalosporin;penam	Multidrug	antibiotic inactivation	2	2	2	6	6	0	6	10	4	38	2
ARO:3004810	GOB-3	GOB-3 is a class B beta-lactamase gene found in Elizabethkingia meningoseptica.	GOB beta-lactamase	carbapenem;cephalosporin;penam	Multidrug	antibiotic inactivation	2	2	4	0	4	2	6	4	0	24	1
ARO:3004813	GOB-6	GOB-6 is a class B beta-lactamase gene found in Elizabethkingia meningoseptica.	GOB beta-lactamase	carbapenem;cephalosporin;penam	Multidrug	antibiotic inactivation	192	202	168	168	172	152	80	132	82	1348	5
ARO:3004814	GOB-7	GOB-7 is a class B beta-lactamase gene found in Elizabethkingia meningoseptica.	GOB beta-lactamase	carbapenem;cephalosporin;penam	Multidrug	antibiotic inactivation	0	8	10	2	0	2	8	8	4	42	2
ARO:3004832	Neisseria gonorrhoeae PBP2 conferring resistance to beta-lactam antibiotics	PBP2 is a penicillin-binding protein and beta-lactam resistance enzyme encoded by the penA gene, due to mutations can cause resistance to various drugs such as Penicillin and Ceftriaxone.	Penicillin-binding protein mutations conferring resistance to beta-lactam antibiotics	carbapenem;cephalosporin;cephamycin;monobactam;penam	Multidrug	antibiotic target alteration	334	282	322	866	878	804	640	806	588	5520	55
ARO:3004833	Neisseria gonorrhoeae PBP1 conferring resistance to beta-lactam antibiotics	Point mutation in Neisseria gonorrhoea PBP1 (ponA) decreases affinity between beta-lactam antibiotic molecule and PBP1, thereby conferring resistance to beta-lactam antibiotics.	Penicillin-binding protein mutations conferring resistance to beta-lactam antibiotics	carbapenem;cephalosporin;cephamycin;monobactam;penam	Multidrug	antibiotic target alteration	16834	15068	15878	16634	16552	17356	16690	17656	15730	148398	1739
ARO:3004835	Neisseria gonorrhoeae pilQ gene conferring resistance to beta-lactam	PilQ is an important gonococcal outer membrane component, member of secretin protein family, and involved in Type IV pilus formation.	Penicillin-binding protein mutations conferring resistance to beta-lactam antibiotics	carbapenem;cephalosporin;cephamycin;monobactam;penam	Multidrug	antibiotic target alteration	5116	4656	5496	5404	5136	5308	6556	6792	5700	50164	435
ARO:3004842	LEN-39	A class-A broad-spectrum beta-lactamase identified from Klebsiella sp.	LEN beta-lactamase	penam;penem	Multidrug	antibiotic inactivation	4	4	4	0	0	2	0	0	0	14	1
ARO:3004856	SCO-1	Narrow-spectrum beta-lactamase isolated from several Acinetobacter spp. isolates from Argentina, as well as E. Coli. Hydrolyzes penicillins at a high level and cephalosporins and carbapenems at a very low level.	SCO beta-lactamase	cephalosporin;penam;penem	Multidrug	antibiotic inactivation	8	10	10	8	18	4	0	4	12	74	1
ARO:3004859	Neisseria gonorrhoeae gyrB conferring resistance to zoliflodacin	Point mutation in Neisseria gonorrhoea gyrase B decreases affinity to zoliflodacin antibiotic.	Zoliflodacin resistant gyrB	aminocoumarin antibiotic;zoliflodacin-like antibiotic	Multidrug	antibiotic target alteration	568	556	562	1170	1200	1280	1226	1216	960	8738	154
ARO:3004860	Burkholderia dolosa gyrA conferring resistance to fluoroquinolones	Point mutations in Burkholderia gyrA that confer resistance to ciprofloxacin, a fluoroquinolone antibiotic.	fluoroquinolone resistant gyrA	fluoroquinolone antibiotic;nybomycin-like antibiotic	Multidrug	antibiotic target alteration	836	786	906	1568	1484	1566	2094	1864	1626	12730	177
ARO:3004873	Neisseria gonorrhoeae folP with mutation conferring resistance to sulfonamides	Point mutations in Neisseria gonorrhoeae dihydropteroate synthase folP prevent sulfonamide antibiotics from inhibiting its role in folate synthesis, thus conferring sulfonamide resistance.	sulfonamide resistant dihydropteroate synthase folP	sulfonamide antibiotic;sulfone antibiotic	Multidrug	antibiotic target alteration	352	344	384	554	518	522	738	838	678	4928	71
ARO:3004925	Mycobacterium tuberculosis mshA mutations conferring resistance to isoniazid	Mutations that occur in Mycobacterium tuberculosis mshA that result in or contribute to antibiotic resistance to isoniazid.	isoniazid resistant mshA	isoniazid-like antibiotic	isoniazid-like	antibiotic target alteration	12556	10980	11518	12670	13004	14420	13156	14248	13204	115756	483
ARO:3004956	Neisseria gonorrhoeae rpld	rpld encodes for the 50S L4 ribosomal protein, is a macrolide resistance protein identified in Neisseria gonorrhoeae.	50S rRNA with mutation conferring resistance to macrolide antibiotics	glycopeptide antibiotic;macrolide antibiotic	Multidrug	antibiotic target alteration	3998	3718	4034	3670	3932	4546	4408	4544	4354	37204	179
ARO:3005006	tet(57)	A tetracycline efflux MFS Transporter from Providencia sp. Y14.	major facilitator superfamily (MFS) antibiotic efflux pump	tetracycline antibiotic	tetracycline	antibiotic efflux	464	436	474	448	556	558	500	550	494	4480	8
ARO:3005008	TxR	TxR is a putative transcription regulator that plays a role in conferring tetracycline resistance. It is required for proper functioning of Tet35.	ATP-binding cassette (ABC) antibiotic efflux pump	tetracycline antibiotic	tetracycline	antibiotic efflux	53300	49624	57790	31018	31414	31078	49788	48006	37492	389510	2322
ARO:3005009	qacE	QacE is a resistance gene conferring resistance to antiseptics.	major facilitator superfamily (MFS) antibiotic efflux pump	disinfecting agents and antiseptics	fluoroquinolone	antibiotic efflux	74	92	82	88	64	72	106	128	84	790	18
ARO:3005010	qacEdelta1	QacEdelta1 is a resistance gene conferring resistance to antiseptics. It is different from QacE only at the 3'-terminus.	major facilitator superfamily (MFS) antibiotic efflux pump	disinfecting agents and antiseptics	fluoroquinolone	antibiotic efflux	6	10	0	2	6	2	2	4	0	32	3
ARO:3005012	IDC-1	IDC-2 is an IDC beta-lactamase and an integron cephalosprinase.	IDC beta-lactamase	carbapenem;cephalosporin	Multidrug	antibiotic inactivation	180	168	186	200	170	280	200	234	234	1852	10
ARO:3005013	IDC-2	IDC-2 is an IDC beta-lactamase and an integron cephalosprinase.	IDC beta-lactamase	carbapenem;cephalosporin	Multidrug	antibiotic inactivation	524	434	442	312	342	482	364	360	400	3660	5
ARO:3005015	VMB-1	Vibrio metallo-B-lactamase 1, also known as VMB-1, is carbapenemase beta-lactamase that is found in plasmid pVB1796 from Vibrio alginolyticus.	VMB beta-lactamase	carbapenem;cephalosporin;penam	Multidrug	antibiotic inactivation	4	2	22	4	6	8	6	8	4	64	1
ARO:3005018	LMB-1	LMB-1 is a subclass B3 metallo-beta-lactamase that confers resistance to penams, cephalosporins, and carbapenems.	LMB beta-lactamase	carbapenem;cephalosporin;penam	Multidrug	antibiotic inactivation	26	32	46	62	36	60	64	66	64	456	2
ARO:3005021	cfr(D)	cfr(D) is found in Enterococcus faecium. It confers resistance to vancomycin, teicoplanin, and linezolid.	Cfr 23S ribosomal RNA methyltransferase	glycopeptide antibiotic;lincosamide antibiotic;oxazolidinone antibiotic;phenicol antibiotic;streptogramin antibiotic	Multidrug	antibiotic target alteration	680	662	868	436	486	434	794	784	684	5828	38
ARO:3005023	cfrE	The gene cfr(E) is a cfr-like gene found in Clostridioides difficile isolate DF11. It confers resistance to antibiotics targeting to the 23s rRNA through hypermethylation of nucleotide A2503.	Cfr 23S ribosomal RNA methyltransferase	lincosamide antibiotic;oxazolidinone antibiotic;phenicol antibiotic;pleuromutilin antibiotic;streptogramin antibiotic	Multidrug	antibiotic target alteration	3740	3520	3808	2866	3058	3212	3070	3234	3240	29748	50
ARO:3005024	FosL1	FosL1 is related to FosA-like genes. It is a plasmid-encoded fosfomycin resistant gene found in E. coli.	fosfomycin thiol transferase	phosphonic acid antibiotic	phosphonic acid	antibiotic inactivation	240	182	160	174	202	222	186	174	174	1714	7
ARO:3005035	Yrc-1	Yrc-1 is a ampC-like beta-lactamase that confers resistance to penams and cephalosporins. It is an ambler class C beta-lactamase.	YRC Beta-lactamase	cephalosporin;cephamycin;penam	Multidrug	antibiotic inactivation	48	30	34	26	22	18	96	80	38	392	7
ARO:3005036	BLMT	BLMT is a bleomycin (Bm) resistance protein, encoded by the ble gene on the transposon Tn5. This protein confers a survival advantage to Escherichia coli host cells. BLMT confers resistance to bleomycin.	Bleomycin resistant protein	glycopeptide antibiotic	glycopeptide	antibiotic inactivation	48	24	54	12	34	26	24	8	18	248	3
ARO:3005040	YajC	YajC interacts with the AcrAB-TolC efflux pump in a way that in uncharacterized but is shown to grant increased fitness in the presence of linezolid, rifampicin, and vancomycin.	resistance-nodulation-cell division (RND) antibiotic efflux pump	cephalosporin;disinfecting agents and antiseptics;fluoroquinolone antibiotic;glycopeptide antibiotic;glycylcycline;oxazolidinone antibiotic;penam;phenicol antibiotic;rifamycin antibiotic;tetracycline antibiotic	Multidrug	antibiotic efflux	718	662	762	722	738	698	740	782	652	6474	119
ARO:3005041	mlaF	mlaF from the mla system is a gene proposed to play a part in the transport of phospholipids to the outer membrane. Insertions in mlaF are shown to confer resistance to linezolid.	ATP-binding cassette (ABC) antibiotic efflux pump	glycopeptide antibiotic;oxazolidinone antibiotic	Multidrug	antibiotic efflux	66486	58800	63586	61722	63720	70408	61008	68058	61670	575458	2797
ARO:3005042	mlaD	mlaD from the mla system is a gene proposed to play a part in the transport of phospholipids to the outer membrane. Insertions in mlaD are shown to confer resistance to linezolid.	ATP-binding cassette (ABC) antibiotic efflux pump	glycopeptide antibiotic;oxazolidinone antibiotic	Multidrug	antibiotic efflux	894	756	930	610	592	730	738	786	592	6628	46
ARO:3005043	cmlA9	cmlA9 is a Major Facilitator Superfamily efflux gene that is found in Salmonella enterica.	major facilitator superfamily (MFS) antibiotic efflux pump	phenicol antibiotic	phenicol	antibiotic efflux	580	540	528	626	554	684	452	564	476	5004	31
ARO:3005044	OmpA	OmpA is a porin that confers resistance to beta-lactam antibiotics.	General Bacterial Porin with reduced permeability to peptide antibiotics	peptide antibiotic	peptide	reduced permeability to antibiotic	3094	2812	3268	2714	2642	2530	3250	3284	2594	26188	206
ARO:3005045	SatA	SatA is part of the Streptothricin acetyltransferase gene family. It confers resistance to nucleoside antibiotics.	streptothricin acetyltransferase (SAT)	nucleoside antibiotic	nucleoside	antibiotic inactivation	10	10	36	34	24	20	20	12	14	180	4
ARO:3005046	MecC-type methicillin resistance repressor MecI	This MecI is a methicillin-resistant repressor resembling MecC. It confers resistance to penams.	methicillin resistant PBP2	carbapenem;cephalosporin;cephamycin;monobactam;penam	Multidrug	antibiotic target replacement	130	174	166	146	156	150	98	150	112	1282	22
ARO:3005047	eptB	eptB is a phosphoethanolamine transferase. It confers resistance to peptide antibiotics.	pmr phosphoethanolamine transferase	peptide antibiotic	peptide	antibiotic target alteration	4	4	10	54	36	52	18	18	18	214	3
ARO:3005049	CrcB	CrcB is part of the Camphor Resistance Protein Family. It confers resistance to aminoglycoside antibiotics.	multidrug and toxic compound extrusion (MATE) transporter	aminoglycoside antibiotic	aminoglycoside	antibiotic efflux	114	90	158	150	138	182	220	200	174	1426	23
ARO:3005051	LpsB	LpsB is involved in lipopolysaccharide synthesis. It confers intrinsic resistance to colistin and other peptide antibiotics.	Intrinsic peptide antibiotic resistant Lps	peptide antibiotic	peptide	reduced permeability to antibiotic	578	542	510	594	654	632	620	626	500	5256	59
ARO:3005052	LpsA	LpsA plays a role in Lipooligosaccharide biosynthesis. LpsA confers resistance to polymyxin antibiotics.	Intrinsic peptide antibiotic resistant Lps	peptide antibiotic	peptide	reduced permeability to antibiotic	0	0	0	4	2	6	0	0	0	12	1
ARO:3005053	ArnT	ArnT is involved in Cell Wall Biosynthesis, specifically 4-amino-4-deoxy-L-arabinose (Ara4N). It confers resistance to peptide antibiotics.	pmr phosphoethanolamine transferase	peptide antibiotic	peptide	antibiotic target alteration	734	748	862	1078	1076	1090	1100	1202	936	8826	74
ARO:3005056	tet(X6)	Tet(X6) is a tetracycline inactivating enzyme. It is a tet(X) variant.	tetracycline inactivation enzyme	tetracycline antibiotic	tetracycline	antibiotic inactivation	4754	4418	4640	4738	4882	5756	4290	5192	4982	43652	86
ARO:3005057	tet(X5)	Tet(X5) is a tetracycline inactivating enzyme. It is a variant of tet(X).	tetracycline inactivation enzyme	tetracycline antibiotic	tetracycline	antibiotic inactivation	582	570	614	626	638	740	688	834	664	5956	14
ARO:3005059	LptD	LptD is involved in LPS transport in a ABC Transporter efflux system. It confers resistance to rifamycin, aminocoumarin, and peptide antibiotics.	ATP-binding cassette (ABC) antibiotic efflux pump	aminocoumarin antibiotic;carbapenem;peptide antibiotic;rifamycin antibiotic	Multidrug	antibiotic efflux	502	500	464	1164	1118	1000	920	1000	878	7546	83
ARO:3005060	OXA-837	A class D OXA-like beta-lactamase described in the emerging pathogen Cupriavidus gilardii.	OXA beta-lactamase	penam	penam	antibiotic inactivation	2	0	4	0	0	0	0	0	4	10	1
ARO:3005061	AAC(3)-IVb	A novel aminoglycoside resistance gene identified from Cupriavidus gilardii; AAC(3)-IVb / aacC10 is an aminoglycoside-3-N-acetyltransferase gene which confers resistance to gentamicin and tobramycin.	AAC(3)	aminoglycoside antibiotic	aminoglycoside	antibiotic inactivation	36	42	38	48	48	66	44	52	32	406	10
ARO:3005062	ANT(3'')-Ib	A novel aminoglycoside 3''-adenyltransferase gene and aminoglycoside resistance gene identified from Cupriavidus gilardii. ANT(3'')-Ib / aadA32 confers resistance to spectinomycin and streptomycin.	ANT(3'')	aminoglycoside antibiotic	aminoglycoside	antibiotic inactivation	92	76	100	16	14	8	8	14	8	336	1
ARO:3005063	cprR	cprR is one part of a two-component regulatory system. It with its counterpart cprS induce the Arn operon to confer resistance to peptide antibiotics.	pmr phosphoethanolamine transferase	peptide antibiotic	peptide	antibiotic efflux;antibiotic target alteration	5314	4862	5258	4644	4926	4594	5146	5052	4328	44124	554
ARO:3005064	cprS	cprS is part of a two-component regulatory system that, with its counterpart cprR, induces the Arn operon in the presence of cationic peptides to confer resistance.	pmr phosphoethanolamine transferase	peptide antibiotic	peptide	antibiotic efflux;antibiotic target alteration	132	104	134	262	152	178	196	278	232	1668	11
ARO:3005067	ParS	ParS is the sensor component of the two-component ParRS system. Alongside its counterpart ParR, it confers resistance to polycationic antibiotics though regulation of efflux pumps and porins.	Outer Membrane Porin (Opr);resistance-nodulation-cell division (RND) antibiotic efflux pump	aminoglycoside antibiotic;carbapenem;cephalosporin;cephamycin;disinfecting agents and antiseptics;fluoroquinolone antibiotic;macrolide antibiotic;monobactam;penam;penem;phenicol antibiotic;tetracycline antibiotic	Multidrug	antibiotic efflux;reduced permeability to antibiotic	9994	8878	9656	8462	8896	9370	9992	10826	9078	85152	393
ARO:3005068	ParR	ParR is a component of the two-component sensor ParRS. Alongside its counterpart ParS, it confers resistance to polycationic antibiotics through the regulation of efflux components and porins.	Outer Membrane Porin (Opr);resistance-nodulation-cell division (RND) antibiotic efflux pump	aminoglycoside antibiotic;carbapenem;cephalosporin;cephamycin;disinfecting agents and antiseptics;fluoroquinolone antibiotic;macrolide antibiotic;monobactam;penam;penem;phenicol antibiotic;tetracycline antibiotic	Multidrug	antibiotic efflux;reduced permeability to antibiotic	10496	9594	10316	10558	10688	11152	11006	12268	10486	96564	547
ARO:3005069	rsmA	rsmA is a gene that regulates virulence of Pseudomonas aeruginosa. However, its negative effect on MexEF-OprN overexpression has been noted to confer resistance to various antibiotics. It's Escherichia coli homolog is csrA.	resistance-nodulation-cell division (RND) antibiotic efflux pump	diaminopyrimidine antibiotic;fluoroquinolone antibiotic;phenicol antibiotic	Multidrug	antibiotic efflux	330	320	330	354	392	376	446	450	378	3376	102
ARO:3005081	Thermus thermophilus uL3 mutations conferring resistance to pleuromutilin antibiotics	Thermus thermophilus ribosomal protein uL3 containing various mutations conferring resistance to tiamulin. Mutations in the ribosomal protein of uL3 acts by interfering with local rRNA conformation thus conferring resistance.	Ribosomal protein mutation conferring resistance to pleuromutilin antibiotics	pleuromutilin antibiotic	pleuromutilin	antibiotic target alteration	5260	4426	5074	4466	4612	4912	4832	4806	4468	42856	333
ARO:3005087	msrF	msrF is an ABC-F binding cassette ribosomal protection protein. It confers resistance to macrolide antibiotics.	msr-type ABC-F protein	macrolide antibiotic;streptogramin antibiotic	Multidrug	antibiotic target protection	96	66	104	126	134	84	134	150	102	996	30
ARO:3005088	msrH	msrH is a ABC-F binding cassette ribosomal protection protein. It confers resistance to macrolide antibiotics.	msr-type ABC-F protein	macrolide antibiotic;streptogramin antibiotic	Multidrug	antibiotic target protection	206	202	182	278	340	322	312	342	294	2478	44
ARO:3005089	mef(D)	mef(D) is a major facilitator superfamily efflux pump protein. It works together with the msr proteins to confer resistance to macrolide antibiotics.	major facilitator superfamily (MFS) antibiotic efflux pump	macrolide antibiotic	macrolide	antibiotic efflux	136	136	168	36	70	36	96	74	46	798	5
ARO:3005090	RanB	RanB is the determinant of antibiotic resistance within the RanARanB ABC-type efflux system. It confers resistance to aminoglycoside antibiotics.	ATP-binding cassette (ABC) antibiotic efflux pump	aminoglycoside antibiotic	aminoglycoside	antibiotic efflux	11422	10420	12010	9724	10342	10956	11124	12042	10704	98744	442
ARO:3005091	RanA	RanA is a part of the RanARanB ABC-type efflux system. Alongside RanB, it confers resistance to aminoglycoside antibiotics.	ATP-binding cassette (ABC) antibiotic efflux pump	aminoglycoside antibiotic	aminoglycoside	antibiotic efflux	16294	14218	15440	15664	15652	16622	15618	17024	15142	141674	1036
ARO:3005096	GPC-1	GPC-1 is a class A beta-lactamase. It is part of the GPC beta-lactamase gene family. Originally found in Pseudomonas aeruginosa. Confers resistance to B-lactams.	GPC beta-lactamase	carbapenem	carbapenem	antibiotic inactivation	38	28	52	58	46	42	146	134	104	648	7
ARO:3005098	qacL	A subunit of the qac multidrug efflux pump in Vibrio cholerae.	small multidrug resistance (SMR) antibiotic efflux pump	disinfecting agents and antiseptics	MDR	antibiotic efflux	532	470	512	558	584	556	456	532	526	4726	26
ARO:3005100	FosB2	Subtype of FosB (ARO:3000172). Present in multiple species.	fosfomycin thiol transferase	phosphonic acid antibiotic	phosphonic acid	antibiotic inactivation	96	100	116	148	172	160	94	120	132	1138	3
ARO:3005105	Mycobacterium tuberculosis ethA mutations conferring resistance to isoniazid	Mutations in Mycobacterium tuberculosis ethA conferring resistance to isoniazid.	isoniazid resistant ethA	isoniazid-like antibiotic;thioamide antibiotic	Multidrug	antibiotic target alteration	6	4	0	6	4	10	16	12	6	64	2
ARO:3005106	Mycobacterium tuberculosis ethA mutations conferring resistance to prothionamide	Mutations in Mycobacterium tuberculosis ethA conferring resistance to prothionamide, an analogue to isoniazid.	prothionamide resistant ethA	isoniazid-like antibiotic;thioamide antibiotic	Multidrug	antibiotic target alteration	0	2	4	4	2	6	10	0	2	30	1
ARO:3005111	blaS1	Predominant beta-lactamase in Mycolicibacterium smegmatis.	blaS	cephalosporin;cephamycin;penam	Multidrug	antibiotic inactivation	8	6	6	4	6	20	8	4	12	74	3
ARO:3005121	lsaD	The lsa(D) gene represents an ABC-F subfamily protein expressed in Lactococcus garvieae. It confers resistance to Streptogramins A, Pleuromutilins and Lincosamides.	lsa-type ABC-F protein	lincosamide antibiotic;pleuromutilin antibiotic;streptogramin A antibiotic;streptogramin antibiotic	Multidrug	antibiotic target protection	688	714	734	1280	1372	1326	864	926	1022	8926	58
ARO:3005150	PAC-1	PAC-1 is an ambler class C beta-lactamase from the PAC beta-lactamase family. It is found in Pseudomonas aeruginosa.	PAC beta-lactamase	cephalosporin	cephalosporin	antibiotic inactivation	610	598	588	452	472	504	502	490	528	4744	20
ARO:3005162	FosA7.5	FosA7.5 is a variant of the FosA7 gene. This gene is unique from FosA7 in that it is found in Escherichia coli as opposed to Salmonella enterica. It confers resistance to fosfomycin.	fosfomycin thiol transferase	phosphonic acid antibiotic	phosphonic acid	antibiotic inactivation	6	2	6	2	0	0	4	12	10	42	1
ARO:3005164	dfrA35	dfrA35 is a trimethoprim resistant dihydrofolate reductase gene found in the lncC plasmid pEc158 from E.coli.	trimethoprim resistant dihydrofolate reductase dfr	diaminopyrimidine antibiotic	diaminopyrimidine	antibiotic target replacement	46	60	42	42	50	64	42	46	22	414	12
ARO:3005166	tet(X1)	Tetracycline resistance gene tet(X) ortholog described by Fang et al. 2020.	tetracycline inactivation enzyme	tetracycline antibiotic	tetracycline	antibiotic inactivation	114	138	132	136	106	62	70	78	60	896	15
ARO:3005183	CMY-160	CMY-160 is a beta-lactamase found in Escherichia coli. It confers resistance to cephamycin. Detected directly from NCBI and submitted without publication on 29-MAY-2018.	CMY beta-lactamase	cephamycin	cephamycin	antibiotic inactivation	28	24	50	28	38	14	12	24	36	254	2
ARO:3005197	CMY-145	CMY-145 is a beta-lactamase found in Escherichia coli. It confers resistance to cephamycin. Detected directly from NCBI and submitted without publication on 18-JAN-2017.	CMY beta-lactamase	cephamycin	cephamycin	antibiotic inactivation	14	4	12	18	14	20	2	0	4	88	2
ARO:3005198	CMY-157	CMY-96 is a beta-lactamase found in Citrobacter sp. It confers resistance to cephamycin. Detected directly from NCBI and submitted without publication on 09-NOV-2018.	CMY beta-lactamase	cephamycin	cephamycin	antibiotic inactivation	12	24	4	10	4	0	2	0	0	56	1
ARO:3005200	CMY-155	CMY-155 is a beta-lactamase found in Klebsiella sp. KF07. It confers resistance to cephamycin. Detected directly from NCBI and submitted without publication on 01-AUG-2017.	CMY beta-lactamase	cephamycin	cephamycin	antibiotic inactivation	2	4	4	4	0	0	2	4	2	22	1
ARO:3005290	PDC-352	PDC-352 is a class C beta-lactamase found in Pseudomonas aeruginosa.	PDC beta-lactamase	carbapenem;cephalosporin;monobactam	Multidrug	antibiotic inactivation	2	0	0	0	0	0	2	2	0	6	1
ARO:3005292	PDC-19b	PDC-19b is a class C beta-lactamase found in Pseudomonas aeruginosa.	PDC beta-lactamase	carbapenem;cephalosporin;monobactam	Multidrug	antibiotic inactivation	242	184	170	206	186	274	210	222	198	1892	4
ARO:3005297	PDC-255	PDC-255 is a class C beta-lactamase found in Pseudomonas aeruginosa.	PDC beta-lactamase	carbapenem;cephalosporin;monobactam	Multidrug	antibiotic inactivation	2	0	4	2	4	4	0	4	4	24	1
ARO:3005306	PDC-173	PDC-173 is a class C beta-lactamase found in Pseudomonas aeruginosa.	PDC beta-lactamase	carbapenem;cephalosporin;monobactam	Multidrug	antibiotic inactivation	22	36	28	16	10	6	34	78	52	282	1
ARO:3005323	OXA-926	OXA-926 is a class D beta-lactamase in the family of OXA beta-lactamases that confers resistance to ampicillin and cephalothin.	OXA beta-lactamase	penam	penam	antibiotic inactivation	10	4	10	12	10	18	4	6	4	78	1
ARO:3005324	OXA-570	OXA-570 is a beta-lactamase in the OXA-60 family of OXA beta-lactamases that confers resistance to ampicillin and cephalothin.	OXA beta-lactamase;OXA-60-like beta-lactamase	carbapenem;penam	Multidrug	antibiotic inactivation	0	4	2	0	0	0	0	0	8	14	1
ARO:3005345	Trimethoprim-resistant dihydrofolate reductase DfrA43	DfrA43 is a dihydrofolate reductase that confers resistance to Trimethoprim. Originially described by Shi YZ et al, 2016, and isolated from Proteus penneri.	trimethoprim resistant dihydrofolate reductase dfr	diaminopyrimidine antibiotic	diaminopyrimidine	antibiotic target replacement	0	2	6	0	4	8	10	2	10	42	3
ARO:3005348	DfrA36	DfrA36 is a dihydrofolate reductase that confers resistant to Trimethoprim. Originally described by Wuthrich et al., 2019, and isolated from Escherichia coli.	trimethoprim resistant dihydrofolate reductase dfr	diaminopyrimidine antibiotic	diaminopyrimidine	antibiotic target replacement	60	64	50	28	34	48	62	60	48	454	8
ARO:3005349	DfrA38	DfrA38 is a dihydrofolate reductase that confers resistant to Trimethoprim. Detected directly from NCBI and submitted without publication.	trimethoprim resistant dihydrofolate reductase dfr	diaminopyrimidine antibiotic	diaminopyrimidine	antibiotic target replacement	10	14	16	16	28	16	84	46	36	266	8
ARO:3005351	DfrA39	DfrA39 is a dihydrofolate reductase that confers resistant to Trimethoprim. Detected directly from NCBI and submitted without publication.	trimethoprim resistant dihydrofolate reductase dfr	diaminopyrimidine antibiotic	diaminopyrimidine	antibiotic target replacement	6	4	8	22	14	14	16	22	20	126	4
ARO:3005354	dfr22	Dfr22 is a dihydrofolate reductase that confers resistant to Trimethoprim. Originally detected by Grape et al., (2005) and isolated from Escherichia coli.	trimethoprim resistant dihydrofolate reductase dfr	diaminopyrimidine antibiotic	diaminopyrimidine	antibiotic target replacement	82	86	120	92	92	118	68	54	86	798	7
ARO:3005517	VIM-69	VIM-69 is a VIM beta-lactamase.	VIM beta-lactamase	carbapenem;cephalosporin;cephamycin;penam;penem	Multidrug	antibiotic inactivation	6	6	0	4	16	16	24	38	28	138	2
ARO:3005558	BUT-2	BUT-2 is a BUT beta-lactamase.	BUT beta-lactamase	cephalosporin	cephalosporin	antibiotic inactivation	648	614	672	572	576	636	656	664	496	5534	24
ARO:3005564	CARB-28	CARB-28 is a CARB beta-lactamase.	CARB beta-lactamase	penam	penam	antibiotic inactivation	8	2	4	8	20	18	2	4	4	70	1
ARO:3005571	CARB-35	CARB-35 is a CARB beta-lactamase.	CARB beta-lactamase	penam	penam	antibiotic inactivation	2	0	2	0	2	6	2	0	0	14	1
ARO:3005622	CTX-M-199	CTX-M-199 is a CTX-M beta-lactamase.	CTX-M beta-lactamase	cephalosporin	cephalosporin	antibiotic inactivation	6	10	12	6	18	24	10	4	12	102	3
ARO:3005637	CTX-M-214	CTX-M-214 is a CTX-M beta-lactamase.	CTX-M beta-lactamase	cephalosporin	cephalosporin	antibiotic inactivation	12	2	4	2	6	8	10	4	12	60	1
ARO:3005673	GOB-24	GOB-24 is a GOB beta-lactamase.	GOB beta-lactamase	carbapenem;cephalosporin;penam	Multidrug	antibiotic inactivation	2	2	4	2	10	4	2	6	10	42	1
ARO:3005677	GOB-28	GOB-28 is a GOB beta-lactamase.	GOB beta-lactamase	carbapenem;cephalosporin;penam	Multidrug	antibiotic inactivation	2	8	14	18	10	10	38	42	32	174	2
ARO:3005682	GOB-33	GOB-33 is a GOB beta-lactamase.	GOB beta-lactamase	carbapenem;cephalosporin;penam	Multidrug	antibiotic inactivation	6	4	4	4	6	10	0	0	0	34	1
ARO:3005683	GOB-34	GOB-34 is a GOB beta-lactamase.	GOB beta-lactamase	carbapenem;cephalosporin;penam	Multidrug	antibiotic inactivation	0	2	10	2	0	0	2	10	4	30	1
ARO:3005692	GOB-43	GOB-43 is a GOB beta-lactamase.	GOB beta-lactamase	carbapenem;cephalosporin;penam	Multidrug	antibiotic inactivation	26	40	44	42	80	68	150	174	96	720	2
ARO:3005693	GOB-44	GOB-44 is a GOB beta-lactamase.	GOB beta-lactamase	carbapenem;cephalosporin;penam	Multidrug	antibiotic inactivation	18	14	6	8	10	12	28	24	4	124	3
ARO:3005695	GOB-46	GOB-46 is a GOB beta-lactamase.	GOB beta-lactamase	carbapenem;cephalosporin;penam	Multidrug	antibiotic inactivation	2	2	4	0	0	0	6	14	4	32	1
ARO:3005745	OXA-515	OXA-515 is a OXA beta-lactamase.	OXA beta-lactamase;OXA-48-like beta-lactamase	carbapenem;penam	Multidrug	antibiotic inactivation	0	0	0	2	2	2	0	0	0	6	1
ARO:3005774	OXA-550	OXA-550 is a OXA beta-lactamase.	OXA beta-lactamase;OXA-548-like beta-lactamase	penam	penam	antibiotic inactivation	6	10	4	2	2	2	2	14	2	44	1
ARO:3005787	OXA-563	OXA-563 is a OXA beta-lactamase.	OXA beta-lactamase;OXA-213-like beta-lactamase	carbapenem;penam	Multidrug	antibiotic inactivation	0	4	6	2	4	2	0	6	0	24	1
ARO:3005792	OXA-568	OXA-568 is a OXA beta-lactamase.	OXA beta-lactamase	penam	penam	antibiotic inactivation	8	18	10	10	20	16	0	4	8	94	2
ARO:3005797	OXA-576	OXA-576 is a OXA beta-lactamase.	OXA beta-lactamase	penam	penam	antibiotic inactivation	8	4	4	2	8	0	0	10	2	38	1
ARO:3005936	OXA-731	OXA-731 is a OXA beta-lactamase.	OXA beta-lactamase;OXA-48-like beta-lactamase	carbapenem;penam	Multidrug	antibiotic inactivation	50	44	42	80	98	74	114	60	68	630	3
ARO:3005983	OXA-780	OXA-780 is a OXA beta-lactamase.	OXA beta-lactamase	penam	penam	antibiotic inactivation	6	4	0	6	10	6	12	6	6	56	1
ARO:3006088	OXA-900	OXA-900 is a OXA beta-lactamase.	OXA beta-lactamase	penam	penam	antibiotic inactivation	522	472	596	98	118	90	208	182	150	2436	1
ARO:3006105	OXA-919	OXA-919 is a OXA beta-lactamase.	OXA beta-lactamase	penam	penam	antibiotic inactivation	0	0	2	2	6	6	2	2	4	24	2
ARO:3006109	OXA-923	OXA-923 is a OXA beta-lactamase.	OXA beta-lactamase;OXA-48-like beta-lactamase	carbapenem;penam	Multidrug	antibiotic inactivation	2	12	8	0	0	0	0	0	0	22	1
ARO:3006153	OKP-D-1	OKP-D-1 is a OKP beta-lactamase.	OKP beta-lactamase	cephalosporin;penam	Multidrug	antibiotic inactivation	2	0	0	0	4	4	0	2	2	14	1
ARO:3006161	GES-32	GES-32 is a GES beta-lactamase.	GES beta-lactamase	carbapenem;cephalosporin;penam	Multidrug	antibiotic inactivation	14	26	10	22	12	22	26	26	10	168	1
ARO:3006170	GES-41	GES-41 is a GES beta-lactamase.	GES beta-lactamase	carbapenem;cephalosporin;penam	Multidrug	antibiotic inactivation	82	102	106	170	140	128	112	126	124	1090	1
ARO:3006199	KPC-74	KPC-74 is a KPC beta-lactamase.	KPC beta-lactamase	carbapenem;cephalosporin;monobactam;penam	Multidrug	antibiotic inactivation	0	0	0	0	4	6	0	6	2	18	1
ARO:3006212	VEB-15	VEB-15 is a VEB beta-lactamase.	VEB beta-lactamase	cephalosporin;monobactam	Multidrug	antibiotic inactivation	6	6	4	0	2	2	40	48	20	128	1
ARO:3006214	VEB-19	VEB-19 is a VEB beta-lactamase.	VEB beta-lactamase	cephalosporin;monobactam	Multidrug	antibiotic inactivation	12	18	14	46	32	14	6	4	8	154	1
ARO:3006229	ACC-1b	ACC-1b is a ACC beta-lactamase.	ACC beta-lactamase	cephalosporin;cephamycin;monobactam;oxacephem;penam	Multidrug	antibiotic inactivation	158	136	156	150	142	112	58	76	80	1068	8
ARO:3006230	ACC-1c	ACC-1c is a ACC beta-lactamase.	ACC beta-lactamase	cephalosporin;cephamycin;monobactam;oxacephem;penam	Multidrug	antibiotic inactivation	62	56	80	30	36	14	58	24	36	396	1
ARO:3006231	ACC-1d	ACC-1d is a ACC beta-lactamase.	ACC beta-lactamase	cephalosporin;cephamycin;monobactam;oxacephem;penam	Multidrug	antibiotic inactivation	30	36	42	30	36	46	14	36	18	288	6
ARO:3006232	ACC-7	ACC-7 is a ACC beta-lactamase.	ACC beta-lactamase	cephalosporin;monobactam;penam	Multidrug	antibiotic inactivation	310	268	324	286	286	306	278	250	294	2602	11
ARO:3006233	ACC-8	ACC-8 is a ACC beta-lactamase.	ACC beta-lactamase	cephalosporin;monobactam;penam	Multidrug	antibiotic inactivation	12	8	4	2	2	0	14	16	4	62	1
ARO:3006237	ACT-42	ACT-42 is a ACT beta-lactamase.	ACT beta-lactamase	carbapenem;cephalosporin;cephamycin;penam	Multidrug	antibiotic inactivation	72	46	60	74	82	80	46	40	54	554	11
ARO:3006238	ACT-43	ACT-43 is a ACT beta-lactamase.	ACT beta-lactamase	carbapenem;cephalosporin;cephamycin;penam	Multidrug	antibiotic inactivation	0	0	6	2	4	4	4	6	12	38	1
ARO:3006239	ACT-44	ACT-44 is a ACT beta-lactamase.	ACT beta-lactamase	carbapenem;cephalosporin;cephamycin;penam	Multidrug	antibiotic inactivation	2	2	0	56	18	32	18	8	12	148	1
ARO:3006243	ACT-48	ACT-48 is a ACT beta-lactamase.	ACT beta-lactamase	carbapenem;cephalosporin;cephamycin;penam	Multidrug	antibiotic inactivation	64	38	74	60	74	98	52	50	38	548	5
ARO:3006244	ACT-49	ACT-49 is a ACT beta-lactamase.	ACT beta-lactamase	carbapenem;cephalosporin;cephamycin;penam	Multidrug	antibiotic inactivation	0	2	4	0	6	2	0	12	0	26	1
ARO:3006245	ACT-50	ACT-50 is a ACT beta-lactamase.	ACT beta-lactamase	carbapenem;cephalosporin;cephamycin;penam	Multidrug	antibiotic inactivation	8	30	18	34	22	26	10	16	6	170	1
ARO:3006248	ACT-53	ACT-53 is a ACT beta-lactamase.	ACT beta-lactamase	carbapenem;cephalosporin;cephamycin;penam	Multidrug	antibiotic inactivation	10	0	4	2	0	0	0	2	4	22	1
ARO:3006253	ACT-58	ACT-58 is a ACT beta-lactamase.	ACT beta-lactamase	carbapenem;cephalosporin;cephamycin;penam	Multidrug	antibiotic inactivation	152	152	122	134	138	122	148	178	194	1340	11
ARO:3006254	ACT-59	ACT-59 is a ACT beta-lactamase.	ACT beta-lactamase	carbapenem;cephalosporin;cephamycin;penam	Multidrug	antibiotic inactivation	62	44	66	38	36	48	52	40	44	430	6
ARO:3006255	ACT-60	ACT-60 is a ACT beta-lactamase.	ACT beta-lactamase	carbapenem;cephalosporin;cephamycin;penam	Multidrug	antibiotic inactivation	66	86	84	102	46	54	16	22	28	504	1
ARO:3006260	ACT-65	ACT-65 is a ACT beta-lactamase.	ACT beta-lactamase	carbapenem;cephalosporin;cephamycin;penam	Multidrug	antibiotic inactivation	40	18	22	24	24	12	52	50	38	280	2
ARO:3006270	ACT-76	ACT-76 is a ACT beta-lactamase.	ACT beta-lactamase	carbapenem;cephalosporin;cephamycin;penam	Multidrug	antibiotic inactivation	64	50	58	16	34	24	30	30	46	352	1
ARO:3006272	ACT-78	ACT-78 is a ACT beta-lactamase.	ACT beta-lactamase	carbapenem;cephalosporin;cephamycin;penam	Multidrug	antibiotic inactivation	14	36	26	10	34	10	14	4	14	162	1
ARO:3006273	ACT-79	ACT-79 is a ACT beta-lactamase.	ACT beta-lactamase	carbapenem;cephalosporin;cephamycin;penam	Multidrug	antibiotic inactivation	228	188	222	118	118	100	176	212	190	1552	9
ARO:3006275	ACT-81	ACT-81 is a ACT beta-lactamase.	ACT beta-lactamase	carbapenem;cephalosporin;cephamycin;penam	Multidrug	antibiotic inactivation	12	6	6	20	16	18	18	16	12	124	3
ARO:3006277	ACT-83	ACT-83 is a ACT beta-lactamase.	ACT beta-lactamase	carbapenem;cephalosporin;cephamycin;penam	Multidrug	antibiotic inactivation	42	60	42	52	40	20	32	24	26	338	3
ARO:3006279	ACT-87	ACT-87 is a ACT beta-lactamase.	ACT beta-lactamase	carbapenem;cephalosporin;cephamycin;penam	Multidrug	antibiotic inactivation	24	10	6	6	16	6	10	10	6	94	1
ARO:3006285	ADC-105	ADC-105 is a ADC beta-lactamase.	ADC beta-lactamases pending classification for carbapenemase activity	cephalosporin	cephalosporin	antibiotic inactivation	30	34	32	18	46	18	16	26	18	238	3
ARO:3006291	ADC-113	ADC-113 is a ADC beta-lactamase.	ADC beta-lactamases pending classification for carbapenemase activity	cephalosporin	cephalosporin	antibiotic inactivation	76	78	102	38	26	30	52	26	54	482	1
ARO:3006297	ADC-120	ADC-120 is a ADC beta-lactamase.	ADC beta-lactamases pending classification for carbapenemase activity	cephalosporin	cephalosporin	antibiotic inactivation	96	94	102	12	24	16	30	14	14	402	2
ARO:3006302	ADC-127	ADC-127 is a ADC beta-lactamase.	ADC beta-lactamases pending classification for carbapenemase activity	cephalosporin	cephalosporin	antibiotic inactivation	4	4	4	6	0	12	2	0	10	42	1
ARO:3006306	ADC-131	ADC-131 is a ADC beta-lactamase.	ADC beta-lactamases pending classification for carbapenemase activity	cephalosporin	cephalosporin	antibiotic inactivation	30	58	86	4	10	2	106	58	28	382	1
ARO:3006308	ADC-133	ADC-133 is a ADC beta-lactamase.	ADC beta-lactamases pending classification for carbapenemase activity	cephalosporin	cephalosporin	antibiotic inactivation	24	42	44	46	40	26	30	32	26	310	4
ARO:3006370	ADC-201	ADC-201 is a ADC beta-lactamase.	ADC beta-lactamases pending classification for carbapenemase activity	cephalosporin	cephalosporin	antibiotic inactivation	52	54	64	60	58	110	78	52	56	584	2
ARO:3006374	ADC-205	ADC-205 is a ADC beta-lactamase.	ADC beta-lactamases pending classification for carbapenemase activity	cephalosporin	cephalosporin	antibiotic inactivation	8	4	28	10	10	4	8	8	4	84	1
ARO:3006382	ADC-213	ADC-213 is a ADC beta-lactamase.	ADC beta-lactamases pending classification for carbapenemase activity	cephalosporin	cephalosporin	antibiotic inactivation	834	740	994	998	1120	1250	1082	1250	1188	9456	1
ARO:3006390	ADC-221	ADC-221 is a ADC beta-lactamase.	ADC beta-lactamases pending classification for carbapenemase activity	cephalosporin	cephalosporin	antibiotic inactivation	26	32	16	18	40	26	2	34	30	224	2
ARO:3006409	ADC-24	ADC-24 is a ADC beta-lactamase.	ADC beta-lactamases pending classification for carbapenemase activity	cephalosporin	cephalosporin	antibiotic inactivation	74	70	60	30	18	46	68	54	42	462	1
ARO:3006422	ADC-252	ADC-252 is a ADC beta-lactamase.	ADC beta-lactamases pending classification for carbapenemase activity	cephalosporin	cephalosporin	antibiotic inactivation	6	2	2	4	10	4	6	6	8	48	1
ARO:3006438	ADC-66	ADC-66 is a ADC beta-lactamase.	ADC beta-lactamases pending classification for carbapenemase activity	cephalosporin	cephalosporin	antibiotic inactivation	8	20	14	26	20	20	14	10	14	146	2
ARO:3006440	ADC-83	ADC-83 is a ADC beta-lactamase.	ADC beta-lactamases pending classification for carbapenemase activity	cephalosporin	cephalosporin	antibiotic inactivation	2	2	0	4	4	2	2	4	10	30	2
ARO:3006464	CMY-8b	CMY-8b is a CMY beta-lactamase.	CMY beta-lactamase	cephamycin	cephamycin	antibiotic inactivation	222	182	186	200	202	326	208	180	166	1872	1
ARO:3006466	DHA-25	DHA-25 is a DHA beta-lactamase.	DHA beta-lactamase	cephalosporin;cephamycin	Multidrug	antibiotic inactivation	8	16	24	22	24	30	22	20	6	172	1
ARO:3006469	DHA-28	DHA-28 is a DHA beta-lactamase.	DHA beta-lactamase	cephalosporin;cephamycin	Multidrug	antibiotic inactivation	2	4	14	0	0	0	30	24	6	80	1
ARO:3006470	DHA-29	DHA-29 is a DHA beta-lactamase.	DHA beta-lactamase	cephalosporin;cephamycin	Multidrug	antibiotic inactivation	42	50	62	12	18	36	36	46	28	330	3
ARO:3006471	FOX-13	FOX-13 is a FOX beta-lactamase.	FOX beta-lactamase	cephalosporin;cephamycin	Multidrug	antibiotic inactivation	56	84	88	20	24	34	34	28	32	400	5
ARO:3006478	MOX-13	MOX-13 is a MOX beta-lactamase.	MOX beta-lactamase	cephalosporin;cephamycin;penam	Multidrug	antibiotic inactivation	0	2	6	4	2	4	0	4	0	22	1
ARO:3006483	PDC-103	PDC-103 is a PDC beta-lactamase.	PDC beta-lactamase	carbapenem;cephalosporin;monobactam	Multidrug	antibiotic inactivation	86	68	70	78	90	86	70	110	84	742	6
ARO:3006499	PDC-123	PDC-123 is a PDC beta-lactamase.	PDC beta-lactamase	carbapenem;cephalosporin;monobactam	Multidrug	antibiotic inactivation	0	0	0	2	0	2	0	8	0	12	1
ARO:3006507	PDC-130	PDC-130 is a PDC beta-lactamase.	PDC beta-lactamase	carbapenem;cephalosporin;monobactam	Multidrug	antibiotic inactivation	10	14	8	26	18	18	10	10	10	124	5
ARO:3006510	PDC-133	PDC-133 is a PDC beta-lactamase.	PDC beta-lactamase	carbapenem;cephalosporin;monobactam	Multidrug	antibiotic inactivation	14	16	10	6	10	6	32	46	42	182	1
ARO:3006518	PDC-141	PDC-141 is a PDC beta-lactamase.	PDC beta-lactamase	carbapenem;cephalosporin;monobactam	Multidrug	antibiotic inactivation	8	0	0	2	4	6	6	4	10	40	1
ARO:3006533	PDC-155	PDC-155 is a PDC beta-lactamase.	PDC beta-lactamase	carbapenem;cephalosporin;monobactam	Multidrug	antibiotic inactivation	716	492	660	716	966	934	732	1012	956	7184	2
ARO:3006562	PDC-182	PDC-182 is a PDC beta-lactamase.	PDC beta-lactamase	carbapenem;cephalosporin;monobactam	Multidrug	antibiotic inactivation	0	0	0	4	0	0	2	8	0	14	1
ARO:3006567	PDC-188	PDC-188 is a PDC beta-lactamase.	PDC beta-lactamase	carbapenem;cephalosporin;monobactam	Multidrug	antibiotic inactivation	24	42	30	0	6	2	6	8	4	122	2
ARO:3006603	PDC-223	PDC-223 is a PDC beta-lactamase.	PDC beta-lactamase	carbapenem;cephalosporin;monobactam	Multidrug	antibiotic inactivation	26	12	24	12	20	24	26	12	8	164	2
ARO:3006619	PDC-241	PDC-241 is a PDC beta-lactamase.	PDC beta-lactamase	carbapenem;cephalosporin;monobactam	Multidrug	antibiotic inactivation	782	752	680	720	716	942	718	744	748	6802	6
ARO:3006625	PDC-247	PDC-247 is a PDC beta-lactamase.	PDC beta-lactamase	carbapenem;cephalosporin;monobactam	Multidrug	antibiotic inactivation	50	36	18	30	32	52	46	50	36	350	3
ARO:3006636	PDC-26	PDC-26 is a PDC beta-lactamase.	PDC beta-lactamase	carbapenem;cephalosporin;monobactam	Multidrug	antibiotic inactivation	100	144	74	84	70	56	18	30	32	608	1
ARO:3006640	PDC-263	PDC-263 is a PDC beta-lactamase.	PDC beta-lactamase	carbapenem;cephalosporin;monobactam	Multidrug	antibiotic inactivation	2	2	6	4	4	0	18	4	10	50	1
ARO:3006691	PDC-320	PDC-320 is a PDC beta-lactamase.	PDC beta-lactamase	carbapenem;cephalosporin;monobactam	Multidrug	antibiotic inactivation	18	22	20	42	16	16	2	0	4	140	1
ARO:3006698	PDC-329	PDC-329 is a PDC beta-lactamase.	PDC beta-lactamase	carbapenem;cephalosporin;monobactam	Multidrug	antibiotic inactivation	22	10	8	4	6	16	6	12	4	88	1
ARO:3006712	PDC-342	PDC-342 is a PDC beta-lactamase.	PDC beta-lactamase	carbapenem;cephalosporin;monobactam	Multidrug	antibiotic inactivation	0	0	8	14	8	2	0	0	0	32	1
ARO:3006720	PDC-350	PDC-350 is a PDC beta-lactamase.	PDC beta-lactamase	carbapenem;cephalosporin;monobactam	Multidrug	antibiotic inactivation	10	12	8	0	4	0	4	10	6	54	1
ARO:3006723	PDC-354	PDC-354 is a PDC beta-lactamase.	PDC beta-lactamase	carbapenem;cephalosporin;monobactam	Multidrug	antibiotic inactivation	0	0	16	0	0	0	6	2	0	24	1
ARO:3006756	PDC-387	PDC-387 is a PDC beta-lactamase.	PDC beta-lactamase	carbapenem;cephalosporin;monobactam	Multidrug	antibiotic inactivation	0	2	2	8	2	0	2	4	0	20	1
ARO:3006761	PDC-391	PDC-391 is a PDC beta-lactamase.	PDC beta-lactamase	carbapenem;cephalosporin;monobactam	Multidrug	antibiotic inactivation	0	0	4	2	2	2	0	0	0	10	1
ARO:3006768	PDC-399	PDC-399 is a PDC beta-lactamase.	PDC beta-lactamase	carbapenem;cephalosporin;monobactam	Multidrug	antibiotic inactivation	0	0	0	2	0	2	0	4	2	10	1
ARO:3006769	PDC-40	PDC-40 is a PDC beta-lactamase.	PDC beta-lactamase	carbapenem;cephalosporin;monobactam	Multidrug	antibiotic inactivation	192	212	214	232	206	368	232	242	190	2088	1
ARO:3006826	PDC-459	PDC-459 is a PDC beta-lactamase.	PDC beta-lactamase	carbapenem;cephalosporin;monobactam	Multidrug	antibiotic inactivation	4	12	8	0	0	0	2	0	4	30	1
ARO:3006853	SRT-3	SRT-3 is a SRT beta-lactamase.	SRT beta-lactamase	cephalosporin	cephalosporin	antibiotic inactivation	110	100	104	104	102	118	98	114	108	958	2
ARO:3006854	CMH-2	CMH-2 is a CMH beta-lactamase.	CMH beta-lactamase	cephalosporin	cephalosporin	antibiotic inactivation	14	10	8	4	4	8	32	42	28	150	1
ARO:3006855	CMH-3	CMH-3 is a CMH beta-lactamase.	CMH beta-lactamase	cephalosporin	cephalosporin	antibiotic inactivation	10	8	22	4	10	24	52	52	36	218	3
ARO:3006858	CMH-6	CMH-6 is a CMH beta-lactamase.	CMH beta-lactamase	cephalosporin	cephalosporin	antibiotic inactivation	6	0	6	18	20	10	0	0	2	62	2
ARO:3006864	CRD3-1	CRD3-1 is a CRD3 beta-lactamase.	CRD3 beta-lactamase	carbapenem	carbapenem	antibiotic inactivation	176	176	202	184	176	172	174	204	234	1698	24
ARO:3006865	CRH-1	CRH-1 is a CRH beta-lactamase.	CRH beta-lactamase	carbapenem	carbapenem	antibiotic inactivation	0	4	2	0	0	0	0	2	2	10	1
ARO:3006868	CRP-1	CRP-1 is a CRP beta-lactamase.	CRP beta-lactamase	carbapenem	carbapenem	antibiotic inactivation	6	0	2	2	2	6	4	4	2	28	1
ARO:3006869	CSA-1	CSA-1 is a CSA beta-lactamase.	CSA beta-lactamase	cephalosporin	cephalosporin	antibiotic inactivation	104	154	118	94	138	126	28	64	34	860	8
ARO:3006870	CSA-2	CSA-2 is a CSA beta-lactamase.	CSA beta-lactamase	cephalosporin	cephalosporin	antibiotic inactivation	100	114	80	112	110	158	98	122	120	1014	8
ARO:3006872	DHT2-1	DHT2-1 is a DHT2 beta-lactamase.	DHT2 beta-lactamase	carbapenem	carbapenem	antibiotic inactivation	1298	1114	1334	1508	1564	1638	1442	1704	1682	13284	23
ARO:3006873	EAM-1	EAM-1 is a EAM beta-lactamase.	EAM beta-lactamase	carbapenem	carbapenem	antibiotic inactivation	310	240	356	292	306	294	356	394	320	2868	16
ARO:3006874	EC-13	EC-13 is a EC beta-lactamase.	EC beta-lactamase	cephalosporin	cephalosporin	antibiotic inactivation	30	50	44	14	22	48	52	40	30	330	1
ARO:3006876	EC-15	EC-15 is a EC beta-lactamase.	EC beta-lactamase	cephalosporin	cephalosporin	antibiotic inactivation	4	6	0	8	2	6	10	8	0	44	1
ARO:3006879	EC-19	EC-19 is a EC beta-lactamase.	EC beta-lactamase	cephalosporin	cephalosporin	antibiotic inactivation	76	62	110	14	16	0	84	60	28	450	3
ARO:3006882	ECM-1	ECM-1 is a ECM beta-lactamase.	ECM beta-lactamase	carbapenem	carbapenem	antibiotic inactivation	836	702	784	974	1088	1092	848	1106	1038	8468	5
ARO:3006883	ECV-1	ECV-1 is a ECV beta-lactamase.	ECV beta-lactamase	carbapenem	carbapenem	antibiotic inactivation	2	4	6	0	2	0	0	2	0	16	1
ARO:3006884	EFM-1	EFM-1 is a EFM beta-lactamase.	EFM beta-lactamase	carbapenem	carbapenem	antibiotic inactivation	902	866	874	1032	966	1014	942	1014	944	8554	5
ARO:3006885	ELM-1	ELM-1 is a ELM beta-lactamase.	ELM beta-lactamase	carbapenem	carbapenem	antibiotic inactivation	234	222	200	334	408	354	300	372	296	2720	21
ARO:3006886	EVM-1	EVM-1 is a EVM beta-lactamase.	EVM beta-lactamase	carbapenem	carbapenem	antibiotic inactivation	14	12	10	22	8	16	6	28	10	126	4
ARO:3006887	FIA-1	FIA-1 is a FIA beta-lactamase.	FIA beta-lactamase	carbapenem	carbapenem	antibiotic inactivation	14	16	18	34	28	20	44	48	50	272	3
ARO:3006888	GIL-1	GIL-1 is a GIL beta-lactamase.	GIL beta-lactamase	carbapenem;cephalosporin	Multidrug	antibiotic inactivation	8	6	8	14	10	8	12	8	0	74	2
ARO:3006889	GMB-1	GMB-1 is a GMB beta-lactamase.	GMB beta-lactamase	carbapenem	carbapenem	antibiotic inactivation	854	732	870	722	804	924	866	852	708	7332	21
ARO:3006892	ALG11-1	ALG11-1 is a ALG11 beta-lactamase.	ALG11 beta-lactamase	carbapenem	carbapenem	antibiotic inactivation	22	16	34	22	40	40	18	42	32	266	5
ARO:3006893	ALG6-1	ALG6-1 is a ALG6 beta-lactamase.	ALG6 beta-lactamases	carbapenem	carbapenem	antibiotic inactivation	138	138	146	118	134	132	136	134	148	1224	18
ARO:3006895	ALI-2	ALI-2 is a ALI beta-lactamase.	ALI beta-lactamase	carbapenem	carbapenem	antibiotic inactivation	6	4	8	6	18	16	20	0	6	84	1
ARO:3006896	ANA-1	ANA-1 is a ANA beta-lactamase.	ANA beta-lactamase	carbapenem	carbapenem	antibiotic inactivation	492	416	496	542	604	708	428	412	402	4500	15
ARO:3006897	AXC-1	AXC-1 is a AXC beta-lactamase.	AXC beta-lactamase	carbapenem	carbapenem	antibiotic inactivation	14	2	8	8	12	4	18	18	16	100	1
ARO:3006898	AXC-2	AXC-2 is a AXC beta-lactamase.	AXC beta-lactamase	carbapenem	carbapenem	antibiotic inactivation	14	6	6	6	2	4	8	8	2	56	3
ARO:3006899	AXC-3	AXC-3 is a AXC beta-lactamase.	AXC beta-lactamase	carbapenem	carbapenem	antibiotic inactivation	100	52	102	84	78	88	110	124	136	874	3
ARO:3006902	BSU-1	BSU-1 is a BSU beta-lactamase.	BSU beta-lactamase	carbapenem	carbapenem	antibiotic inactivation	26	18	30	24	20	10	18	22	12	180	6
ARO:3006903	CAR-1	CAR-1 is a CAR beta-lactamase.	CAR beta-lactamase	carbapenem	carbapenem	antibiotic inactivation	996	890	992	1102	1140	978	1004	1056	1038	9196	89
ARO:3006916	CfiA24	CfiA24 is a CfiA beta-lactamase.	CfiA beta-lactamase	carbapenem	carbapenem	antibiotic inactivation	110	80	90	78	112	138	100	82	82	872	2
ARO:3006922	CMA-1	CMA-1 is a CMA beta-lactamase.	CMA beta-lactamase	cephalosporin	cephalosporin	antibiotic inactivation	150	136	122	136	154	142	194	210	184	1428	4
ARO:3006923	CMA-2	CMA-2 is a CMA beta-lactamase.	CMA beta-lactamase	cephalosporin	cephalosporin	antibiotic inactivation	112	116	124	90	108	84	194	202	188	1218	16
ARO:3006925	GRD23-1	GRD23-1 is a GRD23 beta-lactamase.	GRD23 beta-lactamase	carbapenem	carbapenem	antibiotic inactivation	14	20	26	26	38	26	14	6	16	186	2
ARO:3006926	GRD33-1	GRD33-1 is a GRD33 beta-lactamase.	GRD33 beta-lactamase	carbapenem	carbapenem	antibiotic inactivation	138	134	152	196	138	190	146	174	124	1392	6
ARO:3006929	KLUC-3	KLUC-3 is a KLUC beta-lactamase.	KLUC beta-lactamase	cephalosporin	cephalosporin	antibiotic inactivation	48	42	28	20	32	18	24	44	38	294	1
ARO:3006935	LHK-1	LHK-1 is a LHK beta-lactamase.	LHK beta-lactamase	carbapenem;cephalosporin	Multidrug	antibiotic inactivation	2	2	8	6	4	0	12	4	4	42	1
ARO:3006936	LHK-2	LHK-2 is a LHK beta-lactamase.	LHK beta-lactamase	carbapenem;cephalosporin	Multidrug	antibiotic inactivation	1716	1318	1508	1582	1578	1830	1436	1842	1746	14556	10
ARO:3006937	LHK-3	LHK-3 is a LHK beta-lactamase.	LHK beta-lactamase	carbapenem;cephalosporin	Multidrug	antibiotic inactivation	94	102	90	36	46	66	110	100	82	726	4
ARO:3006938	LHK-4	LHK-4 is a LHK beta-lactamase.	LHK beta-lactamase	carbapenem;cephalosporin	Multidrug	antibiotic inactivation	0	0	0	0	0	0	2	0	0	2	1
ARO:3006939	LHK-5	LHK-5 is a LHK beta-lactamase.	LHK beta-lactamase	carbapenem;cephalosporin	Multidrug	antibiotic inactivation	22	14	20	12	36	24	18	22	22	190	3
ARO:3006940	LHK-6	LHK-6 is a LHK beta-lactamase.	LHK beta-lactamase	carbapenem;cephalosporin	Multidrug	antibiotic inactivation	14	10	28	100	82	108	164	132	134	772	4
ARO:3006941	LRG-1	LRG-1 is a LRG beta-lactamase.	LRG beta-lactamase	cephalosporin	cephalosporin	antibiotic inactivation	76	54	68	136	76	112	106	154	118	900	2
ARO:3006942	LUS-1	LUS-1 is a LUS beta-lactamase.	LUS beta-lactamase	carbapenem;cephalosporin	Multidrug	antibiotic inactivation	104	96	124	42	46	44	96	64	38	654	5
ARO:3006943	LUT-1	LUT-1 is a LUT beta-lactamase.	LUT beta-lactamase	cephalosporin	cephalosporin	antibiotic inactivation	6	6	4	12	8	6	18	16	20	96	5
ARO:3006944	LUT-2	LUT-2 is a LUT beta-lactamase.	LUT beta-lactamase	cephalosporin	cephalosporin	antibiotic inactivation	6	4	12	2	10	6	6	22	14	82	1
ARO:3006945	LUT-3	LUT-3 is a LUT beta-lactamase.	LUT beta-lactamase	cephalosporin	cephalosporin	antibiotic inactivation	18	30	34	34	20	38	42	60	90	366	3
ARO:3006946	LUT-4	LUT-4 is a LUT beta-lactamase.	LUT beta-lactamase	cephalosporin	cephalosporin	antibiotic inactivation	42	18	24	36	54	30	48	48	40	340	6
ARO:3006947	LUT-5	LUT-5 is a LUT beta-lactamase.	LUT beta-lactamase	cephalosporin	cephalosporin	antibiotic inactivation	64	66	46	8	8	12	10	2	8	224	2
ARO:3006948	LUT-6	LUT-6 is a LUT beta-lactamase.	LUT beta-lactamase	cephalosporin	cephalosporin	antibiotic inactivation	0	0	0	2	0	6	2	0	0	10	1
ARO:3006950	MAL-2	MAL-2 is a MAL beta-lactamase.	MAL beta-lactamase	carbapenem	carbapenem	antibiotic inactivation	0	2	2	6	4	4	2	10	10	40	1
ARO:3006954	MYO-1	MYO-1 is a MYO beta-lactamase.	MYO beta-lactamase	carbapenem	carbapenem	antibiotic inactivation	6	0	2	12	12	6	0	2	2	42	3
ARO:3006955	MYX-1	MYX-1 is a MYX beta-lactamase.	MYX beta-lactamase	carbapenem	carbapenem	antibiotic inactivation	210	196	232	248	208	246	168	218	202	1928	6
ARO:3006957	ORN-1	ORN-1 is a ORN beta-lactamase.	ORN beta-lactamase	carbapenem;cephalosporin	Multidrug	antibiotic inactivation	2	14	12	2	6	4	2	6	16	64	1
ARO:3006962	ORN-6	ORN-6 is a ORN beta-lactamase.	ORN beta-lactamase	carbapenem;cephalosporin	Multidrug	antibiotic inactivation	4	10	0	6	0	0	0	0	0	20	1
ARO:3006963	ORR-1	ORR-1 is a ORR beta-lactamase.	ORR beta-lactamase	carbapenem	carbapenem	antibiotic inactivation	380	326	344	258	316	350	284	352	296	2906	3
ARO:3006964	PAU-1	PAU-1 is a PAU beta-lactamase.	PAU beta-lactamase	carbapenem;cephalosporin	Multidrug	antibiotic inactivation	2	2	0	6	0	4	2	0	0	16	1
ARO:3006966	PFM-2	PFM-2 is a PFM beta-lactamase.	PFM beta-lactamase	carbapenem	carbapenem	antibiotic inactivation	22	8	4	4	10	12	20	4	16	100	3
ARO:3006967	PFM-3	PFM-3 is a PFM beta-lactamase.	PFM beta-lactamase	carbapenem	carbapenem	antibiotic inactivation	4	14	14	8	10	0	8	4	10	72	2
ARO:3006968	PLA-1	PLA-1 is a PLA beta-lactamase.	PLA beta-lactamase	carbapenem;cephalosporin	Multidrug	antibiotic inactivation	2	2	2	6	2	0	2	12	4	32	1
ARO:3006972	PLN-1	PLN-1 is a PLN beta-lactamase.	PLN beta-lactamase	carbapenem	carbapenem	antibiotic inactivation	178	190	230	212	186	232	112	164	100	1604	12
ARO:3006973	PME-1	PME-1 is a PME beta-lactamase.	PME beta-lactamase	carbapenem	carbapenem	antibiotic inactivation	0	0	0	0	2	0	0	4	6	12	1
ARO:3006974	POM-1	POM-1 is a POM beta-lactamase.	POM beta-lactamase	carbapenem	carbapenem	antibiotic inactivation	1032	968	1062	1258	1184	1530	1086	1226	1208	10554	17
ARO:3006980	RAHN-2	RAHN-2 is a RAHN beta-lactamase.	RAHN beta-lactamase	cephalosporin	cephalosporin	antibiotic inactivation	4	2	4	2	2	6	6	4	12	42	2
ARO:3006981	RSA2-1	RSA2-1 is a RSA2 beta-lactamase.	RSA2 beta-lactamase	carbapenem	carbapenem	antibiotic inactivation	0	2	0	0	0	0	0	4	2	8	1
ARO:3006983	RSD2-2	RSD2-2 is a RSD2 beta-lactamase.	RSD2 beta-lactamase	carbapenem;cephalosporin	Multidrug	antibiotic inactivation	0	2	0	2	12	14	6	2	2	40	1
ARO:3006984	RUB-1	RUB-1 is a RUB beta-lactamase.	RUB beta-lactamase	cephalosporin	cephalosporin	antibiotic inactivation	4	0	0	0	0	4	2	2	0	12	1
ARO:3006987	SGM-1	SGM-1 is a SGM beta-lactamase.	SGM beta-lactamase	carbapenem	carbapenem	antibiotic inactivation	120	140	142	164	186	204	126	154	146	1382	4
ARO:3006988	SGM-2	SGM-2 is a SGM beta-lactamase.	SGM beta-lactamase	carbapenem	carbapenem	antibiotic inactivation	4	16	6	4	2	4	0	2	6	44	2
ARO:3006989	SGM-3	SGM-3 is a SGM beta-lactamase.	SGM beta-lactamase	carbapenem	carbapenem	antibiotic inactivation	2	2	0	4	0	0	0	0	0	8	1
ARO:3006990	SGM-4	SGM-4 is a SGM beta-lactamase.	SGM beta-lactamase	carbapenem	carbapenem	antibiotic inactivation	14	12	10	4	4	6	4	6	2	62	1
ARO:3006991	SGM-5	SGM-5 is a SGM beta-lactamase.	SGM beta-lactamase	carbapenem	carbapenem	antibiotic inactivation	0	4	2	6	0	2	0	6	2	22	1
ARO:3006992	SGM-6	SGM-6 is a SGM beta-lactamase.	SGM beta-lactamase	carbapenem	carbapenem	antibiotic inactivation	0	0	6	2	4	0	2	2	0	16	1
ARO:3006993	SGM-7	SGM-7 is a SGM beta-lactamase.	SGM beta-lactamase	carbapenem	carbapenem	antibiotic inactivation	0	0	0	0	0	0	0	2	0	2	1
ARO:3006995	SPN79-1	SPN79-1 is a SPN79 beta-lactamase.	SPN79 beta-lactamase	carbapenem	carbapenem	antibiotic inactivation	72	44	58	58	50	42	60	44	36	464	2
ARO:3006996	SPR-1	SPR-1 is a SPR beta-lactamase.	SPR beta-lactamase	carbapenem	carbapenem	antibiotic inactivation	74	44	106	36	32	26	42	22	44	426	5
ARO:3006998	SPU-1	SPU-1 is a SPU beta-lactamase.	SPU beta-lactamase	carbapenem	carbapenem	antibiotic inactivation	36	12	36	26	20	34	14	32	22	232	2
ARO:3006999	SST-1	SST-1 is a SST beta-lactamase.	SST beta-lactamase	cephalosporin	cephalosporin	antibiotic inactivation	1434	1148	1138	1200	1122	1226	1178	1196	1116	10758	20
ARO:3007000	STA-1	STA-1 is a STA beta-lactamase.	STA beta-lactamase	carbapenem	carbapenem	antibiotic inactivation	0	0	0	60	76	38	116	108	84	482	1
ARO:3007005	YEM-1	YEM-1 is a YEM beta-lactamase.	YEM beta-lactamase	carbapenem	carbapenem	antibiotic inactivation	0	4	0	10	18	16	6	12	4	70	2
ARO:3007007	TER-2	TER-2 is a TER beta-lactamase.	TER beta-lactamase	carbapenem;cephalosporin	Multidrug	antibiotic inactivation	8	10	2	6	6	8	18	28	18	104	6
ARO:3007010	norC	NorC is a multidrug efflux pump in Staphylococcus aureus that confers resistance to fluoroquinolones and other structurally unrelated antibiotics like tetracycline. It shares 61% similarity with NorB, and is a structural homolog of Blt of Bacillus subtilis. Like NorA and NorB, NorC is regulated by mgrA, also known as NorR.	major facilitator superfamily (MFS) antibiotic efflux pump	disinfecting agents and antiseptics;fluoroquinolone antibiotic	Multidrug	antibiotic efflux	224	222	214	178	150	212	190	216	194	1800	22
ARO:3007011	mdeA	mdeA is a multidrug efflux pump that confers resistance in varying degrees to several unrelated antibiotics, including kanamycin, tetracycline, ampicillin, oxacillin, ciprofloxacin, nalidixic acid, acriflavine, and ethidium bromide.	major facilitator superfamily (MFS) antibiotic efflux pump	aminoglycoside antibiotic;disinfecting agents and antiseptics;fluoroquinolone antibiotic;penam;tetracycline antibiotic	Multidrug	antibiotic efflux	398	360	388	448	446	498	346	418	310	3612	42
ARO:3007013	sdrM	sdrM encodes an efflux pump that confers resistance to norfloxacin and ethidium bromide, making this a multidrug resistance gene.	major facilitator superfamily (MFS) antibiotic efflux pump	disinfecting agents and antiseptics;fluoroquinolone antibiotic	Multidrug	antibiotic efflux	2554	2118	2330	2518	2712	3000	2228	2662	2446	22568	83
ARO:3007014	qacJ	qacJ is a small multidrug resistance (SMR) efflux pump that confers resistance to quaternary ammonium compounds.	small multidrug resistance (SMR) antibiotic efflux pump	disinfecting agents and antiseptics	MDR	antibiotic efflux	36	28	20	50	60	52	36	54	72	408	5
ARO:3007015	qacG	qacG is a small multidrug resistance efflux pump that confers resistance to benzalkonium chloride and ethidium bromide.	small multidrug resistance (SMR) antibiotic efflux pump	disinfecting agents and antiseptics	MDR	antibiotic efflux	34	32	44	32	34	30	26	36	28	296	2
ARO:3007019	fexB	FexB is a plasmid-encoded exporter gene which confers resistance to florfenicol. Originally identified in Enterococcus sp. isolated from swine by Liu et al. 2012.	major facilitator superfamily (MFS) antibiotic efflux pump	phenicol antibiotic	phenicol	antibiotic efflux	206	138	194	136	158	248	134	186	132	1532	25
ARO:3007021	PFM-4	PFM-4 (BioF) is a class B2 metallo-beta-lactamase first identified in Pseudomonas. It belongs to the PFM-like beta-lactamase gene family. It confers resistance to carbapenems and some cephalosporins.	PFM beta-lactamase	carbapenem	carbapenem	antibiotic inactivation	36	30	50	8	4	8	26	50	28	240	4
ARO:3007026	salB	salB is a ABC-F subfamily protein gene that confers resistance to lincosamides and class A streptogramins.	sal-type ABC-F protein	lincosamide antibiotic;pleuromutilin antibiotic;streptogramin A antibiotic;streptogramin antibiotic	Multidrug	antibiotic target protection	380	310	392	294	360	266	448	486	324	3260	52
ARO:3007027	salC	salC is a ABC-F subfamily protein gene that confers resistance to lincosamides and class A streptogramins.	sal-type ABC-F protein	lincosamide antibiotic;pleuromutilin antibiotic;streptogramin A antibiotic;streptogramin antibiotic	Multidrug	antibiotic target protection	602	576	576	510	596	702	716	762	590	5630	47
ARO:3007028	salD	salD is a ABC-F subfamily protein gene that confers resistance to lincosamides and class A streptogramins.	sal-type ABC-F protein	lincosamide antibiotic;pleuromutilin antibiotic;streptogramin A antibiotic;streptogramin antibiotic	Multidrug	antibiotic target protection	2448	2228	2152	2662	2724	3052	2568	2956	2706	23496	152
ARO:3007029	salE	salE is a ABC-F subfamily protein gene that confers resistance to lincosamides and class A streptogramins.	sal-type ABC-F protein	lincosamide antibiotic;pleuromutilin antibiotic;streptogramin A antibiotic;streptogramin antibiotic	Multidrug	antibiotic target protection	412	432	428	490	468	484	380	414	342	3850	31
ARO:3007032	Erm(50)	Erm(50) is an Erm ribosomal RNA methyltransferase.	Erm 23S ribosomal RNA methyltransferase	lincosamide antibiotic;macrolide antibiotic;streptogramin antibiotic	MLS	antibiotic target alteration	16	0	14	30	28	48	34	16	32	218	3
ARO:3007033	Erm(51)	Erm(51) is an Erm ribosomal RNA methyltransferase.	Erm 23S ribosomal RNA methyltransferase	lincosamide antibiotic;macrolide antibiotic;streptogramin B antibiotic;streptogramin antibiotic	MLS	antibiotic target alteration	28	34	22	6	30	20	26	18	28	212	7
ARO:3007041	Erm(52)	Erm(52) is an Erm ribosomal RNA methyltransferase.	Erm 23S ribosomal RNA methyltransferase	lincosamide antibiotic;macrolide antibiotic;streptogramin antibiotic	MLS	antibiotic target alteration	6	2	2	16	16	22	16	6	4	90	5
ARO:3007042	msr(G)	msr(G) is a part of the msr subfamily of ABC-F ribosomal protection proteins.	msr-type ABC-F protein	macrolide antibiotic;streptogramin antibiotic	Multidrug	antibiotic target protection	146	146	180	166	190	192	168	146	158	1492	41
ARO:3007043	msr(I)	msr(I) is part of the msr subfamily of ABC-F ribosomal protection proteins.	msr-type ABC-F protein	macrolide antibiotic;phosphonic acid antibiotic;streptogramin antibiotic	Multidrug	antibiotic target protection	280	214	246	310	416	340	326	376	274	2782	59
ARO:3007044	mef(F)	mef(F) is an mef efflux pump protein.	major facilitator superfamily (MFS) antibiotic efflux pump	macrolide antibiotic	macrolide	antibiotic efflux	588	522	568	368	442	644	442	488	474	4536	11
ARO:3007049	mef(J)	mef(J) is an mef efflux pump protein.	major facilitator superfamily (MFS) antibiotic efflux pump	macrolide antibiotic	macrolide	antibiotic efflux	10	32	16	6	10	14	24	16	4	132	2
ARO:3007050	mreA	mreA is a macrolide efflux pump.	major facilitator superfamily (MFS) antibiotic efflux pump	macrolide antibiotic	macrolide	antibiotic efflux	2926	2782	2970	2616	2582	2606	2824	2898	2426	24630	171
ARO:3007051	Helicobacter pylori rpoB mutation conferring resistance to rifampicin	Rifampicin inhibits transcription by binding the beta subunit of RNA polymerase. Helicobacter pylori mutations associated with rifampicin resistance typically occur in the rifampicin resistance determining region of rpoB between codons 525 and 586.	rifamycin-resistant beta-subunit of RNA polymerase (rpoB)	fluoroquinolone antibiotic;peptide antibiotic;rifamycin antibiotic	Multidrug	antibiotic target alteration;antibiotic target replacement	7516	6942	7768	7480	7416	7372	8140	8136	7108	67878	820
ARO:3007052	Helicobacter pylori gyrA conferring resistance to fluoroquinolones	Point mutations in the quinolone resistance-determining regions of Helicobacter pylori observed to confer resistance to fluoroquinolone antibiotics.	fluoroquinolone resistant gyrA	fluoroquinolone antibiotic;nybomycin-like antibiotic	Multidrug	antibiotic target alteration	518	606	724	238	232	298	812	522	420	4370	75
ARO:3007053	Helicobacter pylori gyrB conferring resistance to fluoroquinolones	Point mutations in Helicobacter pylori conferring resistance to fluoroquinolone antibiotics.	fluoroquinolone resistant gyrB	aminocoumarin antibiotic;fluoroquinolone antibiotic	Multidrug	antibiotic target alteration	192	154	250	160	174	178	172	178	144	1602	44
ARO:3007055	Helicobacter pylori rdxA mutation conferring resistance to metronidazole	The rdxA gene in Helicobacter pylori encodes an NADPH nitroreductase. Mutations in this gene are associated with metronidazole resistance.	Antibiotic resistant Helicobacter pylori nitroreductase	nitroimidazole antibiotic	nitroimidazole	antibiotic target alteration	24	22	46	74	72	78	46	64	60	486	7
ARO:3007057	Helicobacter pylori pbp3 conferring resistance to amoxicillin	Point mutations in Helicobacter pylori pbp3 observed to confer resistance to amoxicillin.	Penicillin-binding protein mutations conferring resistance to beta-lactam antibiotics	carbapenem;cephalosporin;cephamycin;monobactam;penam	Multidrug	antibiotic target alteration	218	170	230	266	274	282	288	294	276	2298	7
ARO:3007058	Helicobacter pylori pbp2 mutants conferring resistance to amoxicillin	Point mutations in Helicobacter pylori pbp2 observed to confer resistance to amoxicillin.	Penicillin-binding protein mutations conferring resistance to beta-lactam antibiotics	carbapenem;cephalosporin;cephamycin;monobactam;penam	Multidrug	antibiotic target alteration	4482	4058	4262	4458	4668	4950	4222	4836	4370	40306	116
ARO:3007059	Helicobacter pylori frxA mutation conferring resistance to metronidazole	FrxA encodes an NADH-flavin oxidoreductase in Helicobacter pylori. Mutations in this gene confer resistance to nitrofuran antibiotics and metronidazole.	Antibiotic resistant Helicobacter pylori nitroreductase	nitroimidazole antibiotic	nitroimidazole	antibiotic target alteration	1124	1018	1180	1042	982	1114	948	956	1010	9374	33
ARO:3007060	Helicobacter pylori pbp1 mutants conferring resistance to amoxicillin	Point mutations in Helicobacter pylori pbp1 observed to confer resistance to amoxicillin.	Penicillin-binding protein mutations conferring resistance to beta-lactam antibiotics	carbapenem;cephalosporin;cephamycin;monobactam;penam	Multidrug	antibiotic target alteration	18468	16178	17242	17758	17856	19636	17260	20844	18526	163768	675
ARO:3007062	VAM-1	VAM-1 is a subclass B1 metallo-beta-lactamase, conferring resistance to beta-lactam antibiotics such as carbapenems and cephalosporins.	VAM beta-lactamase	carbapenem;cephalosporin;penam;tetracycline antibiotic	Multidrug	antibiotic inactivation	118	98	128	174	144	170	126	126	94	1178	3
ARO:3007069	FosY	A thiol transferase isolated in Staphylococcus aureus that leads to resistance of fosfomycin.	fosfomycin thiol transferase	phosphonic acid antibiotic	phosphonic acid	antibiotic inactivation	2	0	0	0	0	0	22	16	18	58	1
ARO:3007073	Bacillus subtilis rpoB mutants conferring resistance to rifampin	Point mutations that occur within the Bacillus subtilis rpoB gene resulting in resistance to rifampin.	rifamycin-resistant beta-subunit of RNA polymerase (rpoB)	peptide antibiotic;rifamycin antibiotic	Multidrug	antibiotic target alteration;antibiotic target replacement	1012	888	1034	844	948	894	1208	1256	1008	9092	185
ARO:3007075	cph	cph is a phosphotransferase that confers resistance to capreomycin.	capreomycin phosphotransferase	aminoglycoside antibiotic	aminoglycoside	antibiotic inactivation	20	22	20	20	22	22	14	16	16	172	4
ARO:3007085	PRC-1	PRC-1 is a beta-lactamase that confers resistance to certain cephalosporins and penicillins.	PRC beta-lactamase	cephalosporin;penam	Multidrug	antibiotic inactivation	324	226	262	280	388	430	294	256	298	2758	8
ARO:3007098	FosM2	FosM2 is a thiol transferase discovered in human gut microflora that leads to the resistance of fosfomycin.	fosfomycin thiol transferase	phosphonic acid antibiotic	phosphonic acid	antibiotic inactivation	20	8	10	12	8	14	26	12	18	128	2
ARO:3007099	FosM3	FosM3 is a thiol transferase discovered in human gut microflora that leads to the resistance of fosfomycin.	fosfomycin thiol transferase	phosphonic acid antibiotic	phosphonic acid	antibiotic inactivation	2	0	2	8	8	6	8	6	10	50	1
ARO:3007101	BcIII	Bacillus cereus beta-lactamase III is a class A beta-lactamase that breaks down a number of penicillins and cephalosporins in Bacillus cereus.	class A Bacillus cereus Bc beta-lactamase	cephalosporin;penem	Multidrug	antibiotic inactivation	28	10	20	32	18	20	18	12	28	186	7
ARO:3007104	nimA	nimA is a nitroimidazole reductase mainly found in Bacteroides fragilis that is associated with the deactivation of nitroimidazole antibiotics such as metronidazole. Minimum inhibitory concentrations observed in isolates vary greatly depending on species, strain, and nitroimidazole treatment.	nitroimidazole reductase	nitroimidazole antibiotic	nitroimidazole	antibiotic inactivation	34	32	56	60	48	90	178	164	144	806	1
ARO:3007106	nimD	nimD is a nitroimidazole reductase mainly found in Bacteroides fragilis that is associated with the deactivation of nitroimidazole antibiotics such as metronidazole. Minimum inhibitory concentrations observed in isolates vary greatly depending on species, strain, and nitroimidazole treatment.	nitroimidazole reductase	nitroimidazole antibiotic	nitroimidazole	antibiotic inactivation	22	20	20	16	26	28	10	16	12	170	4
ARO:3007109	nimG	nimG is a nitroimidazole reductase that shares significant identity with other nim genes which are associated with the deactivation of nitroimidazole antibiotics.	nitroimidazole reductase	nitroimidazole antibiotic	nitroimidazole	antibiotic inactivation	4	8	20	18	12	2	22	22	40	148	2
ARO:3007110	nimH	nimH is a nitroimidazole reductase mainly found in Bacteroides fragilis that is associated with the deactivation of nitroimidazole antibiotics such as metronidazole. Minimum inhibitory concentrations observed in isolates vary greatly depending on species, strain, and nitroimidazole treatment.	nitroimidazole reductase	nitroimidazole antibiotic	nitroimidazole	antibiotic inactivation	6	4	4	2	0	2	4	0	6	28	1
ARO:3007111	nimI	nimI is a nitroimidazole reductase discovered in the Prevotella baroniae that is associated with the deactivation of nitroimidazole antibiotics such as metronidazole. Although not found in Bacteroids fragilis, the source organism of most nim genes, nimI shares significant similarity with other nitroimidazole reductases. nimI is chromosomally encoded in P. baroniae, suggesting that it is intrinsic…	nitroimidazole reductase	nitroimidazole antibiotic	nitroimidazole	antibiotic inactivation	6	0	0	0	12	0	10	16	4	48	2
ARO:3007113	nimK	nimK is a nitroimidazole reductase mainly found in Bacteroides fragilis that is associated with the deactivation of nitroimidazole antibiotics such as metronidazole. Minimum inhibitory concentrations observed in isolates vary greatly depending on species, strain, and nitroimidazole treatment.	nitroimidazole reductase	nitroimidazole antibiotic	nitroimidazole	antibiotic inactivation	20	26	32	12	30	10	12	14	16	172	1
ARO:3007118	crxA	crxA is a subclass B1 metallo-betal-lactamase from Bacteroides xylanisolvens that hydrolyzes carbapenems such as imipenem and meropenem.	subclass B1 Bacteroides xylanisolvens crx beta-lactamase	carbapenem	carbapenem	antibiotic inactivation	12	0	10	10	10	10	2	8	12	74	2
ARO:3007119	tet(O/32/O)	Tet(O/32/O) is a mosaic tetracycline resistance gene and ribosomal protection protein.	tetracycline-resistant ribosomal protection protein	tetracycline antibiotic	tetracycline	antibiotic target protection	396	394	386	476	528	448	394	416	378	3816	15
ARO:3007120	tet(O/M/O)	Tet(O/M/O) is a mosaic tetracycline resistance gene and ribosomal protection protein.	tetracycline-resistant ribosomal protection protein	tetracycline antibiotic	tetracycline	antibiotic target protection	466	352	352	402	444	472	364	408	396	3656	4
ARO:3007121	tet(O/W)	Tet(O/W) is a mosaic tetracycline resistance gene and ribosomal protection protein.	tetracycline-resistant ribosomal protection protein	tetracycline antibiotic	tetracycline	antibiotic target protection	1684	1432	1738	1344	1372	1222	1716	1684	1520	13712	88
ARO:3007122	tet(O/W/32/O)	Tet(O/W/32/O) is a mosaic tetracycline resistance gene and ribosomal protection protein.	tetracycline-resistant ribosomal protection protein	tetracycline antibiotic	tetracycline	antibiotic target protection	110	112	112	78	86	62	64	72	48	744	4
ARO:3007124	tet(W/32/O)	Tet(W/32/O) is a mosaic tetracycline resistance gene and ribosomal protection protein.	tetracycline-resistant ribosomal protection protein	tetracycline antibiotic	tetracycline	antibiotic target protection	108	118	84	80	92	102	248	184	134	1150	21
ARO:3007127	Streptomyces lividans otr(A)	Streptomyces lividans otr(A) is an oxytetracycline resistance ribosomal protection protein found in Streptomyces lividans.	tetracycline-resistant ribosomal protection protein	tetracycline antibiotic	tetracycline	antibiotic target protection	1330	1138	1186	1292	1170	1466	1036	1196	1060	10874	36
ARO:3007180	MAB	MAB is a broad-spectrum class A beta-lactamase produced by Mycobacterium abscessus that has been shown to hydrolyze a large number of beta-lactam antibiotics.	class A Mycobacterium abscessus beta-lactamase	cephalosporin;penam;penem	Multidrug	antibiotic inactivation	12	6	12	2	6	22	2	10	2	74	2
ARO:3007182	blaC	blaC is a broad-spectrum class A beta-lactamase coded in the chromosome of Mycobacterium tuberculosis. It has been shown to hydrolyze a large number of beta-lactam antibiotics and is a major obstacle in the treatment of tuberculosis with such drugs.	class A Mycobacterium tuberculosis bla beta-lactamase	cephalosporin;cephamycin;penam;penem	Multidrug	antibiotic inactivation	212	230	274	288	284	388	250	362	266	2554	12
ARO:3007185	Mycobacterium tuberculosis Rv1258c mutations confer resistance to ethambutol and capreomycin	Mutations in the M. tuberculosis efflux pump Rv1258c (Tap) conferring resistance to multiple ethambutol and capreomycin.	multidrug resistant Rv1258c	aminoglycoside antibiotic;isoniazid-like antibiotic;polyamine antibiotic;pyrazine antibiotic	Multidrug	antibiotic target alteration	1274	1094	1154	696	822	912	1116	1112	808	8988	34
ARO:3007188	vanH gene in vanP cluster	vanH variant in the vanP cluster.	glycopeptide resistance gene cluster;vanH	glycopeptide antibiotic	glycopeptide	antibiotic target alteration	7244	6634	6842	6350	6464	7030	7186	7374	6304	61428	554
ARO:3007189	vanP	vanP is a D-Ala-D-Ala ligase homolog that synthesizes D-Ala-D-Lac, an alternative substrate for peptidoglycan synthesis that reduces vancomycin binding affinity. It is associated with both vancomycin and teicoplanin resistance.	Van ligase;glycopeptide resistance gene cluster	glycopeptide antibiotic	glycopeptide	antibiotic target alteration	646	502	568	436	516	464	716	782	656	5286	30
ARO:3007190	vanX gene in vanP cluster	vanX variant in the vanP cluster.	glycopeptide resistance gene cluster;vanX	glycopeptide antibiotic	glycopeptide	antibiotic target alteration	1420	1242	1152	1376	1234	1440	1124	1328	1276	11592	29
ARO:3007191	vanR gene in vanP cluster	vanR variant in the vanP cluster.	glycopeptide resistance gene cluster;vanR	glycopeptide antibiotic	glycopeptide	antibiotic target alteration	810	752	956	536	560	580	816	858	732	6600	63
ARO:3007192	vanS gene in vanP cluster	vanS variant in the vanP cluster.	glycopeptide resistance gene cluster;vanS	glycopeptide antibiotic	glycopeptide	antibiotic target alteration	2950	2550	2976	3368	3482	3534	3890	4320	3588	30658	244
ARO:3007199	PAM-1	PAM-1 is a member of the PAM family of subclass B3 metallo-beta-lactamases found in members of the Psuedomonas genus.	PAM beta-lactamase	carbapenem;cephalosporin	Multidrug	antibiotic inactivation	382	384	436	516	522	506	320	318	312	3696	35
ARO:3007200	PAM-2	PAM-2 is a member of the PAM family of subclass B3 metallo-beta-lactamases found in members of the Pseudomonas genus.	PAM beta-lactamase	carbapenem;cephalosporin	Multidrug	antibiotic inactivation	176	126	128	172	124	164	86	100	88	1164	12
ARO:3007201	PAM-3	PAM-3 is a member of the PAM family of subclass B3 metallo-beta-lactamases found in members of the Pseudomonas genus. The sequence of PAM-3 was made available through NCBI's Reference Gene Catalogue.	PAM beta-lactamase	carbapenem;cephalosporin	Multidrug	antibiotic inactivation	158	138	122	124	140	164	250	276	196	1568	15
ARO:3007203	Klebsiella pneumoniae mutant PhoQ conferring resistance to colistin	Mutations in Klebsiella pneumoniae PhoQ of the two-component PhoPQ regulatory system conferring resistance to colistin.	ATP-binding cassette (ABC) antibiotic efflux pump;pmr phosphoethanolamine transferase;transmembrane protein conferring colistin resistance	macrolide antibiotic;peptide antibiotic	Multidrug	antibiotic efflux;antibiotic target alteration;resistance by absence	1122	1064	1072	1408	1416	1382	1270	1254	1094	11082	106
ARO:3007204	AAC(6')-Iap	AAC(6')-Iap is an aminoglycoside acetyltransferase that confers resistance to a number of aminoglycoside antibiotics.	AAC(6')	aminoglycoside antibiotic	aminoglycoside	antibiotic inactivation	10	6	12	4	8	12	16	26	26	120	3
ARO:3007206	KBL-1	KBL-1 is a KBL class A beta-lactamase that confers resistance to a number of penicillin antibiotics.	KBL beta-lactamase	penam	penam	antibiotic inactivation	62	68	42	50	44	68	30	34	50	448	4
ARO:3007208	HelR	HelR is a helicase-like protein that confers resistance to rifamycins by displacing them from the RNA polymerase complex. The protein forces the antibiotic away from the polymerase by binding in its place. It then ejects itself from the complex, allowing the polymerase to resume normal function.	helicase-like RNA polymerase protection protein	rifamycin antibiotic	rifamycin	antibiotic target protection	13124	11412	11766	11730	12208	13680	10988	13210	12200	110318	239
ARO:3007209	Streptomyces venezuelae rox	Streptomyces venezuelae rox is a class A flavoprotein monooxygenase that confers resistance to rifamycin antibiotics. It acts by oxygenating the naphthyl group of the antibiotic, leading to a ring opening event and linearization of the molecule.	rifampin monooxygenase	rifamycin antibiotic	rifamycin	antibiotic inactivation	11004	10044	10554	11216	11128	12270	10564	11938	10454	99172	421
ARO:3007210	Nocardia farcinica rox	Nocardia farcinica rox is a rifampin monooxygenase that inactivates rifampin.	rifampin monooxygenase	rifamycin antibiotic	rifamycin	antibiotic inactivation	28886	25228	26586	29224	30158	33568	27018	32040	28962	261670	679
ARO:3007228	MCR-8.4	An MCR-8-type colistin resistance gene variant.	MCR phosphoethanolamine transferase	peptide antibiotic	peptide	antibiotic target alteration	10	14	20	38	38	14	10	6	6	156	2
ARO:3007229	MCR-8.2	An MCR-8-type colistin resistance gene variant.	MCR phosphoethanolamine transferase	peptide antibiotic	peptide	antibiotic target alteration	26	22	18	16	28	20	12	10	12	164	4
ARO:3007266	MCR-3.20	An MCR-3-type colistin resistance gene variant.	MCR phosphoethanolamine transferase	peptide antibiotic	peptide	antibiotic target alteration	6	24	6	12	32	18	10	14	12	134	2
ARO:3007270	MCR-3.28	An MCR-3-type colistin resistance gene variant.	MCR phosphoethanolamine transferase	peptide antibiotic	peptide	antibiotic target alteration	10	6	14	14	4	18	8	16	2	92	4
ARO:3007274	MCR-10.5	An MCR-10-type colistin resistance gene variant.	MCR phosphoethanolamine transferase	peptide antibiotic	peptide	antibiotic target alteration	2	2	4	4	0	0	2	2	8	24	1
ARO:3007275	MCR-10.3	An MCR-10-type colistin resistance gene variant.	MCR phosphoethanolamine transferase	peptide antibiotic	peptide	antibiotic target alteration	14	10	22	6	18	2	26	12	10	120	5
ARO:3007276	MCR-10.4	An MCR-10-type colistin resistance gene variant.	MCR phosphoethanolamine transferase	peptide antibiotic	peptide	antibiotic target alteration	8	6	6	2	2	0	2	6	2	34	1
ARO:3007281	MCR-5.4	An MCR-5-type colistin resistance gene variant.	MCR phosphoethanolamine transferase	peptide antibiotic	peptide	antibiotic target alteration	18	24	12	70	48	94	44	50	48	408	1
ARO:3007282	MCR-5.3	An MCR-5-type colistin resistance gene variant.	MCR phosphoethanolamine transferase	peptide antibiotic	peptide	antibiotic target alteration	22	26	22	50	52	46	48	18	44	328	8
ARO:3007284	MCR-2.3	An MCR-2-type colistin resistance gene variant.	MCR phosphoethanolamine transferase	peptide antibiotic	peptide	antibiotic target alteration	0	2	0	0	0	0	10	0	0	12	1
ARO:3007368	FosG	FosG is a glutathione transferase that confers resistance to fosfomycin.	fosfomycin thiol transferase	phosphonic acid antibiotic	phosphonic acid	antibiotic inactivation	170	118	126	122	104	94	96	98	102	1030	9
ARO:3007370	FosI	FosI is a fosfomycin resistance gene.	fosfomycin thiol transferase	phosphonic acid antibiotic	phosphonic acid	antibiotic inactivation	4	0	0	2	2	0	2	4	6	20	1
ARO:3007374	PJM-1	PJM-1 is a chromosomally-encoded subclass B3 metallo-beta-lactamase found in P. japonensis confering resistance to a range of antibiotics including ampicillin, cefalotin, and cefoxitin.	PJM beta-lactamase	carbapenem;cephalosporin;cephamycin;penam	Multidrug	antibiotic inactivation	394	374	438	304	296	344	430	334	288	3202	26
ARO:3007420	Klebsiella pneumoniae lamB with mutations conferring resistance to ceftazidime-avibactam	LamB is a maltoporin that negatively regulates antibiotic resistance. Knockout strains of lamB are shown to exhibit higher levels of resistance than wild-type strains. Mutations in the lamB gene of Klebsiella are associated with resistance to ceftazidime-avibactam.	Sugar Porin (SP)	cephalosporin;fluoroquinolone antibiotic;tetracycline antibiotic	Multidrug	reduced permeability to antibiotic	1328	1244	1430	422	484	370	878	782	676	7614	7
[truncated: 36 more rows]
