# Supplementary material for: Physiological and Multi-Omics Insights into Trichoderma harzianum Alleviating Aged Microplastic Stress in Nicotiana benthamiana
Source: Int J Mol Sci. 2025 Dec 2;26(23):11667. doi: 10.3390/ijms262311667 (PMC12692410; doi:10.3390/ijms262311667)
Supplement: Supplementary file 1 [file ijms-26-11667-s001.zip › Supplementary Table S9.xlsx]

## Sheet: Sheet1
Supplementary Table S9 Statistics of abundance of different VFs in macrogenomes
#VFs	Database	Species	Function	VF_Category	CK_1	CK_2	CK_3	MP320_1	MP320_2	MP320_3	MP320+T4_1	MP320+T4_2	MP320+T4_3	Total
19-kD protein (VF0806)	predict	Mycobacterium tuberculosis str. Haarlem/NITR202	-	Immune modulation	6	16	18	20	10	12	2	6	8	98
AAI/SCI-II T6SS (VF1121)	predict	Escherichia coli O104:H4 str. 2009EL-2050	-	Effector delivery system	36	24	6	36	28	32	72	58	44	336
ABC transporter (VF0741)	predict	Corynebacterium pseudotuberculosis FRC41	-	Nutritional/Metabolic factor	4484	3856	4338	3988	3882	4092	4052	4564	4050	37306
ABC transporter (VF0818)	predict	Mycobacterium intracellulare str. MOTT36Y	-	Nutritional/Metabolic factor	8540	7714	8604	9124	9462	10584	8600	9844	9092	81564
ABC-type heme transporter (VF0739)	predict	Corynebacterium pseudotuberculosis FRC41	-	Nutritional/Metabolic factor	6692	5966	6350	5916	6228	6500	6556	7166	6396	57770
ACE T6SS (VF1122)	predict	Escherichia coli O103:H2 str. 12009	-	Effector delivery system	36	16	22	38	24	30	8	12	4	190
ACF (VF0127)	core	Vibrio cholerae O1 biovar El Tor str. N16961	Play a role in chemotaxis, thereby assisting in intestinal colonization	Others	24	4	6	34	24	36	12	24	14	178
AIDA-I (VF1113)	predict	Escherichia coli O126:H27:K12 2787	-	Adherence	6	12	6	44	46	30	40	46	46	276
AIDA-I type (VF1132)	predict	Escherichia coli O78:H11:K80 str. H10407	-	Adherence	2	0	16	2	2	2	0	2	0	26
Accessory secretion factor (VF0808)	predict	Mycobacterium smegmatis str. MC2 155	-	Others	16750	14850	16144	14994	15572	16184	16536	17762	15866	144658
Achromobactin (VF1243)	predict	Dickeya dadantii 3937	-	Nutritional/Metabolic factor	38920	34530	36270	38144	39782	45542	34898	41282	38848	348216
Achromobactin biosynthesis and transport (VF0922)	predict	Pseudomonas syringae pv. phaseolicola 1448A	-	Nutritional/Metabolic factor	8718	7652	8476	8646	8884	9550	8760	9858	9052	79596
Acid phosphatase (VF0547)	core	Francisella novicida U112	Involved in phagosomal escape and ROS suppression	Stress survival	6446	5532	5966	6222	6666	7362	5640	6812	6228	56874
Acid phosphatase (VF0547)	predict	Francisella novicida U112	Involved in phagosomal escape and ROS suppression	Stress survival	698	580	574	630	596	710	570	654	684	5696
Acinetobactin (VF0467)	core	Acinetobacter baumannii ATCC 17978	High-affinity catechol-hydroxamate siderophore competing with host cells for iron	Nutritional/Metabolic factor	28320	25252	26098	29930	30644	32718	28214	31156	28432	260764
Acinetobactin (VF0467)	predict	Acinetobacter baumannii ATCC 17978	High-affinity catechol-hydroxamate siderophore competing with host cells for iron	Nutritional/Metabolic factor	98	126	112	66	64	102	82	92	100	842
AcrAB (VF0568)	core	Klebsiella variicola At-22	May mediate resistance against host-derived antimicrobial peptides; associated with antibiotic resistance	Antimicrobial activity/Competitive advantage	19934	18948	20722	20142	19528	19270	19390	20328	17374	175636
AcrAB (VF0568)	predict	Klebsiella variicola At-22	May mediate resistance against host-derived antimicrobial peptides; associated with antibiotic resistance	Antimicrobial activity/Competitive advantage	128	126	208	92	86	86	282	128	116	1252
Acylhomoserine lactone synthase (VF0907)	predict	Pseudomonas aeruginosa LESB58	-	Biofilm	2198	1938	2024	2296	2370	2216	2212	2326	2058	19638
AdeFGH efflux pump (VF0504)	core	Acinetobacter baumannii ATCC 17978	Play a potential role in the synthesis and transport of autoinducer molecules during biofilm formation	Biofilm	52568	50484	55618	49002	49024	48204	55228	55950	45748	461826
AdeFGH efflux pump (VF0504)	predict	Acinetobacter baumannii ATCC 17978	Play a potential role in the synthesis and transport of autoinducer molecules during biofilm formation	Biofilm	242	232	196	210	254	278	264	274	218	2168
Adherence and biofilm formation (VF0723)	predict	Campylobacter jejuni subsp. jejuni NCTC 11168	-	Biofilm	1188	1076	1120	1044	1088	1184	1690	1640	1458	11488
Adherence; porin (VF0713)	predict	Chlamydia trachomatis D/UW-3/CX	-	Adherence	25322	22920	24878	22914	23912	24952	25798	27464	24038	222198
Adhesive factor/rabbit 1 (AF/R1) pili (VF1146)	predict	Escherichia coli str. RDEC-1	-	Adherence	22	34	22	12	10	16	32	26	52	226
Adhesive fimbriae (VF0213)	predict	Escherichia coli O8:H9 str. E9034A	Adhesin, receptor is the oligosaccharide components of glycolipids and glycoproteins	Adherence	1358	1188	1278	1406	1300	1326	1650	1792	1728	13026
Adr2 (VF0497)	predict	Rickettsia canadensis CA410	Cell surface protein involved in bacterial adherence to host cells	Immune modulation	0	4	0	28	12	6	2	0	2	54
AdsA (VF0422)	core	Staphylococcus aureus RF122	Evasion from innate immunity	Immune modulation	2862	2412	2504	2808	2720	3184	2742	2830	2856	24918
AdsA (VF0422)	predict	Staphylococcus aureus RF122	Evasion from innate immunity	Immune modulation	0	0	2	6	0	2	26	20	6	62
Aerobactin (VF0123)	core	Shigella flexneri 2a str. 301	Iron uptake, critical for intracellular growth	Nutritional/Metabolic factor	10	6	10	6	8	2	2	8	0	52
Aerobactin (VF0229)	core	Escherichia coli CFT073	Iron uptake	Nutritional/Metabolic factor	168	210	178	214	228	180	160	120	128	1586
Aerobactin (VF0565)	core	Klebsiella pneumoniae subsp. pneumoniae NTUH-K2044	Citrate-hydroxamate siderophore aerobactin is needed for successful infection by hypervirulent K. pneumoniae in pneumonic infections	Nutritional/Metabolic factor	2040	1886	1782	2356	2466	2516	2038	2116	2158	19358
Agf (VF0103)	core	Salmonella enterica subsp. enterica serovar Typhimurium str. LT2	Aids in attachment to the villi of enterocytes, also cause the bacteria to become attached to each other	Adherence	858	848	1056	1040	1078	1096	1100	1184	1158	9418
AggR (VF1137)	predict	Escherichia coli O104:H4 str. 2009EL-2050	-	Regulation	0	0	0	6	0	4	0	0	0	10
AgrA/AgrC (VF0793)	predict	Listeria ivanovii subsp. ivanovii PAM 55	-	Regulation	6	14	4	4	6	8	6	6	8	62
AhpC (VF0306)	core	Mycobacterium smegmatis str. MC2 155	Alkyl hydroperoxide reductase involved in protecting mycobacteria from the oxidative and nitrosative responses of macrophages	Stress survival	2906	2614	2762	3206	3308	3376	3436	3716	3544	28868
AhpC (VF0306)	predict	Mycobacterium smegmatis str. MC2 155	Alkyl hydroperoxide reductase involved in protecting mycobacteria from the oxidative and nitrosative responses of macrophages	Stress survival	692	714	778	946	954	956	986	1118	804	7948
Alcaligin (VF0688)	predict	Bordetella pertussis Tohama I	-	Nutritional/Metabolic factor	2754	2420	2424	3212	2968	3550	2922	3228	2940	26418
Alginate (VF0091)	core	Pseudomonas aeruginosa LESB58	Allows the bacteria form biofilm; contributes to the persistence of the bacteria in the CF lung: act as an adhesin, preventing the bacteria from being expelled from the lung, and alginate slime layer makes it more difficult for phagocytes to ingest and kill the bacteria	Biofilm	96136	86952	96686	80986	82712	84668	95034	97058	84114	804346
Alginate (VF0091)	predict	Pseudomonas aeruginosa LESB58	Allows the bacteria form biofilm; contributes to the persistence of the bacteria in the CF lung: act as an adhesin, preventing the bacteria from being expelled from the lung, and alginate slime layer makes it more difficult for phagocytes to ingest and kill the bacteria	Biofilm	13138	11618	12980	11604	11786	12528	12820	13562	12424	112460
Alkaline protease (VF0090)	core	Pseudomonas syringae pv. tomato str. DC3000	Involved in the extracellular processing of proteases, it has a fairly broad substrate range and is thought to act synergistically with the other proteases such as elastase; inhibits the function of the cells of the immune system (phagocytes, NK cells, T cells), inactivates several cytokines (IL-1, IL-2, IFN-gamma, TNF), cleaves immunoglobulins and inactivate complement	Exoenzyme	1484	1380	1344	1348	1380	1164	1224	1250	1192	11766
Alkaline protease (VF0090)	predict	Pseudomonas syringae pv. tomato str. DC3000	Involved in the extracellular processing of proteases, it has a fairly broad substrate range and is thought to act synergistically with the other proteases such as elastase; inhibits the function of the cells of the immune system (phagocytes, NK cells, T cells), inactivates several cytokines (IL-1, IL-2, IFN-gamma, TNF), cleaves immunoglobulins and inactivate complement	Exoenzyme	906	718	888	964	902	1004	890	864	776	7912
Allantion utilization (VF0572)	core	Klebsiella pneumoniae subsp. pneumoniae NTUH-K2044	Providing a nitrogen source to increase virulence in K. pneumoniae at certain sites of infection	Nutritional/Metabolic factor	19758	17438	18494	19776	21218	22340	19050	21328	19260	178662
Alpha-Hemolysin (VF0225)	core	Escherichia coli CFT073	Cytotoxic to many types of cells: erythrocytes, granulocytes, monocytes, endothelial cells and renal epithelial cells; stimulating the release of IL-1beta and TNF	Exotoxin	15992	14220	14996	17346	17192	19872	14854	16944	15916	147332
Alpha-clostripain (VF0390)	core	Clostridium perfringens str. 13	A cysteine endopeptidase with strict specificity for Arg-Xaa peptidyl bonds.	Exoenzyme	2	4	2	20	30	26	100	74	86	344
Alpha-clostripain (VF0390)	predict	Clostridium perfringens str. 13	A cysteine endopeptidase with strict specificity for Arg-Xaa peptidyl bonds.	Exoenzyme	26	30	36	62	96	82	46	86	46	510
Amonabactin (VF0649)	predict	Aeromonas hydrophila subsp. hydrophila ATCC 7966	-	Nutritional/Metabolic factor	880	834	920	658	718	940	642	848	782	7222
Anguibactin (VF1245)	predict	Vibrio anguillarum 775	-	Nutritional/Metabolic factor	692	634	670	704	750	820	732	826	798	6626
AnsP (VF0554)	core	Francisella philomiragia subsp. philomiragia ATCC 25017	AnsP permease contributes to bacterial multiplication by providing asparagine for protein synthesis	Nutritional/Metabolic factor	1670	1482	1576	2038	2388	2498	1622	2132	1816	17222
AnsP (VF0554)	predict	Francisella philomiragia subsp. philomiragia ATCC 25017	AnsP permease contributes to bacterial multiplication by providing asparagine for protein synthesis	Nutritional/Metabolic factor	346	308	414	404	546	594	656	784	714	4766
Anthrax toxin (VF0142)	core	Bacillus anthracis str. Sterne	The combination of PA and EF is edema toxin (EdTx), the combination of PA and LF is lethal toxin (LeTx); EF is a calcium- and calmodulin-dependent adenylate cyclase that causes dramatic increases in intracellular concentrations of cAMP; LF is a zinc-dependent protease that cleaves mitogen-activated protein kinase kinases (MAPKKs) in their amino-terminal regions. It is a multi-functional virulence…	Exotoxin	24	6	22	14	12	6	14	16	6	120
Antigen 43, AIDA-I type (VF1114)	predict	Escherichia coli CFT073	-	Biofilm	50	68	64	114	116	94	44	48	54	652
Antigen 85 (VF0311)	core	Mycobacterium gilvum Spyr1	Mycolyltransferase activity that transfer long-chain mycolic acids to trehalose derivatives (i.e., cord factor, a toxic glycolipid consisting of two mycolic acid molecules linked to trehalose by the hydroxyl groups of carbons 6 and 6' --> trehalose 6,6'-dimycolate (TDM), is an important immunomodulatory component of the cell wall), pivotal for the biosynthesis of the mycobacterial cell wall and f…	Adherence	712	594	596	592	688	796	622	656	662	5918
Antigen 85 (VF0311)	predict	Mycobacterium gilvum Spyr1	Mycolyltransferase activity that transfer long-chain mycolic acids to trehalose derivatives (i.e., cord factor, a toxic glycolipid consisting of two mycolic acid molecules linked to trehalose by the hydroxyl groups of carbons 6 and 6' --> trehalose 6,6'-dimycolate (TDM), is an important immunomodulatory component of the cell wall), pivotal for the biosynthesis of the mycobacterial cell wall and f…	Adherence	878	680	734	818	890	1002	644	812	680	7138
ApeE (VF0973)	predict	Salmonella enterica subsp. enterica serovar Typhimurium str. LT2	-	Effector delivery system	0	6	0	4	6	0	0	2	0	18
ArgP (VF0557)	core	Francisella tularensis subsp. tularensis SCHU S4	High affinity arginine transporter mediating arginine uptake that is crucial for efficient phagosomal escape	Nutritional/Metabolic factor	176	140	206	284	272	374	448	510	504	2914
ArgP (VF0557)	predict	Francisella tularensis subsp. tularensis SCHU S4	High affinity arginine transporter mediating arginine uptake that is crucial for efficient phagosomal escape	Nutritional/Metabolic factor	6	10	14	8	8	4	14	10	20	94
AslA (VF0238)	core	Escherichia coli O18:K1:H7 str. RS218	Contributes to brain microvascular endothelial cells (BMECs) invasion	Invasion	5184	5064	5256	6132	5900	6106	5698	6098	5348	50786
Ata (VF1333)	core	Acinetobacter baumannii ACICU	Important for adhesion to host extracellular matrices (collagen and laminin) and basal membrane components	Adherence	18	24	10	76	96	70	82	54	70	500
Aureolysin (VF0024)	core	Staphylococcus aureus subsp. aureus MW2	Processing the precursor of V8 protease into an active form; modifying the bacterial cell surface proteins by specific inactivation of ClfB through cleavage of the N-terminal domain, thus may promote the detachment of bacterial cells from colonized sites and facilitate the spread of infection; In vitro, aureolysin has been shown to cleave the human plasma proteinase inhibitors	Exoenzyme	6632	5636	5824	6172	6006	7104	5638	6588	6020	55620
Auto (VF0348)	predict	Listeria monocytogenes SLCC2378	Required for entry of L. monocytogenes into nonphagocytic cells and necessary for full virulence	Invasion	30	36	72	36	28	66	38	74	74	454
Autolysin (VF0143)	core	Streptococcus thermophilus LMD-9	N-acetylmuramoyl-L-alanine amidase: degrading the peptidoglycan backbone of the bacteria, leading to the release of the component of cell wall shown to be highly inflammatory and the release of cytoplasmic bacterial proteins including bacterial virulence factors such as pneumolysin	Exoenzyme	34	30	38	52	46	76	20	34	28	358
Autolysin (VF0143)	predict	Streptococcus thermophilus LMD-9	N-acetylmuramoyl-L-alanine amidase: degrading the peptidoglycan backbone of the bacteria, leading to the release of the component of cell wall shown to be highly inflammatory and the release of cytoplasmic bacterial proteins including bacterial virulence factors such as pneumolysin	Exoenzyme	106	90	118	94	92	104	86	102	88	880
B. cereus exo-polysaccharide (BPS) (VF0668)	predict	Bacillus cereus G9241	-	Immune modulation	2414	2212	2320	2434	2590	2928	2416	2888	2672	22874
BFP (VF0174)	core	Escherichia coli O127:H6 str. E2348/69	Required for the localized adherence and autoaggregation phenotype	Adherence	136	114	140	116	132	170	204	332	210	1554
BSH (VF0350)	core	Listeria monocytogenes EGD-e	Involved in resisting the acute toxicity of bile and bile salts, important for intestinal persistence of L. monocytogenes	Stress survival	96	80	66	108	118	124	220	312	274	1398
Bacillibactin (VF0586)	core	Bacillus thuringiensis serovar konkukian str. 97-27	Disruption of the siderophore bacillibactin production drastically reduces the ability of B. cereus to utilize ferritin for growth and results in attenuated bacterial virulence in insects.	Nutritional/Metabolic factor	50834	45776	48258	55260	56878	63438	50926	58288	53386	483044
Bacillibactin (VF0586)	predict	Bacillus thuringiensis serovar konkukian str. 97-27	Disruption of the siderophore bacillibactin production drastically reduces the ability of B. cereus to utilize ferritin for growth and results in attenuated bacterial virulence in insects.	Nutritional/Metabolic factor	18684	16802	18006	17782	18246	19240	18426	19718	17404	164308
BadA/Vomp (VF0371)	core	Bartonella henselae str. Houston-1	Non-fimbrial adhesins that mediate bacterial autoaggregation as well as adhesion to extracellular matrix proteins (fibronectin and collagens), resulting in cell adhesion and induction of a paracrine proangiogenic response: activation of hypoxia-inducible factor 1 (HIF-1) and the induction of vascular endothelial growth factor (VEGF) secretion in infected host cells; also required for optimal biof…	Adherence	24	54	26	90	102	70	18	26	16	426
Bap (VF0462)	core	Acinetobacter baumannii AB0057	Contributes to biofilm formation and adhesion to eukaryotic host cells	Biofilm	18	12	16	16	24	24	20	26	10	166
Bap (VF0462)	predict	Acinetobacter baumannii AB0057	Contributes to biofilm formation and adhesion to eukaryotic host cells	Biofilm	490	468	568	582	582	550	518	484	402	4644
Bap1 (VF0618)	core	Vibrio cholerae O1 biovar El Tor str. N16961	Provides adherence of biofilm to surfaces	Biofilm	14	10	14	20	22	16	20	22	16	154
Bcf (VF0950)	predict	Salmonella enterica subsp. enterica serovar Typhimurium str. LT2	-	Adherence	170	160	176	188	246	224	306	348	230	2048
Bcp pili (VF0669)	predict	Bacillus cereus ATCC 14579	-	Adherence	0	4	0	4	0	6	2	6	4	26
Beta-haemolysin/cytolysin (VF0279)	core	Streptococcus agalactiae A909	Forms pores in cell membrane; proinflammatory effects: inducing apoptosis, promoting cellular invasion, triggering iNOS and cytokine release	Exotoxin	108306	97896	103614	106138	108948	117828	104480	116862	106632	970704
Beta-haemolysin/cytolysin (VF0279)	predict	Streptococcus agalactiae A909	Forms pores in cell membrane; proinflammatory effects: inducing apoptosis, promoting cellular invasion, triggering iNOS and cytokine release	Exotoxin	0	2	2	2	2	0	0	0	0	8
Beta-hemolysin (VF0002)	predict	Staphylococcus epidermidis RP62A	Tissue invasion	Exotoxin	12	24	34	2	16	6	6	10	6	116
BfmRS (VF0463)	predict	Acinetobacter baumannii D1279779	Controls biofilm formation and cellular morphology; participates in cell adhesion, resistance to serum killing and antibiotic susceptibility	Regulation	2188	1940	2260	1658	1648	1748	2216	2232	1698	17588
BimA (VF0427)	core	Burkholderia thailandensis E264	Inducing polymerization of actin at one pole of the bacterial cell to promote bacterial movement within and between host cells	Motility	26	16	14	34	28	18	4	10	2	152
BimA (VF0427)	predict	Burkholderia thailandensis E264	Inducing polymerization of actin at one pole of the bacterial cell to promote bacterial movement within and between host cells	Motility	0	0	0	28	24	10	12	4	8	86
Biotin synthesis (VF0552)	core	Francisella novicida U112	Critical for rapid phagosomal escape. Sequestration of biotin could restrict Francisella to the phagosome, blocking their escape and preventing them from reaching their replicative niche in the cytoplasm	Nutritional/Metabolic factor	19802	17738	19162	19728	19724	20296	20154	22608	19660	178872
Biotin synthesis (VF0552)	predict	Francisella novicida U112	Critical for rapid phagosomal escape. Sequestration of biotin could restrict Francisella to the phagosome, blocking their escape and preventing them from reaching their replicative niche in the cytoplasm	Nutritional/Metabolic factor	4888	4664	4986	4048	4006	4500	4604	4952	4318	40966
BmaA (VF1339)	core	Brucella suis 1330	Contributes to adhesion of B. suis to host cells as well as to extracellular matrix components such as fibronectin, type I collagen.	Adherence	1268	1320	1456	1194	1256	1162	1318	1348	976	11298
BmaB/OmaA (VF1340)	core	Brucella melitensis bv. 1 str. 16M	Contributes to adhesion of B. suis to host cells as well as to extracellular matrix components such as fibronectin	Adherence	1226	1240	1306	1148	1160	1076	1094	1136	1084	10470
BmaC (VF1341)	core	Brucella abortus S19	Mediates the binding of B. suis to epithelial cells through cellular fibronectin.	Adherence	2870	2966	3144	2934	3084	2620	2522	2336	1960	24436
BmaC (VF1341)	predict	Brucella abortus S19	Mediates the binding of B. suis to epithelial cells through cellular fibronectin.	Adherence	102	108	84	52	88	48	74	80	66	702
BoNT (VF0375)	core	Clostridium botulinum E str. 35396	BoNTs are metalloproteinases that enter peripheral cholinergic nerve terminals, where they cleave one or two of the three core proteins of the neuroexocytosis apparatus and elicit persistent but reversible inhibition of neurotransmitter release; BoNT also serves as a remarkably effective treatment for involuntary muscle disorders such as blepharospasm, strabismus, hemifacial spasm, certain types …	Exotoxin	2	2	4	0	2	6	0	0	0	16
BoaA (VF0434)	core	Burkholderia pseudomallei K96243	Function as adhesin in vitro and to contribute to B. pseudomallei replication inside macrophage-like cells	Adherence	22	8	12	24	10	24	24	18	6	148
BoaB (VF0435)	core	Burkholderia pseudomallei K96243	Function as adhesin in vitro and to contribute to B. pseudomallei replication inside macrophage-like cells	Adherence	84	138	70	376	424	378	160	180	174	1984
BopD (VF0362)	core	Enterococcus faecium Aus0085	Homologous to a sugar-binding transcriptional regulator involved in biofilm production; The actual role is unknown, but the association of enhanced biofilm formation in the presence of glucose and the possible involvement of a sugar-binding transcriptional regulator suggest a linkage to increased biofilm production in E. faecalis in the presence of specific carbohydrates	Biofilm	10152	8706	9018	9182	9482	10904	8448	10086	9262	85240
BopD (VF0362)	predict	Enterococcus faecium Aus0085	Homologous to a sugar-binding transcriptional regulator involved in biofilm production; The actual role is unknown, but the association of enhanced biofilm formation in the presence of glucose and the possible involvement of a sugar-binding transcriptional regulator suggest a linkage to increased biofilm production in E. faecalis in the presence of specific carbohydrates	Biofilm	1972	1840	1800	1896	1864	2158	1784	1996	1956	17266
Brk (VF0034)	core	Bordetella pertussis Tohama I	Outer membrane protein that mediates adherence and resists complement	Immune modulation	3124	3006	3510	3342	3154	3006	3148	3382	2852	28524
Brk (VF0034)	predict	Bordetella pertussis Tohama I	Outer membrane protein that mediates adherence and resists complement	Immune modulation	166	242	250	204	190	166	322	268	224	2032
Brucebactin (VF0692)	predict	Brucella suis 1330	-	Nutritional/Metabolic factor	5166	4636	4858	5650	6162	6404	5862	6394	5924	51056
Bsa T3SS (VF0428)	core	Burkholderia pseudomallei 1106a	Delivering effector proteins into host cells to manipulate host cell functions	Effector delivery system	10102	9226	9504	9156	9486	10666	9250	10302	9588	87280
Bsa T3SS (VF0428)	predict	Burkholderia pseudomallei 1106a	Delivering effector proteins into host cells to manipulate host cell functions	Effector delivery system	144	148	166	192	214	222	220	256	212	1774
BslA (VF0411)	core	Bacillus anthracis str. Sterne	Encodes a major S-layer protein that is located within the pXO1 pathogenicity island that also codes for toxin genes. BslA mediates adherence and entry to epithelial cells by binding integrin alpha2beta1 and complement component C1q;forms a highly hydrophobic coat around B. subtilis biofilms	Adherence	18	28	24	16	20	14	106	104	104	434
BtaE (VF1342)	core	Brucella melitensis biovar Abortus 2308	Trimeric autotransporter involved in the binding of B. suis to hyaluronic acid.	Adherence	32	42	48	386	456	478	200	232	156	2030
BtaF (VF1343)	core	Brucella suis 1330	Trimeric autotransporter involved in the adhesion to various ECM components (i.e. fibronectin, hyaluronic acid, fetuin, type I collagen) and to human cervical and alveolar epithelial cells.	Adherence	12	14	2	22	22	14	18	8	8	120
BtpA/Btp1/TcpB (VF0412)	core	Brucella melitensis bv. 1 str. 16M	Inhibits maturation of dendritic cells and production of proinflammatory cytokines; involved in microtubule dynamics	Immune modulation	298	290	346	194	188	166	332	276	226	2316
BtpB (VF0522)	core	Brucella suis 1330	TIR domain-containing protein BtpB also interfere with Toll like receptor signalling to temper the host inflammatory response; also modulates microtubule dynamics	Immune modulation	40	34	72	164	188	200	454	318	268	1738
BvgAS (VF0336)	core	Bordetella pertussis Tohama I	Positively regulate virulence genes by binding to promoter sequences, negatively regulate virulence repressed genes (vrgs) via BvgR; mediate transition between infectious (Bvg+) and non-infectious (Bvg-) phase; regulating biofilm formation	Regulation	34862	31678	35114	33416	35000	35872	38130	41788	35268	321128
BvgAS (VF0336)	predict	Bordetella pertussis Tohama I	Positively regulate virulence genes by binding to promoter sequences, negatively regulate virulence repressed genes (vrgs) via BvgR; mediate transition between infectious (Bvg+) and non-infectious (Bvg-) phase; regulating biofilm formation	Regulation	314	282	254	360	312	342	302	358	260	2784
BvrR-BvrS (VF0368)	core	Brucella suis 1330	Controls the expression of genes involved with the maintenance of cell envelope integrity. These genes encode multiple members of the Omp3 family of proteins (Omp25 (also named Omp3a), Omp22 or Omp3b) as well as gene products that modify the fatty acid composition of the lipid A moiety of the LPS; controls the expression of the T4SS VirB	Regulation	34662	32218	35184	27832	28580	29724	33066	34310	29326	284902
BvrR-BvrS (VF0368)	predict	Brucella suis 1330	Controls the expression of genes involved with the maintenance of cell envelope integrity. These genes encode multiple members of the Omp3 family of proteins (Omp25 (also named Omp3a), Omp22 or Omp3b) as well as gene products that modify the fatty acid composition of the lipid A moiety of the LPS; controls the expression of the T4SS VirB	Regulation	72	90	98	126	114	150	72	100	90	912
C3610 (VF1157)	predict	Escherichia coli CFT073	-	Adherence	1386	1324	1372	1612	1652	1638	1524	1656	1410	13574
C5a peptidase (VF0245)	core	Streptococcus pyogenes M1 GAS	Increases dissemination of GAS	Adherence	150	190	164	166	126	108	126	70	66	1166
C5a peptidase (VF0245)	predict	Streptococcus pyogenes M1 GAS	Increases dissemination of GAS	Adherence	2	0	0	0	0	0	8	2	4	16
C5a peptidase (VF0278)	core	Streptococcus agalactiae NEM316	Cleaves C5a, the major neutrophil chemoattractant produced by activation of the complement cascade, causing an impaired recruitment to sites of infection; may function as an invasin and Fibronectin binding proteins.	Adherence	1736	1464	1454	1590	1490	1656	1560	1836	1600	14386
CAI-1 (VF0405)	core	Vibrio parahaemolyticus RIMD 2210633	CqsS receptor responds to the molecule CAI-1. Information from CAI-1 is transduced through the LuxO protein to control the levels of the master transcription factor HapR. At low cell density, in the absence of autoinducers, HapR is not produced, so virulence factors are expressed and biofilms are formed. At high cell density, in the presence of autoinducers, LuxO is inactivated, HapR is produced,…	Biofilm	516	442	578	560	432	520	494	508	462	4512
CAI-1 (VF0405)	predict	Vibrio parahaemolyticus RIMD 2210633	CqsS receptor responds to the molecule CAI-1. Information from CAI-1 is transduced through the LuxO protein to control the levels of the master transcription factor HapR. At low cell density, in the absence of autoinducers, HapR is not produced, so virulence factors are expressed and biofilms are formed. At high cell density, in the presence of autoinducers, LuxO is inactivated, HapR is produced,…	Biofilm	508	478	572	680	692	736	644	806	726	5842
CBPs (VF0145)	core	Streptococcus pneumoniae TIGR4	The TA phosphorylcholine esterase Pce (also known as CbpE and LytD) involved in the distribution and restructuration of the content of choline in the cell wall, and in modulating indirectly the activity of other CBPs and the pathogen-host interactions. The in vivo activity of Pce is associated to nasopharynx colonization and adherence to human epithelial cells; CbpG is a multifunctional protein w…	Adherence	1072	914	1036	550	610	574	642	704	508	6610
CD0873 (VF0593)	core	Clostridium difficile 630	A surface-exposed lipoprotein with a role in adherence	Adherence	246	214	236	478	374	410	244	256	230	2688
CDT (VF0115)	predict	Campylobacter upsaliensis RM3195	May act directly on enterocytes to induce host cell cycle arrest, distension, and proinflammatory cytokine induction; alternatively, or in addition, CDT may act on immune cells, such as intraepithelial lymphocytes, to cause cell cycle arrest	Exotoxin	4	2	2	2	4	2	28	60	30	134
CPAF (VF0580)	core	Chlamydia trachomatis D/UW-3/CX	Secreted chlamydial serine protease mediating the evasion of the innate immune response; inhibits the complement activation pathway by degrading complement factor C3 and B; degrading the antimicrobial peptides with anti-chlamydial activity	Exoenzyme	60	68	84	152	150	142	142	110	140	1048
CPAF (VF0580)	predict	Chlamydia trachomatis D/UW-3/CX	Secreted chlamydial serine protease mediating the evasion of the innate immune response; inhibits the complement activation pathway by degrading complement factor C3 and B; degrading the antimicrobial peptides with anti-chlamydial activity	Exoenzyme	4	2	6	26	26	30	12	10	14	130
CTS1 (VF1263)	predict	Citrobacter rodentium ICC168	-	Effector delivery system	408	436	446	200	272	248	270	294	182	2756
CTS2 (VF1264)	predict	Citrobacter rodentium ICC168	-	Effector delivery system	24	26	40	30	48	42	40	28	12	290
Cable pilus (VF0700)	predict	Burkholderia cenocepacia J2315	-	Adherence	5814	5152	5846	4248	4322	4682	5658	5738	4858	46318
CadF (VF0322)	core	Campylobacter fetus subsp. fetus 82-40	37 kDa outer-membrane protein mediating the binding of the organism to the extracellular matrix component fibronectin, which in turn stimulates a signal transduction pathway	Adherence	2988	2646	3130	1572	1830	1554	2382	2210	1776	20088
CadF (VF0322)	predict	Campylobacter fetus subsp. fetus 82-40	37 kDa outer-membrane protein mediating the binding of the organism to the extracellular matrix component fibronectin, which in turn stimulates a signal transduction pathway	Adherence	336	314	304	334	362	336	532	608	484	3610
Cah, AIDA-I type (VF1129)	predict	Escherichia coli 536	-	Biofilm	2	0	2	4	4	6	18	10	10	56
Capsular polysaccharide (VF0624)	predict	Vibrio fischeri ES114	-	Immune modulation	10762	9930	11054	8734	8676	9970	10388	10798	9318	89630
Capsule (VF0003)	core	Staphylococcus aureus subsp. aureus COL	Prevent phagocytosis	Immune modulation	10934	9852	10840	10360	10594	10790	11476	11798	10242	96886
Capsule (VF0003)	predict	Staphylococcus aureus subsp. aureus COL	Prevent phagocytosis	Immune modulation	4410	3808	4350	4280	4446	4628	4020	4704	4328	38974
Capsule (VF0043)	core	Haemophilus influenzae str. 1007	Protecting the organism from phagocytosis and the bactericidal activity of complement	Immune modulation	6724	5888	5834	6198	6208	7096	5380	6118	6094	55540
Capsule (VF0079)	core	Neisseria meningitidis H44/76	Mediate resistance to both phagocytosis and complement-mediated killing; Opa- and Opc-mediated invasion into host cells is also blocked by the expression of a capsule	Immune modulation	3824	2994	3310	3958	3700	4268	3574	4218	3742	33588
Capsule (VF0079)	predict	Neisseria meningitidis H44/76	Mediate resistance to both phagocytosis and complement-mediated killing; Opa- and Opc-mediated invasion into host cells is also blocked by the expression of a capsule	Immune modulation	4124	3554	3460	3848	3612	4038	3158	3646	3548	32988
Capsule (VF0141)	core	Bacillus anthracis	Inhibits phagocytosis, and it is a monotonous linear polymer that is only very weakly immunogenic that enables the bacteria to evade the host-immune defenses and facilitate systemic invasion and dissemination within the bloodstream; produces a concentration dependent enhancement of the cytotoxicity of LT through an enhancement in the binding and accumulation of protective antigen to its receptors.	Immune modulation	2852	2692	2702	2660	2802	3010	3004	3114	3014	25850
Capsule (VF0141)	predict	Bacillus anthracis	Inhibits phagocytosis, and it is a monotonous linear polymer that is only very weakly immunogenic that enables the bacteria to evade the host-immune defenses and facilitate systemic invasion and dissemination within the bloodstream; produces a concentration dependent enhancement of the cytotoxicity of LT through an enhancement in the binding and accumulation of protective antigen to its receptors.	Immune modulation	2176	2038	1990	2308	2340	2758	2454	2628	2348	21040
Capsule (VF0144)	core	Streptococcus gordonii str. Challis substr. CH1	Resistant to complement deposition and masks cell wall-associated complement from being recognized by the complement receptors on phagocytes	Immune modulation	4140	3744	4342	4110	4286	4394	4426	4678	3976	38096
Capsule (VF0144)	predict	Streptococcus gordonii str. Challis substr. CH1	Resistant to complement deposition and masks cell wall-associated complement from being recognized by the complement receptors on phagocytes	Immune modulation	17594	15530	16738	15544	16114	16478	17014	18232	15952	149196
Capsule (VF0274)	core	Streptococcus agalactiae 2603V/R	Inhibits the binding of the activated complement factor C3b to the surface of S. agalactiae, preventing the activation of the alternative complement pathway and inhibits complement-mediated opsonophagocytosis	Immune modulation	18966	16930	17766	15958	16218	17842	17042	18008	16812	155542
Capsule (VF0274)	predict	Streptococcus agalactiae 2603V/R	Inhibits the binding of the activated complement factor C3b to the surface of S. agalactiae, preventing the activation of the alternative complement pathway and inhibits complement-mediated opsonophagocytosis	Immune modulation	2584	2224	2496	4098	4268	4490	3718	4304	3654	31836
Capsule (VF0323)	core	Campylobacter jejuni subsp. jejuni NCTC 11168	Play an important role in bacterial survival and persistence in the environment and evasion of host immune response; the presence of heptose residues in the capsule may be important for virulence. Heptose residues found in some cell surface-located glycoconjugates are required for adhesion	Immune modulation	20448	18364	20242	19640	19746	21204	20548	22396	19940	182528
Capsule (VF0323)	predict	Campylobacter jejuni subsp. jejuni NCTC 11168	Play an important role in bacterial survival and persistence in the environment and evasion of host immune response; the presence of heptose residues in the capsule may be important for virulence. Heptose residues found in some cell surface-located glycoconjugates are required for adhesion	Immune modulation	3492	3232	3612	3404	3324	3664	3664	3776	3254	31422
Capsule (VF0361)	core	Enterococcus faecium Aus0004	Contributes to host immune evasion	Immune modulation	38174	34536	36252	36122	37952	40606	37104	41912	38466	341124
Capsule (VF0361)	predict	Enterococcus faecium Aus0004	Contributes to host immune evasion	Immune modulation	102	84	162	64	86	52	88	52	50	740
Capsule (VF0465)	core	Acinetobacter baumannii ATCC 17978	Plays an important role in protecting bacteria from the host innate immune response	Immune modulation	36774	33406	36138	33180	33788	35314	34880	37518	33434	314432
Capsule (VF0465)	predict	Acinetobacter baumannii ATCC 17978	Plays an important role in protecting bacteria from the host innate immune response	Immune modulation	7988	7418	8298	7080	7076	6930	8362	8502	7220	68874
Capsule (VF0543)	core	Francisella novicida U112	Providing a stealth shield that prevents the host immune system from detecting this potent pathogen	Immune modulation	19338	17468	19404	16944	16652	18248	18876	20396	17946	165272
Capsule (VF0543)	predict	Francisella novicida U112	Providing a stealth shield that prevents the host immune system from detecting this potent pathogen	Immune modulation	3318	2838	3106	3002	3152	3298	3126	3484	3148	28472
Capsule (VF0560)	core	Klebsiella variicola At-22	Assisting in evading the host immune system by protecting bacteria from opsonophagocytosis and serum killing	Immune modulation	36424	33086	35804	34474	35426	37372	36106	38638	35174	322504
Capsule (VF0560)	predict	Klebsiella variicola At-22	Assisting in evading the host immune system by protecting bacteria from opsonophagocytosis and serum killing	Immune modulation	16516	14290	16042	15006	15522	16542	17502	19006	16676	147102
Capsule (VF0881)	predict	Mycoplasma mycoides subsp. mycoides SC str. PG1	-	Immune modulation	10622	9032	9512	9064	9512	11188	9264	10416	9902	88512
Capsule I (VF0436)	core	Burkholderia cenocepacia J2315	A key virulence determinant and that loss of capsule production results in severe attenuation in animal models of disease	Immune modulation	34500	31084	33626	31904	33380	35284	33692	36260	31890	301620
Capsule I (VF0436)	predict	Burkholderia cenocepacia J2315	A key virulence determinant and that loss of capsule production results in severe attenuation in animal models of disease	Immune modulation	14222	13214	13968	14922	15310	15906	16214	17214	15094	136064
Carboxylesterase (VF0839)	predict	Mycobacterium gilvum Spyr1	-	Effector delivery system	17578	15334	15784	16406	16582	19598	15206	17654	16952	151094
CbetaG (VF0366)	core	Brucella abortus bv. 1 str. 9-941	Brucella cyclic beta-1,2-glucan could interfere with the maturation of the bacterial vacuole by disrupting cholesterol-rich lipid rafts present on phagosomal membranes and consequently prevent the Brucella containing vacuole (BCV) to fusion with lysosomes, and allowing Brucella to reach an endoplasmic reticulum-derived vacuole permissive for bacterial replication	Immune modulation	3426	3318	3588	3616	3692	3670	3986	3840	3356	32492
CbetaG (VF0366)	predict	Brucella abortus bv. 1 str. 9-941	Brucella cyclic beta-1,2-glucan could interfere with the maturation of the bacterial vacuole by disrupting cholesterol-rich lipid rafts present on phagosomal membranes and consequently prevent the Brucella containing vacuole (BCV) to fusion with lysosomes, and allowing Brucella to reach an endoplasmic reticulum-derived vacuole permissive for bacterial replication	Immune modulation	24	22	24	28	26	38	66	30	48	306
CcmC (VF0292)	core	Legionella pneumophila subsp. pneumophila str. Philadelphia 1	Required for cytochrome c production, promotes iron assimilation and intracellular infection	Nutritional/Metabolic factor	10698	9898	10462	10642	11022	10514	10172	11164	9464	94036
CcmC (VF0292)	predict	Legionella pneumophila subsp. pneumophila str. Philadelphia 1	Required for cytochrome c production, promotes iron assimilation and intracellular infection	Nutritional/Metabolic factor	1804	1460	1644	1654	1564	1862	1566	1794	1700	15048
CdiLAM (VF0606)	core	Corynebacterium pseudotuberculosis FRC41	An adhesin of C. diphtheriae in initial step of infection to human respiratory epithelial cells	Adherence	1686	1564	1588	1396	1538	1856	1626	1812	1648	14714
CdiLAM (VF0606)	predict	Corynebacterium pseudotuberculosis FRC41	An adhesin of C. diphtheriae in initial step of infection to human respiratory epithelial cells	Adherence	88	58	56	90	62	74	88	86	96	698
CdpA (VF0432)	core	Burkholderia pseudomallei K96243	A major c-di-GMP-specific phosphodiesterase in regulating intracellular levels of c-di-GMP, affecting diverse phenotypes such as flagellum synthesis, bacterial motility, the production of exopolysaccharides, cell-to-cell aggregation, biofilm formation, cytotoxicity, and invasion of human cells.	Regulation	13718	11706	12292	18158	17032	18114	17018	19292	16598	143928
Cell surface hydrophobicity proteins (VF1049)	predict	Streptococcus sanguinis SK36	-	Adherence	12	6	6	2	8	32	12	24	18	120
Cereulide (VF0583)	core	Bacillus cereus AH187	Highly potent emetic peptide toxin	Exotoxin	62482	55618	59852	59428	61178	65660	59774	65378	59860	549230
CheA/CheY (VF0794)	predict	Listeria ivanovii subsp. ivanovii PAM 55	-	Regulation	1194	1026	1250	608	628	664	830	702	698	7600
ChiRP (VF0609)	core	Vibrio fischeri ES114	PilA is involved in biofilm formation, adherence to human epithelial cells.	Adherence	1006	796	1038	936	956	904	1404	1484	1150	9674
ChiRP (VF0609)	predict	Vibrio fischeri ES114	PilA is involved in biofilm formation, adherence to human epithelial cells.	Adherence	264	182	272	236	212	270	450	482	346	2714
Chrysobactin (VF1242)	predict	Dickeya dadantii 3937	-	Nutritional/Metabolic factor	2434	2114	2192	2380	2312	2534	2026	2374	2230	20596
Chu (VF0227)	core	Escherichia coli CFT073	Iron uptake: the ability to use heme and/or hemoglobin might be especially advantageous to pathogenic bacteria. These pathogens often secrete cytotoxins, which gain access to the intracellular heme reservoir besides initiating tissue invasion. Cytotoxin production coupled with the capability to utilize heme and/or hemoglobin could serve as an effective iron acquisition strategy during the progres…	Nutritional/Metabolic factor	8292	7394	8210	8426	9186	9626	8780	10110	8724	78748
Chu (VF0234)	core	Escherichia coli O17:K52:H18 str. UMN026	Iron uptake: the ability to use heme and/or hemoglobin might be especially advantageous to pathogenic bacteria. These pathogens often secrete cytotoxins, which gain access to the intracellular heme reservoir besides initiating tissue invasion. Cytotoxin production coupled with the capability to utilize heme and/or hemoglobin could serve as an effective iron acquisition strategy during the progres…	Nutritional/Metabolic factor	2946	2548	2666	3518	3548	3502	3632	4018	3436	29814
Chu (VF0234)	predict	Escherichia coli O17:K52:H18 str. UMN026	Iron uptake: the ability to use heme and/or hemoglobin might be especially advantageous to pathogenic bacteria. These pathogens often secrete cytotoxins, which gain access to the intracellular heme reservoir besides initiating tissue invasion. Cytotoxin production coupled with the capability to utilize heme and/or hemoglobin could serve as an effective iron acquisition strategy during the progres…	Nutritional/Metabolic factor	4	6	16	0	4	0	16	10	4	60
Ciu iron uptake and siderophore biosynthesis system (VF0740)	predict	Corynebacterium pseudotuberculosis FRC41	-	Nutritional/Metabolic factor	3044	2696	2786	3252	3356	3872	2854	3370	2966	28196
ClpC (VF0072)	core	Listeria monocytogenes EGD-e	An ATPase promoting early escape form the phagosome of macrophages; ClpC is also required for adhesion and invasion, possibly by modulating the expression of InlA,InlB and ActA	Stress survival	40022	36062	39070	37058	37396	39674	39768	42698	38556	350304
ClpE (VF0073)	core	Listeria monocytogenes EGD-e	An ATPase required for prolonged survival at 42 degree; acts synergistically with ClpC in cell division	Stress survival	1562	1506	1492	1428	1374	1524	1740	1652	1534	13812
ClpP (VF0074)	core	Listeria monocytogenes EGD-e	Serine protease involved in proteolysis and is required for growth under stress conditions	Stress survival	14618	13420	14426	13930	14384	16040	14688	16110	14786	132402
Colibactin (VF0573)	core	Klebsiella pneumoniae subsp. pneumoniae 1084	Inducing DNA damage	Exotoxin	97412	87760	92742	101572	105572	114208	100810	113572	100772	914420
Colibactin (VF1179)	predict	Escherichia coli O18:K1:H7 str. IHE3034	-	Exotoxin	60	20	70	42	68	44	50	44	26	424
Colicin-like Usp (VF1135)	predict	Escherichia coli O45:K1:H7 str. S88	-	Exotoxin	2	0	14	6	8	14	8	12	8	72
Colonization factor Citrobacter (CFC) type IV fimbriae (VF1209)	predict	Citrobacter rodentium ICC168	-	Adherence	1592	1356	1634	1776	1954	1918	1804	2138	1954	16126
ComE1 (VF1230)	predict	Pasteurella multocida subsp. multocida str. Pm70	-	Adherence	286	198	206	230	230	242	192	198	196	1978
Contact-dependent inhibition CDI system (VF1131)	predict	Escherichia coli CFT073	-	Effector delivery system	62	74	56	320	232	286	354	346	322	2052
Copper exporter (VF0849)	predict	Mycobacterium canettii CIPT 140010059	-	Nutritional/Metabolic factor	24500	22264	24124	22340	22874	24348	22768	24960	22196	210374
Cpi-1a + Cpi-1 (SPI-1 like) (VF1259)	predict	Chromobacterium violaceum ATCC 12472	-	Effector delivery system	1612	1372	1616	1542	1550	1732	1490	1770	1538	14222
Cpi-2 encoded T3SS (SPI-2 like) (VF1260)	predict	Chromobacterium violaceum ATCC 12472	-	Effector delivery system	5972	5304	5756	5904	6034	6550	5702	6064	5896	53182
CpnT (VF1197)	core	Mycobacterium tuberculosis H37Rv	Inside macrophages, M. tuberculosis releases the C-terminal domain of CpnT, which efficiently hydrolases the essential NAD+ coenzyme, resulting in a necrotic type of cell death.	Effector delivery system	18	20	32	22	10	22	18	18	18	178
CsrA (VF0261)	core	Legionella pneumophila subsp. pneumophila str. Philadelphia 1	Post-transcriptional repression of the transmission regulon	Regulation	510	482	490	404	428	452	530	506	430	4232
Csu fimbriae (VF0461)	core	Acinetobacter baumannii ACICU	Plays a role in the initial steps of biofilm formation by allowing bacterial cells to adhere to abiotic surfaces and initiate the formation of microcolonies that precede the full development of biofilm structures	Biofilm	94	142	100	334	252	308	286	342	272	2130
Ctad1 (VF1348)	core	Chlamydia trachomatis D/UW-3/CX	Binding to the integrin beta1 subunit and inducing host-cell signaling and infectious elementary body uptake	Invasion	68	62	62	70	56	54	194	126	230	922
Ctad1 (VF1348)	predict	Chlamydia trachomatis D/UW-3/CX	Binding to the integrin beta1 subunit and inducing host-cell signaling and infectious elementary body uptake	Invasion	0	4	0	26	20	18	14	14	8	104
CupB fimbriae (VF0925)	predict	Pseudomonas aeruginosa PAO1	-	Biofilm	88	90	110	116	86	110	104	186	90	980
CupC fimbriae (VF0926)	predict	Pseudomonas aeruginosa PAO1	-	Biofilm	0	0	0	0	2	0	0	0	0	2
CupE fimbriae (VF0934)	predict	Pseudomonas aeruginosa PAO1	-	Biofilm	122	106	82	118	126	100	136	156	144	1090
Curli fibers (VF1138)	core	Escherichia coli O25b:H4-ST131	In E. coli, curli fibers compose up to 85% of the biofilm biomass. Curli a in vitro as an essential scaffold protein during biofilm formation; In vivo, curli also directly regulates the immune system and is known to induce inflammation by activating the immune Toll-like receptors (TLRs).	Adherence	3238	2922	2986	3286	3456	3606	3064	3430	3270	29258
Cwp66 (VF0591)	core	Clostridium tetani E88	Binding to host cells is induced by heat shock	Adherence	92	60	66	54	50	102	80	102	86	692
Cwp66 (VF0591)	predict	Clostridium tetani E88	Binding to host cells is induced by heat shock	Adherence	276	300	260	292	340	304	372	486	372	3002
Cwp84 (VF0590)	core	Clostridium difficile 630	Increase adhesion and colonization	Exoenzyme	38	28	18	18	34	32	24	26	30	248
CwpV (VF0596)	core	Clostridium difficile 630	A major cell wall protein and that it exhibits an auto-aggregation promoting function; may play important roles in biofilm formation	Adherence	182	124	104	118	118	144	180	224	160	1354
Cya (VF0028)	core	Bordetella pertussis Tohama I	Bifunctional toxin harboring both adenylate cyclase and hemolytic activities; functions primarily as an anti-inflammatory factor	Exotoxin	11264	10234	11032	12032	11816	12696	12376	13662	11370	106482
Cya (VF0028)	predict	Bordetella pertussis Tohama I	Bifunctional toxin harboring both adenylate cyclase and hemolytic activities; functions primarily as an anti-inflammatory factor	Exotoxin	20	8	8	0	6	0	10	14	16	82
Cyp125 (VF0843)	predict	Mycobacterium gilvum Spyr1	-	Nutritional/Metabolic factor	35002	30602	32718	35558	37702	42060	33478	39578	36928	323626
Cytolysin (VF0356)	core	Enterococcus faecalis str. MMH594	Capable of lysing erythrocytes, polymorphonuclear leukocytes and macrophages, as well as a broad range of gram-positive bacteria	Exotoxin	9034	8172	8812	7824	8208	8586	8706	9318	8566	77226
D-alanine-polyphosphoribitol ligase DltA (VF0795)	predict	Listeria monocytogenes serotype 4b str. F2365	-	Post-translational modification	62	86	42	76	74	94	48	52	52	586
DIP0733 (VF0601)	core	Corynebacterium diphtheriae NCTC 13129	A multi-functional VF involved in adhesion, invasion of epithelial cells and induction of apoptosis	Adherence	5294	4900	4752	4964	5390	5866	4664	5578	5312	46720
DIP1281 (VF0602)	core	Corynebacterium diphtheriae NCTC 13129	Involved in cell surface organization, adhesion and internalization in epithelial cells	Adherence	4296	3834	3926	3996	3982	4916	3512	4324	3988	36774
DIP1621 (VF0603)	core	Corynebacterium diphtheriae NCTC 13129	Play a role in adhesion to epithelial cells	Adherence	10970	9588	9996	10940	11314	12698	9908	11638	11450	98502
DIP2093 (VF0604)	core	Corynebacterium diphtheriae NCTC 13129	Involved in binding to Type I collagen and host colonization	Adherence	854	824	1054	1122	1150	1246	996	1278	1218	9742
DT (VF0363)	core	Corynebacterium diphtheriae NCTC 13129	DT acts on and inhibit translation elongation factor 2 (eEF2), thereby blocking its function on the ribosome and inhibiting protein synthesis in the host cell	Exotoxin	6	18	20	16	10	12	6	14	12	114
Desferrioxamine (VF1244)	predict	Erwinia amylovora CFBP1430	-	Nutritional/Metabolic factor	4916	4368	4664	4706	4868	5406	4612	5166	4746	43452
DevRS (VF0317)	core	Mycobacterium gilvum Spyr1	Controls the global response to oxidative stress and low oxygen repsonse, key regulator in the oxygen starvation-induced mycobacterial dormancy response	Regulation	57680	50416	53960	53888	56940	66742	52526	60392	56858	509402
DevRS (VF0317)	predict	Mycobacterium gilvum Spyr1	Controls the global response to oxidative stress and low oxygen repsonse, key regulator in the oxygen starvation-induced mycobacterial dormancy response	Regulation	28040	24580	26502	27018	27544	32344	25128	29906	27844	248906
Diphtheria toxin repressor DtxR (VF0742)	predict	Corynebacterium glutamicum R	-	Regulation	136	136	158	150	158	118	152	152	108	1268
Direct heme uptake system (VF0681)	predict	Bartonella quintana str. Toulouse	-	Nutritional/Metabolic factor	194	216	220	204	206	224	200	250	266	1980
Direct heme uptake system (VF0689)	predict	Bordetella pertussis Tohama I	-	Nutritional/Metabolic factor	852	810	864	1314	1280	1408	1054	1240	930	9752
Direct heme uptake system (VF0693)	predict	Brucella abortus S19	-	Nutritional/Metabolic factor	6	6	4	0	0	2	4	0	0	22
Direct heme uptake system (VF0724)	predict	Campylobacter jejuni subsp. jejuni NCTC 11168	-	Nutritional/Metabolic factor	344	310	294	294	328	368	350	358	314	2960
Direct heme uptake system (VF0941)	predict	Pseudomonas aeruginosa PAO1	-	Nutritional/Metabolic factor	952	882	906	1050	1008	1046	1200	1314	992	9350
Direct heme uptake system (VF1030)	predict	Yersinia pestis CO92	-	Nutritional/Metabolic factor	460	312	368	272	344	362	324	312	292	3046
Direct heme uptake system (VF1031)	predict	Yersinia enterocolitica subsp. enterocolitica 8081	-	Nutritional/Metabolic factor	932	610	718	648	792	858	682	778	806	6824
Direct heme uptake system (VF1160)	predict	Escherichia coli CFT073	-	Nutritional/Metabolic factor	1914	1678	1818	1070	1054	916	1286	1358	1088	12182
Dispersin (VF0215)	core	Escherichia coli O78:H11:K80 str. H10407	Promotes dispersal of EAEC on the intestinal mucosa to establish new foci of infection and facilitate efficient colonization via bacterial dispersal	Others	22794	21086	22412	21000	21060	22824	22272	23608	21126	198182
Dispersin (VF0215)	predict	Escherichia coli O78:H11:K80 str. H10407	Promotes dispersal of EAEC on the intestinal mucosa to establish new foci of infection and facilitate efficient colonization via bacterial dispersal	Others	300	250	284	224	294	206	390	380	360	2688
Dot/Icm (VF0156)	core	Legionella pneumophila subsp. pneumophila str. Philadelphia 1	Allows survival and growth in macrophages, prevent phagosome acidification and lysosome fusion, essential for induction of apoptosis in human macrophages	Effector delivery system	248	174	198	392	420	374	360	374	310	2850
Dot/Icm (VF0156)	predict	Legionella pneumophila subsp. pneumophila str. Philadelphia 1	Allows survival and growth in macrophages, prevent phagosome acidification and lysosome fusion, essential for induction of apoptosis in human macrophages	Effector delivery system	22	12	4	16	8	24	16	18	18	138
Dot/Icm T4SS (VF0503)	core	Coxiella burnetii RSA 493	Facilitates the translocation of many bacterial effector proteins across the bacterial and vacuole membranes to enter the host cytoplasm where the effector proteins mediate their specific activities to manipulate a variety of host cell processes	Effector delivery system	164	152	238	242	246	278	190	230	184	1924
Dot/Icm T4SS secreted effectors (VF0798)	core	Legionella pneumophila subsp. pneumophila str. Philadelphia 1	AnkB/legAU13/ceg27 (E3 Ubiquitin Ligase Activity, bounds Skp1, targets host protein parvin B. ); AnkC/legA12 (Ankyrin repeat. ); AnkD/legA15 (Ankyrin repeat. ); AnkF/legA14/ceg31 (Ankyrin repeat. ); AnkG/ankZ/legA7 (Ankyrin repeat. ); AnkH/legA3/ankW (Ankyrin repeat, NF-kappaB inhibitor. ); AnkI/legAS4 (Ankyrin repeat. ); AnkJ/legA11 (Ankyrin repeat. ); AnkK/legA5 (Ankyrin repeat. ); AnkN/ankX/le…	Effector delivery system	20258	18072	19202	17688	18388	19592	21286	22566	19864	176916
Dot/Icm T4SS secreted effectors (VF0798)	predict	Legionella pneumophila subsp. pneumophila str. Philadelphia 1	AnkB/legAU13/ceg27 (E3 Ubiquitin Ligase Activity, bounds Skp1, targets host protein parvin B. ); AnkC/legA12 (Ankyrin repeat. ); AnkD/legA15 (Ankyrin repeat. ); AnkF/legA14/ceg31 (Ankyrin repeat. ); AnkG/ankZ/legA7 (Ankyrin repeat. ); AnkH/legA3/ankW (Ankyrin repeat, NF-kappaB inhibitor. ); AnkI/legAS4 (Ankyrin repeat. ); AnkJ/legA11 (Ankyrin repeat. ); AnkK/legA5 (Ankyrin repeat. ); AnkN/ankX/le…	Effector delivery system	20	16	30	18	20	26	20	18	30	198
EF-Tu (VF0460)	core	Francisella novicida U112	Surface-expressed elongation factor-Tu (EF-Tu) mediates attachment by interacting with host cell nucleolin	Adherence	16450	14430	15876	15682	15746	17212	16226	18178	16440	146240
EF-Tu (VF0460)	predict	Francisella novicida U112	Surface-expressed elongation factor-Tu (EF-Tu) mediates attachment by interacting with host cell nucleolin	Adherence	10	2	4	22	0	14	4	10	4	70
EF-Tu (VF0877)	predict	Mycoplasma synoviae 53	-	Adherence	9394	8652	9180	9098	9366	9928	9672	10344	9336	84970
ESAT-6/CFP-10 (VF0310)	predict	Mycobacterium gilvum PYR-GCK	Important stimulator of T-cells	Effector delivery system	10	18	20	16	22	24	12	24	12	158
ESX-1 (VF0315)	core	Mycobacterium gilvum Spyr1	ESX-1 is required for survival of mycobacteria in vivo; required for (initiation of) granuloma formation; essential for escape from phagosomes into cytosol; essential for cell lysis and cell-to-cell spreading; required for phagosome maturation; essential for induction of immunosuppressive type I interferons and represses conjugation in donor cells (M. smegmatis)	Effector delivery system	22760	20350	21482	20842	21978	25972	20192	24048	22020	199644
ESX-1 (VF0315)	predict	Mycobacterium gilvum Spyr1	ESX-1 is required for survival of mycobacteria in vivo; required for (initiation of) granuloma formation; essential for escape from phagosomes into cytosol; essential for cell lysis and cell-to-cell spreading; required for phagosome maturation; essential for induction of immunosuppressive type I interferons and represses conjugation in donor cells (M. smegmatis)	Effector delivery system	5378	4928	5160	5334	5448	6618	5452	6480	5918	50716
ESX-2 (T7SS) (VF0834)	predict	Mycobacterium tuberculosis str. Haarlem/NITR202	-	Effector delivery system	354	332	308	436	400	512	346	426	384	3498
ESX-3 (VF0521)	core	Mycobacterium gilvum Spyr1	Required for siderophore-mediated iron acquisition	Effector delivery system	8990	7882	8444	8284	8902	10386	7960	9728	8922	79498
ESX-3 (VF0521)	predict	Mycobacterium gilvum Spyr1	Required for siderophore-mediated iron acquisition	Effector delivery system	1650	1420	1524	1654	1556	1860	1526	1748	1866	14804
ESX-4 (T7SS) (VF0836)	predict	Mycobacterium gilvum Spyr1	-	Effector delivery system	7914	6928	7446	7282	7628	8826	7786	8362	7890	70062
ESX-5 (VF0402)	core	Mycobacterium gilvum Spyr1	Essential for the secretion of the ESX-5-encoded ESAT-6-family member EsxN by M. marinum; necessary and sufficient to produce a functional secretion machinery for PPE41 in M. smegmatis.	Effector delivery system	16148	14510	15434	16488	17386	19460	15720	19528	17214	151888
ESX-5 (VF0402)	predict	Mycobacterium gilvum Spyr1	Essential for the secretion of the ESX-5-encoded ESAT-6-family member EsxN by M. marinum; necessary and sufficient to produce a functional secretion machinery for PPE41 in M. smegmatis.	Effector delivery system	7580	6652	6976	7476	7948	8608	7002	8436	7576	68254
ETT2 (VF1161)	predict	Escherichia coli O157:H7 str. Sakai	-	Effector delivery system	308	296	304	278	314	312	262	280	272	2626
EVP (E. tarda virulent protein) (VF1268)	predict	Edwardsiella tarda EIB202	-	Effector delivery system	178	216	216	244	244	300	246	238	256	2138
Ebp pili (VF0538)	core	Enterococcus faecalis V583	Ebp pili are important for adherence to host extracellular matrix proteins, including fibrinogen and collagen and play a role in biofilm formation	Adherence	6	12	10	8	20	10	6	8	2	82
EfaA (VF0354)	core	Enterococcus faecium Aus0004	Might be functioning as an adhesin in endocarditis; a solute binding-protein receptor for manganese transport system	Adherence	6	6	4	0	4	4	10	6	8	48
EfaA (VF0354)	predict	Enterococcus faecium Aus0004	Might be functioning as an adhesin in endocarditis; a solute binding-protein receptor for manganese transport system	Adherence	158	142	142	246	270	230	158	172	188	1706
EhaA, AIDA-I type (VF1127)	predict	Escherichia coli O157:H7 str. EDL933	-	Adherence	6	0	2	30	16	46	8	4	18	130
EmaA (VF1199)	predict	Actinobacillus actinomycetemcomitans VT1169	-	Adherence	2	4	0	0	0	2	4	0	0	12
Enh loci (VF0163)	core	Legionella pneumophila subsp. pneumophila str. Philadelphia 1	RtxA gene from the enh1 locus seem to be involved in pore formation	Others	1622	1374	1466	2084	2140	2186	1966	2094	1840	16772
Enh loci (VF0163)	predict	Legionella pneumophila subsp. pneumophila str. Philadelphia 1	RtxA gene from the enh1 locus seem to be involved in pore formation	Others	90	34	56	42	38	78	52	64	44	498
Enhanced intracellular survival protein (VF0807)	predict	Mycobacterium liflandii 128FXT	-	Antimicrobial activity/Competitive advantage	5400	4604	4862	5298	5776	6526	4864	6504	5514	49348
Ent (VF0562)	core	Klebsiella variicola At-22	May be necessary for penetration to deeper tissues	Nutritional/Metabolic factor	25710	22150	23950	24920	26320	28736	24748	28572	26590	231696
Ent (VF0562)	predict	Klebsiella variicola At-22	May be necessary for penetration to deeper tissues	Nutritional/Metabolic factor	1716	1560	1608	1712	1884	2092	1744	2194	1856	16366
Enteroaggregative immunoglobulin repeat protein (VF1124)	predict	Escherichia coli O17:K52:H18 str. UMN026	-	Adherence	26	22	24	42	44	30	36	34	30	288
Enterobactin (VF0228)	core	Escherichia coli CFT073	Iron uptake: the siderophore enterobactin imported through the FepA receptor and the FepBCDG system	Nutritional/Metabolic factor	29720	26970	27700	30470	31582	34974	28694	32644	29854	272608
Enterobactin receptor IrgA (VF0628)	predict	Vibrio parahaemolyticus RIMD 2210633	-	Nutritional/Metabolic factor	6298	5940	6286	5344	5098	4920	5474	5404	4702	49466
Enterobactin synthesis and transport (VF0984)	predict	Shigella dysenteriae Sd197	-	Nutritional/Metabolic factor	128	116	90	120	100	104	180	230	214	1282
Eps T2SS (VF0613)	core	Vibrio fischeri ES114	V. cholerae causes diarrhea by T2SS-dependent secretion of cholera toxin; V. cholerae exports, via the T2SS, other extracellular factors, including chitinases, proteases, DNase, and pilin, which aid in its ability to successfully occupy diverse ecological niches; Eps T2SS also secretes the three proteins RbmA, RbmC, and Bap1, which are necessary for robust, shear-resistant biofilm formation	Effector delivery system	2832	2812	3214	2326	2392	2308	3826	3672	2976	26358
Eps T2SS (VF0613)	predict	Vibrio fischeri ES114	V. cholerae causes diarrhea by T2SS-dependent secretion of cholera toxin; V. cholerae exports, via the T2SS, other extracellular factors, including chitinases, proteases, DNase, and pilin, which aid in its ability to successfully occupy diverse ecological niches; Eps T2SS also secretes the three proteins RbmA, RbmC, and Bap1, which are necessary for robust, shear-resistant biofilm formation	Effector delivery system	46	96	58	80	90	100	86	52	64	672
Erp (VF0312)	core	Mycobacterium avium 104	Play roles in the survival and multiplication of mycobacteria in macrophages	Others	6	2	0	6	0	6	2	6	0	28
Erp (VF0312)	predict	Mycobacterium avium 104	Play roles in the survival and multiplication of mycobacteria in macrophages	Others	2	4	2	2	0	4	0	2	2	18
EstA (VF0942)	predict	Pseudomonas aeruginosa PAO1	-	Effector delivery system	8	2	0	6	0	0	24	12	8	60
EsxG-EsxH (VF1196)	core	Mycobacterium tuberculosis H37Rv	EsxG-EsxH heterodimer of M. tuberculosis can inhibit host endosomal sorting complex required for transport (ESCRT) machinery, raising the possibility that M. tuberculosis impairs this host response; EsxG-EsxH also facilitated secretion of several members of the proline-glutamic acid (PE) and proline-proline-glutamic acid (PPE) protein families that play roles in iron acquisition.	Effector delivery system	6	0	0	0	2	6	2	4	2	22
EthA-EthB (VF1267)	predict	Edwardsiella tarda EIB202	-	Effector delivery system	0	0	0	36	28	14	8	6	8	100
Etp (VF1178)	predict	Escherichia coli O157:H7 str. EDL933	-	Effector delivery system	94	30	52	46	60	50	64	58	60	514
EtpA (VF0437)	core	Escherichia coli O78:H11:K80 str. H10407	Interacts with highly conserved regions of flagellin exposed at the tips of flagella, exploiting these long (<10~15 mm) appendages to tether EtpA adhesins that anchor bacteria on initial engagement of host cells	Adherence	662	650	728	952	916	952	1178	1016	972	8026
Exe T2SS (VF0478)	core	Aeromonas salmonicida subsp. salmonicida A449	Essential for secretion of many virulence factors, such as aerolysin, proteases, haemolysin and DNase	Effector delivery system	3268	3172	4064	3420	3558	3478	4812	4748	4092	34612
Exe T2SS (VF0478)	predict	Aeromonas salmonicida subsp. salmonicida A449	Essential for secretion of many virulence factors, such as aerolysin, proteases, haemolysin and DNase	Effector delivery system	30	16	30	34	22	32	22	30	14	230
Exfoliative toxin (VF0009)	core	Staphylococcus aureus ZM	Primarily responsible for the skin manifestation of staphylococcal scalded skin syndrome and bullous impetigo	Exoenzyme	6	12	0	14	14	4	14	6	14	84
Exochelin (smegmatis) (VF0819)	predict	Mycobacterium smegmatis str. MC2 155	-	Nutritional/Metabolic factor	3110	2812	2954	3096	3088	3316	3148	3318	2988	27830
Exolysin (VF0582)	core	Pseudomonas putida F1	ExlA has a pore-forming activity responsible for host cell membrane disruption.; ExlA requires the outer membrane protein ExlB for export into extracellular medium.	Effector delivery system	46	30	68	588	494	524	360	372	322	2804
Exolysin (VF0582)	predict	Pseudomonas putida F1	ExlA has a pore-forming activity responsible for host cell membrane disruption.; ExlA requires the outer membrane protein ExlB for export into extracellular medium.	Effector delivery system	48	50	38	142	102	128	38	44	32	622
Exopolysaccharide (VF0755)	predict	Haemophilus ducreyi 35000HP	-	Immune modulation	5556	4786	5236	4672	4788	5338	4900	5456	5038	45770
F1 antigen (VF0138)	core	Yersinia pestis CO92	Forms fibrillar structures on the bacterial surface and appears to prevent phagocytosis	Immune modulation	128	104	86	172	200	202	112	124	128	1256
F1C fimbriae (VF0224)	core	Escherichia coli CFT073	Adhesin	Adherence	6	0	0	114	130	90	42	82	56	520
FAS-II (VF0809)	predict	Mycobacterium gilvum Spyr1	-	Nutritional/Metabolic factor	8480	7690	8066	7308	7528	8342	8158	8770	8104	72446
FBPs (VF0243)	core	Streptococcus pyogenes MGAS6180	Binds to fibronectin via homologous repeat region. This domain promotes fibronectin-mediated collagen recruitment, which leads to matrix deposition on and between streptococcal cells to induce the formation of large bacterial aggregates. Furthermore, collagen-recruiting streptococci were able to colonize collagen fibres and were protected from adhering to human PMN cells in the presence of opsoni…	Adherence	310	268	282	102	128	88	294	228	174	1874
FBPs (VF0243)	predict	Streptococcus pyogenes MGAS6180	Binds to fibronectin via homologous repeat region. This domain promotes fibronectin-mediated collagen recruitment, which leads to matrix deposition on and between streptococcal cells to induce the formation of large bacterial aggregates. Furthermore, collagen-recruiting streptococci were able to colonize collagen fibres and were protected from adhering to human PMN cells in the presence of opsoni…	Adherence	0	0	2	0	2	0	2	2	2	10
FHA (VF0025)	core	Bordetella pertussis Tohama I	Required for adherence to ciliated respiratory epithelial cells, essential for overcoming mucociliary clearance; facilitates the phagocytosis	Adherence	36	46	50	612	616	552	332	486	444	3174
FHA (VF0025)	predict	Bordetella pertussis Tohama I	Required for adherence to ciliated respiratory epithelial cells, essential for overcoming mucociliary clearance; facilitates the phagocytosis	Adherence	2	0	4	32	44	32	30	42	22	208
FHA-like proteins (VF0691)	predict	Bordetella pertussis Tohama I	-	Adherence	2	4	8	24	20	8	30	20	34	150
FadE28 (VF0844)	predict	Mycobacterium gilvum Spyr1	-	Nutritional/Metabolic factor	3484	3200	3392	4218	4636	5064	3914	4748	4034	36690
FadE29 (VF0845)	predict	Mycobacterium tuberculosis CDC1551	-	Nutritional/Metabolic factor	37318	33022	35268	45656	46312	49652	42644	49040	44334	383246
Fap (VF1191)	core	Pseudomonas aeruginosa PAO1	Mediates the initial attachment of bacteria to surfaces and provide stability and functionality to mature biofilms.	Adherence	154	170	146	424	444	432	234	330	266	2600
FarAB (VF0450)	core	Neisseria meningitidis 8013	Mediates the resistance to antimicrobial long-chain fatty acids	Antimicrobial activity/Competitive advantage	41222	37640	39912	38954	40336	42792	38704	42594	37508	359662
FarAB (VF0450)	predict	Neisseria meningitidis 8013	Mediates the resistance to antimicrobial long-chain fatty acids	Antimicrobial activity/Competitive advantage	872	928	998	354	372	420	550	422	358	5274
FbpA (VF0349)	core	Listeria monocytogenes EGD-e	A fibronectin-binding protein present on the listerial surface that can mediate adherence to host cells but also act like a chaperone for two virulence factors, LLO and InlB	Adherence	48	60	80	66	56	56	86	98	88	638
FbpA/Fbp68 (VF0595)	core	Clostridium perfringens ATCC 13124	Plays a role in intestinal colonization	Adherence	60	46	54	50	60	70	48	62	42	492
FbpA/Fbp68 (VF0595)	predict	Clostridium perfringens ATCC 13124	Plays a role in intestinal colonization	Adherence	30	16	40	26	20	18	26	28	34	238
FbpABC (VF0272)	core	Neisseria meningitidis M01-240355	Encodes a periplasmic-binding protein-dependent iron transport system necessary for the utilization of iron bound to transferrin or iron chelates, FbpA is the periplasmic Fe3+ binding protein	Nutritional/Metabolic factor	88122	77906	82112	83570	86244	94876	79742	89176	81066	762814
FbpABC (VF0272)	predict	Neisseria meningitidis M01-240355	Encodes a periplasmic-binding protein-dependent iron transport system necessary for the utilization of iron bound to transferrin or iron chelates, FbpA is the periplasmic Fe3+ binding protein	Nutritional/Metabolic factor	134	178	206	204	196	274	300	252	248	1992
FeoAB (VF0160)	core	Legionella pneumophila subsp. pneumophila str. Philadelphia 1	A feoB mutant of L. pneumophila has a lowered Fe2+ uptake and is attenuated for intracellular growth	Nutritional/Metabolic factor	2566	2470	2626	2200	2184	2272	2988	3152	2804	23262
FeoAB (VF0160)	predict	Legionella pneumophila subsp. pneumophila str. Philadelphia 1	A feoB mutant of L. pneumophila has a lowered Fe2+ uptake and is attenuated for intracellular growth	Nutritional/Metabolic factor	130	124	154	102	112	94	196	126	116	1154
Ferrous iron transport (VF0985)	predict	Shigella sonnei Ss046	-	Nutritional/Metabolic factor	1116	1072	1090	1072	1078	1128	912	1154	1036	9658
Fibronectin-binding protein (VF0747)	predict	Enterococcus faecium U0317	-	Adherence	606	600	552	840	760	738	620	698	616	6030
Fimbriae (VF0031)	core	Bordetella pertussis Tohama I	Fimbriae may mediate binding of Bordetella to respiratory epithelium via the major fimbrial subunits and to monocytes via FimD	Adherence	28	32	16	1030	1150	1094	468	598	546	4962
Fimbriae (VF0031)	predict	Bordetella pertussis Tohama I	Fimbriae may mediate binding of Bordetella to respiratory epithelium via the major fimbrial subunits and to monocytes via FimD	Adherence	10	20	14	38	54	56	28	34	24	278
Fimbrial low-molecular-weight protein (Flp) pili (VF1202)	predict	Aggregatibacter actinomycetemcomitans str. CU1000	-	Adherence	384	326	312	276	324	292	244	326	254	2738
Flagella (VF0051)	core	Helicobacter acinonychis str. Sheeba	Confers motility, allows the bacteria to penetrate and colonize the gastric mucus layer. The lumenal pH of the fasting human stomach is <2, but with the gastric mucus there is a pH gradient that ranges from pH 2 at the luminal surface to nearly neutral pH at the epithelial cell surface, so entry into the gastric mucus layer is important for H. pylori to escape extremely low pH	Motility	21018	18738	21030	17844	18164	18438	22086	22308	19300	178926
Flagella (VF0051)	predict	Helicobacter acinonychis str. Sheeba	Confers motility, allows the bacteria to penetrate and colonize the gastric mucus layer. The lumenal pH of the fasting human stomach is <2, but with the gastric mucus there is a pH gradient that ranges from pH 2 at the luminal surface to nearly neutral pH at the epithelial cell surface, so entry into the gastric mucus layer is important for H. pylori to escape extremely low pH	Motility	304	288	362	306	330	308	550	570	496	3514
Flagella (VF0114)	core	Campylobacter fetus subsp. fetus 82-40	Penetrating the mucus barrier; chemotaxis is also important for intestinal colonization; In the absence of a type III secretion system, the flagellar secretion apparatus appears to secrete several putative virulence proteins including FspA, FlaC and up to eight Cia proteins	Motility	26266	23948	26354	20366	21192	20742	26344	26820	22786	214818
Flagella (VF0114)	predict	Campylobacter fetus subsp. fetus 82-40	Penetrating the mucus barrier; chemotaxis is also important for intestinal colonization; In the absence of a type III secretion system, the flagellar secretion apparatus appears to secrete several putative virulence proteins including FspA, FlaC and up to eight Cia proteins	Motility	326	360	352	376	392	432	464	400	420	3522
Flagella (VF0157)	core	Legionella pneumophila subsp. pneumophila str. Philadelphia 1	Not required for intracellular growth but enhance the invasion capacity	Motility	24160	22204	25552	19590	20072	20204	26128	26860	22012	206782
Flagella (VF0273)	core	Pseudomonas syringae pv. tomato str. DC3000	Swimming motility; play a role in biofilm formation and other pathogenic adaptations	Motility	44314	41118	47184	35204	34932	34936	45190	46442	38750	368070
Flagella (VF0273)	predict	Pseudomonas syringae pv. tomato str. DC3000	Swimming motility; play a role in biofilm formation and other pathogenic adaptations	Motility	12014	11102	12516	10418	10740	10890	12658	13054	10708	104100
Flagella (VF0373)	core	Bartonella bacilliformis KC583	Mediate motility and enhance binding to erythrocytes; TLR5 evasion	Motility	18636	16562	17348	17012	17668	17238	16896	18090	15842	155292
Flagella (VF0394)	core	Yersinia enterocolitica subsp. enterocolitica 8081	Required for efficient cellular invasion; YplA, a phospholipase is secreted by this type III flagellum secretion system. YplA is required for survival of Y. enterocolitica in the Peyer's patches and for stimulation of the acute inflammatory response of the host to the infection; contributed to the initiation of biofilm formation	Motility	33380	30922	35324	31114	31324	32172	37566	39358	31276	302436
Flagella (VF0394)	predict	Yersinia enterocolitica subsp. enterocolitica 8081	Required for efficient cellular invasion; YplA, a phospholipase is secreted by this type III flagellum secretion system. YplA is required for survival of Y. enterocolitica in the Peyer's patches and for stimulation of the acute inflammatory response of the host to the infection; contributed to the initiation of biofilm formation	Motility	112	132	112	202	166	190	178	150	164	1406
Flagella (VF0430)	core	Burkholderia cenocepacia J2315	Polar flagella required for motility and macrophage invasion	Motility	33100	29596	33542	42220	41540	43758	47334	50458	40176	361724
Flagella (VF0430)	predict	Burkholderia cenocepacia J2315	Polar flagella required for motility and macrophage invasion	Motility	1400	1300	1334	864	924	820	906	996	754	9298
Flagella (VF0519)	core	Vibrio fischeri ES114	Contributes to the virulence of pathogenic Vibrio through adhesion or biofilm formation	Motility	35260	33026	36834	24912	25476	26026	32912	32452	27380	274278
Flagella (VF0519)	predict	Vibrio fischeri ES114	Contributes to the virulence of pathogenic Vibrio through adhesion or biofilm formation	Motility	2328	2026	2332	1672	1834	1834	2160	2152	1762	18100
Flagella (VF0685)	predict	Bordetella pertussis Tohama I	-	Motility	1200	896	996	1202	1180	1204	1420	1616	1312	11026
Flagellar glycosylation/Pse biosynthetic pathway (VF0608)	core	Helicobacter pylori 26695	Flagellin glycosylation is essential for assembly of flagellar filaments and motility, and hence for virulence	Motility	592	606	586	696	578	604	572	740	644	5618
Flp pili (VF0612)	core	Vibrio vulnificus CMCP6	The V. vulnificus genome codes for three distinct tad loci. all three tad operons are required for V. vulnificus pathogenicity as the cryptic pili contribute to host cell and tissue invasion, survival in the blood, and resistance to complement activation.	Adherence	9258	8226	8800	9336	9510	9610	9006	9848	8580	82174
Flp type IV pili (VF0476)	core	Aeromonas salmonicida subsp. salmonicida A449	Contributes to biofilm formation and autoagglutination	Adherence	15874	14272	14834	15348	15032	16338	14218	16358	15002	137276
Flp type IV pili (VF0476)	predict	Aeromonas salmonicida subsp. salmonicida A449	Contributes to biofilm formation and autoagglutination	Adherence	190	192	182	308	354	348	172	162	218	2126
FrgA (VF0290)	predict	Legionella longbeachae NSW150	Putative hydroxamate siderophore, iron is critical for L. pneumophila extracellular replication, intracellular infection, and virulence	Nutritional/Metabolic factor	12	4	4	4	4	14	2	14	14	72
FupA (VF0550)	core	Francisella philomiragia subsp. philomiragia ATCC 25017	High-affinity iron transport Protein involved in ferrous iron acquisition	Nutritional/Metabolic factor	2914	2692	2992	2836	2844	2586	2778	2658	2322	24622
FupA (VF0550)	predict	Francisella philomiragia subsp. philomiragia ATCC 25017	High-affinity iron transport Protein involved in ferrous iron acquisition	Nutritional/Metabolic factor	112	58	154	98	106	100	134	136	132	1030
Fur (VF0113)	core	Salmonella enterica subsp. enterica serovar Typhimurium str. LT2	Repress the expression of iron-regulated genes; also required for acid-induced activation of atr genes	Regulation	1940	1866	2048	2100	2124	2112	2266	2324	1956	18736
Fused nitrate reductase (VF0820)	predict	Mycobacterium tuberculosis CAS/NITR204	-	Nutritional/Metabolic factor	10	8	6	0	0	0	0	0	0	24
GGT (VF0553)	core	Francisella novicida U112	Cleavage of cysteine containing peptides (glutathione and gamma-glutamyl-cysteine peptides) by GGT activity thus provides the essential source of cysteine required for intracellular multiplication	Nutritional/Metabolic factor	11518	10424	10748	10662	10972	11626	11016	12160	10920	100046
GGT (VF0553)	predict	Francisella novicida U112	Cleavage of cysteine containing peptides (glutathione and gamma-glutamyl-cysteine peptides) by GGT activity thus provides the essential source of cysteine required for intracellular multiplication	Nutritional/Metabolic factor	2508	2124	2094	2324	2704	2906	2308	2580	2456	22004
GPL locus (VF0841)	predict	Mycobacterium gilvum Spyr1	-	Immune modulation	64898	58102	62354	60204	63052	68104	62908	70704	62872	573198
GacS/GacA two-component system (VF0908)	predict	Pseudomonas syringae pv. tomato str. DC3000	-	Regulation	8066	7734	8606	6128	6078	6286	7848	7726	6598	65070
GadC (VF0555)	core	Francisella tularensis subsp. tularensis SCHU S4	Glutamate permease GadC helps the bacterium to resist the oxidative stress generated by the NADPH oxidase. This transporter is critically required for proper bacterial phagosomal escape	Nutritional/Metabolic factor	282	266	252	280	322	382	256	338	324	2702
GadC (VF0555)	predict	Francisella tularensis subsp. tularensis SCHU S4	Glutamate permease GadC helps the bacterium to resist the oxidative stress generated by the NADPH oxidase. This transporter is critically required for proper bacterial phagosomal escape	Nutritional/Metabolic factor	0	0	0	0	2	0	4	2	2	10
GbpA (VF0619)	core	Vibrio cholerae O1 biovar El Tor str. N16961	A mucin-binding protein essential for intestinal colonization	Adherence	818	740	692	692	718	880	644	704	724	6612
Gelatinase (VF0357)	core	Enterococcus faecalis V583	Capable of degrading a broad spectrum of substrates, including casein, hemoglobin, collagen, fibrin, gelatin, certain E. faecalis sex-pheromone-related peptides and polymerized fibrin; may functioning as clearing the bacterial cell wall of misfolded proteins, and disruption of gelE gene has been shown to increase the bacterial chain length; may play a role in increasing dissemination of bacteria …	Exoenzyme	104	84	144	200	186	248	96	92	68	1222
Glucan-binding proteins (VF1046)	predict	Streptococcus mutans NN2025	-	Biofilm	684	650	750	642	506	606	984	1246	1102	7170
Glutamine synthesis (VF0816)	predict	Mycobacterium tuberculosis str. Haarlem/NITR202	-	Nutritional/Metabolic factor	15478	13818	14738	14828	15148	16530	14420	16056	14692	135708
GroEL (VF0594)	core	Clostridium perfringens ATCC 13124	Heat shock protein involved in intestinal colonization	Adherence	11148	10024	10410	10578	11302	12596	10470	12176	11270	99974
GroEL (VF0594)	predict	Clostridium perfringens ATCC 13124	Heat shock protein involved in intestinal colonization	Adherence	16	4	6	4	4	18	2	6	0	60
GroEL (VF0866)	predict	Mycobacterium tuberculosis H37Rv	-	Adherence	32	44	54	16	10	26	32	24	18	256
Gsp (VF0705)	predict	Burkholderia pseudomallei K96243	-	Effector delivery system	372	356	398	630	538	728	618	726	582	4948
Gsp (VF1177)	predict	Escherichia coli E24377A	-	Effector delivery system	0	2	4	2	4	2	6	4	0	24
Gsp (VF1296)	predict	Ralstonia solanacearum GMI1000	-	Effector delivery system	232	210	236	1576	1508	1600	1044	1364	1136	8906
Gsp (VF1307)	predict	Xylella fastidiosa M12	-	Effector delivery system	242	260	296	320	228	312	444	444	340	2886
GspA (VF0167)	core	Legionella pneumophila subsp. pneumophila str. Philadelphia 1	19-kDa GroEL-like; dispensable for bacterial survival and growth in macrophage infection	Stress survival	1154	1162	1042	1238	1028	1024	1148	1288	1106	10190
HAP (VF0620)	core	Vibrio vulnificus YJ016	Processing the protein toxins into the active forms, for example, by nicking the A subunit of cholera toxin or liberating the 15 kDa N-terminal region from 79 kDa precursor of V. cholera hemolysin; participating in the targeted degradation of the attachment factor GbpA	Exoenzyme	536	592	588	578	584	574	560	634	576	5222
HAP (VF0620)	predict	Vibrio vulnificus YJ016	Processing the protein toxins into the active forms, for example, by nicking the A subunit of cholera toxin or liberating the 15 kDa N-terminal region from 79 kDa precursor of V. cholera hemolysin; participating in the targeted degradation of the attachment factor GbpA	Exoenzyme	20	24	34	20	18	30	56	42	34	278
HMW1/HMW2 (VF0038)	core	Haemophilus ducreyi 35000HP	The non-typable H. influenzae HMW1 and HMW2 adhesins are related proteins that mediate attachment to human epithelial cells, an essential step in the pathogenesis of disease.	Adherence	220	216	312	326	394	358	802	908	798	4334
HMW1/HMW2 (VF0038)	predict	Haemophilus ducreyi 35000HP	The non-typable H. influenzae HMW1 and HMW2 adhesins are related proteins that mediate attachment to human epithelial cells, an essential step in the pathogenesis of disease.	Adherence	46	28	76	10	18	8	34	34	24	278
HP-NAP (VF0052)	core	Helicobacter pylori 26695	H.pylori Neutrophil activating protein, promoting the adhesion of human neutrophils to endothelial cells and the production of reactive oxygen radicals; inducing a very moderate state of inflammation that would promote H. pylori growth by the release of nutrient factors from the inflamed tissue	Immune modulation	102	136	160	342	348	310	292	336	276	2302
HP-NAP (VF0052)	predict	Helicobacter pylori 26695	H.pylori Neutrophil activating protein, promoting the adhesion of human neutrophils to endothelial cells and the production of reactive oxygen radicals; inducing a very moderate state of inflammation that would promote H. pylori growth by the release of nutrient factors from the inflamed tissue	Immune modulation	4	12	10	16	14	26	0	6	4	92
HSI-1 (VF0334)	core	Pseudomonas aeruginosa LESB58	Play role in chronic P. aeruginosa infections	Effector delivery system	166416	150070	168590	126968	134182	144500	158548	168850	146298	1364422
HSI-1 (VF0334)	predict	Pseudomonas aeruginosa LESB58	Play role in chronic P. aeruginosa infections	Effector delivery system	8702	8278	9288	5388	5506	5866	7936	7894	6436	65294
HSI-1 T6SS secreted effectors (VF1194)	core	Pseudomonas aeruginosa UCBPP-PA14	Tse1 (Amidase. Peptidoglycan degradation. ); Tse2 (NAD dependent toxicity. Bacteriostatic. ); Tse3 (Muramidase. Peptidoglycan degradation. ); Tse4 (Probably acts by facilitating the formation of ion selective membrane pores. ); Tse5/rhsP1 (Pore-forming toxin. Assembles ion-selective membrane pores that cause cell depolarisation and, ultimately, bacterial death. ); Tse6 (NAD(P)(+) glycohydrolase. …	Effector delivery system	878	854	948	1290	1590	1442	1658	1992	1702	12354
HSI-1 T6SS secreted effectors (VF1194)	predict	Pseudomonas aeruginosa UCBPP-PA14	Tse1 (Amidase. Peptidoglycan degradation. ); Tse2 (NAD dependent toxicity. Bacteriostatic. ); Tse3 (Muramidase. Peptidoglycan degradation. ); Tse4 (Probably acts by facilitating the formation of ion selective membrane pores. ); Tse5/rhsP1 (Pore-forming toxin. Assembles ion-selective membrane pores that cause cell depolarisation and, ultimately, bacterial death. ); Tse6 (NAD(P)(+) glycohydrolase. …	Effector delivery system	58	40	48	50	52	82	200	196	190	916
HSI-2 (VF0943)	core	Pseudomonas syringae pv. tomato str. DC3000	The effectors PldA and PldB of Pseudomonas aeruginosa H2-T6SS target the Akt pathway to facilitate bacterial internalization;involved in the secretion of ModA that mediates molybdate uptake for P. aeruginosa in bacterium-bacterium competition under anaerobic conditions	Effector delivery system	22368	20686	23352	16380	16888	18688	23458	23412	19490	184722
HSI-2 (VF0943)	predict	Pseudomonas syringae pv. tomato str. DC3000	The effectors PldA and PldB of Pseudomonas aeruginosa H2-T6SS target the Akt pathway to facilitate bacterial internalization;involved in the secretion of ModA that mediates molybdate uptake for P. aeruginosa in bacterium-bacterium competition under anaerobic conditions	Effector delivery system	138	102	124	210	260	176	154	144	134	1442
HSI-2 T6SS secreted effectors (VF0915)	core	Pseudomonas aeruginosa UCBPP-PA14	PldA/tle5a (Phospholipase D. Promote invasion of host cells through the activation of the PI3K/Akt signalling pathway. ); RhsP2 (ADP-ribosyltransferase. RhsP2 ADP-ribosylates 2'-hydroxyl groups of double-stranded RNA. ); VgrG2b (Zinc-metallopeptidase ( C-terminal effector domain). Anti-host effector that subverts the cytoskeleton and bacteriolytic activity. )	Effector delivery system	1030	1048	1196	1052	968	960	860	1016	896	9026
HSI-2 T6SS secreted effectors (VF0915)	predict	Pseudomonas aeruginosa UCBPP-PA14	PldA/tle5a (Phospholipase D. Promote invasion of host cells through the activation of the PI3K/Akt signalling pathway. ); RhsP2 (ADP-ribosyltransferase. RhsP2 ADP-ribosylates 2'-hydroxyl groups of double-stranded RNA. ); VgrG2b (Zinc-metallopeptidase ( C-terminal effector domain). Anti-host effector that subverts the cytoskeleton and bacteriolytic activity. )	Effector delivery system	4866	4428	4488	4698	4648	5422	4962	5832	5336	44680
HSI-3 (VF0944)	core	Pseudomonas aeruginosa PAO1	TseF dependent on H3-T6SS directly interacts with PQS and is incorporated with outer membrane vesicles (OMVs) for iron acquisition	Effector delivery system	6672	6064	6842	4760	4798	4866	7140	6882	5678	53702
HSI-3 (VF0944)	predict	Pseudomonas aeruginosa PAO1	TseF dependent on H3-T6SS directly interacts with PQS and is incorporated with outer membrane vesicles (OMVs) for iron acquisition	Effector delivery system	56	24	18	48	40	54	30	28	26	324
HSI-3 T6SS secreted effectors (VF1350)	core	Pseudomonas aeruginosa PAO1	PldB/tle5b (Phospholipase D. Antibacterial activity and facilitates intracellular invasion of host eukaryotic cells by activation of the PI3K/Akt pathway. )	Effector delivery system	58	48	38	296	260	242	178	298	206	1624
Haemagglutinating pili (VF0036)	core	Haemophilus influenzae AM30 (770235)	Promote adherence to respiratory mucus and human oropharyngeal epithelial cells; promote interaction with heparin-binding extracellular matrix proteins	Adherence	4	8	2	200	198	188	114	82	100	896
Hal (VF0587)	predict	Bacillus cereus ATCC 10987	Cell surface protein containing NEAT domains to mediate the acquisition and import of heme; important for inhalational anthrax and upregulated under low-iron conditions	Nutritional/Metabolic factor	2	6	10	4	10	12	10	4	12	70
Harpins, pilus-associated proteins and other candidate TTSS helpers (VF0910)	predict	Pseudomonas syringae pv. tomato str. DC3000	-	Effector delivery system	856	850	928	358	302	494	522	508	458	5276
HasA (VF1254)	predict	Serratia marcescens str. SM365	-	Nutritional/Metabolic factor	5684	5124	5668	4412	4780	4932	5150	5700	4870	46320
HasA-type hemophore-mediated heme uptake system (VF0939)	predict	Pseudomonas aeruginosa PAO1	-	Nutritional/Metabolic factor	1686	1594	1734	1414	1422	1434	1414	1564	1310	13572
HasA-type hemophore-mediated heme uptake system (VF0940)	predict	Pseudomonas fluorescens Pf-5	-	Nutritional/Metabolic factor	3138	2874	3156	2928	2880	2948	2796	3088	2466	26274
HasA-type hemophore-mediated heme uptake system (VF1029)	predict	Yersinia pestis CO92	-	Nutritional/Metabolic factor	1016	904	1028	1628	1620	1812	1364	1694	1332	12398
HbhA (VF0313)	core	Mycobacterium smegmatis JS623	A multifunctional protein involved in adherence of Mycobacterium tuberculosis to non-phagocytic cells and in the formation of intracytosolic lipid inclusions.	Adherence	12	6	6	16	6	8	6	0	4	64
HbhA (VF0313)	predict	Mycobacterium smegmatis JS623	A multifunctional protein involved in adherence of Mycobacterium tuberculosis to non-phagocytic cells and in the formation of intracytosolic lipid inclusions.	Adherence	268	190	184	186	260	246	186	238	172	1930
Hda adhesin (VF1144)	predict	Escherichia coli str. C1010-00	-	Adherence	20	18	16	22	4	10	4	8	0	102
Heat-stable cytotonic enterotoxin, Ast (VF0643)	predict	Aeromonas hydrophila ML09-119	-	Exotoxin	204	250	204	198	166	196	254	188	200	1860
HecA-HecB (VF1273)	predict	Erwinia chrysanthemi EC16	-	Effector delivery system	244	210	288	366	318	336	434	508	328	3032
HemO cluster (VF0636)	core	Acinetobacter baumannii AB0057	Current studies show the hemO gene cluster is required for optimal utilization of heme in A. baumannii hypervirulent strains; The hemO gene cluster encodes a secreted hemophore.	Nutritional/Metabolic factor	2124	1738	2076	2428	2452	2476	2262	2504	2198	20258
HemO cluster (VF0636)	predict	Acinetobacter baumannii AB0057	Current studies show the hemO gene cluster is required for optimal utilization of heme in A. baumannii hypervirulent strains; The hemO gene cluster encodes a secreted hemophore.	Nutritional/Metabolic factor	134	94	144	110	124	134	212	218	156	1326
Hemagglutinin (Hag)/M.catarrhalis IgD binding protein (MID) (VF1281)	predict	Moraxella catarrhalis RH4	-	Effector delivery system	2	2	0	216	194	180	106	84	96	880
Heme binding proteins (VF0678)	predict	Bartonella henselae str. Houston-1	-	Nutritional/Metabolic factor	1692	1540	1422	2146	2190	2372	1458	1548	1446	15814
Heme biosynthesis (VF0758)	predict	Haemophilus ducreyi 35000HP	-	Nutritional/Metabolic factor	51400	46630	51080	48278	49056	51790	51220	55526	50246	455226
Heme receptor HutA (VF0629)	predict	Vibrio fischeri ES114	-	Nutritional/Metabolic factor	126	116	160	68	128	112	174	166	166	1216
Heme receptor HutR (VF0641)	predict	Vibrio fischeri ES114	-	Nutritional/Metabolic factor	382	438	360	382	300	366	254	278	200	2960
Heme uptake (VF0859)	predict	Mycobacterium intracellulare str. MOTT36Y	-	Nutritional/Metabolic factor	24408	20586	21358	22850	23942	26978	20802	25096	23414	209434
Heme uptake system (VF0650)	predict	Aeromonas salmonicida subsp. salmonicida A449	-	Nutritional/Metabolic factor	4588	3948	4152	4144	4074	4410	3614	4178	3864	36972
Hemolysin (VF0207)	core	Escherichia coli O157:H7 str. EDL933	Cytotoxic to many types of cells: erythrocytes, granulocytes, monocytes, endothelial cells and renal epithelial cells; stimulating the release of IL-1beta and TNF	Exotoxin	6658	5948	6134	6896	6778	7758	6650	7528	6722	61072
Hemolysin (VF0207)	predict	Escherichia coli O157:H7 str. EDL933	Cytotoxic to many types of cells: erythrocytes, granulocytes, monocytes, endothelial cells and renal epithelial cells; stimulating the release of IL-1beta and TNF	Exotoxin	0	0	2	2	2	8	4	2	4	24
Hemolysin (VF0879)	predict	Mycoplasma penetrans HF-2	-	Exotoxin	3658	3436	3772	3478	3738	3754	3866	4298	3744	33744
Hemolysin HlyA (VF0646)	predict	Aeromonas salmonicida subsp. salmonicida A449	-	Exotoxin	1530	1288	1258	2402	2280	2512	1892	2430	2152	17744
Hemolysin III (VF0647)	predict	Aeromonas salmonicida subsp. salmonicida A449	-	Exotoxin	848	810	786	824	862	904	810	892	768	7504
Hemolysin III (VF0655)	predict	Bacillus licheniformis ATCC 14580	-	Exotoxin	1172	1178	1210	1190	1348	1162	1478	1450	1228	11416
Hemolysin III homolog (VF0656)	predict	Bacillus thuringiensis serovar konkukian str. 97-27	-	Exotoxin	1952	1734	1732	1988	2010	2364	1658	2216	2106	17760
Hemorrhagic E.coli pilus (HCP) (VF1141)	predict	Escherichia coli CFT073	-	Adherence	0	2	2	0	0	8	0	8	4	24
Hgp (VF0270)	core	Haemophilus influenzae Rd KW20	Mediates binding of both hemoglobin:haptoglobin complexes and free hemoglobin	Nutritional/Metabolic factor	2	12	6	26	22	26	16	38	20	168
HhuA (VF0271)	core	Haemophilus influenzae TN106	Similar to HgpA, mediates binding of both hemoglobin:haptoglobin complexes and free hemoglobin	Nutritional/Metabolic factor	26	8	16	10	20	6	42	58	52	238
Hia/Hsf (VF0039)	core	Haemophilus influenzae PittGG	High-affinity adhesive activity and mediates interaction with a broad array of respiratory epithelial cell types; receptor unknown	Adherence	4	0	4	274	324	260	146	148	138	1298
HitABC (VF0268)	core	Haemophilus influenzae PittEE	HitABC(fbpABC) operon encodes a periplasmic-binding protein-dependent iron transport system necessary for the utilization of iron bound to transferrin or iron chelates	Nutritional/Metabolic factor	40566	35708	38642	39536	40488	44456	37294	42222	37974	356886
HitABC (VF0268)	predict	Haemophilus influenzae PittEE	HitABC(fbpABC) operon encodes a periplasmic-binding protein-dependent iron transport system necessary for the utilization of iron bound to transferrin or iron chelates	Nutritional/Metabolic factor	4628	3938	4268	4468	4620	5140	4652	5164	4698	41576
HmbR (VF0048)	core	Neisseria meningitidis MC58	Responsible for binding hemoglobin with a high affinity, stripping heme from hemoglobin, and transporting only the heme into the periplasm; Hemoglobin utilization mediated by HmbR is a TonB-dependent process	Nutritional/Metabolic factor	0	2	4	4	10	12	4	0	0	36
HmbR (VF0048)	predict	Neisseria meningitidis MC58	Responsible for binding hemoglobin with a high affinity, stripping heme from hemoglobin, and transporting only the heme into the periplasm; Hemoglobin utilization mediated by HmbR is a TonB-dependent process	Nutritional/Metabolic factor	6	14	8	2	6	10	6	6	8	66
HmuR (VF1250)	predict	Porphyromonas gingivalis W83	-	Nutritional/Metabolic factor	4458	4266	4424	3586	3680	3828	4292	4466	3948	36948
HmuR2 (VF1253)	predict	Proteus mirabilis HI4320	-	Nutritional/Metabolic factor	634	616	678	530	570	670	660	710	510	5578
HpmA-HpmB (VF1292)	predict	Proteus mirabilis HI4320	-	Effector delivery system	0	4	2	0	2	0	28	4	0	40
Hpt (VF0264)	core	Listeria monocytogenes EGD-e	The mammalian G6PT is responsible for the uptake of G6P from the cytosol into the endoplasmic reticulum for its conversion into the central fueling metabolite, glucose. Hpt mimics the function of the mammalian G6PT to steal fueling metabolites from host cell cytosol for the benefit of the microbe.	Nutritional/Metabolic factor	60	42	40	60	58	38	138	152	152	740
HpuAB (VF0049)	core	Neisseria meningitidis Z2491	Haptoglobin-hemoglobin receptor, optimal binding and heme utilization require both proteins. Transport of heme iron by HpuAB requires the TonB system	Nutritional/Metabolic factor	2	4	0	2	6	2	0	2	0	18
HrpA-HrpB (VF0903)	predict	Neisseria meningitidis MC58	-	Effector delivery system	24	18	46	42	40	92	4	30	22	318
Hsp60 (VF0159)	core	Legionella pneumophila subsp. pneumophila str. Philadelphia 1	Mediate a complement-independent attachment to mammalian and amoebal host cells	Adherence	10448	9130	10282	9164	9086	8840	10248	10472	8830	86500
Hsp60 (VF0159)	predict	Legionella pneumophila subsp. pneumophila str. Philadelphia 1	Mediate a complement-independent attachment to mammalian and amoebal host cells	Adherence	80	70	66	82	122	96	106	108	112	842
HspR (VF0297)	core	Mycobacterium tuberculosis H37Rv	Repressor of the key heat shock genes like hsp70 by binding to a specific DNA sequence, the HspR-associated inverted repeat (HAIR) in the promoter region. some of the heat-shock proteins are immunodominant antigens, overexpression of heat shock proteins may cause increased host immunosurveillence followed by more efficient killing of the pathogen	Regulation	2186	1970	2190	2238	2226	2604	2174	2598	2560	20746
HspX (VF0301)	core	Mycobacterium gilvum Spyr1	ATP-independent chaperone, associated with stationary phase, induced under RNI stress and is an immunodominant antigen that is necessary for survival in macrophages. This protein can stabilize cell structure during long-term survival and permit the bacilli to survive within the low-oxygen environment of the granuloma.	Stress survival	2318	1894	2102	2058	2362	2506	2212	2678	2414	20544
HspX (VF0301)	predict	Mycobacterium gilvum Spyr1	ATP-independent chaperone, associated with stationary phase, induced under RNI stress and is an immunodominant antigen that is necessary for survival in macrophages. This protein can stabilize cell structure during long-term survival and permit the bacilli to survive within the low-oxygen environment of the granuloma.	Stress survival	2894	2502	2864	2922	3070	3390	3024	3304	3084	27054
HuvA (VF1247)	predict	Listonella anguillarum H775-3	-	Nutritional/Metabolic factor	94	110	130	118	146	116	172	142	142	1170
Hxc (VF0945)	predict	Pseudomonas aeruginosa PAO1	-	Effector delivery system	90	66	50	102	92	112	114	124	82	832
HxuABC (VF0269)	core	Haemophilus influenzae PittEE	Using host heme-hemopexin as the source of heme iron for growth	Nutritional/Metabolic factor	670	650	556	994	858	1006	1010	1004	890	7638
HxuABC (VF0269)	predict	Haemophilus influenzae PittEE	Using host heme-hemopexin as the source of heme iron for growth	Nutritional/Metabolic factor	30	44	38	20	30	30	54	44	40	330
Hyaluronate lyase (VF0013)	core	Staphylococcus aureus subsp. aureus MW2	Degradation of hyaluronic acid, contribute to local dissolution of the extracellular matrix	Exoenzyme	2	0	10	4	0	0	2	2	0	20
Hyaluronic acid (HA) capsule (VF0667)	predict	Bacillus anthracis str. Sterne	-	Immune modulation	374	306	264	346	414	344	436	484	372	3340
Hyaluronic acid capsule (VF0244)	core	Streptococcus pyogenes M1 GAS	GAS capsular hyaluronate is chemically quite similar to that found in human connective tissue. Thus, the capsule not only prevents phagocytosis by the usual route of discouraging C3b binding but makes the bacteria look like 'self' to the immune system; binds to CD44 to induce marked cytoskeletal rearrangements manifested by membrane ruffling and disruption of intercellular junctions, thus promote…	Immune modulation	5600	5118	5390	6118	6260	7134	5970	6990	6338	54918
Hyaluronidase (VF0146)	core	Streptococcus pneumoniae TIGR4	Facilitates tissue invasion by breaking down the extracellular matrix (ECM) components	Exoenzyme	234	202	254	282	250	312	202	180	274	2190
Hyaluronidase (VF0246)	core	Streptococcus pyogenes M1 GAS	Degradation of hyaluronic acid present in the ground substance of connective tissue to aid the streptococci in their spread	Exoenzyme	4	0	2	12	6	6	4	4	2	40
Hyaluronidase (VF0281)	core	Streptococcus agalactiae NEM316	Facilitates spread of bacteria by breaking down the hyalurone polymers present in the extracellular matrices of the host; the GBS hyaluronate lyase also has limited specificity for achondroitin sulphate and cleaves the chain at unsulphated sites. This action may facilitate deep tissue penetration during infection	Exoenzyme	66	40	24	66	40	76	34	70	62	478
Hyaluronidase (VF0359)	core	Enterococcus faecalis V583	An important pathogenic bacterial spreading factor, and cleave hyaluronan, which is a constituent of the extracellular matrix of connective tissues; may also pave the way for deleterious effects of other bacterial toxins, thus increasing the magnitude of the damage; Another role may be to supply nutrients for the bacteria, since the degradation products of its target substrates are disaccharides …	Exoenzyme	1456	1302	1378	1482	1488	1664	1542	1636	1540	13488
Hyaluronidase (phage-encoded) (VF1107)	predict	Streptococcus pyogenes MGAS6180	-	Exoenzyme	6	20	16	6	22	20	10	8	8	116
Hydrogen cyanide production (VF0920)	predict	Pseudomonas aeruginosa UCBPP-PA14	-	Antimicrobial activity/Competitive advantage	7328	6536	6338	6852	6896	8162	6630	7492	7142	63376
Ibes (VF0237)	core	Escherichia coli O18:K1:H7 str. RS218	Contributes to brain microvascular endothelial cells (BMECs) invasion via a ligand-receptor interaction	Invasion	1524	1446	1600	2482	2372	2434	1900	2096	1642	17496
Ibes (VF0237)	predict	Escherichia coli O18:K1:H7 str. RS218	Contributes to brain microvascular endothelial cells (BMECs) invasion via a ligand-receptor interaction	Invasion	1668	1632	1654	1696	1834	1894	1790	1794	1600	15562
Icm/dot type IVB locus (VF1026)	predict	Yersinia pseudotuberculosis IP 31758	-	Effector delivery system	244	236	270	254	216	230	354	364	342	2510
IcsA (VirG) (VF0121)	core	Shigella flexneri 2a str. 301	Mediates intracellular movement and formation of actin tails; a polar adhesin that promote self-aggregation and host cell adhesion	Motility	14	4	4	6	8	2	0	2	0	40
IdeR (VF0300)	core	Mycobacterium sp. JLS	Repressor of iron acquisition genes, activator of iron storage genes and a positive regulator of oxidative stress responses	Regulation	2358	2078	2376	2464	2554	2842	2430	2764	2600	22466
IdeR (VF0300)	predict	Mycobacterium sp. JLS	Repressor of iron acquisition genes, activator of iron storage genes and a positive regulator of oxidative stress responses	Regulation	76	72	66	94	40	56	104	88	66	662
IgA1 protease (VF0147)	predict	Streptococcus sanguinis SK36	Cleaves the Pro227-Thr228 peptide bond in the IgA1 hinge; may enable pathogens to subvert the antigen specificity of the humoral immune response to facilitate adhesive interactions and persistence on the mucosal surface	Immune modulation	0	0	0	0	0	0	4	8	16	28
IleP (VF0556)	core	Francisella tularensis subsp. tularensis SCHU S4	Mediating isoleucine uptake that is vital for bacterial intracellular multiplication and virulence	Nutritional/Metabolic factor	116	88	150	92	78	108	164	160	164	1120
IlpA (VF0513)	core	Vibrio vulnificus YJ016	Dual functions as an adhesin and an immunostimulant	Adherence	1252	1088	1152	2210	2106	2376	1448	1588	1502	14722
IlsA (VF0585)	core	Bacillus cereus ATCC 14579	An important adaptation factor required for the development of B. cereus in the host.	Nutritional/Metabolic factor	0	8	0	0	0	0	0	0	0	8
IlsA (VF0585)	predict	Bacillus cereus ATCC 14579	An important adaptation factor required for the development of B. cereus in the host.	Nutritional/Metabolic factor	4	10	0	10	4	2	4	4	2	40
Imp (VF1258)	predict	Agrobacterium tumefaciens str. C58	-	Effector delivery system	864	946	1052	554	534	510	802	820	644	6726
InhA (VF0536)	core	Bacillus anthracis str. Sterne	A secreted and cell associated protease plays a role in anthrax virulence through cleavage of numerous host substrates including host proteins involved in the coagulation cascade so as to potentially facilitate circulatory dissemination of bacteria; a regulatory factor of adhesin BslA expression	Exoenzyme	1762	1542	1660	1570	1554	1950	1548	1704	1636	14926
InhA (VF0536)	predict	Bacillus anthracis str. Sterne	A secreted and cell associated protease plays a role in anthrax virulence through cleavage of numerous host substrates including host proteins involved in the coagulation cascade so as to potentially facilitate circulatory dissemination of bacteria; a regulatory factor of adhesin BslA expression	Exoenzyme	2	2	8	12	10	12	0	4	10	60
InlA (VF0069)	predict	Listeria monocytogenes SLCC7179	Promotes entry into host cells; mediates the crossing of the intestinal and placental barriers, and invasion of the central nervous system (CNS) may also be mediated by the interaction between InlA and E-cadherin.	Invasion	94	58	70	120	58	98	46	26	28	598
Insecticidal crystalline toxins (VF0658)	predict	Bacillus thuringiensis subspecies alesti	-	Exotoxin	16	22	20	32	14	6	16	24	26	176
Intercellular adhesion proteins (VF0014)	core	Staphylococcus aureus subsp. aureus MW2	PNSG is critical to biofilm elaboration, allowing bacteria to adhere to one another, and may also promote adherence to other molecules, such as ECM components	Biofilm	9648	8896	9866	8970	9162	9972	9074	10574	9432	85594
Intercellular adhesion proteins (VF0014)	predict	Staphylococcus aureus subsp. aureus MW2	PNSG is critical to biofilm elaboration, allowing bacteria to adhere to one another, and may also promote adherence to other molecules, such as ECM components	Biofilm	1106	888	982	898	954	1112	798	834	900	8472
Invasin (VF0131)	predict	Yersinia pseudotuberculosis IP 31758	Promoting both attachment and invasion into eukaryotic cells, including nonphagocytic cells	Invasion	4	4	4	0	6	8	4	6	0	36
Invasin B/Ifp (VF0574)	predict	Yersinia enterocolitica subsp. palearctica 105.5R(r)	InvA-like autotransporter mediating adhesion to host cells and promote colonization of different host tissues	Invasion	10	6	0	4	6	4	0	0	6	36
Invasin C/Ilp (VF0575)	core	Yersinia pseudotuberculosis IP 31758	InvA-like autotransporter mediating adhesion to host cells and promote colonization of different host tissues	Invasion	4	16	6	6	6	4	2	4	2	50
Invasin C/Ilp (VF0575)	predict	Yersinia pseudotuberculosis IP 31758	InvA-like autotransporter mediating adhesion to host cells and promote colonization of different host tissues	Invasion	10	2	6	12	2	8	6	4	12	62
Invasin D (VF0576)	core	Yersinia pseudotuberculosis IP 31758	Modulates Ig functions in the intestine and affects direct interactions with a subset of cell surface-exposed B-cell receptors	Invasion	142	112	86	98	84	116	98	80	66	882
Invasin D (VF0576)	predict	Yersinia pseudotuberculosis IP 31758	Modulates Ig functions in the intestine and affects direct interactions with a subset of cell surface-exposed B-cell receptors	Invasion	38	14	22	30	20	16	18	18	18	194
Invasion-associated locus B (VF0677)	predict	Bartonella tribocorum CIP 105476	-	Invasion	30	16	28	52	58	64	8	12	4	272
IraAB (VF0293)	core	Legionella pneumophila subsp. pneumophila str. Philadelphia 1	IraA, a methyltransferase, is critical for virulence; IraB, a homologue of di- and tri-peptide transporters, may involve in a novel method of iron acquisition which may utilize iron-loaded peptides	Nutritional/Metabolic factor	2616	2298	2418	1832	1804	1882	2314	2454	2092	19710
IraAB (VF0293)	predict	Legionella pneumophila subsp. pneumophila str. Philadelphia 1	IraA, a methyltransferase, is critical for virulence; IraB, a homologue of di- and tri-peptide transporters, may involve in a novel method of iron acquisition which may utilize iron-loaded peptides	Nutritional/Metabolic factor	38	20	30	8	12	2	20	10	12	152
Iron-regulated element (VF1117)	predict	Escherichia coli CFT073	-	Nutritional/Metabolic factor	2396	2252	2768	1100	1080	1054	1980	1822	1480	15932
Iron/manganese transport (VF1116)	predict	Escherichia coli APEC O1	-	Nutritional/Metabolic factor	2018	1926	1952	1840	1984	2382	1998	2216	2156	18472
Isd (VF0015)	core	Staphylococcus aureus subsp. aureus str. Newman	-	Nutritional/Metabolic factor	94	78	74	96	112	104	76	108	74	816
Isocitrate lyase (VF0253)	core	Mycobacterium smegmatis str. MC2 155	Required for persistent infection	Others	2452	2196	2354	2652	2886	3118	2412	2770	2434	23274
Isocitrate lyase (VF0253)	predict	Mycobacterium smegmatis str. MC2 155	Required for persistent infection	Others	16092	14678	14910	16466	17428	19116	15918	18684	17108	150400
K1 capsule (VF0239)	core	Escherichia coli O45:K1:H7 str. S88	Confers invasiveness, modulates trafficking of E. coli-containing vacuoles and enhances intracellular bacterial survival in brain microvascular endothelial cells (BMECs)	Invasion	4620	4356	4474	5966	6044	5962	5646	6156	5090	48314
Kappa-toxin (VF0388)	core	Clostridium botulinum B str. Eklund 17B	Actively degrades the host tissues to aid their grow, survive and spread in infected hosts or potentiate other toxins through facilitation of their diffusion.	Exoenzyme	38	42	50	32	54	60	50	68	50	444
Kappa-toxin (VF0388)	predict	Clostridium botulinum B str. Eklund 17B	Actively degrades the host tissues to aid their grow, survive and spread in infected hosts or potentiate other toxins through facilitation of their diffusion.	Exoenzyme	2404	2148	2420	1968	1936	2092	2106	2106	2052	19232
KatA (VF0454)	core	Neisseria gonorrhoeae FA 1090	Detoxifies H2O2; Protects against ROS (Reactive oxygen species), a family of chemical that are oxidized version of molecular oxygen, including hydrogen peroxide, superoxide and hydroxyl radicals	Stress survival	8578	7766	8358	8356	8404	9254	7818	8946	7706	75186
KatA (VF0454)	predict	Neisseria gonorrhoeae FA 1090	Detoxifies H2O2; Protects against ROS (Reactive oxygen species), a family of chemical that are oxidized version of molecular oxygen, including hydrogen peroxide, superoxide and hydroxyl radicals	Stress survival	4	2	6	0	0	4	2	6	4	28
KatAB (VF0168)	core	Legionella pneumophila subsp. pneumophila str. Philadelphia 1	A periplasmic catalase, expressed maximally during the post-exponential phase; important for intracellular survival and transmission	Stress survival	2584	2492	2414	2700	2650	2592	2624	2668	2484	23208
KatG (VF0303)	core	Mycobacterium smegmatis str. MC2 155	Catalase:peroxidase degrades H2O2 and organic peroxides, the major role is to catabolize the peroxides generated by phagocyte NADPH oxidase	Stress survival	7338	6588	7020	6916	7278	7776	6306	7180	6720	63122
KatG (VF0303)	predict	Mycobacterium smegmatis str. MC2 155	Catalase:peroxidase degrades H2O2 and organic peroxides, the major role is to catabolize the peroxides generated by phagocyte NADPH oxidase	Stress survival	0	2	8	2	0	14	2	2	0	30
LAM (VF0318)	core	Mycobacterium gilvum Spyr1	Important immunomodulator: AraLAM is a potent inducer of chemoattractant cytokines. PILAM can also induce a potent proinflammatory response in macrophages and dendritic cells. ManLAM is involved in the inhibition of phagosome maturation, apoptosis and cytokine secretion, thus may contribute to circumvent the activation of a pulmonary granulocytic response, which may be important in the early immu…	Immune modulation	7428	6748	7204	7554	8102	9192	6902	8426	7940	69496
LAM (VF0318)	predict	Mycobacterium gilvum Spyr1	Important immunomodulator: AraLAM is a potent inducer of chemoattractant cytokines. PILAM can also induce a potent proinflammatory response in macrophages and dendritic cells. ManLAM is involved in the inhibition of phagosome maturation, apoptosis and cytokine secretion, thus may contribute to circumvent the activation of a pulmonary granulocytic response, which may be important in the early immu…	Immune modulation	1514	1202	1298	1430	1360	1762	1196	1490	1390	12642
LLO (VF0064)	core	Listeria monocytogenes EGD-e	Mediates lysis of the primary phagosomes formed after the uptake of extracellular bacteria, and required for the efficient escape from the double-membrane vacuole that forms upon cell-to-cell spread; the pores or membrane lesions caused by LLO facilitate the access of Listeria phospholipases to their substrates, leading to total dissolution of the physical barrier that delimits the phagosomal com…	Exotoxin	0	2	2	0	4	2	6	8	2	26
LLS (VF0410)	core	Listeria innocua SLCC6294	Haemolysin LLS is post-translationally modified and belongs to a family of modified virulence peptides, including streptolysin S and several as-yet uncharacterized members of the same family in other pathogens.	Exotoxin	1994	1740	1738	1962	2110	2226	1764	1978	1930	17442
LOS (VF0044)	core	Haemophilus ducreyi 35000HP	Major immunogen; LOS phosphorylcholine (ChoP) may influence invasion via interaction with PAF receptor and stimulates of inflammatory signals; LPS phase variation is characterized by the spontaneous loss and gain of oligosaccharide structures present in the outer core. the phase variable expression of LPS biosynthesis genes promotes evasion of antigen-specific host immune defences and allow colon…	Immune modulation	91618	81774	88478	84914	86540	92018	93518	100262	88622	807744
LOS (VF0044)	predict	Haemophilus ducreyi 35000HP	Major immunogen; LOS phosphorylcholine (ChoP) may influence invasion via interaction with PAF receptor and stimulates of inflammatory signals; LPS phase variation is characterized by the spontaneous loss and gain of oligosaccharide structures present in the outer core. the phase variable expression of LPS biosynthesis genes promotes evasion of antigen-specific host immune defences and allow colon…	Immune modulation	5134	4860	5234	4806	5032	4944	4988	5568	4860	45426
LOS (VF0078)	core	Neisseria gonorrhoeae NCCP11945	Involved in immune system evasion, attachment to epithelial tissue, important mediator of the proinflammatory response; LOS sialylation (by the enzyme Lst) prevents complement deposition and phagocytosis by neutrophils; LOS modification by phosphoethanolamine (by the enzyme LptA) provides resistance to antimicrobial peptides and complement	Immune modulation	3450	3070	3458	3838	3812	3910	5138	5026	4168	35870
LOS (VF0078)	predict	Neisseria gonorrhoeae NCCP11945	Involved in immune system evasion, attachment to epithelial tissue, important mediator of the proinflammatory response; LOS sialylation (by the enzyme Lst) prevents complement deposition and phagocytosis by neutrophils; LOS modification by phosphoethanolamine (by the enzyme LptA) provides resistance to antimicrobial peptides and complement	Immune modulation	1070	990	1146	836	760	856	966	936	816	8376
LOS (VF0326)	core	Campylobacter jejuni subsp. doylei 269.97	LOS diversity is important for the ability to colonize a wide variety of hosts and intestinal niches; the ability to generate variation at high frequency, the molecular mimicry evident in LOS structure support a role in the avoidance of host defences; the similarity of LOS structures to host gangliosides and the subsequent ability to generate crossreacting antibodies forms the pathological basis …	Immune modulation	6512	6236	6892	6068	5752	6080	6898	7152	6112	57702
LOS (VF0326)	predict	Campylobacter jejuni subsp. doylei 269.97	LOS diversity is important for the ability to colonize a wide variety of hosts and intestinal niches; the ability to generate variation at high frequency, the molecular mimicry evident in LOS structure support a role in the avoidance of host defences; the similarity of LOS structures to host gangliosides and the subsequent ability to generate crossreacting antibodies forms the pathological basis …	Immune modulation	4688	3954	4576	4690	4882	4818	5826	6154	5488	45076
LPS (VF0033)	core	Bordetella pertussis Tohama I	Prevents clearance of the organism by host surfactant protein; confers protection to the bacterium from complement-mediated cell lysis	Immune modulation	24628	22366	23628	20290	21022	22708	23112	24154	22238	204146
LPS (VF0033)	predict	Bordetella pertussis Tohama I	Prevents clearance of the organism by host surfactant protein; confers protection to the bacterium from complement-mediated cell lysis	Immune modulation	8902	8060	9064	8068	8340	9022	9564	10340	9334	80694
LPS (VF0056)	core	Helicobacter pylori 26695	H. pylori LPS have much lower immunobiological activities than enterobacterial LPS, thus may prolong H. pylori infection for longer; mediates a lectin-like interaction with laminin, the binding may disrupt epithelial cell-basement membrane interactions contributing to the disruption of gastric mucosal integrity and the development of gastric leakiness associated with the bacterium	Immune modulation	10044	9838	10692	8654	9160	8864	9836	10174	9104	86366
LPS (VF0085)	core	Pseudomonas aeruginosa LESB58	Mediates biological effects including resistance to serum killing and phagocytosis; the binding to normal CFTR (cystic fibrosis transmembrane conductance regulator) and invasion of host cells may make a contribution to virulence in the human eye; internalization by binding to normal CFTR protein expressed by airway epithelial cells followed by desquamation of bacteria-laden epithelial cells, cons…	Immune modulation	49112	43588	47236	46512	46378	49928	49940	53334	48502	434530
LPS (VF0085)	predict	Pseudomonas aeruginosa LESB58	Mediates biological effects including resistance to serum killing and phagocytosis; the binding to normal CFTR (cystic fibrosis transmembrane conductance regulator) and invasion of host cells may make a contribution to virulence in the human eye; internalization by binding to normal CFTR protein expressed by airway epithelial cells followed by desquamation of bacteria-laden epithelial cells, cons…	Immune modulation	10212	9362	10188	8560	8860	9142	10270	10074	9220	85888
LPS (VF0124)	core	Shigella flexneri 5 str. 8401	Required for resistance to host defense and for the intracellular spread, but not for bacterial invasion	Immune modulation	5388	5044	5848	4686	4672	4668	6114	5774	4974	47168
LPS (VF0124)	predict	Shigella flexneri 5 str. 8401	Required for resistance to host defense and for the intracellular spread, but not for bacterial invasion	Immune modulation	126	50	84	88	98	90	66	132	94	828
LPS (VF0171)	core	Legionella pneumophila subsp. pneumophila str. Philadelphia 1	Phase variation associated with changes in virulence	Immune modulation	40008	36332	39176	37678	37904	40350	40784	42784	38866	353882
LPS (VF0367)	core	Brucella suis 1330	Plays a role in entry and early survival inside macrophages; Resistance to innate-immunity anti-bacterial responses; a modulator of the immune response	Immune modulation	51580	45334	49110	48098	50004	51254	50416	54330	48404	448530
LPS (VF0367)	predict	Brucella suis 1330	Plays a role in entry and early survival inside macrophages; Resistance to innate-immunity anti-bacterial responses; a modulator of the immune response	Immune modulation	270	260	202	230	246	334	326	332	284	2484
LPS (VF0370)	core	Bartonella henselae str. Houston-1	Low endotoxic potency of the LPS could be a prerequisite for chronic interaction with endothelial cells	Immune modulation	7594	6694	7156	7192	6824	7104	7456	8214	7244	65478
LPS (VF0370)	predict	Bartonella henselae str. Houston-1	Low endotoxic potency of the LPS could be a prerequisite for chronic interaction with endothelial cells	Immune modulation	672	678	720	640	576	610	922	1034	854	6706
LPS (VF0466)	core	Acinetobacter baumannii D1279779	Evasion of the host immune response, triggering the host inflammatory response	Immune modulation	2072	1964	2218	2458	2460	2224	2862	2598	2238	21094
LPS (VF0466)	predict	Acinetobacter baumannii D1279779	Evasion of the host immune response, triggering the host inflammatory response	Immune modulation	20	2	18	16	8	4	2	8	2	80
LPS (VF0542)	core	Francisella novicida U112	A key virulence factor does not signal through, and is not an agonist of, toll like receptor 4 (TLR-4) and has little endotoxic activity	Immune modulation	52158	47042	50886	48324	49404	52552	52712	57520	51594	462192
LPS (VF0542)	predict	Francisella novicida U112	A key virulence factor does not signal through, and is not an agonist of, toll like receptor 4 (TLR-4) and has little endotoxic activity	Immune modulation	4736	4214	4546	4234	4226	4418	4444	4516	4072	39406
LPS (VF0561)	core	Klebsiella variicola At-22	Resistant to serum complement; also play a role in protecting bacteria from antimicrobial peptides, including polymyxin antibiotics	Immune modulation	23604	21450	22636	22774	23450	26240	23404	26150	23732	213440
LPS (VF0561)	predict	Klebsiella variicola At-22	Resistant to serum complement; also play a role in protecting bacteria from antimicrobial peptides, including polymyxin antibiotics	Immune modulation	5728	5660	5740	5920	5784	6296	6538	7096	6314	55076
LPS-modifying enzyme (VF0684)	predict	Bordetella parapertussis 12822	-	Immune modulation	0	0	0	2	0	0	14	6	6	28
Lap (VF0444)	core	Listeria monocytogenes EGD-e	Promotes bacterial adhesion to intestinal cells	Adherence	7576	6912	7074	7134	7262	7870	7958	8854	7524	68164
LapB (VF0446)	core	Listeria monocytogenes EGD-e	Necessary for adhesion to and entry into mammalian epithelial cell lines and for virulence in intravenous or orally infected mice	Adherence	82	64	88	86	74	94	158	132	94	872
LapB (VF0446)	predict	Listeria monocytogenes EGD-e	Necessary for adhesion to and entry into mammalian epithelial cell lines and for virulence in intravenous or orally infected mice	Adherence	30	26	48	36	66	36	80	60	80	462
LasA (VF0088)	core	Pseudomonas aeruginosa PAO1	-	Effector delivery system	42	60	80	82	126	80	224	246	160	1100
LasB (VF0087)	core	Pseudomonas aeruginosa PA7	Causing localized tissue damage and aid the dissemination of the bacteria	Effector delivery system	2804	2390	2324	2536	2420	2766	2218	2586	2568	22612
LasB (VF0087)	predict	Pseudomonas aeruginosa PA7	Causing localized tissue damage and aid the dissemination of the bacteria	Effector delivery system	0	2	0	2	0	0	0	0	0	4
Lateral flagella (VF0474)	core	Aeromonas salmonicida subsp. salmonicida A449	Inducible lateral peritrichous flagellar system is responsible for movement across solid surfaces or through viscous environments known as swarming motility; glycosylation of the lateral flagellin is essential for swarming motility over surfaces	Motility	2188	2120	2166	2362	2234	2398	3258	4318	2766	23810
Lateral flagella (VF0474)	predict	Aeromonas salmonicida subsp. salmonicida A449	Inducible lateral peritrichous flagellar system is responsible for movement across solid surfaces or through viscous environments known as swarming motility; glycosylation of the lateral flagellin is essential for swarming motility over surfaces	Motility	14	10	10	6	10	2	0	2	2	56
Lateral flagella (VF0625)	predict	Vibrio parahaemolyticus RIMD 2210633	-	Biofilm	14832	13420	13986	14974	14810	16032	15924	17324	15100	136402
Lateral flagella (VF1028)	predict	Yersinia pestis CO92	-	Others	152	122	170	252	168	142	290	300	248	1844
Legiobactin (VF0291)	core	Legionella pneumophila subsp. pneumophila str. Philadelphia 1	A nonhydroxamate, nonphenolate siderophore	Nutritional/Metabolic factor	5448	4752	4736	5334	5524	6156	4778	5330	4986	47044
LenD (VF1216)	predict	Leptospira interrogans serovar Lai str. 56601	-	Adherence	2	0	0	8	4	12	4	12	6	48
LepA (VF0946)	predict	Pseudomonas aeruginosa PAO1	-	Exoenzyme	42	58	56	36	42	82	62	60	46	484
Ler (VF0192)	core	Escherichia coli O157:H7 str. EDL933	Activates the LEE2, LEE3, tir, and orf19 promoters; required for LEE4 expression; not activates the LEE1 promoter; controls genes located outside the LEE, such as espC and genes encoding several morphologically distinct types of fimbriae	Regulation	22	12	24	160	162	128	46	76	44	674
LetA/S (VF0262)	core	Legionella pneumophila subsp. pneumophila str. Philadelphia 1	Activates gene expression indirectly by counteracting the repressor of translation known as CsrA or RsmA	Regulation	52784	48136	53506	47074	48228	50512	55416	58194	50458	464308
LetA/S (VF0262)	predict	Legionella pneumophila subsp. pneumophila str. Philadelphia 1	Activates gene expression indirectly by counteracting the repressor of translation known as CsrA or RsmA	Regulation	1400	1240	1320	1234	1258	1394	1540	1736	1384	12506
Leucine synthesis (VF0814)	predict	Mycobacterium gilvum Spyr1	-	Nutritional/Metabolic factor	6230	5604	6192	6398	6316	6680	6194	6688	5786	56088
Lewis antigen (VF0057)	core	Helicobacter pylori P12	The O-chain region of LPS express Lewis antigen that are also expressed in the gastric mucosa of humans. This antigenic mimicry may suppress an immune response against the bacteria, or allow it to adhere to the gastric mucosa or play a role in certain autoimmune aspects	Immune modulation	596	576	700	446	422	386	814	664	474	5078
Lewis antigen (VF0057)	predict	Helicobacter pylori P12	The O-chain region of LPS express Lewis antigen that are also expressed in the gastric mucosa of humans. This antigenic mimicry may suppress an immune response against the bacteria, or allow it to adhere to the gastric mucosa or play a role in certain autoimmune aspects	Immune modulation	136	110	148	154	138	108	40	36	28	898
LigA (VF1220)	predict	Leptospira interrogans serovar Lai str. 56601	-	Adherence	9066	8340	9138	8186	8338	8848	9282	9920	8522	79640
LigB (VF1217)	predict	Leptospira interrogans serovar Lai str. 56601	-	Adherence	776	722	808	272	282	250	494	424	300	4328
LipF (VF0307)	core	Mycobacterium tuberculosis RGTB423	Annotated as a lipase/esterase, dramatically upregulated at low pH, a possible function of lipF could be to hydrolyze toxic fatty acids present in caseous necrotic debris during tuberculosis or it may modify the external cell wall as an adaptive response to acid damage	Nutritional/Metabolic factor	2730	2472	2444	2984	2960	3608	2622	2986	2820	25626
LipF (VF0307)	predict	Mycobacterium tuberculosis RGTB423	Annotated as a lipase/esterase, dramatically upregulated at low pH, a possible function of lipF could be to hydrolyze toxic fatty acids present in caseous necrotic debris during tuberculosis or it may modify the external cell wall as an adaptive response to acid damage	Nutritional/Metabolic factor	110	78	124	100	134	128	120	176	126	1096
Lipase (VF0012)	core	Staphylococcus aureus subsp. aureus MW2	Responsible for the release of considerate amounts of fatty acids, particularly octadecenoic acid in human plasma; might contribute to virulence by enabling the bacteria to persist in the fatty secretions of the human or mammalian skin; the recent finding that the lipase GehD of S. epidermidis can bind to collagen might constitute a novel role for lipase in virulence	Exoenzyme	14	10	2	12	22	14	12	4	10	100
Lipid phosphatase (VF0810)	predict	Mycobacterium liflandii 128FXT	-	Immune modulation	4180	3642	4222	4068	4516	4994	4104	5080	4478	39284
Lipoprotein (VF0837)	predict	Mycobacterium smegmatis str. MC2 155	-	Immune modulation	358	330	334	324	374	436	304	360	360	3180
Lipoprotein diacylglyceryl transferase lgt (VF0790)	predict	Listeria monocytogenes serotype 4b str. F2365	-	Post-translational modification	4474	4014	4460	3668	3910	4408	3550	4090	4046	36620
LisR/LisK (VF0792)	predict	Listeria monocytogenes EGD-e	-	Regulation	5966	5252	5446	5134	5328	5608	5398	5732	5196	49060
Lmb (VF0275)	core	Streptococcus pneumoniae D39	34 kDa lipoprotein mediates the attachment to human laminin, a major component of the basement membrane, which may be essential for the bacterial colonization; also important for the invasion of human brain endothelial cells	Adherence	316	252	280	254	320	386	310	392	308	2818
Lmb (VF0275)	predict	Streptococcus pneumoniae D39	34 kDa lipoprotein mediates the attachment to human laminin, a major component of the basement membrane, which may be essential for the bacterial colonization; also important for the invasion of human brain endothelial cells	Adherence	208	188	246	194	212	288	194	230	196	1956
Locus for diffuse adherence (lda), afimbrial adhesin (VF1148)	predict	Escherichia coli	-	Adherence	82	100	104	62	40	62	68	54	62	634
LpeA (VF0346)	core	Listeria monocytogenes EGD-e	A novel invasion favoring the entry of L. monocytogenes into nonprofessional phagocytes but not its invasion of macrophages	Invasion	198	208	214	212	232	318	146	270	196	1994
LpeA (VF0346)	predict	Listeria monocytogenes EGD-e	A novel invasion favoring the entry of L. monocytogenes into nonprofessional phagocytes but not its invasion of macrophages	Invasion	32	48	26	20	22	36	20	20	22	246
Lpf (VF0105)	core	Salmonella enterica subsp. enterica serovar Typhimurium str. LT2	Mediate attachment to the Peyer's patches	Adherence	4	0	0	26	26	16	2	10	8	92
Lpg2644 (VF0800)	predict	Legionella pneumophila subsp. pneumophila str. Philadelphia 1	-	Adherence	16	20	10	2	4	2	26	6	8	94
LplA1 (VF0347)	core	Listeria monocytogenes EGD-e	Necessary for efficient intracellular proliferation of L. monocytogenes	Nutritional/Metabolic factor	916	808	942	774	850	1064	798	960	868	7980
Lsp (VF0351)	core	Listeria ivanovii subsp. ivanovii PAM 55	A lipoprotein-specific signal peptidase SPase II, responsible for the maturation of lipoproteins in listerial pathogenesis; the deletion mutant failed to process several lipoproteins and the mutant bacteria are clearly impaired in phagosomal escape	Post-translational modification	1774	1548	1664	2034	2106	2160	2050	2304	1970	17610
Lsp (VF0351)	predict	Listeria ivanovii subsp. ivanovii PAM 55	A lipoprotein-specific signal peptidase SPase II, responsible for the maturation of lipoproteins in listerial pathogenesis; the deletion mutant failed to process several lipoproteins and the mutant bacteria are clearly impaired in phagosomal escape	Post-translational modification	266	232	264	152	190	118	254	236	228	1940
Lsp T2SS (VF0154)	core	Legionella pneumophila subsp. pneumophila str. Philadelphia 1	Critical for intracellular growth and virulence; transport two phosphatases, an RNase, a zinc metalloprotease (Msp), mono-, di- and triacylglycerol lipases, phospholipase A, a lysophospholipase A and a p-nitrophenyl phosphorylcholine hydrolase.	Effector delivery system	1388	1244	1344	1712	1714	1768	1844	1966	1814	14794
Lsp T2SS (VF0154)	predict	Legionella pneumophila subsp. pneumophila str. Philadelphia 1	Critical for intracellular growth and virulence; transport two phosphatases, an RNase, a zinc metalloprotease (Msp), mono-, di- and triacylglycerol lipases, phospholipase A, a lysophospholipase A and a p-nitrophenyl phosphorylcholine hydrolase.	Effector delivery system	12	8	14	12	20	24	18	10	14	132
Lvh (Legionella vir homologs) type IVA secretion system (VF0799)	predict	Legionella pneumophila subsp. pneumophila str. Philadelphia 1	-	Effector delivery system	1118	1012	1094	864	840	970	1026	1178	940	9042
Lysine synthesis (VF0815)	predict	Mycobacterium gilvum Spyr1	-	Nutritional/Metabolic factor	7376	6880	7400	7042	7326	7558	6886	7792	7198	65458
MAM7 (VF0512)	core	Vibrio parahaemolyticus RIMD 2210633	Mediating attachment for the bacterium to a host cells	Adherence	970	956	1118	848	750	820	916	806	688	7872
MAP1569 (VF0865)	predict	Mycobacterium avium subsp. paratuberculosis K-10	-	Adherence	8	4	0	10	4	4	6	0	6	42
MARTX (VF0265)	core	Vibrio vulnificus YJ016	Inducing cytopathic activities in host cells including actin depolymerization, Rho inactivation, caspase 3/7-dependent apoptosis, and induction of reactive oxygen species; important for evasion of phagocytes	Exotoxin	13160	11664	12174	10998	11544	12652	11396	12666	11122	107376
MARTX (VF0265)	predict	Vibrio vulnificus YJ016	Inducing cytopathic activities in host cells including actin depolymerization, Rho inactivation, caspase 3/7-dependent apoptosis, and induction of reactive oxygen species; important for evasion of phagocytes	Exotoxin	22	14	18	12	20	10	62	26	28	212
MGA_1142/OsmC (VF0885)	predict	Mycoplasma gallisepticum str. R(low)	-	Adherence	180	180	188	168	176	226	256	224	134	1732
MG_301/GAPDH (VF0887)	predict	Mycoplasma genitalium G37	-	Adherence	3254	2826	3268	3008	3036	3264	2878	3088	3012	27634
ML1683 (VF0867)	predict	Mycobacterium leprae TN	-	Adherence	2064	1742	1988	2302	2242	2512	2088	2446	2050	19434
MOMP (VF0161)	core	Legionella pneumophila subsp. pneumophila str. Philadelphia 1	Binds C3 and C3bi of the complement system and mediates the uptake of the bacteria via the CR1 and CR3 receptors of the macrophage	Adherence	2	16	2	6	0	6	0	4	2	38
MOMP (VF1349)	core	Chlamydia trachomatis D/UW-3/CX	Acts as a cytoadhesin and binds to heparin sulfate proteoglycan receptors on the host cells to invade	Adherence	26	14	18	34	34	18	114	134	120	512
MSHA pili (VF0515)	core	Vibrio fischeri ES114	Plays important role in biofilm formation; crucial for surface selection, irreversible attachment, and ultimately microcolony formation	Adherence	1662	1374	1784	1094	1216	1214	1634	1824	1376	13178
MSHA pili (VF0515)	predict	Vibrio fischeri ES114	Plays important role in biofilm formation; crucial for surface selection, irreversible attachment, and ultimately microcolony formation	Adherence	928	916	1014	500	452	510	748	636	516	6220
MSHA type IV pili (VF0477)	core	Aeromonas salmonicida subsp. salmonicida A449	MSHA bundle-forming pilus is the major filamentous appendage responsible for tissue adherence and colonisation; essential for biofilm formation	Adherence	1428	1252	1474	1938	1844	2242	3014	2988	2438	18618
MSHA type IV pili (VF0477)	predict	Aeromonas salmonicida subsp. salmonicida A449	MSHA bundle-forming pilus is the major filamentous appendage responsible for tissue adherence and colonisation; essential for biofilm formation	Adherence	110	66	74	164	120	158	254	224	186	1356
MTX1 (mosquitocidal toxin) (VF1319)	predict	Lysinibacillus sphaericus str. LP1G	-	Exotoxin	2	10	4	2	2	0	0	6	2	28
Mannose-resistant fimbriae, mrf (VF1232)	predict	Photorhabdus luminescens str. K122	-	Adherence	134	112	136	166	114	176	238	286	190	1552
McaP (VF1275)	predict	Moraxella catarrhalis RH4	-	Effector delivery system	66	54	60	74	50	92	74	102	74	646
Mce1 (VF0824)	predict	Mycobacterium gilvum Spyr1	-	Nutritional/Metabolic factor	968	922	976	1194	1170	1302	1120	1358	1264	10274
Mce2 (VF0825)	predict	Mycobacterium sp. JLS	-	Immune modulation	1226	1260	1232	1418	1390	1616	1106	1320	1230	11798
Mce3 (VF0826)	predict	Mycobacterium gilvum Spyr1	-	Immune modulation	8686	7874	8116	7960	8668	10438	7676	8874	8224	76516
Mce4 (VF0827)	predict	Mycobacterium gilvum Spyr1	-	Immune modulation	8366	7394	7982	7134	7802	8516	7544	8656	7546	70940
Mce5 (VF0828)	predict	Mycobacterium gilvum Spyr1	-	Others	2964	2756	2810	2628	3054	3484	2788	3020	2828	26332
Mce6 (VF0829)	predict	Mycobacterium marinum M	-	Others	708	548	674	672	696	834	546	660	576	5914
Mce7 (VF0830)	predict	Mycobacterium gilvum Spyr1	-	Others	7914	6908	7450	7182	7988	9418	6948	8204	7420	69432
Mce8 (VF0831)	predict	Mycobacterium avium subsp. paratuberculosis MAP4	-	Others	1248	1216	1136	1126	1074	1450	1062	1196	1116	10624
Mce9 (VF0832)	predict	Mycobacterium intracellulare str. MOTT36Y	-	Others	336	322	360	414	384	384	350	334	336	3220
MgtBC (VF0106)	core	Salmonella enterica subsp. enterica serovar Dublin str. CT_02021853	MgtA and MgtB are not required for intracellular survival or for virulence, MgtC is essential for both functions	Nutritional/Metabolic factor	35676	32798	35492	32254	33336	34560	35844	39638	33962	313560
MgtBC (VF0106)	predict	Salmonella enterica subsp. enterica serovar Dublin str. CT_02021853	MgtA and MgtB are not required for intracellular survival or for virulence, MgtC is essential for both functions	Nutritional/Metabolic factor	2734	2512	2558	2752	2788	3174	2494	2910	2748	24670
MgtC (VF0289)	core	Mycobacterium sp. JLS	Magnesium acquisition	Nutritional/Metabolic factor	346	332	348	362	406	436	428	450	368	3476
MgtC (VF0289)	predict	Mycobacterium sp. JLS	Magnesium acquisition	Nutritional/Metabolic factor	166	152	194	154	180	214	152	152	142	1506
MhaB2-MhaC (VF1277)	predict	Moraxella catarrhalis str. O35E	-	Effector delivery system	14	2	16	38	50	30	132	88	94	464
Mig-5 (VF0396)	core	Salmonella enterica subsp. enterica serovar Typhimurium str. LT2	Mig-5 was found to be expressed by Salmonella when ingested by macrophages. mig-5 codes for the carbonic anhydrase which catalyses the hydratation of carbon dioxide and formation of HCO3-. The biological meaning of this reaction in intracellularilly residing of Salmonella is, however, not known.	Antimicrobial activity/Competitive advantage	1226	1224	1294	812	766	718	1040	1048	972	9100
Mip (VF0153)	core	Legionella pneumophila subsp. pneumophila str. Philadelphia 1	Necessary for intracellular survival	Post-translational modification	1388	1254	1464	956	1110	1110	1642	1464	1304	11692
Mip (VF0153)	predict	Legionella pneumophila subsp. pneumophila str. Philadelphia 1	Necessary for intracellular survival	Post-translational modification	710	716	798	644	674	624	858	794	586	6404
MisL (VF0397)	core	Salmonella enterica subsp. enterica serovar Typhimurium str. LT2	MisL is an extracellular matrix adhesin involved in intestinal colonization.	Adherence	8	2	6	270	302	220	120	120	132	1180
MmaA4 (VF0314)	core	Mycobacterium yongonense 05-1390	Methyltransferase forms methoxy and keto derivatives of the meromycolic acid chain	Others	3434	3226	3588	2746	2958	3030	3300	3744	3228	29254
MmaA4 (VF0314)	predict	Mycobacterium yongonense 05-1390	Methyltransferase forms methoxy and keto derivatives of the meromycolic acid chain	Others	198	200	208	248	306	338	370	426	352	2646
MntABC (VF0455)	core	Neisseria gonorrhoeae NCCP11945	Quenches ROS that is independent of superoxide dismutase and catalase	Stress survival	2836	2672	2946	2952	3054	3190	3042	3374	3036	27102
MntABC (VF0455)	predict	Neisseria gonorrhoeae NCCP11945	Quenches ROS that is independent of superoxide dismutase and catalase	Stress survival	202	134	166	216	190	186	126	182	150	1552
Monocytic differentiation/activation factor (VF0882)	predict	Mycoplasma agalactiae PG2	-	Immune modulation	30	42	38	48	46	50	42	58	62	416
MosR (VF0856)	predict	Mycobacterium tuberculosis H37Rv	-	Regulation	0	10	8	4	4	2	4	2	4	38
Mpl (VF0065)	core	Listeria monocytogenes HCC23	Zinc-metalloprotease to process PlcB	Exoenzyme	1510	1386	1638	982	1262	1266	1366	1478	1296	12184
Mpl (VF0065)	predict	Listeria monocytogenes HCC23	Zinc-metalloprotease to process PlcB	Exoenzyme	4	16	8	4	6	12	16	4	4	74
MprAB (VF0298)	core	Mycobacterium intracellulare MOTT-02	Required for establishment and maintenance of persistent infection	Regulation	79942	70956	79062	63782	65872	70410	71652	76524	67254	645454
MprAB (VF0298)	predict	Mycobacterium intracellulare MOTT-02	Required for establishment and maintenance of persistent infection	Regulation	8876	7908	8310	7568	7268	8368	7590	8234	7130	71252
Mrx fimbriae (VF1239)	predict	Xenorhabdus nematophila ATCC 19061	-	Adherence	1408	1252	1262	1212	1176	1074	1136	1228	1020	10768
MsbB2 (VF0981)	predict	Shigella boydii Sb227	-	Others	0	0	0	6	6	2	2	0	2	18
MsrAB (VF0456)	core	Neisseria gonorrhoeae NCCP11945	Repairs oxidized proteins	Stress survival	10410	9484	9982	8976	9436	9912	10028	10584	9214	88026
MsrAB (VF0456)	predict	Neisseria gonorrhoeae NCCP11945	Repairs oxidized proteins	Stress survival	176	198	202	116	110	108	128	96	110	1244
MtrCDE (VF0451)	core	Neisseria meningitidis 8013	A tripartite multidrug efflux pump essential for resistance to beta-lactams (penicillin G and nafcillin), macrolides (erythromycin) and host-derived compounds (peptide LL-37) and progesterone, and essential for growth of gonococci in the lower genital tract of experimentally infected female mice	Antimicrobial activity/Competitive advantage	12076	11316	12852	12140	12134	11520	13942	14534	11894	112408
MtrCDE (VF0451)	predict	Neisseria meningitidis 8013	A tripartite multidrug efflux pump essential for resistance to beta-lactams (penicillin G and nafcillin), macrolides (erythromycin) and host-derived compounds (peptide LL-37) and progesterone, and essential for growth of gonococci in the lower genital tract of experimentally infected female mice	Antimicrobial activity/Competitive advantage	128	148	172	230	226	188	190	194	182	1658
Mu-toxin (VF0389)	core	Clostridium perfringens str. 13	Hyaluronidases will facilitate the degradation of polysaccharides such as hyaluronic acid and chondroitin sulfate and help the organism to spread into deeper tissues. Hyaluronidase has been referred to as a spreading factor that decreases viscosity of ground substance in the connective tissue, and the variation in the C-terminal sequences of the hyaluronidases may represent their substrate.	Exoenzyme	724	608	678	756	788	846	872	902	808	6982
Mycobactin (VF0299)	core	Mycobacterium gilvum Spyr1	Cell-association mycobactin participates in iron internalization and/or to serve as a temporary iron-holding molecule to prevent sudden influx of excess iron if the metal suddenly becomes available after a period of iron limitation	Nutritional/Metabolic factor	24124	21724	23458	23982	25148	27936	23686	27274	24518	221850
Mycobactin (VF0299)	predict	Mycobacterium gilvum Spyr1	Cell-association mycobactin participates in iron internalization and/or to serve as a temporary iron-holding molecule to prevent sudden influx of excess iron if the metal suddenly becomes available after a period of iron limitation	Nutritional/Metabolic factor	37058	34190	36074	40890	41786	45164	39566	44296	40084	359108
Mycolactone (VF0817)	predict	Mycobacterium liflandii 128FXT	-	Exotoxin	1906	1780	1852	1390	1340	1588	1454	1486	1412	14208
Mycolic acid trans-cyclopropane synthetase (VF0802)	predict	Mycobacterium sp. MCS	-	Others	682	618	568	778	864	784	868	1010	862	7034
Myf/pH6 antigen (VF0134)	core	Yersinia pestis CO92	MyfA/PsaA adhesins play an important role in the tissue tropism of pathogenic yersiniae	Adherence	0	2	2	10	10	8	10	12	2	56
MymA operon (VF0840)	predict	Mycobacterium gilvum Spyr1	-	Immune modulation	108278	95674	101674	112926	116906	128032	107388	124100	112426	1007404
N-(3-oxo-hexanoyl)-Lhomoserine lactone QS system (VF0906)	predict	Pseudomonas syringae pv. tomato str. DC3000	-	Biofilm	4	4	0	0	2	2	6	0	2	20
N-linked protein glycosylation (VF0721)	predict	Campylobacter jejuni subsp. doylei 269.97	-	Post-translational modification	1450	1306	1618	876	812	812	1188	1130	980	10172
NEAT-type hemophore-mediated heme uptake system (VF0672)	predict	Bacillus anthracis str. Ames Ancestor	-	Nutritional/Metabolic factor	90	108	58	310	318	282	184	216	166	1732
NEAT-type surface protein, direct heme uptake system (VF1106)	predict	Streptococcus pyogenes M1 GAS	-	Nutritional/Metabolic factor	956	796	872	1256	1080	1300	924	1074	942	9200
NalP (neisserial autotransported lipoprotein) /AspA (VF0902)	predict	Neisseria meningitidis FAM18	-	Effector delivery system	66	76	66	78	66	50	134	152	108	796
Neuraminidase (VF0148)	predict	Streptococcus pneumoniae D39	Cause significant damage to host cell glycans, change the glycosylation patterns of the host and probably exposes more of the host cell surface, which may reveal surface receptors for possible interaction with the bacteria, contributing to increased adhesion	Exoenzyme	1988	1902	1894	1572	1532	1912	1934	1812	1744	16290
NhhA (Neisseria Hia/Hsf homologue) (VF0904)	predict	Neisseria meningitidis MC58	-	Effector delivery system	2	0	2	8	14	22	2	2	2	54
Nitrate reductase (VF0302)	core	Mycobacterium gilvum Spyr1	Nitrate respiration helps the bacteria to survive in O2-depleted areas of inflammatory or necrotic tissue	Nutritional/Metabolic factor	17190	15004	16128	18174	19206	21924	16502	20164	18322	162614
Nitrate reductase (VF0302)	predict	Mycobacterium gilvum Spyr1	Nitrate respiration helps the bacteria to survive in O2-depleted areas of inflammatory or necrotic tissue	Nutritional/Metabolic factor	1830	1648	1552	1930	1908	2142	1646	1846	1704	16206
Nitrate/nitrite transporter (VF0821)	predict	Mycobacterium canettii CIPT 140010059	-	Nutritional/Metabolic factor	7198	6484	6910	6528	6628	7148	6430	7320	6468	61114
Non-hemolytic phospholipase C (VF0913)	predict	Pseudomonas aeruginosa PA7	-	Exotoxin	802	730	984	280	386	336	572	564	406	5060
NspA (VF0453)	core	Neisseria meningitidis 8013	Binds complement factor H to inhibit host innate immune defenses	Immune modulation	10	20	16	6	6	6	10	4	6	84
NspA (VF0453)	predict	Neisseria meningitidis 8013	Binds complement factor H to inhibit host innate immune defenses	Immune modulation	2	2	2	0	2	12	2	8	4	34
Nuclease (VF0880)	predict	Mycoplasma mobile 163K	-	Exoenzyme	72	80	80	40	46	48	64	66	42	538
Nucleoside diphosphate kinase (VF0851)	predict	Mycobacterium yongonense 05-1390	-	Immune modulation	4010	3616	3768	3558	3714	3894	4004	4264	3816	34644
NuoG (VF0833)	predict	Mycobacterium gilvum Spyr1	-	Immune modulation	17884	15814	17206	17990	18216	19834	18144	20622	18352	164062
O-antigen (VF0392)	core	Yersinia enterocolitica subsp. enterocolitica 8081	LPS O antigen mutants were severely impaired in their ability to colonize the Peyer's patches and did not colonize spleen and liver. The absence of O antigen in the outer membrane affects the expression of other Yersinia virulence factors.	Immune modulation	25010	22948	25024	23022	24134	25064	25772	27162	23424	221560
O-antigen (VF0392)	predict	Yersinia enterocolitica subsp. enterocolitica 8081	LPS O antigen mutants were severely impaired in their ability to colonize the Peyer's patches and did not colonize spleen and liver. The absence of O antigen in the outer membrane affects the expression of other Yersinia virulence factors.	Immune modulation	8290	7982	8420	9528	9026	10042	9508	10240	9180	82216
O-linked flagellar glycosylation (VF0720)	predict	Campylobacter fetus subsp. fetus 82-40	-	Motility	64	54	80	52	72	66	108	62	58	616
OatA (VF0441)	core	Listeria ivanovii subsp. ivanovii PAM 55	An Listeria peptidoglycan modifying enzyme that acetylates muramic acid residues of L. monocytogenes peptidoglycan critical for the bacterial survival in infected hosts	Immune modulation	9728	8610	9948	8920	8764	9144	9004	9528	8322	81968
OatA (VF0441)	predict	Listeria ivanovii subsp. ivanovii PAM 55	An Listeria peptidoglycan modifying enzyme that acetylates muramic acid residues of L. monocytogenes peptidoglycan critical for the bacterial survival in infected hosts	Immune modulation	152	124	166	96	156	136	350	354	288	1822
Oligopeptide-binding protein oppA (VF0786)	predict	Listeria monocytogenes serotype 4b str. F2365	-	Nutritional/Metabolic factor	8224	7260	8348	6080	6300	6430	7404	7200	6682	63928
OmcB (VF1347)	core	Chlamydophila caviae GPIC	An adhesin that binds heparan sulphate-like glycosaminoglycans	Adherence	62	46	72	56	36	40	90	74	80	556
OmcB (VF1347)	predict	Chlamydophila caviae GPIC	An adhesin that binds heparan sulphate-like glycosaminoglycans	Adherence	36	34	38	12	2	14	32	52	36	256
Omp43 (VF0675)	predict	Bartonella henselae str. Houston-1	-	Adherence	1070	986	872	1166	1224	1358	1030	1152	980	9838
Omp89 (VF0676)	predict	Bartonella henselae str. Houston-1	-	Adherence	5456	5006	5368	5136	5282	5110	5512	5942	4844	47656
OmpA (VF0236)	core	Escherichia coli O18:K1:H7 str. RS218	Contributes to brain microvascular endothelial cells (BMECs) invasion via a ligand-receptor interaction. Interaction of OmpA with its receptor induces actin condensation at the binding site. The actin reorganization induced by E. coli depends on activation of several host proteins involved in signaling, including focal adhesion kinase, PI3-kinase, PKC-alpha, and caveolin-1; OmpA also binds to C4b…	Invasion	3950	3448	3910	2934	2864	2740	3644	3854	3246	30590
OmpA (VF0464)	core	Acinetobacter baumannii ACICU	OmpA localized to the mitochondria and induced apoptosis through the release of the proapoptotic molecules cytochrome c and apoptosis-inducing factor; facilitates the persistence and survival of A. baumannii by assisting biofilm formation and surface motility; interacts with soluble inhibitors of the alternative complement pathway and allows the bacteria to avoid complement-mediated killing; play…	Immune modulation	590	592	624	592	600	690	1014	1036	856	6594
OmpA (VF0499)	core	Anaplasma phagocytophilum HZ	Binds to alpha2,3-sialic acid of sialyl Lewis x, this receptor-ligand interaction is required for efficient cellular entry	Invasion	888	782	876	1044	1010	1072	974	1138	906	8690
OmpA (VF0499)	predict	Anaplasma phagocytophilum HZ	Binds to alpha2,3-sialic acid of sialyl Lewis x, this receptor-ligand interaction is required for efficient cellular entry	Invasion	558	464	544	636	650	586	990	1094	770	6292
OmpA (VF0548)	core	Francisella tularensis subsp. tularensis SCHU S4	A bacterial lipoprotein linking the OM to the cell wall so as to maintain the structural integrity and prevent altered surface exposure or release of PAMPs	Others	16	30	28	24	8	14	64	54	56	294
OmpA (VF0548)	predict	Francisella tularensis subsp. tularensis SCHU S4	A bacterial lipoprotein linking the OM to the cell wall so as to maintain the structural integrity and prevent altered surface exposure or release of PAMPs	Others	36	34	34	16	20	2	62	32	16	252
OmpA (VF1223)	predict	Mannheimia haemolytica str. 89010807N	-	Adherence	34	24	48	58	34	44	32	12	14	300
Opa (VF0076)	predict	Neisseria gonorrhoeae NCCP11945	The arrangement and number of positively charged amino acids in HV-1 of OpaHS recognize the glycosaminoglycan sidechains of HSPGs. This contact stimulate the activity of PC-PLC and ASM (acid sphinogomyelinase), which results in the generation of the second messengers diacylgycerol and ceramide, respectively; transmembrane syndecan-type HSPGs seem to connect to conventional PKCs regulating cytoske…	Invasion	48	48	60	76	44	66	40	48	48	478
OprD (VF0933)	predict	Pseudomonas fluorescens Pf-5	-	Adherence	0	2	2	2	2	0	4	0	0	12
OprE (VF0932)	predict	Pseudomonas fluorescens Pf-5	-	Adherence	8	6	2	4	2	0	0	0	0	22
OprF (VF0931)	predict	Pseudomonas fluorescens Pf-5	-	Adherence	1724	1508	1788	996	884	936	1594	1428	1362	12220
OprQ (VF0930)	predict	Pseudomonas fluorescens SBW25	-	Adherence	10	2	12	6	12	14	0	0	0	56
Ornibactin (VF0701)	predict	Burkholderia cenocepacia J2315	-	Nutritional/Metabolic factor	1660	1436	1696	1954	1868	1900	1494	1824	1502	15334
Out (VF1285)	predict	Pectobacterium atrosepticum SCRI1043	-	Effector delivery system	26	58	44	64	44	34	32	38	52	392
P fimbriae (VF0220)	core	Escherichia coli CFT073	PapG mediates binding to the alpha-D-galactopyranosyl-(1-4)-beta-D-galactopyranoside (Galalpha(1,4)Gal) moiety present in a globoseries of glycolipids found on host cells lining the upper urinary tract and erythrocytes; three adhesin variants of PapG-G-I, G-II, G-III recognize three different but related Galalpha(1,4)Gal receptors; PapG-mediated interactions with its Galalpha(1,4)Gal-containing g…	Adherence	20	34	70	32	38	28	58	38	44	362
P fimbriae (VF0220)	predict	Escherichia coli CFT073	PapG mediates binding to the alpha-D-galactopyranosyl-(1-4)-beta-D-galactopyranoside (Galalpha(1,4)Gal) moiety present in a globoseries of glycolipids found on host cells lining the upper urinary tract and erythrocytes; three adhesin variants of PapG-G-I, G-II, G-III recognize three different but related Galalpha(1,4)Gal receptors; PapG-mediated interactions with its Galalpha(1,4)Gal-containing g…	Adherence	10	4	8	0	2	14	4	4	6	52
P(1)-type Mn2+ transporting ATPase (VF0848)	predict	Mycobacterium leprae Br4923	-	Nutritional/Metabolic factor	4848	4616	5048	3816	4120	4196	4062	4478	3756	38940
P. syringae TTSS (VF0909)	predict	Pseudomonas syringae pv. tomato str. DC3000	-	Effector delivery system	1462	1258	1478	1460	1338	1352	1494	1508	1142	12492
P. syringae TTSS effectors (VF0911)	predict	Pseudomonas syringae pv. tomato str. DC3000	-	Effector delivery system	11088	9920	10768	11926	11708	11882	11368	12786	10974	102420
P5 protein (VF0041)	core	Haemophilus ducreyi 35000HP	Interacts with CEACAM1, a member of the carcinoembryonic antigen (CEA) family of cell adhesion molecules, a glycoprotein expressed by respiratory epithelial cell	Adherence	1838	1724	1888	802	718	628	1042	898	760	10298
P5 protein (VF0041)	predict	Haemophilus ducreyi 35000HP	Interacts with CEACAM1, a member of the carcinoembryonic antigen (CEA) family of cell adhesion molecules, a glycoprotein expressed by respiratory epithelial cell	Adherence	98	94	80	202	212	196	176	240	172	1470
P60 (VF0068)	core	Listeria ivanovii subsp. ivanovii PAM 55	Murein hydrolase activity required for normal septum formation and essential for cell viability; may play a role in intestinal invasion and in vivo survival	Invasion	1514	1364	1610	1664	1678	1860	1692	1814	1750	14946
P60 (VF0068)	predict	Listeria ivanovii subsp. ivanovii PAM 55	Murein hydrolase activity required for normal septum formation and essential for cell viability; may play a role in intestinal invasion and in vivo survival	Invasion	158	126	160	92	58	136	110	112	108	1060
PAI-2 encoded (VF1271)	predict	Erwinia amylovora CFBP1430	-	Effector delivery system	4	4	8	8	18	16	12	12	2	84
PAI-3 encoded (VF1272)	predict	Erwinia amylovora CFBP1430	-	Effector delivery system	8	12	28	14	10	12	92	62	62	300
PDH-B (VF0878)	predict	Mycoplasma synoviae 53	-	Adherence	28828	25966	27378	25816	26808	28914	26830	29758	26874	247172
PDIM (VF0309)	core	Mycobacterium gilvum Spyr1	Play a mainly structural role in providing a stable base for the insertion of other lipid and also play a role as a fluidity modifier, whose function could be to modulate cell wall viscosity; PDIM is crucial for infection by masking pathogen-associated molecular patterns (PAMP) of the cell wall from the innate immune system	Immune modulation	158414	141198	151054	155180	163222	184038	151952	173002	160076	1438136
PDIM (VF0309)	predict	Mycobacterium gilvum Spyr1	Play a mainly structural role in providing a stable base for the insertion of other lipid and also play a role as a fluidity modifier, whose function could be to modulate cell wall viscosity; PDIM is crucial for infection by masking pathogen-associated molecular patterns (PAMP) of the cell wall from the innate immune system	Immune modulation	44088	38656	41336	40472	41872	47760	39416	44970	40064	378634
PE/PE-PGRS (VF0316)	core	Mycobacterium tuberculosis H37Rv	May promote antigenic diversity to evade the immune system; several PE/PE-PGRS members may play a role in virulence: some localize to the cell surface and influence cellular structure, some required for persistent infection	Immune modulation	4	0	0	2	10	2	2	6	4	30
PEB1 (VF0327)	core	Campylobacter fetus subsp. fetus 82-40	Cell-binding factor, enhancing bacterial adherence to and invasion of host cells	Adherence	3106	2794	2712	2988	2808	3702	2768	3016	2984	26878
PEB1 (VF0327)	predict	Campylobacter fetus subsp. fetus 82-40	Cell-binding factor, enhancing bacterial adherence to and invasion of host cells	Adherence	196	194	182	166	156	216	124	102	162	1498
PEB1 (VF0772)	predict	Helicobacter hepaticus ATCC 51449	-	Adherence	134	96	136	182	170	196	140	158	154	1366
PI-2 (VF0530)	core	Streptococcus pneumoniae Taiwan19F-14	Mediates host cell adhesion	Adherence	3484	2976	3392	3380	3560	4018	3266	3780	3422	31278
PI-2a (VF0528)	core	Streptococcus agalactiae NEM316	Mediating cell attachment, promoting the invasion of human endothelial cells and may facilitate paracellular translocation across the epithelial barrier; promoting biofilm formation	Adherence	10	16	4	28	14	34	10	2	4	122
PLC (VF0092)	core	Pseudomonas aeruginosa PA7	Degrading the phospholipid surfactant, which functions to reduce the surface tension so that the alveoli do not collapse completely when air leaves them during breathing	Exotoxin	3544	3128	3322	3514	3862	4386	3476	4474	3874	33580
PLC (VF0092)	predict	Pseudomonas aeruginosa PA7	Degrading the phospholipid surfactant, which functions to reduce the surface tension so that the alveoli do not collapse completely when air leaves them during breathing	Exotoxin	0	2	8	4	4	0	8	2	4	32
PNAG (VF0472)	core	Acinetobacter baumannii ACICU	Critical for biofilm formation	Biofilm	6728	6416	6628	5914	6224	6562	6852	7818	6978	60120
Paa (VF0194)	core	Escherichia coli O157:H7 str. EDL933	Involved in the initial bacterial adherence, required for the A/E activity	Adherence	26	32	34	40	64	62	32	46	58	394
PagR-XO1 (VF0664)	predict	Bacillus cereus G9241	-	Regulation	334	346	362	230	242	256	216	220	202	2408
PagR-XO2 (VF0665)	predict	Bacillus cereus biovar anthracis str. CI	-	Regulation	56	42	64	70	48	44	36	36	48	444
PanC/PanD (VF0319)	core	Mycobacterium gilvum Spyr1	Lipid biosynthesis and metabolism play a pivotal role in the intracellular replication and persistence of M. tuberculosis. Pantothenic acid (vitamin B5) is an essential molecule required for the synthesis of coenzyme A and acyl carrier protein (ACP). PanC (pantothenate synthetase) and PanD (aspartate-1-decarboxylase) involved in pantothenate biosynthesis.	Nutritional/Metabolic factor	9052	8100	8796	8684	8416	8906	8836	9840	8568	79198
PanC/PanD (VF0319)	predict	Mycobacterium gilvum Spyr1	Lipid biosynthesis and metabolism play a pivotal role in the intracellular replication and persistence of M. tuberculosis. Pantothenic acid (vitamin B5) is an essential molecule required for the synthesis of coenzyme A and acyl carrier protein (ACP). PanC (pantothenate synthetase) and PanD (aspartate-1-decarboxylase) involved in pantothenate biosynthesis.	Nutritional/Metabolic factor	4156	3702	4076	3754	3998	4358	4142	4394	4076	36656
PavA (VF0283)	core	Streptococcus pneumoniae R6	Acts directly as a fibronectin adhesin; affects pneumococcal colonization by modulating expression or function of important virulence determinants of S. pneumoniae	Adherence	48	44	38	46	54	58	48	30	52	418
PblA AAG18638 (VF1089)	predict	Streptococcus mitis SF100	-	Adherence	106	62	108	60	94	104	78	106	76	794
PblB AAG18640 (VF1090)	predict	Streptococcus mitis SF100	-	Adherence	0	0	12	4	0	0	4	10	4	34
PbpG (VF0468)	core	Acinetobacter baumannii ACICU	Penicillin-binding proteins (PBPs) are most commonly associated with binding to and inactivating b-lactam antibiotics; PBPs also participate in the final steps of the biosynthesis of the peptidoglycan layer and thus contribute to bacterial cell stability	Immune modulation	3114	2584	2858	3522	3304	3714	3398	3898	3608	30000
PcaA (VF0285)	core	Mycobacterium ulcerans Agy99	Cyclopropane synthase that incorporates a single proximal cycloproprane ring on the alpha-mycolic acids and the production of cord factor in the cell wall; required for virulence and persistence	Others	3814	3260	3366	4254	4110	4404	4098	4278	3832	35416
PcaA (VF0285)	predict	Mycobacterium ulcerans Agy99	Cyclopropane synthase that incorporates a single proximal cycloproprane ring on the alpha-mycolic acids and the production of cord factor in the cell wall; required for virulence and persistence	Others	2236	1936	1902	1800	1864	2010	1698	2030	1862	17338
PclA spr1403 (VF1091)	predict	Streptococcus pneumoniae R6	-	Adherence	48	70	40	158	72	96	28	32	28	572
Per (VF0190)	core	Escherichia coli B171	Up-regulates the expression of BFP and intimin and regulates Esps secretion in response to different environmental cues; activates the expression of ler, which then activates the expression of LEE2, LEE3, tir and LEE4 in a cascade fashion	Regulation	18	12	4	14	16	14	8	20	10	116
Peritrichous flagella (VF0670)	predict	Bacillus cereus ATCC 10987	-	Motility	1458	1452	1556	1062	1138	1152	1450	1372	1100	11740
Peritrichous flagella (VF0732)	predict	Clostridium difficile 630	-	Motility	4096	3640	3972	3708	4100	4274	4094	4384	3960	36228
Peritrichous flagella (VF0796)	predict	Listeria monocytogenes EGD-e	-	Motility	878	850	946	1032	1022	1078	1454	1580	1368	10208
Peritrichous flagella (VF0967)	predict	Salmonella enterica subsp. enterica serovar Typhimurium str. LT2	-	Motility	1450	1448	1426	1566	1808	1766	1926	1770	1604	14764
Peritrichous flagella (VF1154)	predict	Escherichia coli O157:H7 str. EDL933	-	Motility	2248	1998	2154	2200	2384	2498	1964	2242	2088	19776
Petrobactin (VF0584)	core	Bacillus cereus ATCC 14579	Required for virulence in murine models of inhalational anthrax;Protects against oxidative stress and improve sporulation	Nutritional/Metabolic factor	3880	3240	3396	4378	4758	5248	4158	5070	4454	38582
Petrobactin (VF0584)	predict	Bacillus cereus ATCC 14579	Required for virulence in murine models of inhalational anthrax;Protects against oxidative stress and improve sporulation	Nutritional/Metabolic factor	134	110	136	94	82	102	116	72	88	934
PfbA (VF0525)	core	Streptococcus pneumoniae R6	A surface adhesin and invasin that binds to human fibronectin and plasminogen of the host extracellular matrix	Adherence	792	602	860	876	1000	960	856	1044	872	7862
PgdA (VF0442)	core	Listeria monocytogenes serotype 4b str. F2365	An Listeria peptidoglycan modifying enzyme that deacetylates the N-acetylglucosamine residues of L. monocytogenes peptidoglycan and confers resistance to lysozyme	Immune modulation	4332	3766	3968	4116	4232	4938	3686	4602	4116	37756
PgdA (VF0442)	predict	Listeria monocytogenes serotype 4b str. F2365	An Listeria peptidoglycan modifying enzyme that deacetylates the N-acetylglucosamine residues of L. monocytogenes peptidoglycan and confers resistance to lysozyme	Immune modulation	3474	3068	3238	3118	3280	3490	3582	3972	3698	30920
PhoP (VF0286)	core	Mycobacterium gilvum Spyr1	Senses Mg2+ starvation, controls expression of genes involved in surface remodeling and adaptation to intracellular growth	Regulation	53382	47702	52602	46926	47042	53314	50096	54666	48238	453968
PhoP (VF0286)	predict	Mycobacterium gilvum Spyr1	Senses Mg2+ starvation, controls expression of genes involved in surface remodeling and adaptation to intracellular growth	Regulation	12064	11044	12096	10360	10220	11004	10472	11672	9962	98894
PhoPQ (VF0111)	core	Salmonella enterica subsp. enterica serovar Typhimurium str. LT2	Activated by low divalent cations magnesium and calcium levels; control expression of more than 40 genes; required for intracellular survival, cationic antimicrobial peptides (CAMPs) resistance, stimulation of cytokine secretion	Regulation	8724	7986	8654	6678	6736	6720	7634	8030	6714	67876
PhoPQ (VF0111)	predict	Salmonella enterica subsp. enterica serovar Typhimurium str. LT2	Activated by low divalent cations magnesium and calcium levels; control expression of more than 40 genes; required for intracellular survival, cationic antimicrobial peptides (CAMPs) resistance, stimulation of cytokine secretion	Regulation	10	16	34	40	18	12	28	26	30	214
Phosphoethanolamine modification (VF0899)	predict	Neisseria gonorrhoeae NCCP11945	-	Post-translational modification	32	18	32	62	54	56	28	40	50	372
Phospholipase A2 (VF0494)	core	Rickettsia rhipicephali 3-7-female6-CWPP	Mediates such processes as host entry, phagosomal escape, and host lysis for cell-to-cell spread	Exotoxin	148	122	134	314	302	334	178	220	220	1972
Phospholipase A2 (VF0494)	predict	Rickettsia rhipicephali 3-7-female6-CWPP	Mediates such processes as host entry, phagosomal escape, and host lysis for cell-to-cell spread	Exotoxin	352	338	344	322	354	346	366	356	262	3040
Phospholipase C (VF0320)	core	Mycobacterium liflandii 128FXT	Capable of hydrolysing a phosphatidylcholine-like substrate, required for full virulence and persistent infection	Exotoxin	5848	5228	5682	5076	5594	5966	5284	5860	5218	49756
Phospholipase C (VF0320)	predict	Mycobacterium liflandii 128FXT	Capable of hydrolysing a phosphatidylcholine-like substrate, required for full virulence and persistent infection	Exotoxin	60	32	34	46	46	54	64	66	52	454
Phospholipase C (VF0470)	core	Acinetobacter baumannii ACICU	Contribute to the pathogenesis by aiding in the lysis of host cells, via cleavage of phospholipids present in the host cell membrane, and by degrading phospholipids present at mucosal barriers to facilitate bacterial invasion	Exotoxin	6214	5720	6174	6250	6408	6962	6226	7284	6326	57564
Phospholipase C (VF0914)	predict	Pseudomonas aeruginosa UCBPP-PA14	-	Exotoxin	14	6	28	18	16	24	14	6	4	130
Phospholipase D (VF0469)	core	Acinetobacter baumannii ACICU	Contribute to the pathogenesis by aiding in the lysis of host cells, via cleavage of phospholipids present in the host cell membrane, and by degrading phospholipids present at mucosal barriers to facilitate bacterial invasion	Exotoxin	484	402	528	1754	1660	1718	998	1260	930	9734
Pht (VF0337)	core	Legionella pneumophila subsp. pneumophila str. Philadelphia 1	Enables transmissive L. pneumophila to assess their phagosomal nutrient supply before reentering the cell cycle	Nutritional/Metabolic factor	2136	1900	2132	2266	2338	2658	2246	2580	2576	20832
Phytotoxin coronatine (VF0916)	predict	Pseudomonas syringae pv. tomato str. DC3000	-	Exotoxin	8502	7764	8064	9122	9194	10222	9774	10744	9822	83208
Phytotoxin phaseolotoxin (VF0917)	predict	Pseudomonas syringae pv. phaseolicola 1448A	-	Exotoxin	11738	10640	11682	11868	12268	13736	11596	13620	12306	109454
Phytotoxin syringomycin (VF0919)	predict	Pseudomonas syringae pv. syringae B728a	-	Exotoxin	3714	3346	3324	3540	3730	3986	3408	3610	3406	32064
Phytotoxin syringopeptin (VF0918)	predict	Pseudomonas syringae pv. syringae B728a	-	Exotoxin	844	662	734	1048	996	1202	716	810	684	7696
PirAB (VF1362)	core	Vibrio parahaemolyticus str. 3HP	Binds to epithelial cells of the digestive tract of brine shrimp larvae and produces characteristic symptoms of AHPND (acute hepatopancreatic necrosis disease), a newlyl emergent farmed penaeid shrimp bacterial disease	Exotoxin	4	6	14	16	12	18	10	8	8	96
Pla (VF0139)	core	Yersinia pestis CO92	Outer membrane aspartate protease that can activate plasminogen, dissolve clots, prevent chemotaxis of PMNs, may enable the dissemination of Y. pestis from the peripheral infection site into the circulation; degradation of laminin; play a role in serum resistance by cleaving complement protein C3; Pla is involved in positioning the Ysc type III secretion system	Exoenzyme	12	8	10	14	32	18	34	38	26	192
PlaB (VF0801)	predict	Legionella pneumophila str. Corby	-	Exotoxin	8	12	22	18	12	26	12	12	20	142
Plc-1 (VF0706)	predict	Burkholderia pseudomallei K96243	-	Exotoxin	78	72	74	112	96	134	244	218	144	1172
Plc-2 (VF0707)	predict	Burkholderia pseudomallei K96243	-	Exotoxin	2	4	2	10	10	6	0	0	2	36
PlcA (VF0063)	core	Listeria monocytogenes EGD-e	Phosphatidylinositol-specific phospholipase C, synergizes with LLO and PlcB in the destabilization of primary and secondary phagosomes	Exotoxin	16	20	36	16	18	18	54	18	24	220
PlcA (VF0063)	predict	Listeria monocytogenes EGD-e	Phosphatidylinositol-specific phospholipase C, synergizes with LLO and PlcB in the destabilization of primary and secondary phagosomes	Exotoxin	4	0	4	6	0	0	2	0	0	16
PlcR-PapR quorum sensing (VF0660)	predict	Bacillus thuringiensis serovar konkukian str. 97-27	-	Biofilm	26968	24174	24884	29228	28506	30940	27816	32270	28096	252882
Pld (VF0491)	core	Rickettsia prowazekii Breinl	Plays an important role in phagosomal escape	Exotoxin	240	212	232	352	344	302	208	228	198	2316
Pld (VF0491)	predict	Rickettsia prowazekii Breinl	Plays an important role in phagosomal escape	Exotoxin	108	132	202	144	166	174	282	312	222	1742
Pmps (VF1346)	predict	Chlamydophila pneumoniae AR39	May form homomeric and heteromeric oligomers to mediate adhesion to human cells.	Adherence	6	0	2	2	10	2	2	14	6	44
PmrAB (VF1355)	core	Salmonella enterica subsp. enterica serovar Typhimurium str. LT2	Controls immune evasion and polymyxin resistance in several Enterobacteriaceae	Regulation	16938	15254	16588	18636	18780	19614	19192	20776	18546	164324
Pneumococcal iron acquisition (VF1067)	predict	Streptococcus pneumoniae D39	-	Nutritional/Metabolic factor	0	2	4	2	2	2	4	4	2	22
Pneumococcal iron uptake (VF1066)	predict	Streptococcus pneumoniae D39	-	Nutritional/Metabolic factor	26	28	16	26	22	12	40	26	36	232
Pneumolysin (VF0149)	predict	Streptococcus mitis str. SK597	Multi-function enzyme:; forming pore in the host cell membranes; inflammatory and proapoptotic effects: stimulating the production of inflammatory mediators, such as TNF-alpha, IL-1beta, nitric oxide, IL-8, and prostaglandins and leukotrienes; inhibiting nonspecific defences: inducing ciliary stasis; evasion of immune system: antiphagocytosis and interferes with the complement pathway	Exotoxin	58	62	70	88	70	88	66	52	44	598
Polar flagella (VF0473)	core	Aeromonas salmonicida subsp. salmonicida A449	Necessary for motility, adhesion and invasion; glycosylation of the flagellin may play a role in provoking a proinflammatory response	Motility	157192	142038	151872	152440	156296	167488	153424	171484	151486	1403720
Polar flagella (VF0473)	predict	Aeromonas salmonicida subsp. salmonicida A449	Necessary for motility, adhesion and invasion; glycosylation of the flagellin may play a role in provoking a proinflammatory response	Motility	28494	25424	26706	27420	28536	31428	27096	30142	27126	252372
Polysaccharide capsule (VF0659)	predict	Bacillus thuringiensis serovar konkukian str. 97-27	-	Immune modulation	14652	13170	14566	12992	13458	14736	14658	15636	14654	128522
Pore-forming protein (VF0850)	predict	Mycobacterium tuberculosis str. Haarlem/NITR202	-	Stress survival	922	874	952	352	398	374	660	602	418	5552
Porin (VF0081)	core	Neisseria meningitidis WUE 2594	Translocate spontaneously as functional voltage-gated ion channels into plasma membranes of eukaryotic cells, causing a transient change in membrane potential and interference with cell signaling; effect the maturation of phagosomes by inhibiting the fusion of phagosomes and lysosomes; the gonococcal PorB1a porin was shown to promote bacterial invasiveness in an Opa- background	Invasion	200	210	190	2364	2378	2182	1532	1724	1460	12240
Porin (VF0081)	predict	Neisseria meningitidis WUE 2594	Translocate spontaneously as functional voltage-gated ion channels into plasma membranes of eukaryotic cells, causing a transient change in membrane potential and interference with cell signaling; effect the maturation of phagosomes by inhibiting the fusion of phagosomes and lysosomes; the gonococcal PorB1a porin was shown to promote bacterial invasiveness in an Opa- background	Invasion	6	16	12	44	22	28	28	84	30	270
Potassium/proton antiporter (VF0838)	predict	Mycobacterium tuberculosis str. Haarlem/NITR202	-	Immune modulation	2884	2756	3154	3790	3914	3974	4592	4778	3958	33800
Proline synthesis (VF0812)	predict	Mycobacterium intracellulare str. MOTT36Y	-	Nutritional/Metabolic factor	5496	5178	5464	5278	5698	6120	5340	5934	5298	49806
Protease IV (VF0912)	predict	Pseudomonas aeruginosa LESB58	-	Exoenzyme	8	6	4	10	4	8	10	4	4	58
Proteasome-associated proteins (VF0847)	predict	Mycobacterium gilvum Spyr1	-	Stress survival	26634	23986	25380	24796	26062	28522	26156	28712	26524	236772
Protein kinase G (VF0805)	predict	Mycobacterium gilvum Spyr1	-	Immune modulation	24964	22384	24938	19308	20128	23860	23456	25320	22432	206790
Proteobactin (VF1252)	predict	Proteus mirabilis HI4320	-	Nutritional/Metabolic factor	10748	9596	10202	9890	10310	10902	9810	11518	10296	93272
Proteus toxic agglutinin (Pta) (VF1291)	predict	Proteus mirabilis HI4320	-	Effector delivery system	268	212	268	332	312	270	196	256	224	2338
Proteus-like (MR/P) fimbriae, mannose resistant (biofilm formation) (VF1233)	predict	Proteus mirabilis HI4320	-	Adherence	144	116	126	168	160	140	178	216	160	1408
PrrA/B (VF0823)	predict	Mycobacterium tuberculosis RGTB327	-	Regulation	5958	5614	5800	5282	5232	5662	5660	6150	5500	50858
PrsA2 (VF0449)	core	Listeria ivanovii subsp. ivanovii PAM 55	Required for virulence and contributes to the integrity of the L.monocytogenes cell wall as well as swimming motility and bacterial resistance to osmotic stress	Post-translational modification	1966	1888	1780	2544	2204	2438	2588	2756	2356	20520
PrsA2 (VF0449)	predict	Listeria ivanovii subsp. ivanovii PAM 55	Required for virulence and contributes to the integrity of the L.monocytogenes cell wall as well as swimming motility and bacterial resistance to osmotic stress	Post-translational modification	476	364	398	592	702	614	824	1022	712	5704
PsaA (VF0151)	core	Streptococcus agalactiae A909	Key function is the transport of Mn2+ and Zn2+ into the cytoplasm of the bacteria; psaA mutants show marked impact on the capacity to colonize and increased susceptibility to oxidative damage	Nutritional/Metabolic factor	30	34	52	42	60	50	20	22	32	342
PsaA (VF0151)	predict	Streptococcus agalactiae A909	Key function is the transport of Mn2+ and Zn2+ into the cytoplasm of the bacteria; psaA mutants show marked impact on the capacity to colonize and increased susceptibility to oxidative damage	Nutritional/Metabolic factor	4	8	8	12	14	2	4	16	8	76
Pseudomonine (VF0936)	predict	Pseudomonas entomophila L48	-	Nutritional/Metabolic factor	4018	3538	3772	3508	3438	3740	3236	3690	3224	32164
Ptl type IV secretion system (VF0686)	predict	Bordetella pertussis Tohama I	-	Effector delivery system	238	238	246	316	278	306	304	274	214	2414
Pul (VF0785)	predict	Klebsiella pneumoniae 342	-	Effector delivery system	38	56	56	60	56	62	74	88	68	558
Purine biosynthesis (VF0559)	core	Francisella philomiragia subsp. philomiragia ATCC 25017	Required for bacterial cytosolic replication	Nutritional/Metabolic factor	19246	16996	18598	18090	18718	19802	18668	20778	18620	169516
Purine biosynthesis (VF0559)	predict	Francisella philomiragia subsp. philomiragia ATCC 25017	Required for bacterial cytosolic replication	Nutritional/Metabolic factor	554	556	494	822	674	780	722	800	776	6178
Purine synthesis (VF0811)	predict	Mycobacterium gilvum Spyr1	-	Nutritional/Metabolic factor	500	472	434	654	562	664	600	606	574	5066
Putative fimbriae (VF1213)	predict	Edwardsiella tarda str. KG8401	-	Adherence	0	4	2	8	6	2	0	0	2	24
Putida K1-T6SS (VF1351)	predict	Pseudomonas putida W619	-	Effector delivery system	864	754	848	564	610	626	634	720	466	6086
Putida K2-T6SS (VF1352)	predict	Pseudomonas putida KT2440	-	Effector delivery system	4	22	12	14	14	4	18	12	18	118
Putida K3-T6SS (VF1353)	predict	Pseudomonas putida F1	-	Effector delivery system	4	4	0	0	4	0	10	2	0	24
Putida-T6SS secreted effectors (VF1354)	predict	Pseudomonas putida W619	-	Effector delivery system	5618	4870	5558	5648	5570	6340	5952	6588	5792	51936
Pyochelin (VF0095)	core	Pseudomonas aeruginosa LESB58	Effective at promoting iron uptake in P. aeruginosa; catalyzes the formation of tissue-damaging free radicals; pyochelin also binds other transition metals (e.g. Mo(IV), Co(II)) with appreciable affinity and is implicated in the delivery of both Co(II) and Mo(IV) to P. aeruginosa cells	Nutritional/Metabolic factor	34346	29920	32594	33814	34970	38500	33898	37646	34104	309792
Pyochelin (VF0095)	predict	Pseudomonas aeruginosa LESB58	Effective at promoting iron uptake in P. aeruginosa; catalyzes the formation of tissue-damaging free radicals; pyochelin also binds other transition metals (e.g. Mo(IV), Co(II)) with appreciable affinity and is implicated in the delivery of both Co(II) and Mo(IV) to P. aeruginosa cells	Nutritional/Metabolic factor	5242	4788	5022	4582	4928	5152	4484	5470	4878	44546
Pyocyanin (VF0100)	core	Pseudomonas aeruginosa PA7	Toxic to bacterial and eukaryotic cells due to the reactive oxygen intermediates it generates, such as superoxide radical and hydrogen peroxide	Nutritional/Metabolic factor	41568	36316	38242	39514	40730	44906	37938	44086	40078	363378
Pyocyanin (VF0100)	predict	Pseudomonas aeruginosa PA7	Toxic to bacterial and eukaryotic cells due to the reactive oxygen intermediates it generates, such as superoxide radical and hydrogen peroxide	Nutritional/Metabolic factor	534	492	478	574	596	648	748	804	580	5454
Pyoverdine (VF0094)	core	Pseudomonas aeruginosa LESB58	Effective at acquiring iron from transferrin and lactoferrin; cytotoxic due to its ability to stimulating the production of reactive oxygen species	Nutritional/Metabolic factor	136226	121916	131732	138200	142142	156800	133460	149486	134410	1244372
Pyoverdine (VF0094)	predict	Pseudomonas aeruginosa LESB58	Effective at acquiring iron from transferrin and lactoferrin; cytotoxic due to its ability to stimulating the production of reactive oxygen species	Nutritional/Metabolic factor	25792	23746	26488	22342	23104	24888	24256	26360	22280	219256
Pyridine-2,6-dithiocarboxylic acid (PDTC) (VF0938)	predict	Pseudomonas stutzeri KC	-	Nutritional/Metabolic factor	51946	45044	47302	52510	53864	60044	50512	59704	53450	474376
Pyrimidine biosynthesis (VF0558)	core	Francisella philomiragia subsp. philomiragia ATCC 25017	Mediating bacterial resistance to reactive oxygen species (ROS) that is important for phagosomal escape	Nutritional/Metabolic factor	34590	30568	34266	31946	32982	34562	34790	37096	33084	303884
Pyrimidine biosynthesis (VF0558)	predict	Francisella philomiragia subsp. philomiragia ATCC 25017	Mediating bacterial resistance to reactive oxygen species (ROS) that is important for phagosomal escape	Nutritional/Metabolic factor	434	350	398	376	310	380	352	382	272	3254
Quorom sensing (VF0471)	core	Acinetobacter baumannii ATCC 17978	Quorum Sensing plays a significant role in biofilm formation.	Biofilm	568	544	510	556	478	618	364	542	420	4600
Quorom sensing (VF0471)	predict	Acinetobacter baumannii ATCC 17978	Quorum Sensing plays a significant role in biofilm formation.	Biofilm	2	2	0	4	0	0	0	0	0	8
Quorum sensing (VF0093)	core	Pseudomonas fluorescens SBW25	Both the las and rhl systems regulate the production of multiple virulence factors; crucial for proper biofilm formation; 3O-C12-HSL also directly acts as a virulence factor:; activates extracellular-signal-regulated kinases(ERKs) that subsequently induced the activation of the transcription factor NF-kappaB. This activation of NF-kappaB was essential for maximal production of IL-8; a potent indu…	Biofilm	146	74	124	134	148	176	120	142	96	1160
Quorum sensing (VF0093)	predict	Pseudomonas fluorescens SBW25	Both the las and rhl systems regulate the production of multiple virulence factors; crucial for proper biofilm formation; 3O-C12-HSL also directly acts as a virulence factor:; activates extracellular-signal-regulated kinases(ERKs) that subsequently induced the activation of the transcription factor NF-kappaB. This activation of NF-kappaB was essential for maximal production of IL-8; a potent indu…	Biofilm	4	4	8	2	0	0	4	10	4	36
Quorum-sensing (VF0433)	core	Burkholderia thailandensis E264	-	Biofilm	2516	2202	2322	2530	2378	2452	2766	2920	2750	22836
Quorum-sensing (VF0433)	predict	Burkholderia thailandensis E264	-	Biofilm	26	24	56	26	28	12	62	44	42	320
RTX protein (VF0897)	core	Neisseria meningitidis M01-240355	Might be involved in the interaction of the bacterium with the host cell surface	Adherence	272	142	142	480	390	664	504	1126	532	4252
RTX protein (VF0897)	predict	Neisseria meningitidis M01-240355	Might be involved in the interaction of the bacterium with the host cell surface	Adherence	32	10	14	12	10	82	12	68	26	266
RbmC (VF0617)	core	Vibrio cholerae O1 biovar El Tor str. N16961	Mediate biofilm formation by facilitating adhesion and carbohydrate binding	Biofilm	262	206	262	278	414	344	1002	1002	726	4496
RcsAB (VF0571)	core	Klebsiella pneumoniae subsp. pneumoniae NTUH-K2044	RcsB combined with the unstable auxiliary regulator RcsA to bind to an RcsAB box in the promoter region to upregulate the cps genes expression	Regulation	436	380	374	1028	1044	1030	546	556	604	5998
RecN (VF0457)	core	Neisseria gonorrhoeae NCCP11945	Recombinational repair protein that protects against ROS and non-oxidative killing by neutrophils	Stress survival	7268	6650	7040	6548	6766	7458	7924	8608	7186	65448
RecN (VF0457)	predict	Neisseria gonorrhoeae NCCP11945	Recombinational repair protein that protects against ROS and non-oxidative killing by neutrophils	Stress survival	74	58	44	46	42	52	126	76	96	614
RegX3 (VF0858)	predict	Mycobacterium gilvum Spyr1	-	Regulation	5000	4534	4854	4632	4758	5202	4918	5308	4734	43940
RelA (VF0260)	core	Legionella pneumophila subsp. pneumophila str. Philadelphia 1	Dispensable for intracellular growth within amoebae or the alveolar macrophages, but dedicate to convert from a replicated to a virulent state	Regulation	1016	990	1010	1664	1522	1508	1488	1598	1372	12168
RelA (VF0260)	predict	Legionella pneumophila subsp. pneumophila str. Philadelphia 1	Dispensable for intracellular growth within amoebae or the alveolar macrophages, but dedicate to convert from a replicated to a virulent state	Regulation	14	16	24	22	16	6	10	18	8	134
RelA (VF0287)	core	Mycobacterium smegmatis str. MC2 155	Associated with stationary phase adaptation and long-term survival	Regulation	15620	13934	15030	14990	15652	16598	14896	17332	15480	139532
RelA (VF0287)	predict	Mycobacterium smegmatis str. MC2 155	Associated with stationary phase adaptation and long-term survival	Regulation	612	590	568	608	622	806	674	750	646	5876
Rhamnolipid (VF0089)	core	Pseudomonas aeruginosa PAO1	The rhamnolipid solubilizes the surfactant, making it easier for the Plc to degrade the surfactant, thus may cause alveolar collapse	Immune modulation	298	334	368	390	436	476	532	510	456	3800
Rhizoferrin (VF0551)	core	Francisella novicida U112	Siderophore-mediated Iron acquisition	Nutritional/Metabolic factor	4074	3450	3748	3972	4160	4460	3876	4314	4138	36192
Rhizoferrin (VF0551)	predict	Francisella novicida U112	Siderophore-mediated Iron acquisition	Nutritional/Metabolic factor	866	828	832	1040	1124	1134	860	976	794	8454
RlrA islet (VF0529)	core	Streptococcus agalactiae COH1	Play important roles in host tissue colonization and pathogenesis by enhancing adherence to host cells, recognizing the extracellular matrix, and manipulate the host inflammatory response	Adherence	4	4	8	8	4	2	14	16	18	78
RlrA islet (VF0529)	predict	Streptococcus agalactiae COH1	Play important roles in host tissue colonization and pathogenesis by enhancing adherence to host cells, recognizing the extracellular matrix, and manipulate the host inflammatory response	Adherence	6050	5292	5622	5834	6166	6918	5242	6644	6216	53984
RpoS (VF0112)	core	Salmonella enterica subsp. enterica serovar Typhimurium str. LT2	Necessary for sustaining a log-phase acid tolerance response (ATR), induction a stationary-phase acid survival system, production of thin aggregative fimbriae and expression of spv gene during stationary phase	Regulation	2226	2042	2282	1398	1478	1410	2170	2326	1870	17202
RpoS (VF0166)	core	Legionella pneumophila subsp. pneumophila str. Philadelphia 1	Stimulates intracellular replication and osmotic resistance and inhibits FliA-dependent traits	Regulation	1316	1408	1542	1888	1810	1950	2144	2320	1886	16264
RtxA (VF0259)	core	Legionella pneumophila str. Corby	Potent host cell cytolysin, the 'cytolysin/egress pore' is essential for lysis of the host cell from within the phagosome to allow the bacteria to exit	Exotoxin	76	66	30	274	198	222	114	170	160	1310
RtxA (VF0259)	predict	Legionella pneumophila str. Corby	Potent host cell cytolysin, the 'cytolysin/egress pore' is essential for lysis of the host cell from within the phagosome to allow the bacteria to exit	Exotoxin	452	404	350	508	418	504	528	810	488	4462
RtxA (VF0482)	core	Aeromonas hydrophila subsp. hydrophila ATCC 7966	Inducing host cell rounding and apoptosis	Exotoxin	22212	20494	21234	23020	24070	25598	22258	25732	23312	207930
Rv1759c (VF0863)	predict	Mycobacterium tuberculosis H37Rv	-	Adherence	0	0	2	0	2	0	2	0	0	6
Rv1837c (VF0864)	predict	Mycobacterium tuberculosis H37Rv	-	Adherence	3350	3048	3264	3300	3242	3458	3262	3552	3088	29564
Rvh T4SS (VF0487)	core	Anaplasma phagocytophilum HZ	Secretes virulence factors that are responsible for subverting innate immunity and inhibiting host cell apoptosis	Effector delivery system	3632	3304	3596	3756	3740	3492	3740	4092	3468	32820
Rvh T4SS (VF0487)	predict	Anaplasma phagocytophilum HZ	Secretes virulence factors that are responsible for subverting innate immunity and inhibiting host cell apoptosis	Effector delivery system	82	54	74	16	24	48	10	14	22	344
Rvh T4SS (VF0488)	core	Rickettsia canadensis CA410	Putative translocated effector RalF, known in prokaryotes only from some Rickettsia and Legionella spp. contains a Sec7 domain. This domain is conserved across eukaryotic guanine nucleotide exchange factors (GEF),which activate ADP-ribosylation factors (Arfs), proteins involved in vesicle trafficking and actin remodeling	Effector delivery system	3026	2560	2848	3074	3086	2894	3146	3476	3028	27138
Rvh T4SS (VF0488)	predict	Rickettsia canadensis CA410	Putative translocated effector RalF, known in prokaryotes only from some Rickettsia and Legionella spp. contains a Sec7 domain. This domain is conserved across eukaryotic guanine nucleotide exchange factors (GEF),which activate ADP-ribosylation factors (Arfs), proteins involved in vesicle trafficking and actin remodeling	Effector delivery system	62	24	46	52	76	78	52	36	40	466
Rvh T4SS secreted effectors (VF0654)	core	Anaplasma phagocytophilum HZ	AnkA (AnkA is highly tyrosine phosphorylated and binds to the Abl interactor 1 (ABI-1), SHP-1, and nuclear DNA fragments. ); Ats-1 (Mitochondria-localized Ats-1 blocks apoptosis of eukaryotic host cells by preventing loss of mitochondrial membrane potential. )	Effector delivery system	4	4	10	14	12	10	6	2	6	68
Rvh T4SS secreted effectors (VF0654)	predict	Anaplasma phagocytophilum HZ	AnkA (AnkA is highly tyrosine phosphorylated and binds to the Abl interactor 1 (ABI-1), SHP-1, and nuclear DNA fragments. ); Ats-1 (Mitochondria-localized Ats-1 blocks apoptosis of eukaryotic host cells by preventing loss of mitochondrial membrane potential. )	Effector delivery system	4	24	10	8	12	2	10	4	4	78
Rvh T4SS secreted effectors (VF0697)	core	Rickettsia typhi str. Wilmington	RalF	Effector delivery system	8	10	14	8	6	2	4	8	0	60
S fimbriae (VF0222)	core	Escherichia coli UTI89	S fimbriae binds to receptors containing sialic acid sugar moieties, the sialic acid residues are presented on UP3, one of four integral membrane uroplakin proteins	Adherence	12	12	26	4	20	12	26	14	22	148
S-layer proteins (VF0719)	predict	Campylobacter fetus subsp. fetus 82-40	-	Immune modulation	26	32	58	2	10	16	32	16	14	206
SACOL0507 (VF0999)	predict	Staphylococcus aureus subsp. aureus COL	-	Adherence	78	62	78	96	110	104	32	52	22	634
SCI (Salmonella centrisome island) (VF0974)	core	Salmonella enterica subsp. enterica serovar Typhimurium str. LT2	Repsonsible for secreting two antibacterial effectors, Tlde1 and Tae4	Effector delivery system	758	642	648	5996	6360	5782	3150	3658	3152	30146
SCI T6SS secreted effectors (VF1195)	core	Salmonella enterica subsp. enterica serovar Typhimurium str. LT2	Tae4 (L,D-endopeptidase. Peptidoglycan degradation. ); Tlde1 (L,D-transpeptidase. Peptidoglycan degradation. )	Effector delivery system	14	12	22	208	200	184	82	132	90	944
SCI-I T6SS (VF1120)	predict	Escherichia coli O83:H1 str. LF82	-	Effector delivery system	1982	1944	2076	2104	2092	2264	2248	2498	1934	19142
SDr (VF0019)	core	Staphylococcus epidermidis ATCC 12228	Binds to bone sialoprotein and fibrinogen	Adherence	590	462	524	504	562	598	546	584	616	4986
SDr (VF0019)	predict	Staphylococcus epidermidis ATCC 12228	Binds to bone sialoprotein and fibrinogen	Adherence	158	150	200	96	130	130	138	148	142	1292
SE2319 (VF1000)	predict	Staphylococcus epidermidis ATCC 12228	-	Adherence	382	370	460	388	426	578	448	504	346	3902
SLS (VF0251)	predict	Streptococcus pyogenes SSI-1	SLS lyses a wide variety of eukaryotic cells, including myocardial cells, kidney cells, platelets, lymphocytes, and neutrophils	Exotoxin	0	8	6	2	6	0	2	6	2	32
SMase (VF0061)	core	Listeria ivanovii str. ATCC 19119	L.ivanovii possesses a third phospholipase with membrane-damaging activity that, together with PlcA and PlcB, act in concert with the Hly to mediate efficient escape from the vacuolar compartment	Exoenzyme	16	14	10	10	8	2	16	10	2	88
SP41 (VF0694)	predict	Brucella abortus S19	-	Adherence	5900	5158	5914	6834	7086	7840	6146	7138	6438	58454
SSU98_1513 (VF1105)	predict	Streptococcus suis 98HAH33	-	Adherence	1114	978	940	990	1028	1026	1016	1218	1012	9322
Sal (VF0563)	core	Klebsiella oxytoca KCTC 1686	A major trigger of inflammation and bacterial dissemination induced during K. pneuminiae lung infection	Nutritional/Metabolic factor	24370	21562	23520	21270	22250	24718	22146	24926	22890	207652
Sal (VF0563)	predict	Klebsiella oxytoca KCTC 1686	A major trigger of inflammation and bacterial dissemination induced during K. pneuminiae lung infection	Nutritional/Metabolic factor	264	256	166	282	296	330	242	256	246	2338
Salmochelin (VF0972)	predict	Salmonella enterica subsp. enterica serovar Typhimurium str. LT2	-	Nutritional/Metabolic factor	1360	1396	1542	976	848	992	846	886	812	9658
Salmochelin siderophore (VF0230)	core	Escherichia coli CFT073	Catecholate siderophore receptor, mediates utilization of the siderophore enterobactin	Nutritional/Metabolic factor	15604	13822	14588	15650	15752	17264	13478	15482	14348	135988
Sef (VF0952)	predict	Salmonella enterica subsp. enterica serovar Enteritidis str. P125109	-	Adherence	42	42	62	40	30	38	50	122	38	464
SenX3 (VF0857)	predict	Mycobacterium bovis BCG str. Pasteur 1173P2	-	Regulation	11246	9820	10504	11666	12380	12936	11932	13312	11698	105494
Serine protease (VF1055)	predict	Streptococcus gordonii str. Challis substr. CH1	-	Exoenzyme	2010	1714	1856	1708	1906	2180	1704	1982	1826	16886
Serine protease splABCDEF (VF0994)	predict	Staphylococcus aureus subsp. aureus MRSA252	-	Exoenzyme	142	98	116	116	98	118	102	146	104	1040
Serine-threonine phosphatase stp (VF0787)	predict	Listeria monocytogenes serotype 4b str. F2365	-	Post-translational modification	2588	2344	2796	1912	1968	2246	2582	2796	2368	21600
ShdA (VF0398)	core	Salmonella enterica subsp. enterica serovar Paratyphi C strain RKS4594	ShdA-mediated binding of the extracellular matrix contributes to persistent intestinal carriage	Adherence	1286	1264	1524	1418	1432	1428	1772	1474	1160	12758
ShdA (VF0398)	predict	Salmonella enterica subsp. enterica serovar Paratyphi C strain RKS4594	ShdA-mediated binding of the extracellular matrix contributes to persistent intestinal carriage	Adherence	104	124	128	88	56	134	102	126	80	942
ShlA-ShlB (VF1261)	predict	Chromobacterium violaceum ATCC 12472	-	Effector delivery system	10	2	6	6	18	48	14	24	22	150
ShlA-ShlB (VF1297)	predict	Serratia marcescens W1436	-	Effector delivery system	2	2	4	4	2	0	2	4	6	26
Shu (VF0256)	core	Shigella dysenteriae Sd197	Shu heme utilization locus includes:; ShuA, TonB-denpendent heme receptor which is critical for the uptake of heme into the periplasm; ShuT, putative periplasmic binding protein which specifically binds heme and acts as a soluble receptor for active uptake of heme into the cytoplasm; ShuU and ShuV comprise the cytoplasmic membrane permease and ATPase; ShuS, soluble cytoplasmic protein may functio…	Nutritional/Metabolic factor	6638	6008	6274	7554	7672	7598	7022	7570	6648	62984
Sialidase (VF0391)	core	Clostridium perfringens ATCC 13124	Sialidase cleaves terminal sialic acid residues from carbohydrate polymers such as glycoproteins, gangliosides, and other sialoglycoconjugates found throughout the body, making them available as nutrients to sialidase-producing bacteria.; may increase bacterial attachment or toxin binding to host cells	Exoenzyme	2104	1792	1682	1890	1668	2082	1596	1946	1982	16742
Sialidase (VF0391)	predict	Clostridium perfringens ATCC 13124	Sialidase cleaves terminal sialic acid residues from carbohydrate polymers such as glycoproteins, gangliosides, and other sialoglycoconjugates found throughout the body, making them available as nutrients to sialidase-producing bacteria.; may increase bacterial attachment or toxin binding to host cells	Exoenzyme	698	550	612	496	460	592	522	580	542	5052
Siderophore-dependent iron uptake system (VF0738)	predict	Corynebacterium jeikeium K411	-	Nutritional/Metabolic factor	1542	1332	1600	1464	1654	1766	1750	1842	1736	14686
SigA (VF0257)	core	Mycobacterium tuberculosis H37Rv	Sigma A interacts with a transcriptional activator WhiB3 to allow the expression of genes necessary for virulence	Regulation	21076	18900	20152	19608	20006	22658	20228	22796	20994	186418
SigA (VF0257)	predict	Mycobacterium tuberculosis H37Rv	Sigma A interacts with a transcriptional activator WhiB3 to allow the expression of genes necessary for virulence	Regulation	2	0	4	2	8	0	0	6	0	22
SigE (VF0295)	core	Mycobacterium intracellulare str. MOTT36Y	Controls the bacterial response to external stimuli such as high temperature and detergent stress	Regulation	10596	9772	11254	8570	8844	9534	10286	11006	9922	89784
SigE (VF0295)	predict	Mycobacterium intracellulare str. MOTT36Y	Controls the bacterial response to external stimuli such as high temperature and detergent stress	Regulation	2040	1840	2024	1254	1282	1360	2008	1970	1706	15484
SigF (VF0294)	core	Mycobacterium gilvum Spyr1	Controls the bacterial response to environmental stress, SigF-dependent genes includes numerous regulatory genes and those involved in cell envelop synthesis	Regulation	17516	15834	16404	17792	17898	20730	16080	19524	18432	160210
SigF (VF0294)	predict	Mycobacterium gilvum Spyr1	Controls the bacterial response to environmental stress, SigF-dependent genes includes numerous regulatory genes and those involved in cell envelop synthesis	Regulation	220	224	232	304	366	356	282	384	264	2632
SigH (VF0296)	core	Mycobacterium abscessus ATCC 19977	Involved in response to heat shock and oxidative stress	Regulation	17226	15346	16146	14056	14916	16764	14790	16672	15018	140934
SigH (VF0296)	predict	Mycobacterium abscessus ATCC 19977	Involved in response to heat shock and oxidative stress	Regulation	192	154	178	196	190	150	184	176	168	1588
Sigma D (VF0854)	predict	Mycobacterium tuberculosis H37Rv	-	Regulation	2622	2272	2464	2500	2740	3200	2520	2902	2742	23962
Sigma L (VF0855)	predict	Mycobacterium gilvum Spyr1	-	Regulation	11194	10072	10746	10554	10854	12380	10476	12210	11664	100150
Sigma M (VF0822)	predict	Mycobacterium tuberculosis CDC1551	-	Regulation	6244	5668	6304	4644	4856	5354	5282	5804	5170	49326
SiiE (VF0970)	predict	Salmonella enterica subsp. enterica serovar Typhimurium str. LT2	-	Adherence	300	230	200	284	292	246	290	332	244	2418
SlpA (VF0589)	core	Clostridium difficile 630	Binds to intestinal mucosa and the ECM proteins collagen type I, thrombospondin, and vitronectin	Adherence	2	2	4	2	0	0	14	8	6	38
SodA (VF0304)	core	Mycobacterium sp. JLS	Iron-dependent enzyme, important for survival of intracellular pathogens during infection	Stress survival	1982	1758	1714	1948	1974	2214	2288	2404	2398	18680
SodA (VF0304)	predict	Mycobacterium sp. JLS	Iron-dependent enzyme, important for survival of intracellular pathogens during infection	Stress survival	74	120	84	128	146	104	112	98	136	1002
SodB (VF0169)	core	Legionella pneumophila subsp. pneumophila str. Philadelphia 1	A cytoplasmic iron superoxide dismutase; important for intracellular survival and transmission	Stress survival	4082	3790	4324	3456	3670	3580	4230	4314	3644	35090
SodC (VF0170)	core	Legionella pneumophila subsp. pneumophila str. Philadelphia 1	A periplasmic copper-zinc superoxide dismutase; important for intracellular survival and transmission	Stress survival	16	20	20	12	16	16	42	58	36	236
SodC (VF0305)	core	Mycobacterium intracellulare str. MOTT36Y	Copper/zinc-dependent enzyme, responsible for a small part of total SOD activity in M. tuberculosis	Stress survival	360	296	294	294	294	312	300	368	292	2810
SodC (VF0305)	predict	Mycobacterium intracellulare str. MOTT36Y	Copper/zinc-dependent enzyme, responsible for a small part of total SOD activity in M. tuberculosis	Stress survival	622	636	658	440	394	410	500	560	438	4658
SodCI (VF0109)	core	Salmonella enterica subsp. enterica serovar Typhimurium str. LT2	Contribute to survival during systemic phase of infection	Stress survival	134	134	154	262	178	228	128	216	144	1578
Sortase A (VF0788)	predict	Listeria innocua Clip11262	-	Post-translational modification	62	42	92	48	42	96	62	90	66	600
Sortase A (VF1048)	predict	Streptococcus mutans UA159	-	Exoenzyme	10	4	4	20	8	22	4	0	4	76
SpaA-type pili (VF0364)	core	Corynebacterium pseudotuberculosis FRC41	Involved in corynebacterial attachment to host tissues	Adherence	0	2	0	12	6	10	10	22	10	72
SpaA-type pili (VF0364)	predict	Corynebacterium pseudotuberculosis FRC41	Involved in corynebacterial attachment to host tissues	Adherence	74	74	76	76	104	90	82	80	104	760
SpaH-type pili (VF0727)	predict	Corynebacterium diphtheriae NCTC 13129	-	Adherence	56	76	74	90	78	96	78	32	66	646
SpeB (VF0249)	core	Streptococcus pyogenes M1 GAS	Facilitates bacterial dissemination and survival, as well as induces inflammation during S. pyogenes infections	Exoenzyme	48	32	58	16	24	26	34	20	22	280
SphB1 (VF0683)	predict	Bordetella pertussis Tohama I	-	Effector delivery system	392	418	364	240	344	350	316	342	328	3094
Sphingomyelinase (SMase) (VF0663)	predict	Bacillus cereus AH187	-	Exotoxin	22	26	2	10	8	10	8	6	8	100
SprE (VF0358)	core	Enterococcus faecalis V583	Contributes to pathogenesis in several infection models including C. elegans, mouse peritonitis, and a rabbit endophthalmitis model	Exoenzyme	2	10	0	0	2	2	10	12	0	38
SpvB (VF0107)	core	Salmonella enterica subsp. enterica serovar Typhimurium str. LT2	SpvB-mediated actin depolymerization is associated with an accumulation of cells in the G2/M phase, eventually resulting in apoptotic cell death	Exotoxin	26	42	54	30	40	40	100	134	94	560
SraP (VF1012)	predict	Staphylococcus aureus subsp. aureus COL	-	Adherence	60	40	54	38	36	36	46	48	50	408
Sta (VF0953)	predict	Salmonella enterica subsp. enterica serovar Schwarzengrund str. CVM19633	-	Adherence	4	4	0	2	8	2	10	6	10	46
Staphyloferrin A (VF1013)	predict	Staphylococcus aureus subsp. aureus str. Newman	-	Nutritional/Metabolic factor	1458	1366	1492	1658	1830	1730	1676	1840	1528	14578
Staphyloferrin B (VF1014)	predict	Staphylococcus aureus subsp. aureus str. Newman	-	Nutritional/Metabolic factor	19696	16916	18398	17878	18000	20708	18304	20200	18558	168658
Stb (VF0954)	predict	Salmonella enterica subsp. enterica serovar Typhimurium str. LT2	-	Adherence	0	2	0	6	2	12	0	0	0	22
Stj (VF0962)	predict	Salmonella enterica subsp. enterica serovar Agona str. SL483	-	Adherence	6	0	2	400	402	352	146	170	130	1608
Streptococcal enolase (VF1060)	predict	Streptococcus gordonii str. Challis substr. CH1	-	Exoenzyme	11818	10784	11966	10378	10554	10642	11360	12468	10966	100936
Streptococcal glucosyltransferases (VF1051)	predict	Streptococcus mutans UA159	-	Exoenzyme	4	8	4	2	4	2	2	0	0	26
Streptococcal lipoprotein rotamase A (VF1047)	predict	Streptococcus pneumoniae D39	-	Adherence	2692	2490	2602	2628	2816	2910	2728	3108	2744	24718
Streptococcal plasmin receptor/GAPDH (VF1042)	predict	Streptococcus gordonii str. Challis substr. CH1	-	Adherence	10946	9962	10564	9540	9980	10588	10760	11392	10230	93962
Sulfolipid-1 biosynthesis and transport (VF0803)	core	Mycobacterium canettii CIPT 140010059	Sulfoglycolipids inhibit NF-kappaB activation and subsequent cytokine production or costimulatory molecule expression by acting as competitive antagonists of Toll-like receptor 2	Immune modulation	24618	21590	22792	24542	25928	28380	22724	26426	24676	221676
Sulfolipid-1 biosynthesis and transport (VF0803)	predict	Mycobacterium canettii CIPT 140010059	Sulfoglycolipids inhibit NF-kappaB activation and subsequent cytokine production or costimulatory molecule expression by acting as competitive antagonists of Toll-like receptor 2	Immune modulation	996	986	922	942	1032	1184	864	974	856	8756
T2SS (VF0333)	core	Shigella boydii Sb227	Still unknown.	Effector delivery system	1110	1234	1308	1296	1294	1348	1756	1592	1362	12300
T2SS (VF0333)	predict	Shigella boydii Sb227	Still unknown.	Effector delivery system	8	12	12	4	4	0	30	10	4	84
T2SS (VF1335)	core	Acinetobacter baumannii ACICU	Secretes multiple effectors that were shown to be required for virulence in聽vivo, including the lipoyl synthases LipA and LipH as well as the protease CpaA	Effector delivery system	1716	1494	1770	2364	2404	2510	2666	2834	2450	20208
T3SS (VF0479)	core	Aeromonas salmonicida subsp. salmonicida A449	A needle-like structure, often described as an "injectisome" that can inject effectors directly into the cytoplasm of target cells; five effectors have been described: AexT, AexU, AopP, AopH and AopO; AexT and AexU are bifunctional toxins that contain a GTPase activating domain, allowing the interruption of host cell-signalling pathways and an ADP-ribosylating domain that can disrupt the host cyt…	Effector delivery system	820	604	730	1098	1048	970	1418	1350	1326	9364
T3SS (VF0479)	predict	Aeromonas salmonicida subsp. salmonicida A449	A needle-like structure, often described as an "injectisome" that can inject effectors directly into the cytoplasm of target cells; five effectors have been described: AexT, AexU, AopP, AopH and AopO; AexT and AexU are bifunctional toxins that contain a GTPase activating domain, allowing the interruption of host cell-signalling pathways and an ADP-ribosylating domain that can disrupt the host cyt…	Effector delivery system	0	0	2	0	2	2	0	0	2	8
T3SS (VF0704)	predict	Burkholderia cenocepacia J2315	-	Effector delivery system	734	704	712	1044	1026	1164	860	922	726	7892
T3SS (VF1262)	predict	Citrobacter rodentium ICC168	-	Effector delivery system	2	0	0	0	14	8	0	2	0	26
T3SS (VF1265)	predict	Desulfovibrio vulgaris str. Hildenborough	-	Effector delivery system	568	450	626	250	160	246	324	298	204	3126
T3SS (VF1266)	predict	Edwardsiella tarda EIB202	-	Effector delivery system	3408	2930	3702	3734	3930	4020	5142	4970	4740	36576
T3SS (VF1270)	predict	Erwinia amylovora CFBP1430	-	Effector delivery system	7464	6670	7152	8682	8322	9238	8876	9576	8420	74400
T3SS (VF1274)	predict	Mesorhizobium loti MAFF303099	-	Effector delivery system	2072	1882	1914	2440	2392	2552	2232	2312	2178	19974
T3SS (VF1283)	predict	Pantoea stewartii subsp. stewartii str. SS104	-	Effector delivery system	16706	15160	15426	15122	15088	16710	14220	15888	14742	139062
T3SS (VF1288)	predict	Photorhabdus luminescens subsp. laumondii TTO1	-	Effector delivery system	20	16	4	30	26	56	34	22	18	226
T3SS (VF1295)	predict	Ralstonia solanacearum GMI1000	-	Effector delivery system	8894	8070	8578	8304	8824	9198	8878	9804	8550	79100
T3SS (VF1301)	predict	Xanthomonas campestris pv. campestris str. ATCC 33913	-	Effector delivery system	1066	904	1084	734	734	744	892	1008	804	7970
T3SS secreted effectors (VF0652)	core	Aeromonas salmonicida subsp. salmonicida A449	AexT (ADP-ribosyltransferase. Induces morphological changes in fish cells, including cell rounding and subsequent lysis. ); AopH; AopO; Ati2 (Putative inositol phosphatase. )	Effector delivery system	98	80	120	86	90	94	258	234	182	1242
T3SS-1 (VF1286)	predict	Photorhabdus asymbiotica subsp. asymbiotica ATCC 43949	-	Effector delivery system	12	12	6	28	20	24	30	34	26	192
T3SS1 (VF0408)	core	Vibrio parahaemolyticus RIMD 2210633	T3SS1 uses a multifaceted mechanism to cause the cytotoxicity of host cells, involving the induction of autophagy, cell rounding, and cell lysis.	Effector delivery system	3290	2996	3154	3196	3308	3220	3604	3568	3012	29348
T3SS1 (VF1300)	predict	Sinorhizobium fredii NGR234	-	Effector delivery system	1262	1056	1034	980	892	1032	834	962	888	8940
T3SS2 (VF0409)	core	Vibrio parahaemolyticus RIMD 2210633	T3SS2 is associated with enterotoxicity	Effector delivery system	804	716	818	306	360	322	416	342	318	4402
T3SS2 (VF1299)	predict	Sinorhizobium fredii NGR234	-	Effector delivery system	118	134	112	180	142	152	92	112	116	1158
T4SS (VF1269)	predict	Ehrlichia chaffeensis str. Arkansas	-	Effector delivery system	22	20	14	54	60	36	54	46	42	348
T4SS (VF1282)	predict	Neorickettsia sennetsu str. Miyayama	-	Effector delivery system	96	136	142	242	246	230	268	270	210	1840
T4SS secreted effectors (VF0695)	core	Brucella abortus bv. 1 str. 9-941	BPE005 (Might have an effect on cAMP-dependent signaling pathways in the host cell blocking the binding between cAMP and PKA. ); BPE043; BPE123; BPE275; BspA; BspB (Promotes rBCV biogenesis and intracellular proliferation. ); BspC; BspE; BspF (Contributes to bacterial growth within the replication-permissive rBCVs. ); BspL (Regulates the late stages of the Brucella intracellular cycle. ); RicA (M…	Effector delivery system	16734	14912	15222	14942	15586	16050	15144	16448	14588	139626
T4SS secreted effectors (VF0695)	predict	Brucella abortus bv. 1 str. 9-941	BPE005 (Might have an effect on cAMP-dependent signaling pathways in the host cell blocking the binding between cAMP and PKA. ); BPE043; BPE123; BPE275; BspA; BspB (Promotes rBCV biogenesis and intracellular proliferation. ); BspC; BspE; BspF (Contributes to bacterial growth within the replication-permissive rBCVs. ); BspL (Regulates the late stages of the Brucella intracellular cycle. ); RicA (M…	Effector delivery system	74	74	40	106	90	106	130	142	122	884
T4SS secreted effectors (VF0696)	core	Coxiella burnetii CbuG_Q212	CBUA0020; CBU_0012*; CBU_0113; CBU_0122; CBU_0183; CBU_0201; CBU_0270; CBU_0295; CBU_0344*; CBU_0372; CBU_0375*; CBU_0469; CBU_0513; CBU_0534; CBU_0590; CBU_0635; CBU_0637; CBU_0820*; CBU_1048*; CBU_1079; CBU_1107*; CBU_1150*; CBU_1198; CBU_1268; CBU_1349; CBU_1370; CBU_1409; CBU_1434; CBU_1493; CBU_1495*; CBU_1525*; CBU_1530; CBU_1566; CBU_1576; CBU_1594; CBU_1607; CBU_1614; CBU_1639; CBU_1665; …	Effector delivery system	22456	19850	22032	20708	20664	21480	22158	24032	21086	194466
T4SS secreted effectors (VF0696)	predict	Coxiella burnetii CbuG_Q212	CBUA0020; CBU_0012*; CBU_0113; CBU_0122; CBU_0183; CBU_0201; CBU_0270; CBU_0295; CBU_0344*; CBU_0372; CBU_0375*; CBU_0469; CBU_0513; CBU_0534; CBU_0590; CBU_0635; CBU_0637; CBU_0820*; CBU_1048*; CBU_1079; CBU_1107*; CBU_1150*; CBU_1198; CBU_1268; CBU_1349; CBU_1370; CBU_1409; CBU_1434; CBU_1493; CBU_1495*; CBU_1525*; CBU_1530; CBU_1566; CBU_1576; CBU_1594; CBU_1607; CBU_1614; CBU_1639; CBU_1665; …	Effector delivery system	258	236	248	158	156	180	212	180	142	1770
T6SS (VF0480)	core	Aeromonas salmonicida subsp. salmonicida A449	A phagetail-spike-like injectisome to translocate virulence determinants directly into the host cell cytoplasm; Four effectors of the T6SS have so far been characterized, Hcp1, Vgr1, Vgr2 and Vgr3; Hcp is a powerful effector substrate and once translocated into the targeted host cell cytoplasm, apoptosis ensues following caspase 3 activation; Hcp paralyzes macrophages to prevent phagocytosis;Vgr1…	Effector delivery system	396	414	480	862	962	824	1358	1246	1100	7642
T6SS (VF0480)	predict	Aeromonas salmonicida subsp. salmonicida A449	A phagetail-spike-like injectisome to translocate virulence determinants directly into the host cell cytoplasm; Four effectors of the T6SS have so far been characterized, Hcp1, Vgr1, Vgr2 and Vgr3; Hcp is a powerful effector substrate and once translocated into the targeted host cell cytoplasm, apoptosis ensues following caspase 3 activation; Hcp paralyzes macrophages to prevent phagocytosis;Vgr1…	Effector delivery system	0	0	0	6	6	6	0	0	0	18
T6SS (VF0544)	core	Francisella tularensis subsp. tularensis SCHU S4	Allowing the bacteria to disrupt the phagosomal membrane and enter the cytosol for growth; Effectors encoded within (pdpC, pdbD) and outside (OpiA, OpiB) the FPI cooperate to enhance the growth of Francisella in macrophages	Effector delivery system	26	36	42	36	74	66	254	236	184	954
T6SS (VF0569)	core	Klebsiella variicola At-22	Antibacterial activity	Effector delivery system	4066	3730	4284	3746	3738	3702	4182	4438	3616	35502
T6SS (VF0569)	predict	Klebsiella variicola At-22	Antibacterial activity	Effector delivery system	384	314	300	1548	1446	1530	936	1206	900	8564
T6SS (VF0579)	core	Shigella sonnei Ss046	Plays a role in interbacterial competition and host colonization	Effector delivery system	182	148	124	274	240	290	464	426	380	2528
T6SS (VF0698)	predict	Burkholderia cenocepacia J2315	-	Effector delivery system	6022	5704	5854	5600	5610	6444	5472	5932	5326	51964
T6SS (VF0975)	predict	Salmonella enterica subsp. enterica serovar Gallinarum str. 287/91	-	Effector delivery system	56	52	104	64	74	28	86	66	58	588
T6SS (VF1337)	core	Acinetobacter baumannii AB0057	T6SS delivers protein effectors into host cells or competing bacteria and exists as an important virulence system in A. baumannii	Effector delivery system	1274	1050	1280	3430	3268	3532	4142	4586	3722	26284
T6SS (VF1337)	predict	Acinetobacter baumannii AB0057	T6SS delivers protein effectors into host cells or competing bacteria and exists as an important virulence system in A. baumannii	Effector delivery system	0	0	0	2	6	0	0	0	0	8
T6SS secreted effectors (VF0651)	core	Aeromonas hydrophila subsp. hydrophila ATCC 7966	VgrG1 (ADPRT. Disruption of the actin cytoskeleton. )	Effector delivery system	2	2	2	22	26	18	6	0	2	80
T6SS secreted effectors (VF1338)	core	Acinetobacter baumannii ATCC 17978	Tse1 (Predicted lipase. ); Tse2 (Predicted nuclease. ); Tse3; Tse4 (A bifunctional cell wall-targeting enzyme consisting of both lytic transglycosylase and endopeptidase activities. )	Effector delivery system	4	4	6	22	36	22	8	14	8	124
T6SS-1 (VF0429)	core	Burkholderia thailandensis E264	Essential for virulence and plays an important role in the intracellular lifestyle of B. pseudomallei; In B. mallei, the T6SS cluster homologous to B. pseudomallei T6SS-1, is important for actin-based motility, multinucleated giant cell formation, intracellular growth in murine macrophages, and virulence in hamsters	Effector delivery system	11820	10780	12708	9938	10218	10128	11582	11982	9874	99030
T6SS-1 (VF0429)	predict	Burkholderia thailandensis E264	Essential for virulence and plays an important role in the intracellular lifestyle of B. pseudomallei; In B. mallei, the T6SS cluster homologous to B. pseudomallei T6SS-1, is important for actin-based motility, multinucleated giant cell formation, intracellular growth in murine macrophages, and virulence in hamsters	Effector delivery system	3374	3132	3478	2718	2720	2952	2948	3074	2774	27170
T6SS-A (VF1036)	predict	Yersinia pestis CO92	-	Effector delivery system	494	400	434	592	616	676	536	716	628	5092
T6SS-II (VF0783)	predict	Klebsiella pneumoniae subsp. pneumoniae NTUH-K2044	-	Effector delivery system	348	294	350	668	680	662	556	598	468	4624
T6SS-III (VF0784)	predict	Klebsiella pneumoniae subsp. pneumoniae NTUH-K2044	-	Effector delivery system	1016	978	1004	886	946	998	1080	1046	924	8878
T7SS (VF0581)	core	Bacillus anthracis str. Sterne	In the pathogen B. anthracis, six WXG100 proteins were discovered by genome analysis: EsxB, EsxL, EsxP, EsxQ, EsxV, and EsxW. It was shown that under laboratory conditions, EsxW and EsxB are actively secreted.	Effector delivery system	11350	10296	10938	10922	10994	11850	10740	11996	11228	100314
T7SS (VF0581)	predict	Bacillus anthracis str. Sterne	In the pathogen B. anthracis, six WXG100 proteins were discovered by genome analysis: EsxB, EsxL, EsxP, EsxQ, EsxV, and EsxW. It was shown that under laboratory conditions, EsxW and EsxB are actively secreted.	Effector delivery system	34	38	52	12	36	28	48	54	32	334
TCP (VF0126)	core	Vibrio cholerae O1 biovar El Tor str. N16961	Crucial for V.cholerae to establish colonization in vivo and expressed before CT; The receptor for entry of CTXphi (the filamentous phage encoding the cholera toxin genes) into the cell is the TCP; TcpA appears to be a coat protein for VPIphi	Adherence	1078	934	1158	474	582	482	776	720	624	6828
TFP (VF1334)	core	Acinetobacter baumannii ATCC 17978	Essential for twitching motility and natural competence, and contribute to host cell adherence	Adherence	25966	23570	27128	21266	21354	21682	27380	26836	22792	217974
TFP (VF1334)	predict	Acinetobacter baumannii ATCC 17978	Essential for twitching motility and natural competence, and contribute to host cell adherence	Adherence	50	30	58	58	62	38	80	58	68	502
TFS3a (VF0780)	predict	Helicobacter pylori Shi470	-	Effector delivery system	86	82	92	80	148	112	88	96	120	904
TFS3b (VF0781)	predict	Helicobacter pylori P12	-	Effector delivery system	2	8	2	0	0	6	2	6	0	26
TLH (VF0610)	core	Vibrio parahaemolyticus RIMD 2210633	Lyses human erythrocytes by a phospholipase B/A2 enzymatic activity	Exotoxin	12	36	14	16	6	16	2	50	4	156
TLH (VF0610)	predict	Vibrio parahaemolyticus RIMD 2210633	Lyses human erythrocytes by a phospholipase B/A2 enzymatic activity	Exotoxin	208	160	180	184	208	230	176	186	126	1658
TTS1 (VF0702)	predict	Burkholderia pseudomallei K96243	-	Effector delivery system	790	718	914	964	1234	1104	902	1240	986	8852
TTS2 (VF0703)	predict	Burkholderia pseudomallei K96243	-	Effector delivery system	72	82	90	62	68	60	74	58	88	654
TTSS (SPI-1 encode) (VF0116)	core	Salmonella enterica subsp. enterica serovar Typhimurium str. LT2	Delivers at least 13 effector proteins through the host cell plasma membrane, most of them are involved in actin cytoskeleton rearrangements, leading to membrane ruffling and Salmonella invasion	Effector delivery system	1160	1034	1162	1256	1402	1368	1988	2206	1850	13426
TTSS (SPI-1 encode) (VF0116)	predict	Salmonella enterica subsp. enterica serovar Typhimurium str. LT2	Delivers at least 13 effector proteins through the host cell plasma membrane, most of them are involved in actin cytoskeleton rearrangements, leading to membrane ruffling and Salmonella invasion	Effector delivery system	78	84	118	90	128	122	216	232	150	1218
TTSS (SPI-2 encode) (VF0321)	core	Salmonella enterica subsp. enterica serovar Paratyphi C strain RKS4594	Secretes effector proteins to facilitate the replication of intracellular bacteria within membrane-bound Salmonella-containing vacuoles (SCVs)	Effector delivery system	25598	22984	26324	23386	24078	24030	26648	27120	22892	223060
TTSS (SPI-2 encode) (VF0321)	predict	Salmonella enterica subsp. enterica serovar Paratyphi C strain RKS4594	Secretes effector proteins to facilitate the replication of intracellular bacteria within membrane-bound Salmonella-containing vacuoles (SCVs)	Effector delivery system	538	508	570	566	560	628	670	702	612	5354
TTSS (VF0035)	core	Bordetella pertussis Tohama I	The B. bronchiseptica TTSS modulates the host immune response, contributes to persistent colonization of the trachea	Effector delivery system	21044	19050	21022	19522	19912	21764	20234	23298	20270	186116
TTSS (VF0083)	core	Pseudomonas aeruginosa PAO1	Transports four known effector proteins: ExoS, ExoT, ExoU and ExoY, although most strains generally do not express all four at the same time	Effector delivery system	4718	4496	4762	3670	3670	3762	4192	4638	3812	37720
TTSS (VF0118)	core	Shigella flexneri 2a str. 301	Mxi-Spa system secretes approximately 20 proteins with the four Ipas A, B,C,D and IpgD being the most abundant; Recent findings indicate that TTSS in Shigella is responsible not only for protein secretion, but that it is also involved in the control mechanisms of transcription of other target genes located on the virulence plasmid, virA and ipaH9.8, these proteins were not constitutively synthesi…	Effector delivery system	186	198	172	158	140	176	242	194	164	1630
TTSS (VF0140)	core	Yersinia pestis CO92	Deliver Yop effectors into the cytosol of host cells to disturb the dynamics of the cytoskeleton and block phagocytosis by macrophages and PMNs, also impair the production of pro-inflammatory cytokines, chemokines. These actions allow the survival of the invading Yersinia and their extracellular multiplication in lymphoid tissues	Effector delivery system	940	952	938	1070	902	888	1068	1096	968	8822
TTSS (VF0172)	core	Escherichia coli O127:H6 str. E2348/69	Injects Tir and other effector molecules directly into the host cell. Effector molecules activate cell-signaling pathways, causing alterations in the host cell cytoskeleton and resulting in the depolymerization of actin and the loss of microvilli	Effector delivery system	944	738	764	766	804	732	672	814	738	6972
TTSS (VF0191)	core	Escherichia coli O103:H2 str. 12009	Injects Tir and other effector molecules directly into the host cell. Effector molecules activate cell-signaling pathways, causing alterations in the host cell cytoskeleton and resulting in the depolymerization of actin and the loss of microvilli	Effector delivery system	3498	2934	3324	2564	2850	2978	3000	3264	2948	27360
TTSS (VF0191)	predict	Escherichia coli O103:H2 str. 12009	Injects Tir and other effector molecules directly into the host cell. Effector molecules activate cell-signaling pathways, causing alterations in the host cell cytoskeleton and resulting in the depolymerization of actin and the loss of microvilli	Effector delivery system	4	2	0	0	0	4	0	0	0	10
TTSS (VF0344)	core	Chlamydophila caviae GPIC	Translocating different effectors into the host cell, depending on the phase of the developmental cycle	Effector delivery system	10204	9042	10464	8206	8538	8742	10928	11506	10280	87910
TTSS (VF0344)	predict	Chlamydophila caviae GPIC	Translocating different effectors into the host cell, depending on the phase of the developmental cycle	Effector delivery system	8128	7540	8610	6834	7188	8112	9920	10698	9046	76076
TTSS (chromosomally encoded) (VF1023)	predict	Yersinia enterocolitica subsp. palearctica 105.5R(r)	-	Effector delivery system	3998	3588	3864	4178	4026	4220	5078	5352	4532	38836
TTSS secreted effectors (VF0687)	core	Bordetella pertussis Tohama I	BopB; BopC/bteA (Associates with the cytoplasmic face of lipid rafts to locally modulate host cell responses to Bordetella attachment. ); BopD; BopN (BopN blocks nuclear translocation of NF-kappaBp65 and promotes nuclear translocation of NF-kappaBp50. The translocation of NF-kappaBp50 into the nucleus is involved in the up-regulation of IL-10, which alters the microenvironment and allows Bordetel…	Effector delivery system	0	0	2	0	0	0	0	0	0	2
TTSS secreted effectors (VF0711)	core	Chlamydia trachomatis D/UW-3/CX	CadD (Iron-containing redox enzyme. Contains death domain motif and is capable of interacting with TNF family receptors. ); CdsZ; CopN (Contribute to manipulation of microtubule networks, delays host cell division and supports the intracellular growth of Chlamydia. ); CpoS (May play a role in regulating the intracellular trafficking or fusogenicity of the chlamydial inclusion. ); CteG (Might func…	Effector delivery system	28308	25760	28786	26092	27388	28412	32202	34004	29334	260286
TTSS secreted effectors (VF0711)	predict	Chlamydia trachomatis D/UW-3/CX	CadD (Iron-containing redox enzyme. Contains death domain motif and is capable of interacting with TNF family receptors. ); CdsZ; CopN (Contribute to manipulation of microtubule networks, delays host cell division and supports the intracellular growth of Chlamydia. ); CpoS (May play a role in regulating the intracellular trafficking or fusogenicity of the chlamydial inclusion. ); CteG (Might func…	Effector delivery system	14	16	20	40	40	42	140	126	132	570
TTSS secreted effectors (VF0853)	core	Pseudomonas aeruginosa UCBPP-PA14	ExoS (N-terminal: GAP activity; C-terminal: ADP-ribosyltransferase activity, mimics Rho family GAPs, cofactor for activation: 14-3-3 proteins; ExoS-like. Disrupts the actin cytoskeleton, inhibits bacterial internalization into epithelial cells and macrophages, induces host cell rounding, and prevent wound healing; disrupts tight junctions. ); ExoT (N-terminal: GAP activity; C-terminal: ADP-ribosy…	Effector delivery system	10	14	12	18	20	14	40	26	24	178
TTSS secreted effectors (VF0978)	core	Shigella flexneri 2a str. 301	IcsB (Nepsilon-fatty acyltransferase. Disruption of the actin cytoskeleton in eukaryotes; evasion of autophagy. ); IpaA (Recruit focal adhesion protein vinculin to promote actin depolymerization at the site of entry. ); IpaB (Caspase-1 binding proteins. Counteracts exfoliation by binding directly to Mad2L2 to release its inhibitory effect on the anaphase-promoting complex/cyclosome, thereby causi…	Effector delivery system	72	56	50	50	72	74	22	50	20	466
TTSS secreted effectors (VF1021)	core	Yersinia pestis CO92	YopE (GAP, mimics Rho family GAPs. Disrupts actin cytoskeleton; inhibits phagocytosis; required for colonization. ); YopH (Protein tyrosine phosphatase. Disrupts actin cytoskeleton; inhibits phagocytosis; ; inhibits chemoattactant protein MCP1 production; supresses adaptative immune response. ); YopJ/yopP (Acetyltransferase; cofactor for activation: inositol hexakisphosphate IP(6). Inhibits MAPK …	Effector delivery system	40	34	58	52	80	70	164	196	142	836
TaaP (VF1224)	predict	Moraxella catarrhalis RH4	-	Adherence	102	90	144	106	96	78	190	166	146	1118
Tap type IV pili (VF0475)	core	Aeromonas salmonicida subsp. salmonicida A449	The role of the Tap pilus remains to be elucidated, its biogenesis has strong implications in virulence in other ways. TapD, a prepilin peptidase is not only required for the processing of the prepilins before they are incorporated into the pilus filament but also for the processing of the pseudopilins of the T2SS, that are essential for the secretion of many virulence factors	Adherence	7094	6574	7652	7208	7236	7702	10130	10378	8562	72536
Tap type IV pili (VF0475)	predict	Aeromonas salmonicida subsp. salmonicida A449	The role of the Tap pilus remains to be elucidated, its biogenesis has strong implications in virulence in other ways. TapD, a prepilin peptidase is not only required for the processing of the prepilins before they are incorporated into the pilus filament but also for the processing of the pseudopilins of the T2SS, that are essential for the secretion of many virulence factors	Adherence	884	710	684	784	810	970	810	980	896	7528
Tbp (VF0267)	core	Haemophilus influenzae Rd KW20	Utilizing transferrin as a source of iron	Nutritional/Metabolic factor	24	40	52	22	28	26	24	30	46	292
Tbp (VF0267)	predict	Haemophilus influenzae Rd KW20	Utilizing transferrin as a source of iron	Nutritional/Metabolic factor	0	4	4	12	0	2	2	0	2	26
TbpAB (VF1241)	predict	Actinobacillus pleuropneumoniae serovar 3 str. JL03	-	Nutritional/Metabolic factor	4	4	4	2	12	2	8	0	0	36
TccC-type insecticidal toxins (VF0921)	predict	Pseudomonas syringae pv. tomato str. DC3000	-	Exotoxin	2226	1982	2398	1478	1406	1478	2216	2384	1922	17490
TcdB (VF0377)	core	Clostridium difficile 630	Transfer the glucose moiety from UDP-glucose to members of the Rho family of small GTPase	Exotoxin	4	18	4	0	0	2	0	0	0	28
TcfA (VF0032)	core	Bordetella pertussis Tohama I	May function as adhesin	Adherence	10	24	6	58	14	30	30	16	10	198
TcpC (VF0413)	core	Escherichia coli CFT073	Play an important role for subversion of TLR (Toll/IL-1 receptor) signaling so as to increase bacterial burden in the urinary tract, and promote renal tissue damage	Immune modulation	0	4	0	18	6	6	2	10	8	54
The tad locus (VF0754)	predict	Haemophilus ducreyi 35000HP	-	Adherence	198	122	172	168	184	212	146	166	132	1500
Thermonuclease nuc (VF0993)	predict	Staphylococcus saprophyticus subsp. saprophyticus ATCC 15305	-	Exoenzyme	588	568	622	534	614	570	552	690	558	5296
Thermostable hemolysin (TH) (VF0648)	predict	Aeromonas salmonicida subsp. salmonicida A449	-	Exotoxin	20	22	22	42	32	12	16	30	22	218
Thioquinolobactin (VF0937)	predict	Pseudomonas fluorescens ATCC 17400	-	Nutritional/Metabolic factor	39456	34628	36690	38332	39714	43732	38130	42532	38404	351618
Tia/Hek (VF1109)	predict	Escherichia coli 55989	-	Invasion	274	262	236	304	346	370	212	184	204	2392
TlyC (VF0489)	core	Rickettsia typhi str. Wilmington	Plays a role in phagosomal escape by rickettsiae	Exoenzyme	19152	16666	18658	17550	18388	18704	19030	21014	18830	167992
TlyC (VF0489)	predict	Rickettsia typhi str. Wilmington	Plays a role in phagosomal escape by rickettsiae	Exoenzyme	254	258	322	274	308	290	532	490	490	3218
Ton system (VF0895)	predict	Neisseria gonorrhoeae FA 1090	-	Nutritional/Metabolic factor	15884	14546	16828	12008	11660	11846	15790	16002	12542	127106
Transferrin and Lactoferrin-mediated Iron uptake (VF0725)	predict	Campylobacter jejuni subsp. jejuni NCTC 11168	-	Nutritional/Metabolic factor	10	16	24	24	20	14	14	28	14	164
Trehalose-recycling ABC transporter (VF0842)	predict	Mycobacterium gilvum Spyr1	-	Nutritional/Metabolic factor	157772	137868	142704	140942	143532	167516	131314	150334	142428	1314410
Trigger factor (VF1056)	predict	Streptococcus gordonii str. Challis substr. CH1	-	Stress survival	6656	6044	6458	6036	6344	6768	5932	6690	6404	57332
Trw type IV secretion system (VF0372)	core	Bartonella henselae str. Houston-1	Required for colonization of erythrocytes and/or for intraerythrocytic replication; Trw mediates host-specific erythrocyte infection. Surface-located TrwL and TrwJ might represent the T4SS components that determine host-specificity of erythrocyte parasitism; No substrate transported by the Bartonella Trw system has been identified.	Effector delivery system	478	456	460	342	282	322	394	374	314	3422
Trw type IV secretion system (VF0372)	predict	Bartonella henselae str. Houston-1	Required for colonization of erythrocytes and/or for intraerythrocytic replication; Trw mediates host-specific erythrocyte infection. Surface-located TrwL and TrwJ might represent the T4SS components that determine host-specificity of erythrocyte parasitism; No substrate transported by the Bartonella Trw system has been identified.	Effector delivery system	0	0	0	2	10	4	0	0	0	16
Tryptophan synthesis (VF0813)	predict	Mycobacterium tuberculosis str. Haarlem/NITR202	-	Nutritional/Metabolic factor	6870	6136	6658	6380	6526	6800	6448	7050	6326	59194
Type 1 fimbriae (VF0102)	core	Salmonella enterica subsp. enterica serovar Choleraesuis str. SC-B67	The adhesin FimH mediates T3SS1-independent uptake in murine DCs.	Adherence	4920	4572	4822	4546	4780	5184	4616	5104	4558	43102
Type 1 fimbriae (VF0102)	predict	Salmonella enterica subsp. enterica serovar Choleraesuis str. SC-B67	The adhesin FimH mediates T3SS1-independent uptake in murine DCs.	Adherence	0	0	0	2	0	4	0	4	12	22
Type 1 fimbriae (VF0221)	core	Escherichia coli CFT073	Makes an important contribution to colonization of the bladder	Adherence	444	374	420	514	584	490	698	788	738	5050
Type 1 fimbriae (VF1211)	predict	Citrobacter freundii str. 3009	-	Adherence	32	28	34	30	40	38	26	16	22	266
Type 1 pili (VF1200)	predict	Actinomyces naeslundii str. T14V	-	Adherence	312	316	342	256	280	254	212	234	238	2444
Type 2 pili (VF1201)	predict	Actinomyces viscosus C505	-	Adherence	10	24	36	30	20	22	22	12	14	190
Type 3 fimbriae (VF0567)	core	Klebsiella pneumoniae subsp. pneumoniae NTUH-K2044	Mediating the formation of biofilms on biotic and abiotic surfaces	Biofilm	76	60	66	688	806	772	484	546	432	3930
Type I fimbriae (VF0566)	core	Klebsiella variicola At-22	Adhering to human mucosal or epithelial surfaces	Adherence	358	302	316	710	790	852	752	858	772	5710
Type I fimbriae (VF0566)	predict	Klebsiella variicola At-22	Adhering to human mucosal or epithelial surfaces	Adherence	88	64	100	106	74	88	106	82	100	808
Type I pili (VF0486)	core	Aeromonas hydrophila ML09-119	Involved in the initial stages of colonisation	Adherence	0	2	0	2	0	4	0	0	0	8
Type IV pili (VF0075)	core	Neisseria gonorrhoeae NCCP11945	Necessary for initial attachment, twitching motility and competence for natural transformation and autoagglutination	Adherence	3160	3024	3478	4506	4450	4580	5738	5630	4560	39126
Type IV pili (VF0075)	predict	Neisseria gonorrhoeae NCCP11945	Necessary for initial attachment, twitching motility and competence for natural transformation and autoagglutination	Adherence	40	48	42	86	80	50	46	64	60	516
Type IV pili (VF0082)	core	Pseudomonas aeruginosa LESB58	Attaches to host cells, but not to mucin, causing a twitching motility that allows the bacteria to move along the cell surface; biofilm formation	Adherence	105982	97250	111584	85074	85382	86400	109912	111398	90580	883562
Type IV pili (VF0082)	predict	Pseudomonas aeruginosa LESB58	Attaches to host cells, but not to mucin, causing a twitching motility that allows the bacteria to move along the cell surface; biofilm formation	Adherence	11654	10578	12286	8412	8832	8692	10678	10494	8508	90134
Type IV pili (VF0155)	core	Legionella pneumophila subsp. pneumophila str. Philadelphia 1	Contribute to complement-independent binding, perhaps as the ligand for protozoan lectin	Adherence	3452	3094	3752	4554	4432	4328	5582	5770	4840	39804
Type IV pili (VF0155)	predict	Legionella pneumophila subsp. pneumophila str. Philadelphia 1	Contribute to complement-independent binding, perhaps as the ligand for protozoan lectin	Adherence	10	26	14	14	36	30	42	46	38	256
Type IV pili (VF0401)	core	Yersinia pseudotuberculosis IP 31758	Contributes to the virulence of Y. pseudotuberculosis.	Adherence	84	86	92	246	256	264	274	362	288	1952
Type IV pili (VF0431)	core	Burkholderia thailandensis E264	Plays a role in adherence	Adherence	1192	1038	1324	690	610	686	850	756	728	7874
Type IV pili (VF0431)	predict	Burkholderia thailandensis E264	Plays a role in adherence	Adherence	48	32	88	44	54	42	48	28	40	424
Type IV pili (VF0458)	core	Francisella novicida U112	Type IV pili subunits (pilF and pilT) contributes to adhesion of bacteria to macrophages, pneumocytes and hepatocytes; PilE4 and ICAM-1 interaction contributes to adhesion of bacteria to the endothelial cells	Adherence	850	776	1082	746	844	762	1178	1020	896	8154
Type IV pili (VF0458)	predict	Francisella novicida U112	Type IV pili subunits (pilF and pilT) contributes to adhesion of bacteria to macrophages, pneumocytes and hepatocytes; PilE4 and ICAM-1 interaction contributes to adhesion of bacteria to the endothelial cells	Adherence	112	100	118	142	116	150	160	182	164	1244
Type IV pili (VF0731)	predict	Clostridium perfringens str. 13	-	Adherence	150	160	204	142	136	206	272	240	262	1772
Type IV pili (VF0753)	predict	Haemophilus influenzae PittEE	-	Adherence	4	16	8	2	12	10	8	8	8	76
Type IV pili (VF0928)	predict	Pseudomonas aeruginosa PAO1	-	Adherence	19408	17892	20620	9046	9220	9034	13006	12192	9594	120012
Type IV pili (VF0966)	predict	Salmonella enterica subsp. enterica serovar Typhi str. CT18	-	Adherence	2	0	4	8	12	8	4	12	12	62
Type IV pili (VF1198)	predict	Actinobacillus pleuropneumoniae serovar 5b str. L20	-	Adherence	2	2	0	4	12	2	0	4	0	26
Type IV pili (VF1212)	predict	Dichelobacter nodosus VCS1703A	-	Adherence	13170	12428	13290	12456	12572	12480	13000	14094	12330	115820
Type IV pili (VF1228)	predict	Moraxella catarrhalis RH4	-	Adherence	40	6	32	26	24	30	62	38	22	280
Type IV pili (VF1240)	predict	Xylella fastidiosa Temecula1	-	Adherence	686	712	706	1032	974	1018	916	992	848	7884
Type IV secretion system (VF0060)	core	Helicobacter pylori 26695	Injects CagA, and possibly other bacterial proteins	Effector delivery system	298	224	314	348	276	226	280	312	292	2570
Type IV secretion system (VF0325)	core	Campylobacter jejuni subsp. jejuni 81-176	Plasmid pVir is present only in certain C. jejuni strains, is involved in the microtubule (MT)-dependent invasion pathway	Effector delivery system	96	90	86	116	98	134	94	100	110	924
Type VII secretion system (VF0403)	core	Staphylococcus aureus subsp. aureus MW2	Plays a key role in promoting bacterial survival and the long-term persistence; play key roles in bacterial competitiveness	Effector delivery system	2972	2732	2930	3122	3370	3348	3332	3606	3090	28502
Tyrosine phosphatase (VF0852)	predict	Mycobacterium sp. JLS	-	Immune modulation	1762	1546	1548	1350	1356	1450	1438	1728	1500	13678
UafA (VF1003)	predict	Staphylococcus saprophyticus subsp. saprophyticus ATCC 15305	-	Adherence	4	6	2	12	8	6	8	6	16	68
UpaG adhesin, trimeric AT (VF1125)	predict	Escherichia coli O83:H1 str. LF82	-	Adherence	56	26	46	22	28	22	12	14	4	230
Urease (VF0050)	core	Helicobacter acinonychis str. Sheeba	An important colonization factor, contributes to acid resistance, epithelial cell damage, chemotactic behavior, and nitrogen metabolism	Stress survival	13704	12412	13594	12964	13344	14570	13344	14470	12970	121372
Urease (VF0050)	predict	Helicobacter acinonychis str. Sheeba	An important colonization factor, contributes to acid resistance, epithelial cell damage, chemotactic behavior, and nitrogen metabolism	Stress survival	90	60	122	64	60	40	174	146	82	838
Uroepithelial cell adhesin (UCA) (VF1235)	predict	Proteus mirabilis HI4320	-	Adherence	28	20	42	26	26	26	32	48	24	272
V8 protease (VF0023)	core	Staphylococcus saprophyticus subsp. saprophyticus ATCC 15305	A pleiotropic effect on the profile of secreted proteins, including autolytic activity and proteolytic maturation of SspB; degrading the bacterial cell surface fibronectin-binding protein (FnBP)	Exoenzyme	26	20	10	24	44	38	8	4	2	176
V8 protease (VF0023)	predict	Staphylococcus saprophyticus subsp. saprophyticus ATCC 15305	A pleiotropic effect on the profile of secreted proteins, including autolytic activity and proteolytic maturation of SspB; degrading the bacterial cell surface fibronectin-binding protein (FnBP)	Exoenzyme	0	0	0	0	0	0	2	4	4	10
VAS T6SS (VF0335)	core	Vibrio cholerae O1 biovar El Tor str. N16961	Antibacterial and antieukaryotic activities	Effector delivery system	908	846	872	604	636	610	740	738	582	6536
VAS T6SS secreted effectors (VF0634)	core	Vibrio cholerae O1 biovar El Tor str. N16961	VgrG-1 (C terminal actin-crosslinking. Contains an actin cross-linking domain (ACD) that binds and covalently cross-links actin, leading to an accumulation of toxic actin oligomers and altering host cell morphology, preventing host cell cytoskeletal rearrangements and disabling phagocytosis. ); VgrG-3 (Lysozyme. C-terminal extension of VgrG-3 acts to degrade peptidoglycan. )	Effector delivery system	16	18	28	32	6	12	16	12	16	156
VPS (VF0615)	core	Vibrio cholerae O1 biovar El Tor str. N16961	Major component of the V. cholerae biofilm matrix; essential for development of three-dimensional biofilm structures	Biofilm	14914	13272	14152	12812	13034	13552	14124	15554	13690	125104
Vaginolysin (VLY) (VF1316)	predict	Gardnerella vaginalis 409-05	-	Exotoxin	2	0	4	2	0	6	12	8	10	44
Vanchrobactin (VF1246)	predict	Listonella anguillarum RV22	-	Nutritional/Metabolic factor	5394	4872	5068	5422	5630	6230	5286	5746	5452	49100
VctPDGC system (VF0638)	predict	Vibrio parahaemolyticus RIMD 2210633	-	Nutritional/Metabolic factor	32	52	28	64	84	76	78	66	70	550
Vi antigen (VF0101)	core	Salmonella enterica subsp. enterica serovar Typhi str. CT18	Prevent antibody-mediated opsonization, increase resistance to host peroxide and resistance to complement activation by the alternate pathway and complement-mediated lysis	Immune modulation	3130	2890	3156	2796	2822	2828	3800	3552	3082	28056
Vibriobactin receptor ViuA (VF0640)	predict	Vibrio vulnificus YJ016	-	Nutritional/Metabolic factor	32	36	18	44	42	38	84	88	58	440
Vibriobactin/Vulnibactin (VF0626)	predict	Vibrio vulnificus YJ016	-	Nutritional/Metabolic factor	9236	8234	9238	7990	8008	8930	8744	9178	8212	77770
Vibrioferrin (VF0631)	predict	Vibrio parahaemolyticus RIMD 2210633	-	Nutritional/Metabolic factor	6228	5550	6578	5476	6050	6472	6116	6546	5658	54674
VirB type IV secretion system (VF0365)	core	Brucella melitensis bv. 1 str. 16M	The Brucella VirB type IV secretion apparatus is not required for early survival stages, like LPS or cyclic beta-1,2-glucan are, but rather for late Brucella containing vacuole (BCV) maturation events corresponding to sustained interaction and fusion with the endoplasmic reticulum (ER).	Effector delivery system	1484	1450	1310	986	1130	948	888	776	728	9700
VirB-homolog (vbh) type IV secretion system (VF0680)	predict	Bartonella tribocorum CIP 105476	-	Effector delivery system	146	134	98	148	162	104	144	204	144	1284
VirB/VirD system (VF1257)	predict	Agrobacterium tumefaciens str. C58	-	Effector delivery system	628	598	672	338	384	344	558	452	364	4338
VirB/VirD4 T4SS secreted effectors (VF0682)	core	Bartonella henselae str. Houston-1	BepA (Inhibits endothelial cell's apoptosis. ); BepB; BepC (Promotes invasome formation depend on cofilin1. ); BepD; BepE (Preserves endothelial cells from fragmentation and blocks defects of dendritic cells migration caused by other Beps. ); BepF (Promotes invasome formation depend on cofilin1. ); BepG (Triggers invasome-mediated internalization primarily by inhibiting bacterial endocytosis. )	Effector delivery system	216	182	202	178	200	202	184	240	208	1812
VirB/VirD4 type IV secretion system (VF0369)	core	Bartonella henselae str. Houston-1	Crucial for establishment of infection in the primary niche- the endothelial cells, required for colonization of endothelial cells, by mediating the intracellular delivery of effector proteins (BepA-BepG). Translocation of the Beps provokes distinct cellular phenotypes: (i) a massive cytoskeleton rearrangement, resulting in the engulfment of bacterial aggregates (a phenotype called 'invasome' for…	Effector delivery system	1918	1812	1818	1664	1796	1606	1588	1838	1464	15504
VirB/VirD4 type IV secretion system (VF0369)	predict	Bartonella henselae str. Houston-1	Crucial for establishment of infection in the primary niche- the endothelial cells, required for colonization of endothelial cells, by mediating the intracellular delivery of effector proteins (BepA-BepG). Translocation of the Beps provokes distinct cellular phenotypes: (i) a massive cytoskeleton rearrangement, resulting in the engulfment of bacterial aggregates (a phenotype called 'invasome' for…	Effector delivery system	74	118	84	104	128	126	64	100	104	902
VirF (VF0979)	predict	Shigella flexneri 2a str. 301	-	Regulation	80	90	50	112	116	114	38	28	26	654
VirK (VF0980)	predict	Shigella dysenteriae Sd197	-	Others	2	4	6	30	40	42	42	42	30	238
VirR/VirS (VF0791)	predict	Listeria monocytogenes serotype 4b str. F2365	-	Regulation	808	820	902	666	644	734	842	894	774	7084
VirR/VirS two component system (VF0729)	predict	Clostridium perfringens SM101	-	Regulation	1236	1396	1430	1106	906	844	966	874	932	9690
Virulence-associated proteins (VF0679)	predict	Bartonella henselae str. Houston-1	-	Others	494	462	520	532	510	504	656	554	580	4812
ViuPDGC system (VF0627)	predict	Vibrio cholerae O1 biovar El Tor str. N16961	-	Nutritional/Metabolic factor	224	300	232	386	404	420	250	228	198	2642
VpadF (VF0578)	core	Vibrio parahaemolyticus RIMD 2210633	Playing a significant role in the tight bacterial-host cells attachment	Adherence	0	4	2	2	0	4	20	8	0	40
WhiB3 (VF0288)	core	Mycobacterium sp. JLS	Interact with the C-terminal region of SigA (RpoV), the principal sigma factor to activate expression of virulence determinants	Regulation	1054	872	944	1010	1056	1206	1002	1208	1126	9478
WhiB3 (VF0288)	predict	Mycobacterium sp. JLS	Interact with the C-terminal region of SigA (RpoV), the principal sigma factor to activate expression of virulence determinants	Regulation	322	284	296	288	280	338	272	304	290	2674
XadA (VF1303)	predict	Xanthomonas oryzae pv. oryzae KACC10331	-	Effector delivery system	8	22	4	14	4	14	18	12	16	112
Xcp secretion system (VF0084)	core	Pseudomonas aeruginosa PAO1	Secretes toxins and enzymes into the extracellular fluid; need for proper localization of PilB and PilC	Effector delivery system	6500	6300	7426	6504	6174	6210	8196	8294	6948	62552
XhlA-XhlB (VF1305)	predict	Xenorhabdus bovienii SS-2004	-	Effector delivery system	6	12	14	4	10	2	0	0	2	50
Xps (VF1304)	predict	Xanthomonas campestris pv. campestris str. ATCC 33913	-	Effector delivery system	562	616	622	846	754	766	1048	960	974	7148
YapE (VF0505)	core	Yersinia pestis CO92	Y. pestis YapE is required to mediate bacterial aggregation and adherence to eukaryotic cells	Adherence	4	12	10	50	54	30	16	16	16	208
YapH (VF1302)	predict	Xanthomonas oryzae pv. oryzae KACC10331	-	Effector delivery system	248	268	270	296	298	282	214	188	150	2214
YapJ (VF0509)	core	Yersinia pestis CO92	Shows adhesive properties to ECM proteins	Adherence	48	22	34	310	304	328	114	188	166	1514
YapK (VF0508)	core	Yersinia pestis CO92	Shows adhesive properties to ECM proteins	Adherence	2	2	4	0	2	2	0	0	2	14
YapV (VF0507)	core	Yersinia pestis KIM 10	Acts as an adhesin for alveolar epithelial cells and specific extracellular matrix (ECM) proteins; recruits mammalian neural Wiskott-Aldrich syndrome protein (N-WASP)	Adherence	14	18	16	140	114	144	104	128	114	792
Ybt (VF0564)	core	Klebsiella oxytoca KCTC 1686	The phenolate siderophore Ybt contributes to evasion of the activity of lipocalin2 in the lung 聳 a host factor which neutralizes enterobactin-based iron acquisition	Nutritional/Metabolic factor	32010	28144	30970	28866	28902	30586	30048	32744	29182	271452
Ybt (VF0564)	predict	Klebsiella oxytoca KCTC 1686	The phenolate siderophore Ybt contributes to evasion of the activity of lipocalin2 in the lung 聳 a host factor which neutralizes enterobactin-based iron acquisition	Nutritional/Metabolic factor	156	144	150	122	120	124	114	154	126	1210
Yersiniabactin (VF0136)	core	Yersinia enterocolitica subsp. enterocolitica 8081	FyuA/Psn-Irp system uses yersiniabactin, a siderophore that can remove iron from a number of mammalian proteins, due to its extremely high affinity for ferric iron	Nutritional/Metabolic factor	5380	4780	5052	5052	5116	5676	4980	5698	5028	46762
Yersiniabactin (VF0136)	predict	Yersinia enterocolitica subsp. enterocolitica 8081	FyuA/Psn-Irp system uses yersiniabactin, a siderophore that can remove iron from a number of mammalian proteins, due to its extremely high affinity for ferric iron	Nutritional/Metabolic factor	76	44	40	8	6	12	24	34	8	252
Yersiniabactin (VF0923)	predict	Pseudomonas syringae pv. tomato str. DC3000	-	Nutritional/Metabolic factor	1772	1754	2014	1902	1804	2004	1952	1884	1636	16722
Yersiniabactin siderophore (VF1115)	predict	Escherichia coli VR50	-	Nutritional/Metabolic factor	38	24	34	42	20	22	12	12	22	226
Yersiniabactin-related (VF1251)	predict	Proteus mirabilis HI4320	-	Nutritional/Metabolic factor	1036	800	882	838	886	872	746	790	670	7520
Ymt (VF0137)	core	Yersinia pestis CO92	Intracellular phospholipase D activity appeared to protect Y. pestis from a cytotoxic digestion product of blood plasma in the flea gut	Exotoxin	0	4	4	6	12	6	2	2	2	38
YplA (VF0622)	core	Yersinia enterocolitica subsp. enterocolitica 8081	A secreted phospholipase that contributes to the survival of Y. enterocolitica in host tissues during infection	Exotoxin	24	28	26	50	28	62	122	98	102	540
Ysa TTSS (VF1025)	core	Yersinia enterocolitica subsp. enterocolitica 8081	Plays a role in colonization of the gut and the subsequent systemic phase of the disease	Effector delivery system	1226	1194	1310	1402	1248	1300	1446	1390	1196	11712
Ysa TTSS effectors (VF1037)	core	Yersinia enterocolitica subsp. enterocolitica 8081	YE_RS00570; YE_RS00580 (Putative ADP-ribosyltransferase. ); YE_RS09975; YE_RS12230 (Calcium-binding protein. ); YE_RS12240 (Serine/threonine kinase. Inhibits NF-kappaB signaling pathway. ); YE_RS17705; YE_RS17755; YE_RS18135 (Putative lipase. ); YE_RS21020 (Protein tyrosine phosphatase. )	Effector delivery system	4	6	0	2	0	12	0	4	0	28
Yst1 T2SS (VF0635)	core	Yersinia enterocolitica subsp. enterocolitica 8081	Important for dissemination of the highly pathogenic Y. enterocolitica 1b strain into deeper tissues in a mouse infection model; The three secretion substrates of the Yts1 T2SS: ChiY (YE3576), EngY (YE2830) and YE3650. ChiY is closely related to other N-acetylglucosamine-binding proteins like the V. cholerae colonization factor GbpA.	Effector delivery system	1158	1208	1304	1134	1272	1210	1616	1536	1270	11708
Yst1 T2SS (VF0635)	predict	Yersinia enterocolitica subsp. enterocolitica 8081	Important for dissemination of the highly pathogenic Y. enterocolitica 1b strain into deeper tissues in a mouse infection model; The three secretion substrates of the Yts1 T2SS: ChiY (YE3576), EngY (YE2830) and YE3650. ChiY is closely related to other N-acetylglucosamine-binding proteins like the V. cholerae colonization factor GbpA.	Effector delivery system	30	16	36	18	8	14	16	22	22	182
Z1307 (VF1158)	predict	Escherichia coli O157:H7 str. EDL933	-	Adherence	44	44	36	20	34	30	22	26	28	284
ZapA (VF1332)	predict	Proteus mirabilis HI4320	-	Exotoxin	306	264	218	220	314	286	282	288	222	2400
Zinc metalloproteinase (VF1053)	predict	Streptococcus suis 98HAH33	-	Exoenzyme	18	40	50	62	20	56	18	40	10	314
ZmpA (VF0708)	predict	Burkholderia cenocepacia J2315	-	Exoenzyme	372	352	352	318	378	512	358	428	390	3460
ZmpB (VF0709)	predict	Burkholderia cenocepacia J2315	-	Exoenzyme	254	260	242	276	342	384	278	342	314	2692
Zn++ metalloprotease (VF0846)	predict	Mycobacterium gilvum Spyr1	-	Exoenzyme	10780	9774	10620	8556	9034	8390	10752	10480	9334	87720
