# Supplementary material for: Physiological and Multi-Omics Insights into Trichoderma harzianum Alleviating Aged Microplastic Stress in Nicotiana benthamiana
Source: Int J Mol Sci. 2025 Dec 2;26(23):11667. doi: 10.3390/ijms262311667 (PMC12692410; doi:10.3390/ijms262311667)
Supplement: Supplementary file 1 [file ijms-26-11667-s001.zip › Supplementary Tables S1-S2.xlsx]

## Sheet: Table S1 
Supplementary Table S1 Transcriptome assembly data and genome alignment statistical analysis
#Sample	ReadsNum	BasesNum	AverageLength	Raw reads	Raw bases	Clean reads	Clean bases	Error rate(%)	Raw Q20(%)	Raw Q30(%)	GC content(%)	Dup_R1	Dup_R2	Dup_Pair	rRNA Ratio(%)	Total_reads	Total_mapped	Multiple_mapped	Unique_mapped
MP320_1	82937720	12523595720	151	44108892	6660442692	43821100	6564253428	0.0115	0.9787	0.9418	42.57	0.375346	0.38098	0.16496	0.272	43821100	43015313(98.16%)	3135299(7.15%)	39880014(91.01%)
MP320_2	84284916	12727022316	151	47003158	7097476858	46685752	6966008682	0.0114	0.978	0.9403	43.03	0.420923	0.43491	0.201758	5.189	46685752	45735750(97.97%)	4842351(10.37%)	40893399(87.59%)
MP320_3	91318650	13789116150	151	42628092	6436841892	42305114	6357974198	0.0115	0.9784	0.9414	42.42	0.360896	0.367326	0.15709	0.251	42305114	41497858(98.09%)	2648041(6.26%)	38849817(91.83%)
CK_1	89365514	13494192614	151	40694900	6144929900	40430710	6060610584	0.0115	0.9785	0.9415	42.54	0.360788	0.363413	0.149461	0.299	40430710	39713971(98.23%)	2622648(6.49%)	37091323(91.74%)
CK_2	81618042	12324324342	151	44150114	6666667214	43897602	6579091533	0.0115	0.9788	0.9422	42.41	0.366191	0.366333	0.163306	0.194	43897602	43095774(98.17%)	3278700(7.47%)	39817074(90.7%)
CK_3	89342868	13490773068	151	42732886	6452665786	42460922	6364135978	0.0116	0.9779	0.9403	42.56	0.358472	0.361149	0.149237	0.311	42460922	41690442(98.19%)	3118676(7.34%)	38571766(90.84%)
MP320+T4_1	86756712	13100263512	151	47736474	7208207574	47436162	7094813727	0.0115	0.9781	0.9405	42.64	0.358534	0.362468	0.143105	0.253	47436162	46531250(98.09%)	3746302(7.9%)	42784948(90.19%)
MP320+T4_2	93318652	14091116452	151	39631478	5984353178	39391846	5904608338	0.0115	0.9783	0.9408	42.81	0.380832	0.383933	0.148942	0.295	39391846	38711242(98.27%)	3047240(7.74%)	35664002(90.54%)
MP320+T4_3	83963386	12678471286	151	47412318	7159260018	47044054	7059724685	0.0115	0.9782	0.9407	42.8	0.397029	0.400565	0.154453	0.206	47044054	46011684(97.81%)	3631946(7.72%)	42379738(90.09%)

## Sheet: Table S2
Supplementary Table S2 FPKM of transcriptome genes
Gene ID	CK_1	CK_2	CK_3	MP320_1	MP320_2	MP320_3	MP320+T4_1	MP320+T4_2	MP320+T4_3
Niben261Chr06g1467002	3153.02	10305.8	4655.64	3637.52	4803.96	2068.2	8620.86	3625.05	5446.43
Niben261Chr08g0313002	3108.23	5517.34	5414.32	4366.77	5589.94	2055.61	2369.79	3411.11	4563.18
Niben261Chr11g0689002	2289.35	1782.67	1639.44	1397.69	1312.94	2251.89	3225.63	4228.8	4064.3
Niben261Chr04g1221001	1669.67	7281.59	4936.6	3128.48	4117.84	1725.7	5851.91	3510.1	3761.12
Niben261Chr04g1221002	1669.67	7281.59	5419.86	3128.48	4212.06	1725.7	5851.91	3510.1	3761.12
Niben261Chr16g1008011	1501.02	876.38	1630.78	2007.7	2716.35	1150.91	2452.82	3287.87	3139.05
Niben261Chr10g0129001	1197.94	1395.59	2385.27	3695.93	4569.45	2087.93	1628.86	2816.32	2357.36
Niben261Chr17g0569086	1107.07	611.98	1260.15	1470.36	2100.28	1049.51	908.65	1318.65	1164.09
Niben261Chr01g1688002	1014.07	557.74	790.83	745.28	473.2	889.9	743.91	1017.2	896.2
Niben261Chr04g0373007	980.27	708.86	803.13	938.88	897.67	1121.33	395.39	279.76	325.12
Niben261Chr13g0760001	941.26	339.01	1006.59	1284.04	1818.05	637.01	1842.78	3079.49	2487.2
Niben261Chr04g1888011	827.05	1276.07	860.04	761.78	747.52	1015.17	1320.78	948.52	933.72
Niben261Chr14g1340021	808.94	596.72	751.77	752.24	654.95	871.62	457.15	548.87	660.3
Niben261Chr04g1722009	794.29	309.8	887.64	1103.85	2233.46	644.75	1205.43	1694.2	1604.99
Niben261Chr10g1199005	731.55	500.2	662.91	811.15	1222.28	800.93	667.96	764.87	772.82
Niben261Chr07g0266005	707.62	266.78	845.17	1149.94	1954.7	657.94	1210.99	1935.69	1628.98
Niben261Chr06g1467010	702.66	1792.08	1109.12	760.75	766.68	363.81	1998.66	1218.36	2311.7
Niben261Chr05g0420023	684.23	263.49	709.35	736.14	344.68	671.17	293.64	478.01	387.17
Niben261Chr16g0755002	673.98	306.78	694.82	796.81	448.23	705.37	394.25	535.03	438.4
Niben261Chr03g1481006	649.83	293.31	704.95	857.3	1467.73	601.09	997.21	1437.95	1239.97
Niben261Chr04g0376002	648.69	284.92	803.26	908.61	1395.58	505.92	1389.98	2074.19	1949.28
Niben261Chr13g0528012	648.19	294.39	513.08	733.22	922.64	736.51	298.35	373.33	345.76
Niben261Chr01g1061005	628.62	293.49	857.4	906.59	1621.66	488.03	1178.85	1725.88	1577.77
Niben261Chr19g0845001	627.75	262.39	432.73	659.79	1077.38	877.11	274.1	490.98	477.75
Niben261Scf00527g0000005	620.4	450.48	487.41	472.28	767.42	635.52	629.1	861.09	841.72
Niben261Chr09g0049007	618.54	300.51	533.86	447.4	426.18	509.1	1038.93	913.58	930.43
Niben261Chr11g0348018	606.97	316.8	692.36	966.03	1636.86	459.68	1320.27	1949.15	1695.27
Niben261Chr10g0022007	588.52	359.41	532.04	567.75	1006.19	576.17	481.56	637.64	431.25
Niben261Chr17g0693016	587.47	235.43	651.31	906.02	1309.42	527.86	1214.13	1785.99	1595.55
Niben261Chr15g1165011	583.31	238.09	653.51	742.54	1125.36	477.8	764.88	1141.82	990.65
Niben261Chr16g0832003	563.04	289.32	654.01	786.04	1097.44	441.93	936.52	1400.35	1239.16
Niben261Chr02g0566002	562.61	294.26	718.52	811.43	983.66	364.84	1100.34	1558.95	1422.49
Niben261Chr16g0350013	557.88	219.16	588.87	835.8	1656.3	485.55	933.91	1468.4	1175.59
Niben261Chr07g0372012	541.8	237.26	548.47	722.91	1103.32	461.31	671.61	922.97	945.99
Niben261Chr01g1533003	540.46	335.33	586.39	714.98	770.99	598.05	604.57	740.12	674.57
Niben261Chr04g0062016	538.88	210.39	585.45	714.24	1353.33	559.86	758.75	1286.53	935.04
Niben261Chr13g0385003	538.07	201.72	546.22	776.39	320.68	889.49	65.7	107.99	92.52
Niben261Chr02g0010006	527.88	561.33	490.94	476.51	356.34	629.76	688.78	996.65	911.27
Niben261Chr11g0808008	518.91	436.54	532.06	515.61	602.47	772.86	696.5	448.14	766.67
Niben261Chr02g0894001	510.17	229.15	462.81	470.5	621.66	627.52	620.51	1224.14	833.41
Niben261Chr12g1037012	503.26	326.05	540.58	608.23	889.79	492.01	497.51	610.7	554.79
Niben261Chr09g1145030	499.28	308.85	414.96	334.07	594.62	445.38	744.07	1119	995.12
Niben261Chr12g0373010	494.46	257.07	609.03	737.38	1026.45	395.39	876.25	1250.72	1095.74
Niben261Chr04g0266008	486.22	184.61	389.02	385.7	228.45	440.47	183.22	292.94	277.51
Niben261Chr04g1767010	478.6	314.83	345.6	455.68	457	569.05	146.7	201.46	150.46
Niben261Chr08g0005023	473.4	443.59	409.42	455.48	437.27	541.34	377.05	328.36	331.91
Niben261Chr03g0410005	473.01	380.48	389.83	367.23	481.86	495.68	368.09	517.26	489.63
Niben261Chr13g0018010	470.57	358.55	390.39	409.06	566.8	570.1	507.48	510.92	642.21
Niben261Chr14g0502004	464.35	198.05	545.95	625.07	896.19	374.32	570.96	846.47	738
Niben261Chr06g0436010	460.28	183.53	501.57	629.5	1046.5	357.92	762.66	1135.52	988.14
Niben261Chr03g1518008	460.27	286.16	645.14	930.5	946.78	507.86	970.47	622.24	631.84
Niben261Chr09g1106007	457.05	311	469.92	594.89	450.9	472.64	304.28	362.44	412.45
Niben261Chr02g0093002	455.38	1100.41	520.6	628.16	474.84	551.96	495.96	296.68	263.92
Niben261Chr07g1118002	454.57	481.73	320.18	365.4	398.24	478.3	342.5	237.5	268.04
Niben261Chr19g1221058	450.87	200.71	549.04	666.65	1025.32	408.75	479.44	697.29	610.57
Niben261Chr15g1411014	439.96	173.15	354.58	415.74	424.98	448.84	203.92	278.98	317.21
Niben261Scf00858g0000002	437.81	222.54	750.48	868.68	876.42	459.28	887.54	571.67	615.95
Niben261Chr18g1458009	432.3	440.11	421.95	295.2	490.36	306.74	610.22	553.3	549.99
Niben261Chr07g1400002	432.09	141	365.57	466.41	647.27	463.77	169.18	278.3	239.29
Niben261Chr07g1473001	431.6	593.26	337.54	378.36	409.74	518.66	181.03	180.88	163.33
Niben261Chr14g0011016	426.2	804.25	549.2	502.14	608.15	606.17	859.1	536.3	653.57
Niben261Chr01g1056004	422.86	383.4	363.56	382.15	366.55	450.17	223.35	145.44	145.84
Niben261Chr15g0495005	422.55	162.64	353.04	455.42	416.43	444.83	124.9	56.3	53.08
Niben261Chr09g0079002	412.76	642.6	522.21	423.32	489.14	1069.83	546.15	660.87	796.49
Niben261Chr16g0465011	410.08	296.05	325.51	309.2	291.47	382.44	360.42	451.77	448.07
Niben261Chr17g0014004	407.42	351.52	412.18	441.99	512.26	463.2	1026.83	1411.18	1174.94
Niben261Chr07g0121010	404.48	133.75	311.37	392.43	357.63	337.43	40.63	69.77	58.12
Niben261Chr06g0500009	404.11	116.65	505.28	603.86	688.32	298.84	568.75	1082.2	858.38
Niben261Chr17g1358004	402.69	136.65	445.56	539.93	1197.93	388.17	550.82	962.61	734.65
Niben261Chr13g0360001	401.94	317.24	416.02	434.91	530.38	445.37	265.08	213.68	204.04
Niben261Chr10g0430001	400.75	110.28	268.74	255.28	337.47	335.01	627.47	1006.37	1003.24
Niben261Chr11g0605001	400.68	251.82	378.43	352.49	476.42	388.7	409.23	616.2	500.88
Niben261Chr09g0983002	398.36	412.89	249.53	229.69	151.04	351.52	508.93	635.97	753.94
Niben261Chr09g1354027	396.38	175.8	428.51	480.09	174.89	376.34	307.78	464.8	440.58
Niben261Chr08g1093014	395.72	157.74	461.08	523.44	955.95	279.71	654	1028.1	873.52
Niben261Chr09g0976003	388.8	286.34	373.89	340.85	487.12	371.05	104.69	130.33	166.22
Niben261Chr04g1775002	383.74	125.86	393.7	623.8	943.95	326.95	706.25	1126.92	952.85
Niben261Chr06g0712001	382.43	358.15	392.45	453.25	338	370.24	242.22	299.6	263.12
Niben261Chr13g1342002	381.51	209.49	498.13	552.68	873.75	323.99	718.73	1110.76	948.5
Niben261Chr01g1175006	368.4	342.14	390.03	434.1	477.74	431.31	342.24	355.51	363.51
Niben261Chr06g0605003	368.32	154.55	416.11	483.52	651	330.15	490.17	754.22	630.71
Niben261Chr12g0782007	368.2	424.95	292.45	318.69	300.26	419.41	855.33	959.71	900.44
Niben261Chr10g0228013	366.45	192.85	516.23	536.59	692.01	255.47	618	779.12	821.77
Niben261Chr17g0569089	363.91	136.27	429.8	547.07	1033.08	320.67	301.96	460.65	396.73
Niben261Chr11g0612013	359.05	246.35	304.66	301.68	227.4	335.94	177.8	232.95	245.33
Niben261Chr07g0042008	350.88	159.97	283.33	324.05	303.88	381.7	496.83	700.35	672.23
Niben261Chr09g0804004	349.4	166.35	407.11	491.7	917.91	260.93	632.45	917.31	776.06
Niben261Chr07g0941010	347.38	164.83	418.36	474.5	703.97	268.07	577.15	846.09	737.4
Niben261Chr19g0203003	340.37	188.6	409.89	474	768.34	244.2	518.27	780.05	682.81
Niben261Chr08g0440009	335.87	141.36	174.36	202.08	254.42	224.49	106.8	147.64	151.44
Niben261Chr10g1007001	335.61	242.23	166.14	228.14	104.56	138.2	160.7	125.16	128.2
Niben261Chr15g0653006	332.77	164.83	409.81	467.6	776.7	270.72	513.97	793.96	657.16
Niben261Chr08g0481011	330.5	146.24	260.73	215.4	332.45	252.08	292.49	445.46	455.68
Niben261Chr08g0021002	328.61	81.04	370.02	482.41	540.01	228.81	301.33	553.76	480.71
Niben261Chr04g0013010	323.45	138.67	328.51	452.64	888.78	278.86	514.94	771.62	677.56
Niben261Chr03g1024001	319.87	261.56	259.3	295.19	324.15	372.47	212.85	274.06	275.45
Niben261Chr13g1109004	317.45	256.41	185.17	205.12	38.49	111.08	126.8	117.17	124.91
Niben261Chr15g0566003	317.45	256.41	185.17	205.12	38.49	111.08	126.8	117.17	124.91
Niben261Chr15g0823001	316.3	234.01	238.44	244.03	167.09	279.94	67.23	67.29	71.99
Niben261Chr16g0087003	315.34	441.37	204.08	287.88	330.08	385.31	340.19	337.4	369.61
Niben261Chr10g0596024	314.36	218.66	244.05	200.96	147.26	231.61	202.33	258.58	286.47
Niben261Chr07g0878008	313.99	130.71	351.24	422.99	723.43	257.23	482.48	741.55	645.55
Niben261Chr11g0674002	312.86	122.62	285.2	330.38	365.07	324.81	105.84	140.82	139.4
Niben261Chr07g0694006	310.94	413.23	359.43	293.84	293.61	341.31	466.02	271.05	229.83
Niben261Chr14g1230012	310.5	201.3	341.01	381.13	133.26	457.16	274.36	287.17	373.99
Niben261Chr10g0564001	307.27	453.13	175.1	116.25	78.98	213.62	701.86	317.64	667.44
Niben261Chr16g0262002	307.07	193.44	227.73	339.53	405.22	350.3	123.34	143.94	185.6
Niben261Chr11g1330006	301.74	330.1	239.28	193.7	277.8	345.62	263.46	92.65	201.22
Niben261Chr10g0262012	300.51	94.92	310.93	504.7	815.05	207.54	701.61	1078.84	880.72
Niben261Chr10g0228011	297.69	90.18	326.08	431.3	577.22	191.19	643.21	976.09	841.78
Niben261Chr16g0425001	294.24	274.97	296.29	271.62	320.34	265.2	89.18	102.9	96.56
Niben261Chr04g1798005	293.1	119.12	326.08	440.08	712.75	246.54	323.12	547.95	480.25
Niben261Chr04g0357001	290.01	106.64	202.49	191.63	169.97	232.48	133.59	220.92	195.95
Niben261Chr16g0485002	287.25	196.98	262.63	283.22	399.44	327.57	250.97	347.25	312.3
Niben261Chr01g0731001	282.37	109.9	311.89	427.08	634.54	267.88	503.12	796.46	630.75
Niben261Chr06g0608015	281.6	108.62	139.54	182.91	19.06	93.91	105.38	132.56	117.76
Niben261Chr18g1370004	278.1	204.83	226.54	232.34	324.58	317.22	167.1	147.38	158.05
Niben261Chr19g0152003	276.19	124.21	324.31	434.49	683.55	257.54	500.21	813.99	681.46
Niben261Chr14g0820001	275.87	202.84	212.17	199.46	155.35	262.57	124.36	108.59	112.74
Niben261Chr03g0069012	274.52	268.08	303.04	311.84	301.44	308.87	245.42	246.19	259.2
Niben261Chr02g0352004	274.31	171.82	198.06	246.24	242.6	304.46	132.1	165.8	265.48
Niben261Chr17g0252012	274.23	133.84	336.47	348.63	655.05	227.55	352.63	542.53	437.6
Niben261Chr09g1354018	272.59	365.96	263.62	309.85	397.38	350.05	317.47	183.53	194.89
Niben261Chr15g0447003	271.63	107.99	178.85	146.63	121.83	150.97	65.09	104.32	137.56
Niben261Chr01g1371004	270.16	105.91	245.5	303.13	453.96	389.71	119.58	129.25	148.18
Niben261Chr01g1439001	268.49	235.76	241.55	272.64	260.9	286.79	161.32	96.03	105.67
Niben261Chr14g0348001	267.11	139.25	244.9	184.09	127.27	193.86	473.37	738.32	710.06
Niben261Chr14g0845007	266.76	243.42	251.41	270.56	308.78	322.76	216.24	210.52	247.14
Niben261Chr15g0656002	263.75	145.36	340.29	365.95	689.78	188.14	503.75	737.31	642.54
Niben261Chr14g0031002	261.85	225.82	373.99	300.07	309.32	210.81	325.89	322.73	407.17
Niben261Chr01g0287015	260.05	211.79	260.41	203.14	73.85	217.03	468.02	728.71	676.3
Niben261Chr13g0584016	258.91	159.88	196.36	250.72	313.33	294.36	105.43	127.59	123.16
Niben261Chr19g0546001	258.49	191.39	228.51	211.89	192.49	225.1	252.2	371.9	344.76
Niben261Chr15g0496003	252.5	291.33	185.66	192.45	198.42	239.17	424.4	423.73	423.89
Niben261Chr07g0989006	251.59	574.5	532.9	444.1	829.36	375.17	196.91	229.03	180.75
Niben261Chr04g0964004	250.18	152.02	357.06	334.84	425.89	124.12	658.94	1050.82	978.02
Niben261Chr09g0060002	249.01	156.03	216.58	200.7	187.14	239.98	234.15	283.2	290.98
Niben261Chr06g0823016	247.64	313.06	224.17	191.54	272.01	306.73	248.53	105.14	106.47
Niben261Chr15g1419038	246.2	281.15	237.3	216.69	200.99	249.67	251.46	173.97	189.99
Niben261Chr16g1477001	245.56	127.04	180.61	167.72	145.54	201.42	103.17	109.75	131.55
Niben261Scf01719g0000003	244.25	89.42	288.03	321.87	663.94	207.33	555.25	852.62	722.06
Niben261Chr09g1120015	241.98	133.19	188.49	155.49	122.15	174.64	731.71	913.39	896.05
Niben261Chr15g1100003	239.92	170.24	230.06	171.86	207.85	216.43	422.08	595.14	565.01
Niben261Chr17g0990006	238.52	141.78	127.74	131.94	183.45	159.8	83.13	98.62	106.6
Niben261Chr04g1735004	233.96	309.05	227.28	204.69	189.16	244.16	267.76	118.32	116.12
Niben261Chr02g0566003	233.03	88.09	251.37	334.2	498.64	183.03	440.33	671.36	578.27
Niben261Chr06g0598012	232.65	335.24	248.08	201.68	240.51	280.75	362.53	198.22	229.38
Niben261Chr15g1055014	232.53	477.08	297.88	197.66	218.77	204.69	421.48	256.63	240.7
Niben261Chr02g1187007	231.32	164.43	143.84	170.6	108.57	208.62	101.23	70.09	97.32
Niben261Chr03g0021009	230.26	292.73	170.05	166.09	142.56	214.98	394.61	450.31	441.6
Niben261Chr04g0039009	230.03	297.57	218.14	201.1	201.96	259.85	212.65	126.43	123.68
Niben261Chr09g1313020	229.61	283.46	324.65	300.47	275.9	228.33	261.08	236.58	197.02
Niben261Chr08g1132007	228.47	75.01	203.34	251.52	0	191.8	159.8	265.82	227.75
Niben261Chr04g0039004	227.83	103.97	208.55	52.99	198.28	91.8	151.37	53.94	103.49
Niben261Scf01723g0000004	224.77	93.43	261.29	357.7	790.69	222.03	361.61	584.86	491.92
Niben261Chr08g0374001	222.41	186.07	251.76	199.86	298.66	271.54	186.32	252.97	215.02
Niben261Chr07g0166005	221.71	302.4	213.82	148.34	107.88	229.87	388.96	429.54	470.38
Niben261Chr17g0002004	219.22	108.59	167.17	157.84	117.33	165.49	76.93	92.83	99.52
Niben261Chr04g1123017	216.79	83.44	239.72	275.74	508.55	258.78	143.17	209.95	203.11
Niben261Chr11g1101001	216.68	83.35	186.97	170.59	107.04	209.64	92.51	107.88	119.4
Niben261Chr12g0838009	213.8	104.16	272.31	314.13	521.7	175.4	336.3	486.7	415.8
Niben261Chr14g0249009	213.65	94.62	272.42	339.24	630.93	222.73	320.6	521.4	411.1
Niben261Chr12g0664001	213.51	139.34	228.03	298.76	279.69	230.64	176.12	237.08	197.32
Niben261Chr15g1097004	212.03	99.25	243.26	317.78	414.73	240.19	245.75	394.22	331.41
Niben261Chr10g0480032	211.7	115.26	169.63	197.15	213.34	215.07	145.65	187.52	179.3
Niben261Chr14g0018006	211	149.1	182.47	205.64	292.85	244.33	162.91	161.35	141.3
Niben261Chr16g0881010	209.77	229.78	170.57	159.26	198.13	249.69	168.93	172.56	267.82
Niben261Chr03g1130007	209.24	774.78	542.88	182.69	211.23	231.05	705.11	207.87	102.9
Niben261Chr10g1339003	207.19	261.53	225.63	222.86	218.79	227.99	250.75	149.3	156.81
Niben261Chr01g1472002	204.89	98.28	226.62	281.74	322.09	155.25	273.72	424.87	388.78
Niben261Chr12g0338005	204.66	102.06	142.4	180.11	328.47	243	75.59	106.93	125.54
Niben261Chr15g1039004	204.44	117.32	196.65	246.48	180.74	303.09	46.94	55.26	45.72
Niben261Chr07g1309023	203.53	156.74	187.09	208.5	321.92	265.46	56.44	59.48	64.74
Niben261Chr05g0065001	202.53	108.52	183.58	221.96	328.04	210.8	50.35	103.73	79.79
Niben261Chr19g0090011	201.09	350.38	177.88	183.77	157.4	225.53	322.81	307.18	337.55
Niben261Chr04g1543005	200.23	122.14	185.54	170.37	158.73	207.89	68.17	82.13	103.92
Niben261Chr16g0454015	200.05	302.2	248.22	210.97	258.14	213.39	397.29	183.3	192.36
Niben261Chr19g0414002	199.63	197.94	239.13	280.54	309.57	190.43	178.62	121.6	228.24
Niben261Scf08271g0000001	199.42	117.99	176.18	225.41	311.52	259.98	107.65	59.13	58.54
Niben261Chr04g1704004	196.66	76.07	199.96	250.23	325.47	206.48	203.61	306.58	278.89
Niben261Chr11g1377015	196.35	159.84	177.73	192.52	192.64	203.75	113.6	92.18	102.15
Niben261Chr12g0275013	195.66	163.34	182.27	182.16	325.56	245.48	300.42	131.43	194.21
Niben261Chr17g1380002	195.58	267.33	195.52	160.51	182.75	225.48	183.55	106.01	105.73
Niben261Chr17g0115007	191.11	348.92	319.99	327.34	378.85	168.53	187.14	77.49	44.1
Niben261Chr18g1338001	191.11	136.51	144.29	164.69	377.34	318.14	160.12	240.77	194.43
Niben261Chr06g1438003	188.34	139.51	121.35	176.25	137.18	198.38	148.99	120.07	89.44
Niben261Chr18g0784006	187.03	149.69	137.13	152.78	185.89	223.09	88.46	130.78	139.73
Niben261Chr16g1177004	186.28	105.79	231.22	239.42	401.08	146.22	247.53	354.87	313.68
Niben261Chr11g1169003	185.55	90.83	113.74	158.11	221.22	218.57	106.68	144.91	182.36
Niben261Chr01g1472001	185.03	68.93	202.1	230.64	343.85	123.19	297.63	442.68	390.41
Niben261Chr07g1023002	183.56	97.99	209.08	275.33	394.72	155.69	382.84	541.31	457.5
Niben261Chr07g0656003	181.17	54.17	129.9	133.93	57.35	119.18	157.28	283.84	310.32
Niben261Chr05g1012003	180.15	117.74	185.06	232.78	146.11	189.2	182.23	227.04	205.42
Niben261Scf00576g0000003	179.53	155.79	179.64	144.86	113.12	173.32	90.86	110.37	148.89
Niben261Chr09g1320001	178.77	138.1	153.4	159.96	83.3	195.51	111.69	102.8	161.2
Niben261Chr16g1304010	177.63	66.42	244.18	260.95	570.51	184.27	368.23	665.5	484.84
Niben261Scf02947g0000001	177.12	64.14	145.15	196.74	125.98	169.1	122.94	208.15	163.2
Niben261Chr13g0296028	176.14	230.86	212.19	171.72	132.03	170.4	213.59	165.87	190.35
Niben261Chr09g0804006	175.17	83.64	187.12	269.08	452.02	132.46	338.98	542.48	439.99
Niben261Chr10g0031003	174.6	98.5	130.05	145.01	133.8	174.04	124.46	145.86	162
Niben261Chr06g0793005	174.31	148.48	135.62	152.21	116.62	158.35	119.06	145.42	127.23
Niben261Chr07g1128061	174.2	75.98	259.99	341.92	453.91	176.13	495.82	783.63	692.67
Niben261Chr13g0038008	173.29	326.12	203.2	147.94	134.67	186.05	159.94	34.03	37.64
Niben261Chr06g0725007	172.18	287.26	73.27	81.63	23.17	117.98	27.35	33.47	43.52
Niben261Chr17g1292002	172	173.5	165.85	170.87	161.15	196.33	114.53	85.73	91.17
Niben261Chr08g0183016	171.34	158.71	172.21	161.04	210.39	209.22	169.76	145.16	158.8
Niben261Chr09g0265010	171.08	69.03	179.52	252.5	496.12	203.93	119.69	170.16	156.6
Niben261Chr05g0214002	170.76	148.93	162.9	150.55	181.89	180.78	74.67	74.68	99.19
Niben261Chr09g1030008	170.63	246.13	216.87	153.86	185.63	189.95	333.33	146.4	123.78
Niben261Chr15g1423025	169.72	151.84	144.73	145.36	213.98	165.09	103.75	66.9	70.35
Niben261Chr07g1128067	168.67	42.09	219.96	312.48	453.45	135.61	524.67	891.85	716.48
Niben261Chr14g1074001	168.64	89.59	143.51	180.1	155.62	180.02	37.7	50.6	57.54
Niben261Chr03g0735012	166.17	218.41	154.14	150.95	183.68	164.15	163.45	105.29	119.89
Niben261Chr17g0825001	165.67	106.94	146.69	153.4	147	185.82	109.93	109.35	116.47
Niben261Chr13g0404002	165.37	210.83	154.71	131.06	83.87	181.14	144.98	125.19	168.39
Niben261Chr16g0008011	164.79	167.99	148.51	186.04	195.39	183.97	121.4	132	148.44
Niben261Chr16g1121001	163.39	136.47	146.45	203.51	301.54	226.74	25.22	30.32	22.92
Niben261Chr10g0117011	162.99	141.22	30.55	14.63	2.58	32.6	2.39	2.08	1.71
Niben261Chr16g0734012	162.98	66.8	178.9	205.96	273.6	139.24	173.32	282.84	242.3
Niben261Chr09g0778001	162.21	130.56	123.89	128.79	180.39	170.89	134.7	103.49	112.04
Niben261Chr04g1189010	161.46	219.64	166.52	169.29	213.66	207.32	197.68	126.82	103.7
Niben261Chr07g0516001	160.5	88.77	206.87	270.59	492	145.4	372.69	502.14	439.34
Niben261Chr14g0093021	159.54	159.83	118.53	149.84	145.74	95.18	151.92	65.47	60.74
Niben261Chr09g0638006	159.29	146.39	129.21	116.37	125.8	151.94	233.13	322.97	317.77
Niben261Chr15g0613010	158.64	151.49	123.95	153.58	161.26	162.13	130.85	72.22	69.54
Niben261Chr09g0597014	158.21	101.76	67.32	11.97	54.96	123.87	41.36	74.52	54.87
Niben261Chr09g1248009	158.01	155.86	127.31	147.7	155.63	161	86.55	57.02	72.79
Niben261Chr11g1362019	157.77	110	140.17	154.44	269	191.19	93.99	100.21	99.73
Niben261Chr17g0873015	157.7	105.14	115.64	135.62	148.58	164.93	57.14	65.59	62.75
Niben261Chr12g0540001	157.36	87.25	129.14	114.58	92.77	121.09	130.07	179.96	152.22
Niben261Chr11g0576002	157.35	160.07	48.63	26.55	12.23	49.59	12.84	19.19	23.64
Niben261Chr19g0912007	157.3	150.79	144.21	141.27	190.29	154.28	130.2	77.72	72.25
Niben261Chr05g0266003	156.07	69.57	149.08	167.25	154.95	173.36	58.29	89.63	86.88
Niben261Chr13g1396009	154.92	56	153.01	225.32	257.84	178.86	209.86	338.79	275.39
Niben261Chr19g1123010	154.44	174.09	135.51	133.8	141.96	156.97	350.77	283.05	294.55
Niben261Chr06g0518029	153.44	146.67	86.63	77.87	40.01	138.78	58.43	35.26	50.6
Niben261Chr04g0050011	153.19	156.68	174.3	188.25	314.49	219.18	288.38	209.74	221.33
Niben261Chr07g0450002	152.63	108.96	120.65	166.6	225.21	158.67	98.8	87.69	90.01
Niben261Chr17g0644008	152.37	105.51	123.43	145.71	194.04	169.17	81.11	91.55	80.5
Niben261Chr16g1120003	151.85	299.52	115.54	110.5	64.88	122.33	41.67	27.54	26.41
Niben261Chr03g1038036	151	180.77	165.43	140.69	157.65	163.08	215.23	131.82	143.71
Niben261Chr13g0036003	150.7	220.63	177.17	141.43	191.28	214.6	183.96	70.24	67.65
Niben261Chr17g1490003	150.67	167.3	154.87	150.45	204.8	202.69	184.73	133.59	137.26
Niben261Chr18g0021002	150.51	93.57	95.25	92.44	105.73	148.82	106.34	72.41	88.02
Niben261Chr04g0620007	149.75	105.94	143.9	143.82	64.13	131.28	248.8	391.96	302.34
Niben261Chr07g0724002	148.81	120.43	151.27	175.26	326.26	167.04	198.26	231.41	175.39
Niben261Chr15g1411011	147.76	183.15	158.24	143.99	158.91	175.97	184.09	137.52	143.09
Niben261Chr08g0850010	147.6	97.01	137.63	98.01	102.41	110.93	114.16	77.03	73.5
Niben261Chr03g1132001	147.48	437.55	386.91	127.77	151.92	129.86	423.63	128.31	86.18
Niben261Chr12g0124012	146.83	110.03	116.23	105.8	71.23	167.17	42.63	69.54	71.72
Niben261Chr18g0221005	146.38	52.69	155.14	225.54	383.65	167.14	207.28	326.92	267.05
Niben261Chr12g0761002	146.37	228.81	181.5	149.34	198.35	182.3	213.45	114.62	116.85
Niben261Chr06g0831005	146.03	79.25	123.95	94.34	137.45	118.31	230.14	306.38	313.39
Niben261Chr10g1139002	145.9	138.08	109.07	115.08	124.69	125.89	125.06	66.9	82.55
Niben261Chr14g0582003	145.77	73.99	175.37	245.26	418.3	203.32	120.3	188.98	159.08
Niben261Chr16g0291002	145.01	95.6	124.26	133.32	171.96	149.81	51.95	42	44.95
Niben261Chr13g0173010	144.67	192.84	145.52	159.82	165.36	183.46	111.28	111.56	127.11
Niben261Chr09g0738004	144.59	159.44	155.97	152.34	209.16	197.98	133.13	84.68	91.31
Niben261Chr13g0750002	144.56	91.01	93.64	99.42	94.9	166.94	71.02	49.22	72.82
Niben261Chr06g0665006	144.15	188.27	164.07	122.2	147.96	160.72	205.16	118.24	144.6
Niben261Chr05g1335011	143.29	64.33	137.78	171	87.96	215.7	31.08	35.43	31.94
Niben261Chr12g0665003	142.06	55.58	130.11	166.38	208.27	173.43	45.79	75.51	71.66
Niben261Chr10g0278014	141.82	77.92	145.26	146.51	86.07	132.11	232.58	346.89	277.09
Niben261Chr10g0533009	141.73	59.95	123.8	181.09	77.74	157.33	48.21	85.62	88.23
Niben261Chr07g1417001	141.68	371.73	294.05	139.54	102.21	116.58	413.13	332.02	355.13
Niben261Chr06g0196003	141.04	112.86	127.21	140.34	67.98	150.28	151.7	171.15	170.58
Niben261Chr07g0976008	140.76	108.25	128.62	139.39	144.99	130.18	108.63	120.08	92.46
Niben261Chr17g1531017	140.08	64.42	138.31	234.66	561.86	128.48	275.49	464.5	354.04
Niben261Chr12g0512003	139.78	64.77	171.98	219.55	298.47	225.84	27.6	44.66	37.35
Niben261Chr16g0915010	139	71.89	184.7	243.17	520.67	152.75	221.87	331.11	294.87
Niben261Chr01g1356010	138.87	185.49	150.9	128.21	247.31	188.97	199.04	141.52	133.62
Niben261Chr10g1248011	138.84	99.51	124.56	146.87	194.33	172.32	45.68	26.7	33.26
Niben261Chr16g1258002	138.66	324.07	270.49	335.25	379.28	197	245.97	193.94	145.4
Niben261Chr14g0372001	137.34	95.86	123.06	127.18	203.1	170.58	108.6	115.3	125.09
Niben261Chr01g1673002	137.03	167.02	151.17	130.07	103.62	77.16	295.53	397.07	418.94
Niben261Chr08g0049025	136.92	160.4	123.69	113.17	169.87	156.5	160.23	83.36	76.27
Niben261Chr14g1303005	136.57	128.13	100.69	93.25	102.94	138.96	125.47	125.26	154.17
Niben261Chr14g0016001	136.4	66.4	113.48	176.25	208.65	190.41	132.78	197.06	159.68
Niben261Chr04g1735018	136.39	178.55	156.66	141.57	155.61	142.66	167.7	89.98	98.56
Niben261Chr13g0799005	136.33	58.49	200.97	197.46	348.98	97.76	232.94	370.22	283.87
Niben261Chr11g0743005	136.25	152.86	95.19	73.61	57.61	97.66	55.36	45.64	45.6
Niben261Chr10g0154018	136.08	161.65	144.33	117.23	186.02	146.26	155.03	92.64	103.43
Niben261Chr11g1298003	135.8	219.54	113.49	170.04	99.86	165.24	66.63	48.76	64.19
Niben261Chr07g1369020	135.62	92.82	145.7	110.76	125.94	161	179.04	202.44	252.58
Niben261Chr09g1111011	135.21	68.12	166.09	211.96	456.79	115.22	220.41	352.38	298.62
Niben261Chr11g0595003	135.05	215.6	117.12	101.66	148.39	129.45	125.61	63.98	76.29
Niben261Chr19g0186001	134.99	96.85	75.93	86.47	67.66	111.17	104.71	140.09	165.87
Niben261Chr07g0338001	134.85	118.15	120.24	135.39	175.08	163.03	87.93	90.23	98.29
Niben261Chr18g1427007	134.53	128.14	119.24	123.58	142.95	128.09	72.39	66.32	94.04
Niben261Chr17g0036020	134.49	126.21	120.09	101.02	96.43	158.5	160.22	134.38	129.46
Niben261Chr09g1347001	133.78	114.22	121.46	128.27	92.19	129.48	84.14	69.1	77.06
Niben261Chr06g1377003	133.03	82.44	117.86	100.46	23.06	97.29	71.76	115.07	104.77
Niben261Chr14g0468003	131.59	131.98	129.75	146.12	133.56	159.97	108.24	110.63	129.95
Niben261Chr13g0544019	131.49	25.22	142.26	145.72	105.99	63.5	88.19	46.4	93.83
Niben261Chr17g0018024	131.06	90.35	111.2	136.81	156.77	143.76	71.64	73.9	65.14
Niben261Chr13g0398011	130.32	166.39	186.44	246.42	205.14	201.6	168.34	95.53	91.45
Niben261Chr15g0081002	130.31	159.86	133.78	130.44	148.55	155.52	155.92	123.51	96.29
Niben261Chr18g0105002	130.14	105.17	108.52	104.98	44.75	101.86	80.69	76.18	83.06
Niben261Chr17g0707003	129.87	67.51	119.74	28.26	101.33	51.43	232.36	222.77	176.17
Niben261Chr01g1463001	128.99	77.31	92.04	108.69	52.29	104.27	70.64	76.44	77.98
Niben261Chr04g0251027	128.89	129.16	184.11	171.06	262.09	197.31	87.74	63.19	119.1
Niben261Chr09g1346002	128.34	52.57	101.9	118.58	83.61	109.95	90.8	130.77	115.11
Niben261Chr13g0961005	127.65	61.45	155.52	202.01	298.09	111.5	242.52	384	354.09
Niben261Chr14g1530004	126.37	148.2	115.78	123.4	108.26	154.31	82.19	59.22	56.77
Niben261Chr10g0746009	126.02	132.61	132.45	118.3	109.1	132.22	224.94	147.86	132.89
Niben261Chr13g1335001	125.78	160.78	140.69	125.68	143.25	133.91	158.5	94.92	95.59
Niben261Chr16g1143002	125.61	149.65	119.83	105.19	89.35	114.59	80.39	100.94	106.69
Niben261Chr16g0954005	125.44	180.82	140.68	142.15	242.42	138.26	138.4	79.22	121.33
Niben261Chr06g0353014	124.87	70.03	167.92	216.95	293.13	112.29	283.95	422.02	370.76
Niben261Chr07g0293002	124.8	165.44	81.2	61.32	25.02	92.79	51.14	38.36	57.66
Niben261Chr16g0180002	124.56	66.47	106.28	110.57	39.1	100.62	23.94	41.01	39.56
Niben261Chr14g0122006	124.02	49.46	127.44	187.35	300.39	80.77	166.38	232.35	215.92
Niben261Chr14g0122009	124.02	49.46	127.44	187.35	300.39	80.77	166.38	232.35	215.92
Niben261Chr05g0118002	123.61	55.85	121.27	160.54	178.86	173.68	43.96	58.2	67.17
Niben261Chr08g0757003	123.43	84.03	166.52	182.95	226.59	123.9	213.2	280.87	269.43
Niben261Chr10g0483002	123.26	88.74	112.46	99.03	115.31	139.57	85.77	92.39	87.07
Niben261Chr15g1072002	123.14	48.87	160.95	129.93	187.73	129.09	140.1	237.79	221.43
Niben261Chr13g0517007	123.05	106.55	117.01	119.57	66.3	112.55	65.48	54.53	54.02
Niben261Chr15g0790006	122.88	135.65	122.76	132.27	160.78	155.23	126.54	117.54	137.97
Niben261Chr08g0049019	122.35	89.67	111.28	125.54	150.06	135.34	152.62	157.08	165.13
Niben261Chr18g1465001	122.23	241.92	85.81	92.38	59.16	84.11	45.63	48.87	39.92
Niben261Chr10g0446001	122.14	81.19	100.54	104	141.89	148.88	108.99	94.94	107.39
Niben261Chr15g1514008	121.65	57.31	89.15	96.83	18.06	66.8	38.26	46.31	58.11
Niben261Chr04g0249005	121.41	112.44	112.28	139.21	186.56	171.03	78.22	58.62	66.13
Niben261Chr16g1033005	121.23	111.27	136.17	144.46	221.92	124.28	146.5	169.01	159.11
Niben261Chr01g0210011	120.92	81.22	118.8	149.61	115.8	134.06	50.33	64.42	64.95
Niben261Chr09g1281035	119.94	142.82	118.55	114.96	49.68	117.46	130.49	99.17	91.59
Niben261Chr11g0165004	119.65	96.07	95.62	112.37	128.13	137.71	55.75	56.06	49.58
Niben261Scf01954g0000001	119.13	119.5	121.8	112.67	115.51	133.76	83.84	78.06	72.18
Niben261Chr19g0712004	118.45	80.15	108.06	113.98	212.89	134.48	106.64	132.82	122.62
Niben261Chr19g1020002	118.41	142.58	116.76	126.33	190.6	166.41	171.42	103.65	116.98
Niben261Chr07g1460007	118.16	114.42	123.07	99.82	122.55	144.12	81.1	30.07	22.58
Niben261Chr17g0753005	117.47	159.07	139.64	125.69	287.9	140.47	161.48	130.46	137.03
Niben261Chr17g0417003	117	298.9	87.25	90.18	75.38	125.54	17.3	21.41	16.65
Niben261Chr06g0382002	116.85	186.02	120.62	77.42	78.95	84.4	108.08	56.9	58.24
Niben261Chr17g0593009	116.82	125.84	89.05	107.61	94.85	92.63	41.71	44.24	44.1
Niben261Chr15g1147007	116.61	68.18	82.24	80.45	44.69	85.23	73.2	110.74	111.42
Niben261Chr13g0009007	116.39	60.91	81.84	66.36	40.05	72.73	173	197.74	200.61
Niben261Chr04g0820005	116.36	44.64	96.82	175.92	376.01	195.65	33.28	58.32	49.38
Niben261Chr10g0607028	116.36	56.27	131.54	187.59	317.42	88.81	210.87	338.39	280.95
Niben261Chr08g0292004	116.29	79.55	92.92	80.48	77.89	110.94	86	137.05	118.29
Niben261Chr10g1034006	116.03	77.59	178.28	180.71	207.03	117.64	218.08	320.3	291.77
Niben261Chr12g1426004	115.71	111.63	88.3	96.66	38.35	108.91	84.05	88.22	97.36
Niben261Chr11g1353021	115.6	190.51	134.93	119.8	135.05	128.43	123.43	80.27	73.48
Niben261Chr10g0444001	115.51	82.93	101.16	94.05	144.52	129.11	63.07	55.21	53.17
Niben261Chr17g0868004	115.46	34.25	104.88	191.33	543.59	249.43	45.51	53.16	48.43
Niben261Chr02g1039014	115.11	105.18	110.16	114.05	66.76	117.38	66.35	65.27	68.71
Niben261Chr08g0455014	114.82	53.46	80.68	102.91	157.57	108.83	41.2	49.91	52.89
Niben261Chr19g0605010	114.65	96.53	103.26	103.06	121.62	130.95	52.98	54.63	52.99
Niben261Chr16g1091005	114.31	155.61	119.73	103.65	90.69	111.03	152.38	73.68	82.6
Niben261Chr07g1418012	114.29	37.09	94.68	108.59	115.43	106.42	173.75	331.27	306.28
Niben261Chr16g0041003	114.12	92.65	85.86	101.1	99.5	106.09	60.29	73.06	73.77
Niben261Chr15g0943004	114.08	85.96	87.19	80.18	42.38	80.58	60.57	66.55	75.69
Niben261Chr13g0308008	113.89	76.57	71.32	80.94	90.58	101.32	29.69	30.31	35.03
Niben261Chr18g0559016	113.58	98.36	110.74	124.89	110.23	119.51	84.99	64.63	74.8
Niben261Chr02g1299002	113.47	50.36	104.8	116.49	204.35	126.31	83.39	107.25	104.14
Niben261Chr05g0333006	113.32	151.94	124.2	114.78	115.77	131.04	151.14	84.38	84.28
Niben261Chr19g0427010	112.78	187.59	74.41	82.72	70.08	95.46	48.58	24.7	28.93
Niben261Chr09g1012016	112.72	58.87	133.41	144.48	205.46	94.52	176.57	257.53	234.69
Niben261Chr17g1547007	112.66	124.82	143.56	93.72	127.82	110.38	112.79	71.66	74.81
Niben261Chr06g1167003	112.42	80.85	93.8	77.94	148.31	108.39	191.56	266.95	242.51
Niben261Chr02g0757006	112.15	276.93	103.09	97.95	37.31	76.05	72.98	37.97	38.05
Niben261Chr13g0608012	112.14	47.01	122.97	180.08	212.14	102.42	210.13	282.79	279.94
Niben261Chr01g0795002	112.1	62.07	91.85	99.75	92.79	105.51	300.74	358.47	360.26
Niben261Chr15g0605025	111.86	46.92	125.17	195.83	310	173.4	104.93	183.74	168.28
Niben261Chr10g1315004	111.81	143.58	116.16	116.68	139.63	128.15	125.76	66.35	66.08
Niben261Chr17g0143011	111.5	93.81	116.21	121.15	92.43	145.08	103.77	73.96	97.01
Niben261Chr02g0756005	111.11	126.17	124.69	119.22	160.85	140.51	106.96	66.89	57.92
Niben261Chr09g0167004	111.09	67.18	76.59	100.38	34.19	99.61	31.27	37.91	32.88
Niben261Chr09g1117006	111.07	80.33	103.36	103.19	70.08	113.27	56.17	42.82	55.3
Niben261Chr19g1439002	111	59.34	98.23	93.69	86.87	106.9	29.69	36.8	40.18
Niben261Chr04g1674008	110.89	46.72	114.23	146.11	219.35	67.6	263.4	412.13	362.62
Niben261Chr05g0005003	110.73	47.39	100.19	86.19	71.28	82.51	223.24	242.15	285.54
Niben261Chr06g0581008	110.45	99.88	87.09	126.75	135.56	115.15	101.91	101.76	100.37
Niben261Chr03g1025001	110.44	140.67	72.01	110.45	114.39	108.04	117.91	56.58	85.19
Niben261Chr02g1238007	109.63	114.41	142.56	75.6	144.53	108.17	49.63	9.95	53.46
Niben261Chr08g0238007	109.51	148.57	136.38	111.18	94.97	102.64	203.82	176.6	207.03
Niben261Chr10g0170020	109.43	87.36	100.4	114.53	108.85	124.33	56.1	51.84	52.78
Niben261Chr15g0894002	109.28	240.16	68.87	61.6	50.77	136	19.28	20.62	37.85
Niben261Chr04g1656001	109.21	224.16	96.67	100.01	54.25	122.96	46.51	28.87	27
Niben261Chr14g1377012	108.85	63.98	88.11	95.53	116.04	107.63	39.69	45.32	41.17
Niben261Chr07g1245029	108.39	44.67	129.03	159.33	363.24	84.75	127.18	199.68	169.24
Niben261Chr06g0696012	108.34	99.82	96.97	109.91	84.05	140.02	107.1	95.56	93.45
Niben261Chr06g0518024	108.33	61.77	93.6	95.64	67.87	98.75	72.05	61.49	61.34
Niben261Chr01g1074005	108.26	83.16	92.92	121.13	90.6	132.06	56.52	35.6	31.01
Niben261Chr07g1074013	108.26	138.71	43.83	48.67	11.95	75.43	13.69	22.02	21.07
Niben261Chr18g0718013	108.07	102.46	113.41	106.9	92.5	104.24	99.29	117.54	90.86
Niben261Chr12g0959010	107.75	67.07	60.17	58.45	62.52	84.32	71.7	39.19	28.12
Niben261Chr04g0728004	107.73	148.26	129.01	109.09	132.21	112.37	136.28	73.86	70.29
Niben261Chr05g0683009	107.73	108.36	49.5	107.86	308.34	144.94	96.3	93.02	104.63
Niben261Chr11g1148010	107.71	91.38	94.44	93.99	111.49	118.38	75.73	59.85	70.71
Niben261Chr13g1399003	107.23	134.51	120.41	108.18	121.03	126.69	153.12	92.27	82.22
Niben261Chr18g0122003	107.13	79.75	112.52	137.29	164.35	162.13	98.89	103.8	124.59
Niben261Chr02g0315004	106.83	105.43	84.16	109.22	98.11	96.3	169.69	156.87	148.12
Niben261Chr04g0629006	106.32	67.07	99.53	113.05	108.55	120.48	65.72	62.83	65.89
Niben261Chr01g0564003	106.28	138.82	116.7	108.61	126.31	133.86	136.14	75.86	64.7
Niben261Chr15g1411010	106.26	117.95	66.24	73.52	62.18	102.08	118.02	77.13	71.81
Niben261Chr08g0556004	106.25	146.38	123.64	111.44	76.27	111.55	134.44	81.15	91.33
Niben261Chr17g0718017	106.01	88.87	64.67	95.26	143.28	105.44	43.05	50.91	48.78
Niben261Chr16g0468017	105.88	66.5	86.7	71.33	65.33	84.74	137.78	175.94	188.61
Niben261Chr10g0443018	105.86	245.66	150.57	102.48	80.54	90.62	202.89	177.25	229.05
Niben261Chr05g0642004	105.77	73.29	86.15	96.04	230.73	127.14	53.58	66.59	60.76
Niben261Chr12g1041003	105.74	52.7	90.45	70	73.32	94.02	75.7	94.35	99.6
Niben261Chr08g0331003	105.59	122.41	84.8	81.37	104.89	102.5	97.01	48.96	54.66
Niben261Chr09g0916004	105.45	104.88	100.6	115.54	64.65	97.36	107.49	88.16	86.28
Niben261Chr10g0514001	105.23	119.81	102.91	134.55	123.71	131.4	89.42	83.09	84.78
Niben261Chr04g0784004	105.19	87.48	82.93	99.11	83.22	113.62	51.4	54.87	57.99
Niben261Chr06g0209011	105.13	86.52	110.4	121.04	164.42	129.58	70.34	81.53	81.15
Niben261Chr16g1423001	104.95	52.95	72.09	65.52	75.41	93.12	72.56	79.13	86.97
Niben261Chr09g0971035	104.89	153.46	111.29	110.38	125.31	137.99	120.2	76.66	61.3
Niben261Chr15g0978002	104.7	203.04	169.04	114.36	128.74	137.87	227.29	121.05	111.26
Niben261Chr16g1445008	104.41	106.39	103.59	99.12	126.46	108.78	193.67	192.11	178.26
Niben261Chr18g0699003	104.26	74.19	103.35	100.02	96.76	102.1	60.1	59.74	67.52
Niben261Chr04g0003012	104.08	140.61	57.28	43.41	81.16	113.11	40.28	17.63	38.12
Niben261Chr19g0344004	103.83	121.39	99.72	108.88	54.55	105.29	74.24	59.89	73.22
Niben261Scf01657g0000003	103.74	21.66	40.55	87.82	51.71	51	43.83	0	33.33
Niben261Chr07g1451009	103.5	89.62	84.85	79.86	76.76	99.67	70.72	63.76	67.72
Niben261Chr14g0622007	103.44	432.07	345.95	67.58	95.53	65.74	394.94	99.04	43.23
Niben261Chr06g0033009	103.41	157.22	110.76	96.95	100.84	104.39	135.8	55.99	59.07
Niben261Chr13g0505002	103.37	129.11	108.75	105.41	130.56	116.09	163.74	100.59	95.05
Niben261Chr06g1105011	103.22	119.35	98.23	100.46	128.57	114.76	86.58	50.38	56.2
Niben261Chr01g1184003	103.1	122.96	101.77	91.19	94.76	101.44	95.66	50.01	55.85
Niben261Chr13g0737007	103.1	71.97	96.84	100.57	43.14	115.16	41.49	31.35	29.06
Niben261Chr06g1433001	102.95	82.75	89.82	78.79	30.58	76.61	93.97	102.23	108.08
Niben261Chr05g0602001	102.94	74.47	80.77	76.64	32.62	80.53	34.75	38.72	37.66
Niben261Chr16g1050001	102.76	104.33	67.46	57.68	56.45	126.27	16.82	20.24	34.49
Niben261Chr08g0731019	102.61	303.09	223.35	72.05	107.21	74.8	320.88	85.01	54.01
Niben261Chr10g1027001	102.5	64.45	98.66	100.79	97.49	97.71	86.58	105.78	96.45
Niben261Chr05g0908008	102.38	61.66	146.85	145.22	173.43	107.43	163.55	238.31	201.95
Niben261Scf02333g0000003	102.23	57.24	108.54	117.37	109.09	128.49	46.64	55.33	65.64
Niben261Chr19g1250003	101.71	196.87	70.36	68.14	16.89	81.61	53.13	70.44	80.55
Niben261Chr09g1358003	101.61	182.78	88.71	48.88	8.86	52.06	48.15	25.99	37.2
Niben261Chr10g0675019	101.48	79.66	94.62	90.57	92.09	100.54	82.55	84.83	81.98
Niben261Chr06g1448014	101.28	137.97	97.05	124.26	112.32	111.75	73.26	51.53	51.23
Niben261Chr12g0642006	101.23	69.33	146.85	142.45	246.83	106.45	145.43	201.3	169.27
Niben261Chr08g0270006	101.02	155.79	121.15	100.16	102.05	104.45	127.63	57.73	56.93
Niben261Chr14g0010004	100.99	70.63	81.75	82.33	30.33	78.57	56.7	66.06	67.62
Niben261Chr06g0349010	100.84	92.77	50.24	48.8	0	0	13.23	8.41	22.43
Niben261Chr17g0328006	100.75	136.24	89.27	84.62	59.91	130.58	85.02	105.71	107.85
Niben261Chr10g1237003	100.73	97.63	80.83	92.64	210	223.4	95.71	95.29	105.15
Niben261Scf03077g0000003	100.08	205.86	78.02	49.67	16.41	64.49	37.29	19.25	23.95
Niben261Chr03g0096001	99.89	76.69	98.81	92.31	119.18	99.92	62.35	64.64	66.61
Niben261Chr14g1416001	99.85	67.03	110.07	122.27	133.64	99.24	175.77	235.8	214.37
Niben261Chr15g1199013	99.72	120.25	105.62	96	132.46	113.17	115.68	81.49	83.66
Niben261Chr12g0480007	99.7	74.87	117.48	92.48	61.17	82.63	140.88	150.97	184.15
Niben261Chr15g0949002	99.54	96.16	89.61	85.94	95.06	104.37	119.91	96.09	120.88
Niben261Chr16g0038001	99.5	59.77	76.77	112.59	151.35	114.91	29.29	43.3	42.69
Niben261Chr16g0377006	99.4	76.88	93.25	85.76	91.37	118.28	47.76	42.11	55.24
Niben261Chr04g0623002	99.34	35.06	83.94	125.48	279.74	68.72	124.45	186.31	170.74
Niben261Chr06g1422011	99.34	21.73	85.65	134.74	136.93	88.82	145.93	216.73	191.35
Niben261Chr10g0186005	98.29	180.73	250.6	85.6	160.44	108.62	140.49	45.11	110.61
Niben261Chr10g0377012	98.21	250.06	81.99	81.4	79.55	127.84	80.56	66.26	61.47
Niben261Chr14g0860008	97.91	55.85	68.36	65.84	61.25	83.7	100.6	132.94	133.92
Niben261Chr17g0986001	97.83	86.46	94.57	29.1	144.21	27.54	108.87	84.95	70.96
Niben261Chr08g0015001	97.7	69.52	101.75	116.19	63.77	103.81	75.44	92.12	99.2
Niben261Chr18g0280006	97.69	34.46	110.1	145.54	253.91	161.67	37.46	66.05	42.22
Niben261Chr09g0591010	97.65	35.45	85.36	101.98	85.9	75.36	95.81	151.96	140.34
Niben261Chr15g1194001	97.22	51.96	93.32	145.31	162.76	174.32	94.94	98.22	133.66
Niben261Chr08g0694011	97.12	71.1	76.52	78.32	69.62	97.52	58.82	49.83	64.3
Niben261Chr02g0514020	97.09	48.92	107.46	158.17	231.86	147.85	89.47	159.89	129.5
Niben261Chr15g0806005	96.81	73.32	106.86	124.93	122.74	96.11	117.7	188.09	157.4
Niben261Chr09g0302005	96.75	114.53	94.65	81.9	76.88	104.9	48.28	40.94	40.88
Niben261Chr12g1140001	96.74	78.1	139.65	86.66	117.33	146.85	110.53	101.07	83.42
Niben261Chr02g0811008	96.65	44.99	69.41	94.48	192.59	116.71	43.97	45.98	59.16
Niben261Chr01g1478005	96.44	60.28	127.88	138.76	222.11	96.02	167.54	237.22	203.84
Niben261Chr14g0302012	96.43	178.62	104.83	113.51	145.71	118.82	138.19	84.86	70.62
Niben261Chr17g0463009	96.33	65.44	100.6	96.63	106.97	106	42.67	38.01	42.45
Niben261Chr06g0215018	96.32	52.71	82.18	112.04	58.88	100.49	60.1	81.29	67.66
Niben261Chr10g0521004	96.2	75.16	68.98	83.44	61.45	94.4	45.47	52.49	58.99
Niben261Chr08g0174008	96.02	63.42	127.63	156.36	182.91	93.29	152.05	218.7	185.43
Niben261Chr10g1320001	95.82	31.75	96.83	124.95	263.09	171.91	23.97	23.41	25.23
Niben261Chr04g1791013	95.8	183.83	86.56	72.81	54.69	80.42	328.63	352.27	358.05
Niben261Chr18g0108001	95.74	83	90.03	98.9	153.13	110.61	59.71	45.69	56.32
Niben261Chr18g0328003	95.52	140.38	132.08	90.03	102.68	104.8	139.98	93.59	103.08
Niben261Chr06g0846014	95.39	97.05	82.67	101.63	81.3	102.21	41.57	58.45	53.25
Niben261Chr03g1877004	95.3	44.41	63.61	55	37.97	57.93	87.2	153.37	161.52
Niben261Chr05g0097008	95.22	54.27	71.17	93.95	67.64	122.48	27.81	32.14	41.23
Niben261Chr08g0040004	95.13	87.92	56.96	46.35	46.27	68.52	98.12	141.91	153.62
Niben261Chr10g0274004	95.11	88.3	84.05	62.93	30.87	70.04	149.06	194.54	212.89
Niben261Chr04g0544008	94.84	99.24	87.99	106.8	118.46	117.67	94.27	68.37	51.4
Niben261Chr18g1465002	94.52	109.57	84.1	102.85	166.73	85.58	50.34	82.02	87.4
Niben261Chr06g0460013	94.3	122.07	81.31	81.64	140.53	102.43	104.42	61.2	50.52
Niben261Chr01g0094006	94.19	51.09	75.9	47.08	29.17	49.91	178.77	263.13	270.14
Niben261Chr03g0366014	94.06	92.64	86.03	68.29	42.65	83.01	105.28	111.65	122.83
Niben261Chr01g0344003	93.93	47.51	98.72	119.54	96.91	104.64	86.55	142.87	119.81
Niben261Chr09g1043005	93.8	121.8	105.34	101.73	95.05	92.38	147.84	129.26	127.12
Niben261Chr02g1436005	93.79	29.71	83.29	135.74	110.13	86.56	41.12	63.28	67.21
Niben261Chr08g0768002	93.68	65.2	80.86	83.73	70.31	72.82	53.63	64.18	80.01
Niben261Chr03g0126002	93.06	61.71	70.19	78.43	74.08	87.48	41.29	50.41	46.87
Niben261Chr15g0178008	92.77	25.48	82.87	108.5	92.97	100.39	87.83	145.47	122.56
Niben261Chr03g0247007	92.63	24.27	90.28	105	92.54	75.5	71.77	114.13	121.31
Niben261Chr16g0712005	92.47	107.09	113.12	89.13	129.17	106.21	101.11	57.91	60.45
Niben261Chr17g1085003	92.42	87.39	88.96	92.91	63.84	103.18	47.65	44.48	46.87
Niben261Chr14g0816001	92.37	134.66	94.45	91.26	94.37	103.43	112.8	59.64	57.62
Niben261Chr14g1513046	92.33	121.94	59.07	58.64	39.76	95.02	63.48	72.44	78.67
Niben261Chr08g0467007	92.23	157.24	104.02	81.57	60.16	96.19	126.08	50.69	45.93
Niben261Chr07g1447003	91.66	100.11	75.86	74.19	45.17	65.34	109.51	127.15	125.12
Niben261Chr06g0374002	91.55	39.74	117.77	155.58	166.23	117.34	109.71	161.96	135.92
Niben261Chr06g0543011	91.41	103.98	79.22	78.76	83.15	82.99	80.37	72.51	99.6
Niben261Chr09g0640004	91.34	81.21	91.81	75.31	72.41	87.77	101.58	106.28	108.84
Niben261Chr12g1194005	91.16	26.99	89.59	72.18	224.64	90.12	85.64	84.14	90.47
Niben261Chr08g0556005	91.1	49.97	89.66	107.03	127.24	96.86	104.3	149.13	155.5
Niben261Chr19g1134022	90.68	66.29	115.14	112.78	144.58	91.93	139.76	182.89	164.87
Niben261Chr05g1054005	90.65	88.2	133.21	123.32	181.41	99.45	148.44	145.08	146.64
Niben261Chr11g1333015	90.27	65.72	81.77	81.96	107.07	102.75	43.25	38.89	46.58
Niben261Chr09g1338006	90.25	72.95	84.8	86	35.75	78.14	63.03	67.37	73.48
Niben261Chr02g0868002	90.13	33.78	74.25	76.71	63.37	85.06	10.5	11.97	16.8
Niben261Chr10g0628009	90.11	96.64	92.07	113.11	109.03	100.54	87.71	72.7	72.27
Niben261Chr04g1612001	90.07	130.05	118.95	105.95	132.01	108.81	117.75	56.08	72.48
Niben261Chr06g0953008	89.95	49.97	87.33	107.26	129.51	96.61	84.78	125.44	112.72
Niben261Chr14g0288002	89.83	72.72	64.06	63.76	79.38	80.84	77.34	57.94	58.14
Niben261Chr12g0750008	89.73	47.64	100.05	121.59	126.23	96.64	47.09	58.39	49.89
Niben261Chr08g0708001	89.58	37.95	92.72	125.79	143.26	80.14	130.39	208.3	189.08
Niben261Chr03g0612004	89.51	111.82	105.93	99.61	125.85	104.63	135.2	96.65	66.25
Niben261Chr01g0031011	89.49	92.22	70.5	65.94	49.25	88.76	33.92	27.2	29.25
Niben261Chr01g0596001	89.36	127.25	107.86	79.29	115.8	104.51	135.06	61.16	68.13
Niben261Chr01g0323001	89.34	40.78	91.63	124.9	216.6	111.46	109.76	171.89	128.27
Niben261Chr10g0262006	89.18	89.35	99.39	98.29	125.82	98.07	79.92	60.02	56.93
Niben261Chr06g0644003	89.16	31.2	84.53	85.06	136.69	92.28	68.3	100.65	86.45
Niben261Chr04g0939004	89.09	87.34	79.16	86.58	105.49	86.15	47.77	43.39	44.65
Niben261Chr14g1531005	89.04	68.54	124.11	119.88	153.61	73.57	135.06	162.65	148.55
Niben261Chr02g1361006	88.93	64.79	91.17	106	127.89	114.96	51.15	61.25	57.16
Niben261Chr10g0656003	88.26	50.09	98.8	74.17	199.51	175.82	69.13	9.69	7.16
Niben261Chr16g1097005	88.04	61.52	86.82	117.46	172.19	106.72	131.5	164.79	150.33
Niben261Chr14g0741010	87.57	48.89	83.15	105.56	122	110.61	56.94	60.99	61.77
Niben261Chr03g1190017	87.36	80.72	75.2	74.79	125.03	104.82	57.74	41.61	45.34
Niben261Chr05g0814003	87.07	86.2	84.73	75.79	300.46	135.78	39.12	0	4.82
Niben261Chr01g1121002	86.83	93.61	73.28	81.9	54.29	87.41	44.67	44.14	43.39
Niben261Chr02g0092006	86.82	162.09	85.91	66.28	42.81	116.8	43.91	47.29	36.92
Niben261Chr17g0038013	86.72	90.28	145.52	120.88	171.82	79.84	161.66	217.61	194.93
Niben261Chr04g0684001	86.68	126.88	100.16	98.57	88.79	110.17	111.85	57.34	57.94
Niben261Chr13g1405001	86.61	59.47	106.77	119.44	84.55	101.53	102.93	144.36	129.35
Niben261Chr11g0461001	86.24	92.81	80.89	89.58	105.9	96.19	59.1	52.05	52.26
Niben261Chr10g0814008	86.14	111.67	92	87.32	90.57	104.72	117.41	74.63	77.9
Niben261Chr04g0868003	85.69	62.14	110.76	110.03	133.56	76.09	110.99	142.12	132.95
Niben261Chr01g0565003	85.68	42.83	41.08	61.17	107.04	61.64	12.68	13.99	12.69
Niben261Chr07g1222003	85.5	62.33	73.47	75.28	56.58	91.89	63.33	61.19	53.16
Niben261Chr07g1355001	85.48	79.65	100.65	92.93	42.78	96.22	33.35	39.85	50.04
Niben261Chr12g1447002	85.46	73.42	89.07	90.05	66.21	68.29	94.49	92.33	82.35
Niben261Chr07g1317001	85.42	68.32	124.33	127.25	174.13	86.69	143.44	183.28	161.58
Niben261Scf16499g0000004	85.24	73.83	82.47	63.46	25.05	65.79	45.41	19.19	15.61
Niben261Chr19g1463013	85.2	84.28	84.85	87.32	47.57	83.61	54.75	48.33	49.93
Niben261Chr16g0596010	85.19	112.98	79.07	82.06	85.44	107.91	76.16	54.18	44.56
Niben261Chr12g1388002	84.85	45.4	87.89	70.34	269.94	91.06	142.08	154.81	136.44
Niben261Chr12g0770012	84.73	84.47	216.35	171.82	229.26	57.42	363.34	427.28	405.87
Niben261Chr12g1113001	84.51	69.4	134.34	135.32	41.63	133.64	175.01	248.1	212.99
Niben261Chr06g0095047	84.34	88.25	57.71	73.63	43.35	84.03	18.77	26.7	26.79
Niben261Chr07g0917007	84.26	63.51	81.66	88.22	102.61	90.65	61.92	32.74	8.91
Niben261Chr04g1770011	84.25	138.08	91.22	73.72	92.92	93.88	111.68	52.81	72.92
Niben261Chr14g0579002	84.22	93.78	85.81	127.7	95.56	87.15	133.55	57.1	66.91
Niben261Chr10g0907002	84.21	86.36	77.76	92.13	78.07	89.8	13.74	9.39	10.73
Niben261Chr09g0981003	84.14	88.76	80.58	79.88	59.1	90.53	43.98	57.1	56.76
Niben261Chr04g0558005	83.99	46.46	47.24	58.59	13.02	72.22	31.41	30.19	79.2
Niben261Chr12g1053004	83.98	135.12	84.36	70.84	114.38	89.81	110.67	50.51	61.41
Niben261Chr01g1225015	83.85	56.82	56.98	78.97	108.77	90.93	95.42	102.1	74.61
Niben261Chr03g0173011	83.81	33.97	80.35	83	141.39	91.33	39.56	71.82	53.08
Niben261Chr13g0484017	83.69	219.59	171.64	63.45	58.78	48.05	285.64	86.98	63.36
Niben261Chr17g0083001	83.34	72.61	56.07	38.93	11.68	63.97	62.74	76.62	90.7
Niben261Chr01g0818010	82.95	93.42	103.95	69.43	88.48	77.96	98.99	56.04	60.06
Niben261Chr12g0772015	82.68	36.73	91.15	123.71	136.72	101.86	34.76	51.45	46.01
Niben261Chr06g0135004	82.66	29.99	83.37	122.66	145.76	80.34	119.69	189.98	159.82
Niben261Chr18g1402008	82.59	65.64	81.85	81.16	72.21	88.7	77.85	83.45	104.18
Niben261Chr08g0731021	82.55	191.08	157.42	66.01	81.79	58.92	214.28	78.88	50.7
Niben261Chr09g0978016	82.48	63.83	76.54	69.4	148.99	106.4	56.7	67.25	79.06
Niben261Chr15g0696006	82.41	85.85	82.69	154.48	139.79	187.39	86.74	69.96	103.06
Niben261Chr09g0275001	82.39	56.9	66.63	51.08	31.54	79.16	53.83	46.46	58.31
Niben261Chr07g0953001	82.31	54.28	64.97	70.48	37.31	67.04	54.01	57.89	69.24
Niben261Chr05g0983007	82.18	41.65	55.7	62.5	45.57	61.26	48.79	50.05	60.4
Niben261Chr08g1344001	81.63	76.76	72.17	59.54	54.85	66.73	118.49	125.02	147.54
Niben261Chr10g0518002	81.56	158.66	96.42	50.07	29.25	56.7	112.26	56.37	81.34
Niben261Chr08g0446011	81.31	83.16	89.9	96.13	120.16	92.5	75.72	73.05	97.27
Niben261Chr15g1476009	81.31	99.34	74.98	78	112.99	96.88	81.22	53.26	45.02
Niben261Chr03g1904002	81.28	119.56	106.27	115.54	2261.3	209.43	104.05	0	126.05
Niben261Chr04g1859018	81.24	91.26	86.03	89.68	128.63	102.15	54.56	45.09	54.42
Niben261Chr14g0088006	81.16	45.14	53.21	46.53	99.61	126.67	18.87	12.88	24.34
Niben261Chr03g1330002	81.14	27.95	94.37	80.01	125.46	80.23	120.59	182.4	174.48
Niben261Chr17g0569022	81.08	45.01	103.73	126.76	239.11	61.15	106.68	149.51	145.52
Niben261Chr13g0652001	81.03	42.87	57.45	64.18	72.51	82.21	6.88	9.12	6.12
Niben261Chr04g1639001	80.8	28.48	63.4	72.87	118.88	99.13	4.15	10.14	3.14
Niben261Chr16g0452005	80.54	110.21	100.08	52.51	37.65	72.03	88.17	26.66	15.28
Niben261Chr16g0845015	80.51	309.92	63.94	41.45	24.86	57.6	136.02	102.78	188.61
Niben261Chr18g1229009	80.25	31.93	55.32	90.61	92.94	78.49	70.82	111.3	117.75
Niben261Chr10g0272007	79.7	49.35	70.55	72.85	91.34	88.18	32.59	36.05	34.59
Niben261Chr07g0249009	79.59	30.37	77.47	89.88	100.33	76.46	47.26	78.62	72.8
Niben261Chr15g0997004	79.58	68.54	72.7	72.14	84.65	89.97	46.9	42.52	46.53
Niben261Chr07g0621025	79.57	80.8	78	73.9	106.22	78.06	98.18	59.05	50.7
Niben261Chr10g0105018	79.37	32.39	90.01	103.98	119.75	66.05	96.95	153.11	130.01
Niben261Chr11g0581001	79.34	83.75	119.62	115.7	181.08	94.24	141.03	180.59	162.02
Niben261Chr11g0861001	79.2	136.88	66.26	69.81	39.33	83.84	85.95	97.12	92.34
Niben261Chr04g1207005	78.93	25.55	89.66	96.97	262.4	81.97	90.1	108.24	119.74
Niben261Chr07g0479006	78.93	51.92	77.41	52.66	114.97	102.9	32.46	40.43	34.49
Niben261Chr08g0446012	78.82	66.86	73.03	78.83	66.85	88.24	64.12	61.75	61.41
Niben261Scf09010g0000007	78.68	94.62	57.56	60.67	47.41	62.76	34.55	36.05	36.97
Niben261Chr01g1081001	78.48	78.46	75.17	81.46	89.65	91.59	51.15	45.01	41.64
Niben261Chr14g0894001	78.28	49.15	66.26	87.73	65.7	91.17	37.82	28.67	33.46
Niben261Chr17g0410016	78.26	41.49	224.33	239.37	49.03	73.47	189.95	172.24	171.16
Niben261Chr06g1175011	78.13	44.21	88.67	108.36	120.59	80.37	93.44	137.76	116.65
Niben261Chr06g0979003	77.95	115.19	72.32	58.04	34.65	69.26	92.27	65.67	95.38
Niben261Chr05g1321004	77.79	32.93	90.59	121.66	134.6	95.66	79.54	118.56	102.73
Niben261Chr01g1624007	77.74	83.54	93.84	86.4	81.31	83.43	54.81	56.89	57.99
Niben261Chr16g0290005	77.69	55.53	112.33	104.72	129.77	79.07	104.45	141.55	139.27
Niben261Chr04g1777002	77.66	108.77	96.03	68.47	68.34	81.13	155.32	105.42	108.9
Niben261Chr17g0272001	77.58	56.17	82.23	83.71	70.8	86.35	96.54	111.01	108.33
Niben261Chr01g1311005	77.46	133.52	68.3	44.09	46.06	39.91	109.99	47.2	42.6
Niben261Chr01g1152002	77.45	56.74	70.79	78.61	67.19	76.91	56.8	42.16	43.02
Niben261Chr08g0333017	77.41	56.55	74.64	104.34	190.42	115.62	50.16	53.61	41.49
Niben261Chr04g1615006	76.76	60.4	61.63	61.07	49.61	69.81	68.76	79.87	74.35
Niben261Chr15g1248004	76.65	69.42	60.99	73.85	59.48	73.26	77.47	53.59	55.99
Niben261Scf13958g0000001	76.65	6.09	0	6	17.13	81.96	0	17.9	0
Niben261Chr12g1227007	76.56	72.74	61.14	51.87	24.44	56.07	49.99	62.66	68.83
Niben261Chr10g0267003	76.46	181.06	87.5	73.82	86.72	56.94	49.22	79.11	95.08
Niben261Chr13g0607023	76.46	34.46	77.79	84.78	40.57	74.78	64.19	76.18	70.42
Niben261Chr16g0274019	76.45	18.69	66.68	84.52	102.92	115.66	44.41	47.43	69.16
Niben261Chr02g1196014	76.23	39.83	87.26	103.3	143.18	82.81	91.96	131.12	114.99
Niben261Chr08g0539009	75.84	55.96	51.91	86.8	73.91	63.55	84.24	58.45	50.58
Niben261Chr10g0283017	75.83	60.49	46.5	36.1	48.99	67.28	83.29	120.89	129.8
Niben261Chr04g0493008	75.76	44.64	84.6	96.31	147.32	65.16	103.21	133.81	131.28
Niben261Chr04g0086006	75.61	60.01	83.14	97.26	176.1	87.92	64.36	85.2	64.21
Niben261Chr14g1034013	75.6	80.27	58.5	67.14	65.93	76.05	58.87	42.56	38.61
Niben261Scf04034g0000004	75.59	83.66	80.25	70.9	73.77	70.47	54.69	37.03	42.11
Niben261Chr19g0692013	75.56	52.17	44.73	53.59	82.07	52.15	65.81	80.55	53.11
Niben261Chr13g1365004	75.53	21.48	61.03	152.79	201.12	187.78	0.3	0.72	0.2
Niben261Chr13g0627008	75.49	75.14	61.2	53.29	82.64	55.18	80.58	31.74	34.75
Niben261Chr16g0093001	75.42	31.15	70.54	92.14	0	78.59	30.81	46.25	33.52
Niben261Chr17g0036007	75.41	35.88	53.95	36.47	64.04	65.35	50.95	59.61	82.5
Niben261Chr02g1474001	75.37	64.41	77.2	55.63	22.41	49.09	71.24	68.24	69.77
Niben261Chr01g0018029	75.29	32.92	19.01	5.34	0.55	5.96	0.19	1.12	0.37
Niben261Chr11g0985001	75.18	105.35	71.17	69.09	44.52	69.22	58.24	55.76	48.5
Niben261Chr06g1459008	75.09	29.16	38.57	76.23	53.14	31.31	38.11	0	49.15
Niben261Chr03g0741002	74.91	38.76	85.61	114.87	46.43	135.5	56.72	102.25	75.77
Niben261Chr06g0622002	74.78	49.79	55.96	60.75	47.73	68.07	33.78	46.09	46.3
Niben261Chr01g1192008	74.77	66.4	76.8	81.42	95.23	78.11	86.31	93.05	85.6
Niben261Chr06g1320007	74.76	104.4	79.08	61.23	72.07	62.44	98.23	63.86	68.93
Niben261Chr10g1089002	74.76	63.69	67.3	66.99	73.74	76.78	64.1	52.56	63.04
Niben261Chr06g1085007	74.73	43.31	95.86	109.02	142.03	70.93	124.41	177.02	154.33
Niben261Chr13g0484022	74.7	486.9	398.77	48.63	64.59	41.04	604.96	159.07	61
Niben261Chr04g1736001	74.42	28.53	96.96	124.44	174.4	69.97	133.15	227.67	178.68
Niben261Chr06g1071003	74.36	42.74	62.6	87.17	84.46	97.4	20.42	20.67	26.88
Niben261Chr13g0630020	74.32	27.3	83.11	97.5	192.15	57.43	156.49	278.72	207.67
Niben261Chr06g0536012	74.02	71.28	62.42	64.57	62.17	67.28	54.81	46.65	52.03
Niben261Chr01g0912008	74	288.12	87.86	16.51	107.68	162.09	51.97	0	42.71
Niben261Chr19g0257006	73.73	56.91	65.58	65.7	86.11	87.32	34.45	38.73	39.41
Niben261Chr11g1411011	73.66	29.62	59.58	71.35	98.71	82.14	33.28	45.56	50.04
Niben261Chr14g0180021	73.6	56.7	65.6	60.8	53.49	78.23	143	227.91	193.38
Niben261Scf04182g0000001	73.49	62.1	364.99	449.11	198.59	105.47	515.94	239.72	193.02
Niben261Chr04g1635011	73.29	70.08	71.86	78.39	58.32	70.66	70.18	55.15	53.66
Niben261Chr10g0150009	73.18	55.32	44.5	49.57	60.67	81.51	18.52	19.6	17.78
Niben261Chr09g0518011	73.01	95.61	52.4	54.89	48.96	69.78	74.11	45.76	43.4
Niben261Chr05g0649016	72.91	71.5	73.79	76.57	98.71	81.96	39.62	37.34	50.17
Niben261Chr19g0915002	72.68	125.13	60.38	76.58	45.47	59.77	61.83	40.7	35.36
Niben261Chr09g0688005	72.65	83.6	54.09	83.26	55.75	95.57	8.83	16.24	20.73
Niben261Chr14g0818008	72.64	24.12	68.33	100.3	147.12	103.98	27.44	47.97	54.2
Niben261Chr01g0712005	72.63	33.7	59.63	67.99	50.53	75.63	30.01	48.5	47.07
Niben261Chr01g0398001	72.61	68.22	72.7	102.3	196.06	102.86	15.11	17.66	14.49
Niben261Chr15g0782015	72.56	75.55	69.15	77.35	150.24	100.7	43.34	40.51	48.46
Niben261Chr01g0191003	71.99	65.91	56.29	74.87	64.8	82.64	51.01	47.23	43.87
Niben261Chr09g0719002	71.97	39.86	59.91	54.99	78.2	75.48	37.13	25.29	33.53
Niben261Chr14g1121008	71.85	0	0	0	26.36	0	17.24	13.94	1.61
Niben261Chr10g0456011	71.83	33.58	53.61	62.68	67.86	72.98	60.97	83.9	84.84
Niben261Chr02g0867001	71.69	113.47	91.25	70.34	72.97	71.66	86.3	38.13	37.48
Niben261Chr10g0505013	71.63	58.45	63.45	68	67.25	78.31	30.26	24.94	34.17
Niben261Chr07g0565006	71.59	129.87	51.6	45.5	21.25	77.3	8.53	10.94	15.98
Niben261Chr19g1478012	71.59	73.51	69.9	83.57	54.14	86.67	34.01	52.37	55.2
Niben261Chr10g0808003	71.43	51.34	93.22	94.09	120.72	60.84	98.86	134.26	117.01
Niben261Chr02g0180005	71.42	410.07	306.72	47.22	55.94	41.66	375.18	88.1	26.78
Niben261Chr19g0933005	71.35	54.8	95.19	96.55	201.43	58.76	113.44	160.82	134.74
Niben261Chr14g0410014	71.3	30.22	79.73	122.15	84.55	116.5	54.93	78.8	59.58
Niben261Chr09g1369018	71.17	30.18	74.48	102.12	147.15	78.62	127.09	205.17	162.88
Niben261Chr11g1394013	71.09	55.38	58.46	50.89	21.98	55.89	32.59	24.86	28.08
Niben261Chr01g0353009	71	34.67	39	69.09	77.93	80.93	41.16	92.62	58.09
Niben261Chr06g1397001	70.92	47.17	65.4	97.55	154.43	116.46	27.81	36.5	27.13
Niben261Chr13g1391001	70.77	53.62	55.03	60.58	91.6	42.91	48.18	50.24	50.25
Niben261Chr15g0288011	70.64	96.49	71.9	74.28	85.53	97.88	78.42	59.05	58.94
Niben261Chr14g0724001	70.48	84.31	78.24	67.14	60.48	82.46	50.11	43.26	40.27
Niben261Chr09g0051006	70.29	20.22	69.4	100.89	144.42	89.2	21.92	39.8	33.04
Niben261Chr17g0434006	70.2	49.6	57.19	51.79	3.65	78.64	48.58	54.74	57.61
Niben261Chr09g0677002	70.13	47.7	69.33	77.56	74.59	76.28	65.66	72.45	85.03
Niben261Chr13g1145012	70.09	47.77	105.02	102.85	114.34	66.5	125.88	183.35	166.21
Niben261Chr06g0030015	70.08	55.08	65.73	75.81	80.97	62.11	34.98	37.23	42.43
Niben261Chr09g0018010	69.88	49.98	65.65	72.05	57.22	79.45	39.58	38.19	41.64
Niben261Chr05g1057005	69.87	57.09	63.57	54.84	35.63	54.92	39.39	34	35.99
Niben261Chr07g0009017	69.86	71.6	73.56	85.61	69.68	74.87	69.87	105.97	88.52
Niben261Chr04g1336006	69.83	153.61	133.5	136.37	152.72	75.61	231.85	103.12	69.14
Niben261Chr17g1128002	69.76	34.4	59.01	69.72	81.41	70.66	24.83	35.76	32.56
Niben261Chr04g0541005	69.75	88.78	67.51	61.54	75.48	86.61	83.24	49.74	43.29
Niben261Chr18g0298010	69.73	124.38	52.92	49.53	8.51	52.13	34.37	20.49	39.87
Niben261Chr13g1380005	69.69	56.66	67.84	68.23	60.19	76.85	55.25	73.12	59.02
Niben261Chr18g0415018	69.63	49.37	49.06	48.68	21.71	50.13	46.39	67.91	64.47
Niben261Chr06g1413008	69.6	59.46	70.5	67.72	101.37	88.2	35.25	23.79	26.29
Niben261Chr14g0732009	69.44	41.58	58.54	118.26	148.02	136.99	21.74	15.88	16.94
Niben261Chr05g0286012	69.33	49.39	76.11	123.6	69.41	68.81	68.55	117.66	110.03
Niben261Chr09g0899004	69.16	45.93	58.12	46.99	25.72	49.12	96.91	133.19	149.49
Niben261Chr01g0018003	69.09	68.08	24.08	12.02	5.91	22.64	3.1	6.3	8.27
Niben261Chr15g1090010	69.05	52.66	57.84	61.12	64.22	68.88	46.45	53.02	51.09
Niben261Chr12g0661002	68.93	21.44	91.16	108.61	91.73	77.96	140.33	239.06	208.76
Niben261Chr15g0035001	68.85	20.31	61.27	48.23	70.34	51.79	205.59	254.7	255.57
Niben261Chr10g1268009	68.79	47.56	71.6	88.96	70.59	68.79	85.55	98.55	91.98
Niben261Chr06g1439001	68.78	56.27	73.2	68.53	58.88	75.27	63.97	69.48	65.58
Niben261Chr15g1419037	68.77	116.81	80.66	64.18	49.9	69.19	111.03	48.64	45.75
Niben261Chr01g0693001	68.52	32.22	53.7	72.9	109.43	83.92	44.59	68.43	67.09
Niben261Chr04g0107026	68.51	57.43	62.97	71.09	58.84	69.91	43.58	34.01	34.11
Niben261Chr03g1817002	68.5	56.21	50.06	43.61	38.15	69.05	44.5	43	61.27
Niben261Chr04g1798008	68.46	49.29	52.36	51.52	105.17	87.85	100.8	105.36	138.56
Niben261Chr13g0545009	68.09	75.39	100.59	59.45	63.32	81.73	77.34	32.25	41.87
Niben261Chr13g0069001	68.03	96.22	58.81	41.72	33.25	48.18	45.87	31.06	47.71
Niben261Chr08g1357014	68.02	111.82	78.61	70.78	71.19	80.25	91.96	51.67	47.68
Niben261Chr01g0004001	67.97	17.17	67.89	76.37	49.77	76.25	52.44	106.08	82.37
Niben261Chr18g0077003	67.7	73.5	59	67.18	75.09	82.96	65.12	43.4	33.16
Niben261Chr15g1378011	67.51	50.74	58.92	61.13	56.25	65.63	27.26	19.59	24.14
Niben261Chr05g0648005	67.5	62.39	58.33	64.58	73.55	91.5	34.95	42.79	50.38
Niben261Chr14g0562007	67.48	58.49	61.04	70.97	110.16	94.43	60.03	60.48	55.76
Niben261Chr11g0762004	67.35	58.13	71.19	73.62	52.73	58.88	61.12	89.8	83.52
Niben261Chr13g1261011	67.31	53.28	53.32	53.42	46.59	63.44	64.04	57.38	60
Niben261Chr10g0452006	67.27	59.59	73.07	55.79	22.07	56.2	331.77	518.28	463.39
Niben261Chr19g1329002	67.2	86.95	40.68	36.79	23.76	49.12	36.87	39.28	59.08
Niben261Scf16608g0000004	67.16	0	19.86	13.73	0	40.78	1.29	16.06	24.14
Niben261Chr12g0279002	67.12	413.49	254.95	42.78	64.93	52.9	327.58	107.85	73.57
Niben261Chr08g0068001	67.06	77.18	106.74	88.2	102.44	55.81	138.71	150.92	143.65
Niben261Chr04g0456001	66.99	75.34	84.37	74.15	76.66	72.61	89.78	98.85	94.96
Niben261Chr05g0906004	66.96	77.28	66.13	36.97	53.61	93.37	51.14	29.16	49.71
Niben261Chr07g1291004	66.9	53.63	53.9	73.4	30.75	87.33	8.56	13.83	13.93
Niben261Chr10g1221012	66.78	54.27	85.62	93.93	156.89	69.07	73.88	105.79	83.49
Niben261Chr13g0992006	66.7	73.78	70.6	54.82	73.67	54.18	82.14	27.03	35.44
Niben261Chr14g1355001	66.56	72.37	68.05	65.15	56.44	67.99	60.98	50.28	43.81
Niben261Chr18g0393004	66.54	43.99	52.49	51.9	63.02	69.73	20.11	20.95	43.2
Niben261Chr09g0123001	66.48	52.03	59.54	56.5	38.35	59.8	33.17	30.93	37.98
Niben261Chr15g1384012	66.21	31.06	61.64	65.04	68.04	62.99	91.8	131.72	117.19
Niben261Chr04g1643004	66.2	30.31	83.59	110.13	137.33	58.5	123.7	188.95	152.36
Niben261Chr04g1547019	66.06	27.02	46.57	55.37	64.93	80.38	24.4	41.55	44.61
Niben261Chr16g1311001	66.04	77.3	66.72	68.55	90.01	81.23	59.83	50.34	42.88
Niben261Chr02g0746012	66.03	52.65	55.93	50.49	70.87	58.51	47.01	62.34	63.41
Niben261Chr14g1161005	65.93	94.2	61.43	62	67.11	70.14	88.02	52.64	55.65
Niben261Chr15g0051004	65.87	49.31	57.39	65.4	89.68	75.9	40.83	38.33	43.42
Niben261Chr08g0163009	65.8	52.25	47.35	65.36	63.01	74.83	52.76	67.82	77.19
Niben261Chr05g0931005	65.7	19.85	72.69	104.93	155.71	50.82	151.93	243.18	236.46
Niben261Chr07g1178010	65.65	91.49	176.59	121.03	110.47	84.93	104.31	112.54	71.96
Niben261Chr06g0503004	65.64	86.6	52.37	48.06	51.59	80.61	68.3	54.21	82.98
Niben261Chr08g0103016	65.6	27.66	86.99	87.36	139.11	57.67	54.51	90.41	80.49
Niben261Chr12g0046015	65.53	34.36	65.6	78.25	95.4	78.02	22.25	21.45	19.29
Niben261Chr13g0170009	65.35	48.92	97.38	80.54	102.51	64.13	102.31	144.31	129.18
Niben261Chr12g0477002	65.33	180.69	49.89	46.04	24.64	54.59	29.71	14.65	15.41
Niben261Chr14g0850023	65.33	63.81	63.42	127.06	112.98	99.86	32.36	31.15	42.23
Niben261Chr10g1091006	65.05	198.01	120.03	78.61	64.23	55.96	108.62	113.26	107.61
Niben261Chr19g0983010	65.01	45.61	49.25	86.08	55.44	73.52	51.71	54.95	44.28
Niben261Chr19g0667009	64.97	38.61	47.21	48.49	30.74	54.17	16.73	13.28	15.1
Niben261Chr11g0895005	64.79	55.01	62.08	58.78	29.25	63.79	34.02	33.38	41.78
Niben261Chr15g1385004	64.55	70.95	68.78	56.27	86.39	66.57	59.04	37.31	44.23
Niben261Chr13g1078008	64.51	50.21	46.65	59.27	80.57	73.65	28.69	24.77	28.16
Niben261Chr02g0062002	64.47	74.33	53.16	41.34	17.91	64.05	55.86	29.53	41.22
Niben261Chr08g1238009	64.4	60.53	56.47	65.12	57.08	73.39	43.21	31.42	34.7
Niben261Chr02g0674003	64.39	84.99	69.95	72.03	71.14	79.15	91.14	50.24	53.36
Niben261Chr03g1610001	64.31	33.91	47.31	58.14	64.3	68.59	17.64	11.13	18.32
Niben261Chr12g0222004	64.21	80.54	109.34	80.96	128.87	95.38	104.98	85.84	121.06
Niben261Chr13g0996001	64.2	79.72	61.5	56.21	64.28	64.81	50.87	34.52	35.69
Niben261Chr10g0369006	64.14	105.7	69.5	50.21	57.21	55.98	123.79	74.52	115.59
Niben261Chr10g0972001	64.13	33.71	73.13	71.74	62.66	77.33	36.92	57.2	44.49
Niben261Chr11g0790006	64.07	69.06	54.2	58.85	34.1	56.29	36.13	26.34	25.63
Niben261Chr01g0143013	64	38.1	60.39	59.09	53.46	74.16	58.09	79.61	89.8
Niben261Chr08g0083003	63.99	58.31	57.55	62.06	82.21	74.54	51.01	44.79	49.3
Niben261Chr03g1594005	63.91	69.92	58.99	58.82	74.57	75.9	62.68	48.8	39.88
Niben261Chr01g0245002	63.88	26.01	62.1	88.83	96.43	63.61	83.66	121.3	103.16
Niben261Chr07g0062001	63.85	50.27	54.29	56.46	52.42	66.05	68.84	72.76	77.11
Niben261Chr10g0091013	63.8	25.36	65.66	93.95	68	80.81	46.58	76.67	61.6
Niben261Chr04g0051003	63.69	74.98	60.54	112.28	203.11	94.05	181.44	184.84	185.17
Niben261Chr11g0625002	63.69	44.65	53.68	68.14	38.56	67.24	46.88	39.04	44.01
Niben261Chr06g0643021	63.67	90.24	70.88	60.53	67.89	72.41	84.97	56.93	50.53
Niben261Chr18g0368002	63.61	12.96	41.05	39.18	27.33	49.84	8.7	16.08	25.47
Niben261Scf11584g0000002	63.6	168.47	47.3	60.06	84.4	60.57	92.56	43.03	37.2
Niben261Chr18g0785007	63.46	173.35	154.03	124.39	129.26	175.85	87.85	145.29	105.91
Niben261Chr02g0557002	63.44	38.25	87.51	79.09	117.64	65.59	78.65	118.16	103.57
Niben261Chr12g0051007	63.44	82.22	62.22	47.35	25.09	60.13	60.05	89.21	101.48
Niben261Chr18g1072011	63.42	38.47	58.33	68.59	67.09	64.71	55.9	59.69	63.24
Niben261Chr16g1083010	63.4	43.12	55.56	52.08	33.65	59.29	44.4	65.1	67.58
Niben261Chr10g0553001	63.38	89.58	52.28	43.15	38.71	77.34	50.66	43.99	48.59
Niben261Chr10g1228009	63.38	32.23	53.23	59.19	55.13	55.05	25.87	29.77	36.29
Niben261Chr18g0823006	63.28	56.14	76.27	60.53	23.9	65.87	46.63	57.28	51.4
Niben261Chr02g1036005	63.24	136.71	60.13	46.62	33.91	62.73	43.3	27.89	32.96
Niben261Chr19g1140004	63.15	31.51	43.85	52.19	37.03	62.23	20.53	21.18	23.07
Niben261Chr03g0227001	63	146.91	34.38	34.08	15.53	78.63	13.03	12.4	20.3
Niben261Chr18g0076001	62.92	22.56	65.13	64.03	134.43	83.17	31.65	49.24	38.22
Niben261Chr14g0664004	62.77	409.45	286.56	34.17	43.18	19.76	589.27	80.05	28.25
Niben261Chr04g1796005	62.67	77.73	68.26	69.72	77.39	67.27	54.63	46.14	43.94
Niben261Chr01g0098005	62.65	51.81	37.54	52.67	93.07	75.08	73.49	105.26	101.33
Niben261Chr17g0569055	62.62	48.5	110.21	108.71	145.77	38.14	148.3	211.76	205.77
Niben261Chr04g0719005	62.49	43.9	40.22	41.07	22.96	58.96	77.32	63.53	93.36
Niben261Chr12g0919001	62.47	76.02	54.22	55.65	32.09	53.84	40.85	51.4	52.14
Niben261Chr01g1323010	62.12	74.47	93.27	77.03	66.7	89.41	94.18	90.58	80.06
Niben261Chr15g1068001	62.1	16.96	65.03	79.81	21.86	53.21	81	142.79	117.2
Niben261Chr05g1306003	62.03	51.76	57.29	68.98	68.49	83.06	36.26	24.83	28.64
Niben261Chr10g0656004	61.78	35.78	60.8	26.97	118.76	87.91	46.09	38.75	57.29
Niben261Chr15g0757009	61.67	91.03	69.61	58.91	53.72	52.72	93.49	50.06	48.71
Niben261Chr12g1282005	61.52	48.4	75.42	51.67	75.64	77.92	54.79	42.73	58.16
Niben261Chr07g1249041	61.42	25.17	47.7	75	87.81	86.13	19.86	27.01	21.54
Niben261Chr18g0639004	61.3	59.04	55.86	53.4	90.98	56.24	37.65	35.08	33.68
Niben261Chr07g1039016	61.21	51.23	63.34	62.62	46.32	57.61	55.92	70.62	66.63
Niben261Chr04g0450006	61.07	64.36	68.88	71.17	76.09	86.59	59.23	40.45	39.02
Niben261Chr06g0846010	61.05	38.54	54.4	44.53	68.39	57.81	18.8	36.3	45.61
Niben261Chr18g0349009	61.04	62.57	59.76	59.51	58.56	60.46	37.24	28.39	26.83
Niben261Chr19g0117001	61.02	41.79	62.88	65.53	65.44	61.63	45.28	55.67	50.01
Niben261Chr06g1135015	60.98	68.94	103.15	92.55	95.42	66.97	65.95	69.25	56.94
Niben261Chr14g0799013	60.98	51.83	59.27	58.51	53.11	58.79	32.35	41.34	38.1
Niben261Chr11g0368008	60.86	31.35	62.58	73.75	59.18	82.07	53.45	90.13	86.66
Niben261Chr08g0093001	60.83	48.38	51.85	58.59	41.54	54.8	51.35	40.51	49.91
Niben261Scf17146g0000002	60.83	25.68	48.02	58.15	112.98	66.65	44.18	55.41	42.28
Niben261Chr15g1476008	60.81	55.92	54.45	61.71	62.18	62.59	32.96	37.24	35.67
Niben261Chr01g0513008	60.62	50.97	48.14	37.89	19.06	49.99	74.36	109.06	108.41
Niben261Chr04g1567009	60.52	33.47	55.05	56.05	39.12	53.18	55.4	65.56	57.07
Niben261Chr02g0935001	60.5	21.82	70.58	37.97	12.34	44.96	40.51	29.4	26.41
Niben261Scf14839g0000001	60.46	56.15	52.29	52.45	22.26	59.99	73.81	94.74	97.43
Niben261Chr09g1295001	60.43	36.87	62.12	74.18	51.99	58.06	72.86	113.93	95.67
Niben261Chr09g1281037	60.41	39.44	49.31	57.95	47.56	65.92	26.64	25.17	26.76
Niben261Chr09g1274005	60.24	46.49	40.6	48.65	29.73	49.76	24.26	38.35	32.75
Niben261Chr10g1037008	60.19	84.17	54.64	43.24	50.68	74.81	78.59	54.18	60.83
Niben261Chr02g0186006	60.16	73.64	63.74	59.68	105.8	71.09	60.18	41.05	41.26
Niben261Chr04g1171007	60.11	74.26	81.01	67.18	64.02	64.48	84.75	73.25	59.2
Niben261Chr01g1778008	60.06	90.32	57.44	72.35	40.82	59.31	126.53	186.44	162.28
Niben261Chr08g0208004	60.03	58.1	53.46	50.84	29.46	46.19	71.4	68.5	75.38
Niben261Chr07g1383002	59.97	29.98	66.85	81.66	93.67	52.65	95.06	142.59	130.08
Niben261Chr09g1360003	59.95	101.65	56.54	47.69	56.35	91.77	39.18	25.81	50.08
Niben261Scf01201g0000009	59.95	48.48	61.07	58.68	29.14	56.3	31.25	31.58	32.62
Niben261Chr07g1273017	59.92	47.66	58.34	49.31	64.1	64.95	36.78	21.44	24.72
Niben261Chr10g0617006	59.87	36.43	73.94	74.52	80.41	70.03	93.69	135.53	108.25
Niben261Chr05g1046006	59.86	68.66	52.7	22.32	98.25	46.2	80.73	26.84	47.85
Niben261Chr07g1165001	59.85	64.62	69.1	85.41	51.27	86.45	31.14	33.07	33.22
Niben261Chr03g0240005	59.78	51.67	86.61	109.72	157.46	80.01	94.88	138.6	134.54
Niben261Chr17g0127002	59.77	79.14	82.48	88.75	57	128.29	30.78	46.6	47.94
Niben261Chr07g1088015	59.74	62.28	56.34	58.84	68	66.79	44.76	46.05	35.98
Niben261Chr09g1041013	59.72	55.6	50.94	50.08	66.59	42.05	28.37	17.12	16.51
Niben261Chr04g0243021	59.71	93.59	135.74	117.3	41.15	44.19	9.8	4.05	3.73
Niben261Chr13g0738003	59.68	36.55	54.47	53.76	19.06	54.57	25.78	24.08	25.06
Niben261Chr13g0911019	59.48	44.54	15.27	31.89	6.37	92.78	23.96	17.24	33.37
Niben261Chr11g1020007	59.4	33.97	68.07	75.78	55.69	77.59	35.77	60.51	55.08
Niben261Chr11g0062001	59.36	70.62	84.14	70.54	61.89	56.52	83.68	92.55	87.95
Niben261Chr06g0386027	59.26	67.49	62.34	58.12	41.95	55.8	60.91	71.74	60.16
Niben261Chr06g1477007	59.17	18.25	58.13	67.76	88.76	65.22	52.73	66.5	59.68
Niben261Chr03g1063002	59.02	60.27	67.16	60.98	59.43	69.74	77.53	45.22	46.26
Niben261Chr04g0678003	58.97	34.47	17.09	16.17	121.5	86.9	48.32	45.11	0
Niben261Chr19g0141009	58.92	24.68	54	74.6	73.37	68.96	25.15	36.35	32.31
Niben261Chr04g1336004	58.8	148.44	113.14	128.78	132.5	69.62	125.63	69.35	42.17
Niben261Chr10g0532009	58.74	33.12	56.92	50.91	35.06	53.76	71.45	104.49	102.49
Niben261Chr03g1904003	58.72	25.55	59.62	87.26	108.61	55.92	102.32	173.61	160.56
Niben261Chr17g1007007	58.67	67.58	64.39	59.3	85.25	59.28	64.12	33.98	49.88
Niben261Chr15g1515016	58.36	70.02	60.02	70.17	201.73	101.54	81.5	65.53	56.73
Niben261Chr17g1500007	58.34	49.99	39.91	43.44	43.55	56.89	31.22	32.06	36.84
Niben261Chr04g1620016	58.33	52.65	56.4	61.16	65.92	66.17	45.42	29.77	28.38
Niben261Chr13g0138004	58.22	67.94	57.01	62.42	69.15	69.59	61.54	34.27	32.39
Niben261Chr03g0272007	58.17	22.95	47.32	62.57	64.62	50.28	20.55	28.49	26.96
Niben261Chr05g1338018	58.16	30.81	39.5	41.3	54.22	68.3	27.61	19.8	26.41
Niben261Chr07g0509001	58.12	37.18	51.75	55.06	31.01	59.91	25.73	28.97	33.32
Niben261Chr08g1364011	58.12	85.21	56.73	58.17	70.65	59.99	57.9	29.82	32.08
Niben261Chr08g0934011	58.11	102.53	83.92	74.98	100.79	96.99	126.58	79.81	82.29
Niben261Chr05g0467003	58.07	81.33	56.26	49.23	31.87	51.14	62.88	23.97	20.07
Niben261Chr16g0240001	57.99	51.85	41.66	53.84	97.84	71.12	60.98	39.5	39.87
Niben261Chr11g1357004	57.78	0	28.39	0	17.03	0	0	0	11.17
Niben261Chr11g1059014	57.74	86.29	62.93	63.22	59.54	74.35	88.58	38.31	44.65
Niben261Chr06g0705008	57.68	44.43	41.34	34.07	45.02	57.28	41.35	27.47	31.19
Niben261Chr03g0954002	57.62	43.29	53.2	60.15	67.36	57.16	34.01	26.66	36.13
Niben261Chr16g0585010	57.56	69.48	63.08	55.27	44.72	69.41	55.59	31.65	34.22
Niben261Chr07g1459015	57.38	102.99	84.28	71.64	44.31	71.81	119.37	66.34	70.73
Niben261Chr06g0670005	57.27	31.61	49.82	53.06	63.81	53.57	10.65	13.18	14.74
Niben261Chr07g1332002	57.21	44.55	55.36	58	85.2	75.48	24.62	19.84	19.78
Niben261Chr03g0975002	57.17	88.58	67.07	59.81	53.84	73.95	51.74	34.23	42.64
Niben261Chr19g0981007	57.12	25.99	60.85	62.65	59.84	67.68	19.12	26.5	22.96
Niben261Scf16350g0000003	57.07	34.64	44.16	50.82	39.85	58.71	31.75	28.97	26.72
Niben261Chr10g0481024	57.06	29.25	52.71	61.05	85.27	73.71	28.04	33.58	33.7
Niben261Chr10g0013012	56.97	76.54	62.87	50.32	59.77	64.02	69.86	32.03	36.19
Niben261Chr13g0847015	56.97	51.71	85.55	59.69	62.1	69.67	89.82	87.37	82.71
Niben261Chr14g0800012	56.93	94.43	82.8	103.14	59.47	106.2	70.8	62.64	78.66
Niben261Chr10g0140002	56.9	67.5	52.54	39.33	42.78	53.79	48.02	27.41	29.49
Niben261Chr10g0302004	56.84	44.17	64.6	71.28	78.14	74.48	28.18	35.31	46.51
Niben261Chr01g0014001	56.79	45.23	41.94	55.58	65.3	61.21	34.43	38.72	38.2
Niben261Chr16g1116001	56.79	51.96	55.26	42.63	5.05	36.98	46.38	39.22	56.82
Niben261Chr08g0714002	56.75	51.45	38.4	40.89	61.85	52.49	26.87	27.63	28.21
Niben261Chr13g0231011	56.75	96.45	66.52	63.4	64.65	70.86	107.44	51.36	62.39
Niben261Chr03g1222008	56.71	65.13	26.56	18.24	6.6	25.37	10.74	16.55	20.84
Niben261Chr04g1566011	56.71	135.27	107.23	59.3	75.04	56.67	111.98	71	57.7
Niben261Chr13g0916011	56.69	22.21	53.25	52.97	68.33	62.21	35.51	58.79	44.03
Niben261Chr09g0721003	56.65	79.73	73.32	71.29	81.14	57.66	137.08	111.4	116.37
Niben261Chr18g0098005	56.5	8.21	131.46	40.06	55.89	55.11	37.25	40.02	13.76
Niben261Chr11g1309008	56.49	27.66	103.07	99.89	97.88	37.92	109.48	181.65	235.52
Niben261Chr13g1337008	56.4	78.34	60.53	39.02	41.9	32.56	102.56	46.36	45.43
Niben261Chr14g1017009	56.35	41.78	46.14	58.85	54.31	51.8	33.7	37.35	37.07
Niben261Chr04g1132006	56.34	35.09	62.92	73.72	106.82	40.51	95.72	122.31	109.27
Niben261Chr06g0433008	56.12	73.48	74.72	57.49	53.49	55.14	46.7	24.27	25.66
Niben261Chr07g1378026	56.07	50.52	52.71	63.52	46.33	65.25	26.34	27.91	22.59
Niben261Chr10g1062004	56.04	43.12	56	55.69	0	53.89	51.05	45.38	38.73
Niben261Chr16g0112001	56.01	44.46	44.65	48.5	32.88	49.32	31.24	46.48	39.7
Niben261Chr13g0649001	55.92	51.6	56.29	57.25	44.23	52.38	62.81	53.12	39.26
Niben261Chr09g0972007	55.91	70.13	49.99	44.15	25.38	44.59	25.2	32.95	36.54
Niben261Chr06g0639003	55.9	24.35	63.89	59.48	69.4	68.24	12.08	20.83	31.49
Niben261Chr13g1361003	55.86	20.64	61.92	68.23	50.6	55.21	48.94	81.39	67.3
Niben261Chr06g0024009	55.74	100.49	62.23	48.9	43.68	30.84	61.9	26.09	11.83
Niben261Chr09g0857001	55.66	43.2	46.69	43.58	30.23	51.55	33.82	24.86	25.77
Niben261Chr11g0417003	55.54	30.1	36.71	32.33	22.75	39.41	57.42	71.46	86.38
Niben261Chr11g0918006	55.53	15.56	30.78	57.66	110.33	79.5	5.44	6.79	7.3
Niben261Chr18g1271016	55.45	20.2	53.58	68.49	77.31	71.1	15.39	24.57	23.79
Niben261Chr04g0971003	55.44	55.64	54.85	49.88	68.23	63.75	54.45	48.79	41.94
Niben261Chr10g0366001	55.44	48.04	45.15	51.92	50.26	68.06	34.38	32.7	43.2
Niben261Chr09g0863001	55.41	66.13	49.92	41.98	41.4	46.69	36.58	28.58	25.57
Niben261Chr12g0402013	55.34	45.41	49.21	39.46	33.81	45.93	46.13	54.09	65.73
Niben261Chr04g0167001	55.29	39.7	49.14	47.49	37.91	47.44	25.69	29.12	31.56
Niben261Scf01681g0000003	55.19	60.08	79.5	71.57	31.43	47.91	101.67	115.65	103.16
Niben261Chr05g0876008	55.16	35.21	47.16	46.44	33.37	37.07	26.87	35.31	46.96
Niben261Chr13g1310006	55.04	49.09	44.04	46.24	49.64	50.72	32.74	31.6	31.28
Niben261Chr09g1276006	54.99	47.79	63.46	74.12	144.32	63.69	82.52	112.97	95.52
Niben261Chr13g1063007	54.93	54.69	51.64	30.35	51.19	34.35	69.72	97.37	101.46
Niben261Chr01g1052002	54.9	32.33	29.86	40.41	54.3	49.82	18.95	28.21	30.32
Niben261Chr19g0237002	54.88	39.74	58.86	70.57	27.74	76.8	22.08	31.91	30.99
Niben261Chr12g0428010	54.86	69.62	61.18	54.97	42.32	48.97	49.32	46.9	43.49
Niben261Chr12g0941001	54.8	31.95	47.79	49.86	19.9	51.24	27.61	43.96	35.63
Niben261Chr02g0882008	54.72	27.05	50.77	59.52	69.64	60.42	15.7	28.42	25.77
Niben261Chr11g1021015	54.7	54.68	56.04	60.8	67.51	63.63	50.5	34.89	32.89
Niben261Chr18g0381011	54.65	33.42	46.83	75.02	63.48	76.01	93.09	144.94	149.16
Niben261Chr09g0391001	54.62	18.84	56.55	79.02	84.49	41.79	75.5	131.06	110.7
Niben261Chr10g1297004	54.6	37.02	47.34	52.76	78.38	39.13	86.06	110.88	97.86
Niben261Chr16g0375022	54.39	57.53	62.5	58.16	68.36	52.92	73.01	61.44	54.73
Niben261Chr03g1206012	54.31	57.49	56.23	79.44	84.71	67.29	42.33	35.1	30.03
Niben261Chr15g1201011	54.31	23.46	51.2	64.82	62.4	69.14	52.71	63.79	57.4
Niben261Chr18g1180006	54.23	33.99	63.55	74.4	63.01	38.99	67.03	92.9	89.22
Niben261Chr16g0015001	54.21	56.74	81.83	69.72	108.73	53.33	94.12	127.92	115.32
Niben261Chr17g0217001	54.17	67.99	53.15	37.93	13.92	34.87	126.13	68.68	68.53
Niben261Chr10g0262004	54.14	125.62	116.73	49.87	62.32	48.56	164.7	100.5	69.17
Niben261Chr11g0893005	54.04	122.85	149.35	65.43	133.14	127.83	123.68	94.25	68.06
Niben261Chr06g0817002	53.99	49.38	53.16	54.8	47.78	69.19	58.86	76.47	60.83
Niben261Chr05g0949002	53.98	87.14	47.1	46.17	39.56	61.85	69.82	39.94	46.07
Niben261Chr14g0304001	53.98	35.2	48.07	53.98	50.97	62.75	29.9	28.63	33.7
Niben261Chr14g0119003	53.88	59.79	56.87	59.31	73.05	64.58	45.02	33.62	34.56
Niben261Chr10g0142003	53.84	33.91	50.76	61.09	39.17	58.07	57.85	76.4	84.17
Niben261Chr01g1431005	53.73	32.67	68.18	81.93	100.35	58.44	95.8	145.95	133.85
Niben261Chr16g0529004	53.73	54.15	44.99	68.78	93.37	71.09	41.29	62.99	56.5
Niben261Chr07g1068004	53.68	55.87	38.75	43.78	49.03	40.76	33.73	39.63	31.71
Niben261Chr05g0824004	53.67	37.48	44.52	54.99	67.43	53.41	26.61	21.25	25.95
Niben261Chr16g0519016	53.67	46.81	48.9	47.39	30.15	53.1	21.45	28.87	25.63
Niben261Chr04g1766016	53.64	33.32	46.5	42.53	34.85	48.27	62.49	77.59	85.1
Niben261Chr15g0041002	53.64	41.76	57.02	68.4	87.17	77.84	33.84	46.05	38.75
Niben261Chr16g0155026	53.55	36.49	59.88	59.57	33.44	48.26	26.56	21.55	22.11
Niben261Chr02g1328009	53.54	50.35	42	42.57	29.37	51.81	33.52	37.29	47.1
Niben261Chr04g1610007	53.39	90.52	57.39	53.68	106.02	67.89	80.01	35.52	28.58
Niben261Chr04g1357003	53.38	44.04	44.56	36.44	42.19	49.66	40.17	33.38	53.47
Niben261Chr12g0044006	53.37	51.73	35.2	41.04	36.99	41.97	63.07	87.15	92.83
Niben261Chr12g0258002	53.36	63.27	50.91	47.09	38.73	55.07	48.15	27.73	30.57
Niben261Chr08g0010015	53.34	39.35	46.86	44.45	44.71	51.61	44.11	50.88	52.44
Niben261Chr09g1185023	53.28	43.55	44.79	42.49	25.03	40.96	74.6	101.81	108.33
Niben261Chr08g0667001	53.23	41.61	46.8	48.15	36.35	41.11	36.18	28.39	31.94
Niben261Chr06g0473004	53.19	56.12	33.74	24.85	20.43	37.74	48.85	63.78	72.91
Niben261Chr04g1529002	52.97	84.35	67.17	62.22	94.82	72.12	85.47	31.92	35.38
Niben261Chr13g0038011	52.91	42.65	32.17	37.17	45.59	63.71	20.66	16.8	29.24
Niben261Chr04g1501008	52.87	50.25	42.76	32.73	23.64	45.47	36.04	41.94	48.76
Niben261Chr17g0956014	52.77	32.71	43.05	46.51	59.29	49.26	41.83	42.51	34.91
Niben261Chr18g0786026	52.72	42.09	40.76	44.02	51.99	63.7	53.52	62.78	72.2
Niben261Chr02g1052007	52.7	46.22	39.58	53.72	58.32	62.87	29.63	22.86	25
Niben261Chr04g1094001	52.64	31.28	53.81	47.59	73.34	48.57	38.77	27.27	30.22
Niben261Chr10g0967007	52.63	98.75	71.63	52.78	75.38	57.29	78.65	31.01	36.96
Niben261Chr14g1426001	52.62	91.5	67.06	50.93	73.05	68.15	62.56	40.41	34.11
Niben261Chr15g0260006	52.58	53.81	34.43	26.32	34.23	52.79	90.55	122.13	135.13
Niben261Scf00494g0000001	52.56	76.88	71.4	58.99	71.67	62.22	71.6	35.72	49.81
Niben261Chr13g0661003	52.55	55.39	58.82	50.44	25.41	66.49	43.88	52.84	55.03
Niben261Chr19g1148010	52.53	45.68	43.83	55.83	40.86	57.81	30.18	26.79	24.43
Niben261Chr06g0856001	52.5	49.06	44.72	37.84	36.36	48.17	77.21	74.17	73.5
Niben261Chr05g0170002	52.43	44.49	43.41	50.29	70.73	59.6	24.91	26.05	28.18
Niben261Chr09g0257010	52.39	52.58	53.62	52.06	37.94	51.09	81.87	71.97	72.59
Niben261Chr15g0365004	52.32	57.01	49.74	56.34	36.23	58.53	36.03	48.54	42.59
Niben261Chr06g0785002	52.3	30.87	35	44.41	67.53	56.48	23.36	19.44	25.91
Niben261Chr03g0215019	52.24	60.09	47.3	45.53	56.06	46.28	80.92	67.45	66.27
Niben261Chr08g0215010	52.08	24.73	60.38	96.05	141.4	59.83	70.97	113.65	95.26
Niben261Chr13g1002001	52.03	20	52.48	65.73	81.83	55.71	59.41	89.11	71.98
Niben261Chr08g0589022	51.96	55.01	50.11	52.22	62.82	52.66	55.37	57.53	47.26
Niben261Chr18g0878001	51.85	29.56	40.98	35.17	0	40.92	15.92	20.23	17.5
Niben261Chr09g0042015	51.84	33.68	165.2	110.2	2.92	20.55	46.64	64.35	72.19
Niben261Chr15g0515011	51.74	41.11	26.39	39.94	42.97	46.58	48.53	33.78	44.43
Niben261Chr04g1801007	51.62	40.89	48.55	44.74	27.11	46.72	40.11	40.87	41.99
Niben261Chr16g1330010	51.5	40.79	45.38	46.92	42.92	49.73	19.85	24.54	24.51
Niben261Chr09g0996015	51.38	34.74	55.4	47.06	44.01	49.12	80.93	89.22	100.62
Niben261Chr13g0579016	51.36	70.24	57.77	56.39	68.01	55.83	68.59	34.7	37.24
Niben261Chr19g0563023	51.33	61.83	45.37	49.21	64.18	45.7	55.49	35.59	40.82
Niben261Chr01g0825004	51.27	60.15	56.03	60.66	125.85	84.88	57.48	30.36	36.54
Niben261Chr06g0367002	51.09	37.89	59.17	67.83	98.73	54.84	60.28	70.63	67.5
Niben261Chr09g0799001	51.09	54.21	58.19	55.08	67.48	56.96	39.58	30.75	32.79
Niben261Chr06g0459010	51.04	47.03	45.61	49.63	58.6	54.21	28.74	24.94	30.06
Niben261Chr02g1322011	51	40.58	60.6	51.49	43.23	67.76	36.01	37.68	33.92
Niben261Chr07g1105014	51	55.79	47.96	52.36	73.31	65.06	52	33.76	29.27
Niben261Chr08g0524012	50.98	72.92	50.04	53.97	74.76	56.9	55.26	27.79	39.6
Niben261Chr19g1134024	50.94	27.16	64.74	70.65	112.54	39.6	109.74	168.21	126.23
Niben261Chr15g0629005	50.93	34.66	51.58	54.17	48.07	50.59	41.99	32.59	33.91
Niben261Chr18g1445010	50.93	39.16	41.37	52.78	57.29	62.47	23.55	23.06	22.71
Niben261Chr07g1004009	50.83	40.56	39.55	35.37	42.93	59.34	36.1	26.93	44.81
Niben261Chr12g0068006	50.83	37.15	44.14	43.78	45.94	53.71	43.09	48.88	49.66
Niben261Scf04670g0000002	50.83	37.63	35.03	33.86	28.34	40.2	23.19	22.78	21.39
Niben261Chr08g0367001	50.74	63.25	47.28	58.29	62.44	69.68	37.63	29.52	27.86
Niben261Chr04g0332013	50.72	67.65	57.71	59.66	56.7	60.67	96.88	75.65	69.8
Niben261Scf00830g0000009	50.67	44.95	42.59	44.15	50.79	56.29	29.22	26.79	24.42
Niben261Chr08g0361007	50.66	91.56	71.21	46.56	59.53	52.29	90.23	36.91	54.08
Niben261Chr18g1455030	50.53	41.98	47.87	47.77	21.19	41.18	35.45	22.34	21.91
Niben261Chr17g0367003	50.47	84.43	57.68	41.22	36.85	53.87	124.45	123.82	144
Niben261Chr09g0866011	50.44	52.44	70.83	69.66	74.39	53.93	92.76	104.84	95.09
Niben261Chr11g1331006	50.42	62.48	41.34	38.9	31.51	56.61	28.02	21.44	26.12
Niben261Chr04g0146014	50.37	33.26	54.06	66.42	116.02	47.53	81.87	97.2	83.07
Niben261Chr09g1362006	50.15	34.19	56.86	65.63	86.83	53.35	48.15	71.93	62.53
Niben261Chr08g0132011	50.03	82.53	35.33	32.19	27.98	38.44	13.55	10.4	13.82
Niben261Chr04g1652010	49.94	41.74	67.34	61.9	90.71	48.14	92.14	116.64	119.43
Niben261Chr10g0038002	49.94	129.6	72.71	39.14	33.18	80.08	136.45	230.94	143.8
Niben261Chr13g1364014	49.94	43.94	62.44	54.34	92.52	56.57	106.08	102.92	110.66
Niben261Chr11g0902005	49.91	23.42	55.97	66.71	90.5	78.55	20.14	31.4	22.27
Niben261Chr15g0288012	49.87	40.87	40.86	47.86	46.15	51.33	27.95	25.77	24.23
Niben261Chr17g0909007	49.87	101.34	53.26	45.14	35.49	51.26	98.42	38.28	41.17
Niben261Chr17g0925005	49.82	52.7	50.82	46.93	71.82	57.37	32.3	23.03	25.41
Niben261Chr03g0626008	49.78	22.66	44.74	84.48	81.72	68.39	10.28	17.76	16.1
Niben261Chr19g1478010	49.7	53.17	46.71	66	46.78	73.55	20.59	18.68	27.95
Niben261Chr19g1312002	49.68	24.55	42.17	64.38	95.78	71.77	29.82	47.86	30.3
Niben261Chr06g0700018	49.63	36.33	41.27	40.95	13.37	38.13	43.23	40.03	53.58
Niben261Chr03g1816007	49.61	40.92	47.48	43.96	69.73	52.96	31.98	42.7	39.8
Niben261Chr03g1732004	49.56	31.55	44.67	45.42	41.06	50.2	21.31	18.3	18.64
Niben261Chr04g1864009	49.53	37.38	66.76	62.31	76.42	54.6	72.41	98.72	96.35
Niben261Chr13g0574002	49.47	86.87	90.98	50.02	113.14	80.2	73.39	22	24.06
Niben261Chr13g0097001	49.46	62.56	46.28	35.08	40.72	42.51	52.55	48.75	59.49
Niben261Chr16g1100008	49.46	51.79	47.42	53.33	111.76	56.16	70.27	63.47	56.44
Niben261Chr18g0070002	49.46	34.37	17.53	11.61	8.61	25.81	8.7	11.77	22.88
Niben261Chr13g1125004	49.39	57.85	52.78	58.56	42.56	60.82	64.89	66.04	63.35
Niben261Chr03g0372003	49.35	44.61	55.4	58.63	38.37	50.82	59.41	72.77	62.04
Niben261Chr08g0160003	49.33	37.3	54.15	58.01	77.56	55.03	41.42	35.46	33.07
Niben261Chr17g0873016	49.32	18.58	60.82	76.79	99.51	41.95	65.08	103.97	84.82
Niben261Chr09g1236011	49.26	14.31	42.02	37.56	89.83	45.48	85.5	135.9	137.98
Niben261Chr13g1038003	49.23	20.99	53.67	79.64	153.53	35.78	96.84	166.82	166.66
Niben261Chr09g1366006	49.18	26.41	46.64	39.98	33.95	38.93	62.13	80.29	82.21
Niben261Chr09g0642010	49.01	376.04	260.19	33.24	40.44	27.19	442.52	84.65	18.12
Niben261Chr05g0600010	48.84	47.51	45.5	49.11	27.77	54.59	20.01	17.36	18.99
Niben261Chr04g1771011	48.8	25.79	31.1	50.27	5.04	31.5	25.29	43.55	45.75
Niben261Chr13g1091008	48.75	49.89	49.16	31.15	36.61	44.21	65.51	30.24	28.8
Niben261Chr08g0008013	48.65	79.2	28.04	16.56	10.49	11.94	51.54	17.25	22.41
Niben261Chr03g0205012	48.64	174.91	33.8	23.04	0.26	31.61	21.25	19.61	34.16
Niben261Chr13g0141002	48.6	41.96	50.85	58.82	56.37	54.89	65.47	71.98	64.65
Niben261Chr09g0296013	48.58	44.06	50.48	39.8	0	37.13	50.57	78	85.39
Niben261Chr04g1887016	48.57	41.68	50.07	43.69	74.97	58.34	35.86	34.14	42.4
Niben261Chr17g1374016	48.5	58.59	42.31	35.41	67.86	46.36	72.91	30.91	36.83
Niben261Chr08g0342006	48.4	38.96	40.16	41.31	35.55	41.3	26.13	24.53	25.13
Niben261Chr15g1040004	48.36	76.44	48.17	35.02	17.92	36.87	158.28	196.07	195.75
Niben261Chr05g0648004	48.35	65.5	46.37	41.02	12.65	30.62	15.98	0	48.21
Niben261Chr10g0943002	48.32	51.57	81.68	72.06	85.46	44.1	125.67	175.61	183.21
Niben261Chr13g0867006	48.32	46.62	78.08	64.11	80.3	47.02	65.02	84.9	92.51
Niben261Chr10g0049001	48.31	29.06	35.71	44.08	32.03	39.48	15.84	24.85	25.4
Niben261Chr17g0807006	48.3	36.99	41.37	39.4	27.44	45.8	40.46	45.42	57.1
Niben261Chr18g0069001	48.3	29.44	55.47	61.73	55.45	49.62	54.49	62.36	47.68
Niben261Chr04g1138001	48.28	24.4	51.68	67.19	102.38	61.11	42.83	63.91	51.73
Niben261Chr16g1195011	48.21	29.68	42.72	52.77	60.77	52.51	24.65	31.07	31.16
Niben261Chr17g0422007	48.21	27.22	37.75	33.1	14.5	31.95	75.78	121	117.48
Niben261Chr07g1260009	48.16	29.4	47.4	48.98	39.85	37.85	17.62	27.41	20.17
Niben261Chr12g0096001	48.13	72.36	32.04	33.96	16.43	72.03	22.87	31.06	42.82
Niben261Chr02g1333008	48.12	37.91	40.09	37.03	26.41	51.21	17.1	15.12	16.94
Niben261Chr02g1343006	48.09	86.25	30.27	36.94	30.32	45.15	52.43	32.75	32.73
Niben261Chr09g1352003	48.08	33.61	41.81	44.82	30.18	50.18	21.79	32.72	27.16
Niben261Chr13g0663003	48.07	92.91	51.38	48.65	26.23	63.43	26.96	13.08	12.57
Niben261Chr18g0069002	48.05	47.33	57.12	64.01	105.76	64.54	24.77	37.91	45.25
Niben261Chr01g1788001	48.04	49.86	38.36	36.09	40	43.14	46.02	57.84	58.42
Niben261Chr14g0986001	47.97	56.26	40.94	38.92	32.67	45.4	36.52	29.72	30.94
Niben261Chr13g1399004	47.94	34.87	62.38	72.94	102.02	43.77	91.4	100.23	110.71
Niben261Chr03g0186007	47.93	31.5	56.66	63.21	68.82	53.47	42.54	61.52	56.5
Niben261Chr06g0650010	47.91	38.57	40.98	42.45	22.95	40.93	25.77	17.42	16.65
Niben261Chr17g0870006	47.86	19.05	37.44	22.26	19.58	18.87	97.67	122.38	187.61
Niben261Chr16g0673011	47.82	59.03	48.65	42.48	52.24	54.47	45.49	30.14	29.78
Niben261Chr15g0548012	47.8	54.11	54.72	49.65	58.47	54.08	53.14	56.9	46.12
Niben261Chr06g1170008	47.77	32	67.71	62.73	125.22	48.5	69.38	113.09	93.16
Niben261Chr11g1360001	47.71	50.11	43.12	50.75	49.13	47.52	53.18	41.33	50.3
Niben261Chr01g0976002	47.67	38.52	43.38	49	32.5	54.06	15.78	17.25	24.98
Niben261Chr10g1002010	47.66	37.26	62.51	67.57	89.44	43.33	103.49	118.51	97.95
Niben261Chr19g0754004	47.56	29.96	153.43	140.37	18.52	49.16	93.46	68.37	55.72
Niben261Chr09g1324006	47.51	45.98	42.19	38.47	174.74	61.61	29.34	40.93	24.34
Niben261Chr04g0278001	47.28	24	66.47	83.1	135.11	40.57	112.64	165.55	144.36
Niben261Chr10g0959003	47.2	47.86	31.54	25.92	14.45	38.85	21.84	17.67	39.95
Niben261Chr18g0421010	47.18	26.84	59.82	72.14	112.02	62.38	47.27	75.92	67.66
Niben261Chr10g0746001	47.06	56	43.83	40.51	60.34	57.69	45.59	34.5	34.65
Niben261Chr01g0169015	47.05	29.76	59.82	78.68	81.31	53.88	28.84	43.09	37.6
Niben261Chr02g0800009	47.01	30.77	41.36	50.83	22.46	45.8	23.62	30.02	29.61
Niben261Chr10g0585005	47	34.5	49.18	45.99	44.76	46	53.39	60.06	57.36
Niben261Chr03g1095005	46.97	33.32	35.37	39.8	35.55	45.57	23.82	35.86	41.5
Niben261Chr10g0567006	46.89	45.32	45.3	39.36	27.84	44.8	35.95	24.32	23.88
Niben261Chr14g0556014	46.88	1	0	0	0	0	0	0	0
Niben261Chr03g0026008	46.87	37.49	45.32	43.93	34.48	43.93	27.47	24.74	25.37
Niben261Chr05g0594001	46.83	52.93	40.9	40.88	44.94	64.13	25.12	29.14	31.15
Niben261Chr15g1463001	46.81	41.17	44.39	44.82	38.41	53.32	30.46	22.4	28.54
Niben261Chr05g1218003	46.76	75.77	40.54	30.25	30.64	45.9	72.71	41.58	54.18
Niben261Chr15g0675009	46.7	32.64	41.25	45.09	65.31	50.08	27.41	24.27	23.35
Niben261Chr01g1495012	46.68	51.94	47.22	36.14	36.35	50.57	27.29	19.08	22.44
Niben261Chr03g0916010	46.63	33.55	48.95	51.78	61.36	58.73	18.21	22.5	27.39
Niben261Chr12g0822011	46.63	66.6	57.37	63.66	72.68	43.88	40.76	19.94	27.25
Niben261Chr19g1034001	46.63	31.54	41.98	64.63	16.67	47.51	16.09	21.82	26.1
Niben261Chr01g0442015	46.62	20.39	43.24	69.17	93.78	59.9	55.54	73.54	63.95
Niben261Chr11g1114004	46.56	20.34	43.83	42.75	40.99	47.5	13.75	20.91	20.39
Niben261Chr11g0920011	46.53	47.2	45.2	45.79	65.32	50.76	47.95	42.89	41.01
Niben261Chr13g1156008	46.47	57.4	54.07	36.36	52.82	67.79	19.99	11.2	11.44
Niben261Chr13g0632009	46.46	48.4	43.67	47.65	30.78	50.33	36.06	34.69	29.89
Niben261Chr18g0123002	46.46	26.97	35.41	37.62	48.24	50.19	12.25	17.53	16.55
Niben261Chr13g0258010	46.41	28.87	39.69	37.85	32.37	44.42	31.28	33.48	34.03
Niben261Chr19g1127004	46.4	21.47	36.52	45.29	34.78	49.26	14.9	19.25	16.7
Niben261Chr18g1232009	46.38	74.08	54.77	44.34	40.42	50.54	83.17	37.99	35.98
Niben261Chr04g0925003	46.28	0	0	2.83	0	0	0	13.45	0
Niben261Chr07g1492018	46.27	34.57	65.71	69.03	81.23	51.47	81.38	116.76	104.87
Niben261Chr17g0332009	46.26	27.33	32.96	36.05	40.89	41.3	15.41	17.68	17.5
Niben261Chr15g0999004	46.22	42.82	47.53	43.13	52.04	49.06	27.11	30.26	23.52
Niben261Chr17g0082027	46.19	44.08	35.65	33.19	23.93	41.99	17.26	21.98	27.35
Niben261Chr14g1259001	46.18	4.05	19.99	50	211.99	110.17	22.19	14.15	32.44
Niben261Chr03g0155012	46.12	36.79	42.06	36.36	68.75	43.86	84.18	103.78	96.27
Niben261Chr10g1063001	46.11	40.39	35.11	42.08	39.42	44.78	28.53	37.84	34.9
Niben261Chr18g0554008	46.05	46.17	30.97	44.98	36.99	47.62	31.77	31.23	27.72
Niben261Chr05g1051002	46.02	72.27	37.8	35.9	62.26	66.4	69.38	45.46	46.95
Niben261Chr17g0935008	45.96	32.74	40.27	56.52	67.64	67.02	15.49	9.43	11.51
Niben261Chr03g1449011	45.9	29.36	40.61	43.49	61.48	55.51	18.62	15.22	22.65
Niben261Chr15g0828030	45.9	30.27	46.15	40.73	58.33	50.25	30.56	33.07	32.9
Niben261Chr17g0627007	45.88	201.89	90.04	66.77	122.88	33.92	43.47	15.61	12.95
Niben261Chr03g1120006	45.87	27.14	49.03	67.13	82.02	51.94	32.1	51.71	48.46
Niben261Chr07g0996014	45.8	42.59	67.74	53.81	72.93	34.79	86.98	119.53	100.51
Niben261Chr08g0451004	45.79	58.68	45.38	48.9	37.06	60.53	26.35	15.69	19.81
Niben261Chr05g0540008	45.67	55.49	51.62	46.13	57.31	60.58	65.87	53.49	57.07
Niben261Chr01g1707007	45.66	69.34	55.11	46.02	35.07	50.33	62.7	37.73	35.79
Niben261Chr13g1053020	45.59	401.9	83.66	27.53	25.03	17.59	148.14	102.43	103.74
Niben261Chr02g1309002	45.56	51.98	55.84	54.69	66.4	72.48	59.2	81.5	81.22
Niben261Chr19g0563022	45.46	51.76	47.29	58.76	40.19	54.2	41.99	35.73	31.48
Niben261Chr10g1232004	45.44	33.34	37.25	39.96	33.9	46.74	25.4	28.54	26.41
Niben261Chr19g1137015	45.43	43.21	47.2	39.21	42.66	49.64	128.41	110	102.99
Niben261Chr17g0179002	45.39	61.99	43.84	48.97	37.55	47.93	56.49	30.93	33.03
Niben261Chr13g0820002	45.34	39.99	46.59	47.68	53.84	55	37.54	46.14	39.39
Niben261Chr03g1033007	45.32	46.51	76.61	58.83	19.84	47.43	43.16	39.42	44.31
Niben261Chr04g1023014	45.15	34.33	40.71	42.85	30.37	41.78	28.67	28.72	28.22
Niben261Chr12g0691006	45.15	94.28	50.01	43.11	44.45	58.87	53.72	25.47	28.26
Niben261Chr01g1547006	45.13	72.11	59.97	45.31	69.44	61.45	68.37	43.86	38.94
Niben261Chr09g0977009	45.11	80.48	49.31	72.86	93.69	79.6	56.22	19.52	22.4
Niben261Chr09g1006013	45.11	41.7	42.51	43.58	57.35	46.22	28.03	23.09	19.3
Niben261Chr15g0963010	45.07	90.4	90.95	61.19	62.3	66.93	85.57	38.61	48.44
Niben261Chr10g1096044	45.04	27.35	41.44	43.58	67.81	36.56	26.21	29.01	31.2
Niben261Chr06g0753014	44.98	29.07	37.9	40.25	37.06	43.48	16.25	19.86	18.53
Niben261Chr04g0437002	44.97	37.08	51.32	42.6	21.57	37.69	26.79	19.42	19.54
Niben261Chr06g0695016	44.92	36.3	39.61	45.25	61.47	55.65	48.25	52.55	44.4
Niben261Chr04g1764009	44.91	43.86	40.96	41.79	20.71	41.68	18.39	16.77	17.04
Niben261Chr19g1453010	44.89	35.02	38.8	46.46	58.67	50.81	31.9	26.1	28
Niben261Chr02g0899014	44.87	38.87	42.68	41.9	39.63	41.41	20.01	25.76	21.33
Niben261Chr09g0592002	44.83	33.33	62.8	55.63	79.2	50.4	79.51	100.59	103.44
Niben261Chr01g1168007	44.76	29.81	37.63	39.93	18.45	36.35	18.28	19.65	17.45
Niben261Chr08g0139011	44.72	108.42	56.43	29.28	51.54	34.08	90.8	69.47	99.7
Niben261Chr01g1780003	44.66	43.73	40.27	51.85	41.33	53.36	28.05	18.99	16.03
Niben261Chr09g0129016	44.64	24.27	50.1	63.67	32.85	64.69	48.22	73.34	82.8
Niben261Chr15g0951006	44.63	56.1	41.92	42.71	47.05	39.37	59.77	28.13	35.37
Niben261Chr12g0656006	44.62	33.39	42.02	46.65	42.61	56.07	32.21	37.52	39.31
Niben261Chr04g0264018	44.59	34.05	39.49	39.09	30.72	43.94	23.34	17.59	16.59
Niben261Chr14g0911006	44.56	26.37	51.62	54.91	95.42	49.72	71.31	83.84	73.93
Niben261Chr08g1056001	44.54	60.37	39.18	35.9	43.4	47.42	43.69	29.83	36.15
Niben261Chr10g0556029	44.49	29.28	31.98	44.95	43.92	50.59	11.87	14.61	12.54
Niben261Chr01g0273002	44.42	35.57	41.95	62.47	19.48	33.13	22.06	35.8	38.03
Niben261Chr04g1868004	44.36	27.43	59.32	67.74	97.56	36.16	88.1	102.48	96.95
Niben261Chr03g1441005	44.34	24.85	30.3	38.54	35.96	45.94	26.2	31.67	32.8
Niben261Chr01g0844005	44.25	0	26.79	18.84	21.46	0	8.93	11.35	0
Niben261Chr07g1223012	44.19	93.43	78.46	79.1	64.11	94.01	98.49	66.25	92.76
Niben261Chr17g0589018	44.19	28.42	50.14	54.92	59.05	50.09	37.65	48.52	45.69
Niben261Chr16g0446002	44.18	43.01	53.11	50.12	71.99	52.69	28.1	27.27	29.53
Niben261Chr14g0721002	44.17	12.5	40.14	48.91	37.13	61.48	39.72	54.54	50.18
Niben261Chr16g0725007	44.14	32.73	24.09	39.03	55.16	45.61	10.79	12.21	14.29
Niben261Chr19g1060004	44.03	36.7	37.83	42.81	40.25	47.65	22.55	24.59	24.59
Niben261Chr06g0959001	44.01	24.25	46.73	56.99	73.49	56.02	40.69	59.77	51.31
Niben261Chr01g1082012	44	58.41	38.74	45.58	32.79	36.06	32.72	28.08	27.09
Niben261Chr12g0436006	43.92	27.88	35.76	37.7	30.36	40.21	41.05	56.61	55.95
Niben261Chr05g1167001	43.87	32.67	41.01	43.17	47.1	54.57	37.13	25.15	29.55
Niben261Chr10g0437012	43.87	49.55	50.95	48.58	51.16	50.93	36.23	21.2	22.09
Niben261Chr10g0275003	43.83	36.87	43.25	41.01	58.41	43.91	55.73	67.99	74.44
Niben261Chr05g1165012	43.68	129.2	15.03	11.03	5.22	66.46	66.71	58.15	141.03
Niben261Chr05g0539005	43.67	35.68	39.38	44.2	193.93	55.34	39.64	28.26	10.78
Niben261Chr06g0764001	43.66	39.94	46.57	42.17	43.22	51.36	29.01	20.35	19.36
Niben261Chr07g1186006	43.65	25.97	40.47	33.68	43.23	40.19	48	59.11	51.28
Niben261Chr12g1230011	43.65	53.6	68.69	76.23	32.94	64.67	33.36	28.81	39.4
Niben261Chr06g1414003	43.62	26.37	51.1	54.81	103.71	87.9	35.68	43.54	46.36
Niben261Chr03g1766009	43.52	42.18	41.13	43.64	29.96	51.9	47.36	40.56	44.5
Niben261Chr13g0274008	43.51	52.35	41.77	44.78	53.57	42.6	37.67	24.58	27.51
Niben261Chr17g0009002	43.51	28.71	41.67	50.22	53.24	47.18	27.94	43.19	38.12
Niben261Chr12g0036006	43.48	18.65	50.93	50.78	84.11	42.56	83.79	133.93	96.75
Niben261Chr12g1394003	43.47	66.25	53.12	55.21	19.26	47.23	43.41	21.34	24.61
Niben261Chr16g0170006	43.46	51.64	47.97	41.8	55.26	50.36	34.76	24.57	19.01
Niben261Chr12g0596008	43.45	16.04	37.89	47.05	101.44	36.42	42.17	58.76	54.71
Niben261Chr16g0023005	43.42	72.6	68.18	32.28	56.28	40.57	93.2	70.26	51
Niben261Chr18g0349007	43.4	39.93	40.16	37.8	42.24	46.68	29.16	30.97	35.15
Niben261Chr02g1515001	43.34	20.32	45.25	43.8	20.99	37.53	10.02	15.35	19.25
Niben261Chr06g0170007	43.34	39.98	54.72	35.49	34.74	50.16	18.69	15.49	22.19
Niben261Chr15g1436007	43.34	206.79	109.44	56.51	57.27	33.44	233.65	61.97	42.37
Niben261Chr13g0025010	43.32	96.82	55.01	46.49	35.11	32.04	103.12	26.83	10.6
Niben261Chr19g0225012	43.32	28.46	44.73	41.66	0	43.64	16.87	26.95	26.68
Niben261Chr05g1184014	43.28	48.32	46.25	39.36	69.21	47.05	64.96	39.39	42.62
Niben261Scf00529g0000003	43.26	20.42	32.9	44.13	34.86	42.7	27.91	27.28	31.7
Niben261Chr02g1320011	43.19	76.68	45.65	42.11	85.24	49.98	61.03	25.91	27.91
Niben261Chr14g0211003	43.18	134.77	47.5	40.87	32.06	33.78	190.09	172.24	145.95
Niben261Chr14g0410016	43.17	39.32	38.45	36.57	45.02	42.17	24.79	21.81	25.93
Niben261Chr12g1258002	43.05	68.22	55.27	46.85	39.44	44.2	50.16	38.26	34.83
Niben261Chr10g1077001	42.97	57.72	53.78	70.8	91.28	76.85	100.58	86.97	121.36
Niben261Chr05g1381005	42.89	71.65	22.07	32.64	27.74	53.88	17.73	14.41	27.42
Niben261Chr08g0871007	42.88	45.72	53.21	43.63	40.07	51.67	28.05	24.05	27.25
Niben261Chr10g0281007	42.87	34.92	35.05	37.68	32.43	35.03	216.46	280.92	260.15
Niben261Chr03g1496003	42.86	44.9	30.76	31.82	24.47	38.87	29.2	19.68	20.62
Niben261Chr13g0778005	42.86	34.34	44.16	52.08	62.36	50.44	30.03	25.83	20.81
Niben261Chr12g0639005	42.81	47.64	43.03	46.06	56.65	43.45	38.45	22.76	18.2
Niben261Chr13g1407002	42.81	32.87	32.68	45.36	26.37	38.52	18.42	13.8	21.55
Niben261Chr01g0404007	42.79	39.2	38.75	38.08	27.05	40.99	76.5	74.7	74.22
Niben261Chr04g1543007	42.78	34.71	66.18	55.53	71.59	39.08	68.14	92.14	85.85
Niben261Chr12g0612009	42.78	17.28	42.3	62.52	5.82	44.31	48.85	79.58	64.11
Niben261Chr15g1422003	42.68	29.89	36.49	86.73	17.25	68.5	5.23	3.42	3.21
Niben261Chr14g1531003	42.61	70.85	31.08	30.46	22.77	31.7	28.03	25.76	27.25
Niben261Chr03g0150001	42.59	18.62	33.87	44.15	45.71	52.45	8.89	13.88	12.26
Niben261Chr06g0212012	42.56	99.77	41.82	45.63	18.79	66.76	97.26	135.64	148.39
Niben261Chr14g0844009	42.55	38.2	44.5	47.95	85.99	48.23	21.66	15.03	16.92
Niben261Chr15g0858021	42.55	30.64	40.42	36.59	51.8	45.93	26.13	26.87	22.69
Niben261Chr15g0065008	42.54	35.45	28.47	28.83	25.42	38.17	22.69	26.3	25.18
Niben261Chr01g0380006	42.52	33.19	35.76	47.78	58.38	51.33	44.05	55.87	52.84
Niben261Chr18g0668003	42.48	13.74	29.25	28.92	28.9	29.09	38.45	54.01	50.99
Niben261Chr02g1039009	42.47	17.66	34.51	44.83	43.94	42.52	20.68	28.39	29.8
Niben261Chr04g1701004	42.36	6.91	29.38	47.79	64.03	69.49	4.64	7.14	5.19
Niben261Chr14g1346005	42.36	23.61	41.69	50.52	51.08	50.43	20.6	29.76	26.01
Niben261Chr18g0864003	42.35	36.59	38.77	39.29	61.63	46.17	24.57	21.41	19.11
Niben261Chr03g0210003	42.33	35.73	49.41	50.58	64.22	48.19	47.36	61.86	62.72
Niben261Scf01067g0000003	42.33	52.47	50.19	40.17	23.85	35.41	36.86	21.85	26.27
Niben261Chr14g0356007	42.32	22.28	55.16	50.68	73.31	44	46.54	52.66	44.87
Niben261Chr15g0910019	42.3	113.59	87.93	64.86	102.69	79.48	106.52	47.83	43.9
Niben261Chr08g0484001	42.27	34.26	31.73	101.21	39.46	68.32	37.6	32.26	52.12
Niben261Chr13g0201011	42.25	39.19	39.42	34.06	30.65	38.95	23.29	18.81	19.77
Niben261Chr16g0118002	42.25	41.2	43.56	44.56	53.9	39.76	30.75	37.11	36
Niben261Chr09g0354002	42.12	24.06	31.49	28.92	26.04	33.55	18.37	19.18	20.63
Niben261Chr09g0979017	42.01	39.6	38.4	41.01	27.3	41.07	22.59	20.98	21.6
Niben261Chr06g0815002	41.99	20.82	28.3	28.34	30.69	39.8	15.05	16.51	21.59
Niben261Chr16g0773013	41.96	17.85	33.6	47.36	52.89	42.15	7.12	11.66	7.93
Niben261Chr19g0054002	41.92	30.49	44.94	24.91	15.56	41.17	36.99	47.23	44.67
Niben261Chr06g1206002	41.85	28.84	46.59	48.79	57.42	42.84	23.45	18.63	27.07
Niben261Chr17g1472008	41.83	39.05	27.3	30.35	33.42	44.68	34.65	33.22	40.08
Niben261Chr01g1422007	41.73	40.89	22.69	25.62	8.2	43.54	10.21	5.84	11.74
Niben261Chr13g0657002	41.68	41.97	43.7	47.22	63.98	57.57	26.83	25.06	27.72
Niben261Chr06g0307012	41.66	35.91	30.61	42.47	46.1	41.88	14.05	13.36	17.27
Niben261Chr08g0589031	41.66	6.93	46.93	55.03	66.74	50.34	39.66	73.84	54.94
Niben261Chr01g0792002	41.64	9.48	30.04	37.45	65.62	55.61	13.96	18.89	15.31
Niben261Chr09g0986017	41.64	198.11	165.69	31.54	21.78	23.43	285.59	49.38	18.37
Niben261Chr03g0674007	41.6	47.38	41.36	44.89	43.2	46.86	42.07	29.29	24.97
Niben261Chr04g1735011	41.57	41.23	42.04	37.91	40.65	48.53	23.38	20.26	20.87
Niben261Chr06g0700020	41.54	20.25	40.16	42.18	43.11	39.2	33.92	53.22	44.26
Niben261Chr14g1216005	41.41	15.74	36.12	48.04	55.92	52.59	16.49	23.33	20
Niben261Chr13g1275007	41.39	18.36	31.86	16.02	28.62	30.33	15.76	13.21	10.64
Niben261Chr04g0430007	41.35	55.27	36.22	34.91	43.15	49.12	55.51	26.49	27.43
Niben261Chr14g0562006	41.29	28.12	34.07	20.98	0	8.8	21.31	32.51	29.21
Niben261Chr14g0240010	41.26	2.48	0	7.67	74.66	39.79	4.72	30.74	34.02
Niben261Chr05g1107021	41.25	25.05	36.51	40.41	42.17	41.13	59.19	76.44	75.23
Niben261Scf14752g0000002	41.25	25.05	36.51	40.41	42.17	41.13	59.19	76.44	75.23
Niben261Chr03g0693003	41.2	37.05	26.72	40.4	76.19	61.41	43.36	25.74	23.52
Niben261Chr05g0076005	41.19	40.49	41.87	24.78	11.25	22.8	80.2	103.63	124.64
Niben261Chr04g1659007	41.16	18.95	32.26	37.99	30.29	48.5	12.51	19.31	12.34
Niben261Chr06g0892003	41.1	24.09	63.08	55.67	112.23	36.61	59.03	60.94	63.88
Niben261Chr01g1783013	41.05	31.73	36.88	34.37	32.26	42.98	13.67	12.64	13.62
Niben261Chr07g1360011	41.04	35.16	35.53	36.01	40.76	42.42	42.77	38.53	47.19
Niben261Chr13g1319019	41	57.29	46.05	45.95	46.96	51.02	40.67	28.13	27.96
Niben261Chr03g0557003	40.96	33.36	78.19	97.11	95.07	69.36	47.1	68.62	52.97
Niben261Chr16g1288013	40.95	24.54	35.65	38.58	33.65	44.58	10.64	12.37	11.94
Niben261Chr04g0249003	40.94	49.91	48.8	42.28	25.69	44.51	66.82	50.56	56.5
Niben261Chr19g0861016	40.92	17.78	43.9	52.9	71.15	56.35	20.88	30.74	31.96
Niben261Chr01g1152008	40.9	21.69	47.03	66.54	50.18	46.78	73.89	119.07	100.41
Niben261Chr01g1272024	40.9	35.18	41.23	45.55	55.42	51.02	32.67	28.49	25.99
Niben261Chr09g1068010	40.85	38.41	39.48	51.71	60.53	57.81	19.95	13.06	12.83
Niben261Chr10g1109005	40.83	23.35	24.54	31.77	33.32	38.17	8.96	9.56	13.25
Niben261Chr03g0882002	40.79	22.19	31.36	34.19	37.01	39.87	20.25	23.62	27.04
Niben261Chr06g1444005	40.77	23.6	45.31	52.29	74.68	42.95	45.82	75.77	58.3
Niben261Chr04g0257008	40.76	18.15	155.6	187.6	65.04	51.53	214.49	90.56	83.9
Niben261Chr13g1322010	40.74	39.01	40.43	36.91	56.54	44.05	30.71	26.13	18.06
Niben261Scf02411g0000003	40.71	24.85	44.08	47	61.21	47.12	18.59	18.87	21.76
Niben261Chr15g0267001	40.64	18.24	32.74	38.29	39.85	39.27	48.69	57.2	66.6
Niben261Chr10g0821019	40.63	29.57	42.2	49.93	43.07	32.61	33.23	44.4	39.9
Niben261Chr10g0871003	40.62	30.33	37.72	38.43	29.43	38.24	22.83	25.47	22.62
Niben261Chr02g1099004	40.58	34.81	23.24	19.7	30.34	37.85	34.15	19.45	19.47
Niben261Chr02g0749002	40.55	31.88	35.29	28.6	1.13	25.66	53.17	80.35	99.96
Niben261Chr14g1512021	40.55	16.19	37.7	54.03	62.07	47.32	45.42	75.52	70.22
Niben261Chr12g0347002	40.54	40.16	45.16	38.46	28	50.06	44.3	51.54	47.33
Niben261Chr04g0423001	40.49	36.92	35.13	36.47	49.92	45.54	20.18	18.19	13.37
Niben261Chr19g0603015	40.47	42.89	41.15	21.89	72.33	37.69	27.14	7.72	9.5
Niben261Chr04g0009002	40.39	18.85	29.39	25.83	15.24	24.55	48.56	64.29	51.99
Niben261Chr08g0565005	40.35	24.28	58.54	64.29	98.09	38.7	70.81	93.81	82.21
Niben261Chr14g1513052	40.35	26.39	49.7	47.18	61.09	37.43	60.4	71.11	61.47
Niben261Chr08g1251013	40.34	32.35	55.75	46.99	44.52	45.95	40.92	26.33	25.18
Niben261Chr08g0045015	40.33	44.08	41.63	36.57	37.5	48.78	37.71	51.38	49.48
Niben261Chr16g0415007	40.26	55.19	51.65	47.35	65.86	36.82	50.62	39.29	37.43
Niben261Chr11g1120007	40.21	41.41	54.35	55.01	36.97	66.64	26.69	17.56	12.13
Niben261Chr07g1299009	40.16	41.01	39.2	40.15	79.74	51.86	37.96	27.34	30.75
Niben261Chr14g0159015	40.13	37.89	28.88	42.55	58.61	63.8	44.24	48.94	24.65
Niben261Chr08g0196014	40.07	19.69	33.79	46.77	70.89	34.45	71.55	104.41	87.02
Niben261Chr11g0927006	40.04	73.34	38.25	51.7	71.26	77.9	46.54	34.98	48.29
Niben261Chr18g1253002	40.01	26.97	36.72	31.99	28.13	40.4	28.29	29.38	32.56
Niben261Scf01796g0000002	40	42.71	39.97	32.44	40.32	41.77	55.97	35.3	45.39
Niben261Chr07g1413010	39.95	36.93	27.91	46.75	77.74	36.2	20.28	16.02	17.72
Niben261Chr09g0987014	39.95	32.96	30.52	29.98	27.38	28.71	105.34	156.05	148.72
Niben261Chr09g0265002	39.89	47.8	39.91	44.03	48.21	52.42	40.31	29.97	29.2
Niben261Chr18g0828001	39.89	82.91	59.75	45.22	56.58	41.23	65.21	25.79	30.23
Niben261Chr18g0216002	39.86	23.16	35.95	40.35	36.19	39.6	21.35	24.31	28.73
Niben261Chr12g1572002	39.83	44.9	40.55	35.61	59.78	68.22	8.96	14.46	18.23
Niben261Chr18g0190001	39.83	46.81	37.5	30.96	10.25	30.73	69	68.84	71.76
Niben261Chr05g1055006	39.82	25.02	29.7	26.26	34.69	38.23	17.94	15.61	18.63
Niben261Chr19g1136016	39.82	38.32	44.01	41.76	39.35	48.3	39.43	38.75	33.57
Niben261Chr15g0919013	39.73	58.31	43.82	41.25	33.27	46.46	41.31	32.27	28.86
Niben261Chr04g1599007	39.68	42.48	38.17	41.18	55.2	43.19	41.68	24.08	32.55
Niben261Chr07g1230006	39.68	65.52	41.79	40.24	43.74	49.55	40.29	22.83	21.51
Niben261Chr14g1336003	39.67	28.83	34.02	31.59	18.43	34.05	18.37	16.74	15.68
Niben261Chr12g0105002	39.66	33.79	40.74	40.21	27.97	39.37	39.75	48.31	47.22
Niben261Chr16g0426009	39.66	21.98	29.39	38.64	49.91	60.49	11.3	16.05	11.96
Niben261Chr17g0956016	39.63	37.17	34.01	37.35	30.17	43.65	27.3	29.05	28.25
Niben261Chr06g1098001	39.62	59.46	56.59	52.75	111.62	60.44	53.03	38.21	45.34
Niben261Chr01g1293009	39.61	37.08	36.84	28.14	24.19	29.45	43.99	27.57	33.52
Niben261Chr07g1433015	39.61	43.56	42.28	40.4	38.28	41.39	34.58	27.22	22.45
Niben261Chr14g0549008	39.6	19.01	53.92	50.89	64.65	50.5	2.04	2.04	2.72
Niben261Chr09g0063010	39.56	27.45	55.17	45.43	117.29	50.68	73.89	59.78	65.35
Niben261Chr05g0821005	39.54	52.64	46.08	39.57	52.41	36.33	40.21	11.47	20.37
Niben261Chr03g1232009	39.52	42.74	57.15	33.74	35.42	63.01	30.85	30.79	47.21
Niben261Chr08g0568009	39.5	49.31	37.46	35.75	24.61	43.17	31.3	21.09	25.17
Niben261Chr14g0856013	39.39	30.32	23.07	26.59	70.97	37.62	10.19	14.42	14.9
Niben261Chr09g0283001	39.36	16.69	40.53	52.25	78.74	45.56	41.49	58.21	43.8
Niben261Chr09g1003009	39.34	42.44	38.98	42.41	34.42	43.84	45.34	39.96	38.32
Niben261Chr01g1412004	39.32	68.94	170.86	80.83	114.93	43.45	97.26	30.07	0
Niben261Chr14g1374002	39.28	35.36	35.07	57.95	64.16	42.39	33.02	29.35	21.33
Niben261Chr08g0495010	39.24	33.49	32.67	35.03	23.01	33.92	53.4	73.54	63.52
Niben261Chr03g0197007	39.17	25.44	32.22	32.57	15.01	34.48	14.95	15.12	15.35
Niben261Chr03g0993002	39.14	61.17	51.5	38.72	85.72	62.03	45.34	30.18	23.53
Niben261Chr05g0878009	39.11	13.98	39.98	41.47	60.9	46.78	17.55	18.32	20.37
Niben261Chr09g0711003	39.1	42.28	37.51	40.25	28.47	37.47	39.12	27.38	25.58
Niben261Chr03g0143001	39.05	29.9	40.28	38.86	39.41	66.17	12.17	11.67	12.35
Niben261Chr14g0055004	39.04	39.08	35.77	34.36	50.25	51.58	33.09	26.26	25.3
Niben261Chr08g0409022	39.02	27.54	57.37	56.95	100.81	41.89	54.03	64.18	66.15
Niben261Chr16g0332005	39	48.72	27.01	32.17	22.37	32.05	125.9	151.35	163.85
Niben261Chr12g0205002	38.98	40.72	46.47	51.09	31.71	36.77	55.76	80.21	65.68
Niben261Chr19g1338002	38.95	59.32	32.27	21.41	28.08	39.02	84.41	97.91	129.33
Niben261Chr10g0488001	38.94	22.83	44.6	48.96	65.39	45.71	34.87	38.02	34.06
Niben261Chr02g1501002	38.92	18.02	39.32	55.28	46.48	54.19	11.81	13.72	17.8
Niben261Chr18g1479036	38.9	38.17	79.1	49.46	81.98	13.11	128.64	171.77	175.65
Niben261Chr17g1521019	38.89	59.22	48.5	30.66	47.42	33.6	38.81	14.74	16.64
Niben261Chr19g1161015	38.88	35.41	35.59	34.39	52.19	49.36	19.9	18.88	20.38
Niben261Chr12g1315020	38.81	9.28	21.06	26.39	34.37	25.9	9.22	8.66	10.48
Niben261Chr16g0744005	38.8	32.94	28.68	31.67	26.64	41.25	9.61	7.94	11.04
Niben261Chr03g1459017	38.76	38.4	37.49	19.88	0	0	22.61	48.77	36.38
Niben261Chr03g0179005	38.72	31.43	25.81	33.74	55.75	51.46	6.63	13.96	15.71
Niben261Chr09g0703001	38.72	29.8	37.15	43.2	46.99	42.4	27.98	30.27	28.29
Niben261Chr02g1163009	38.68	30.06	34.63	40.53	35.33	38.6	24.71	26.71	26.36
Niben261Chr18g0117008	38.68	11.92	44.64	78.46	55.89	30.22	38.6	62.07	51.28
Niben261Chr19g1149011	38.64	31.15	32.36	28.92	43.24	44.68	21.06	17.25	15.43
Niben261Chr07g1521003	38.63	38.96	26.95	31.25	42.2	31.98	40.64	19.95	21.4
Niben261Chr15g1224009	38.52	35.85	39.71	34.13	34.88	34.74	41.73	43.01	37.13
Niben261Chr08g0527008	38.5	23.67	34.64	43.32	55.38	39.52	32.02	50.65	47.27
Niben261Chr03g0199001	38.49	14.33	43.61	49.12	104.08	32.35	21.21	22.76	16.35
Niben261Chr14g0123065	38.38	26.08	31.85	39.43	93.76	52.93	56.71	76.31	73.65
Niben261Chr03g0913009	38.35	16.22	18.82	24.58	16.31	29.53	13.31	12.05	19.24
Niben261Chr19g1210020	38.33	16.97	63.23	72.78	22.62	9.45	154.1	31.1	33.11
Niben261Chr06g0557015	38.32	20.64	36.72	49.58	62.47	36.23	57.19	89.69	80.02
Niben261Chr17g0835005	38.29	36.37	28.37	31.94	34.06	38.13	27.09	29.46	33.48
Niben261Chr09g1129011	38.27	25.92	30.7	28.89	28.51	34.93	37.67	44.08	47.24
Niben261Chr09g0586004	38.2	46.1	24.24	22.55	15.98	22.27	20.1	3.53	12.4
Niben261Chr06g1296001	38.17	15.54	38.82	57.47	101.56	44.77	52.55	72.86	60.36
Niben261Chr07g0711019	38.15	56.9	38.95	40.48	42.05	48.28	18.18	15.36	14.2
Niben261Chr08g0104025	38.14	48.63	43.96	32.68	38.69	36.35	46.07	37.88	45.68
Niben261Chr09g0926008	38.14	33.94	33.48	41.08	40.78	48.5	35.16	39.31	41.82
Niben261Chr06g0752002	38.09	33.29	44.9	46.87	43.15	45.37	30.97	35.91	36.32
Niben261Chr18g1342001	38.09	25.61	25.67	23.46	19.01	38.13	43.03	53.46	54.52
Niben261Chr19g0621005	38.08	18.9	34.02	43.47	11.76	42.07	11.59	20.78	17.24
Niben261Chr11g0227004	38.06	16.32	0	34.61	0	55.99	4.63	29.42	51.63
Niben261Chr14g0520019	37.97	30.92	60.65	56.66	86.16	47.46	62	89.51	79.38
Niben261Chr12g0980015	37.94	34.76	37.81	33.68	39.77	52.58	21.19	21.07	20.44
Niben261Chr12g1539007	37.94	89.33	35.45	29.1	16.28	28.11	31.87	17.29	18.47
Niben261Chr17g1112002	37.93	35.49	25.53	39.06	41.51	29.89	26.1	25.03	37.14
Niben261Chr01g0380007	37.91	51.12	39.9	40.32	49.65	37.51	44.18	21.01	21.19
Niben261Chr05g0056009	37.89	63.21	52.05	42.52	22.95	42.4	76.32	33.3	28.4
Niben261Chr13g0672012	37.89	45.66	45.3	37.41	36.51	41.59	33.16	19.61	18.16
Niben261Chr11g0348003	37.87	34.11	31.84	50.3	53.27	35.78	38.6	45.87	37.42
Niben261Chr06g0661006	37.82	27.41	35.24	30.92	30.56	37.44	33.77	45.2	45.46
Niben261Chr05g0681003	37.8	63.3	32.84	26.67	13.77	37.07	21.69	13.01	17.69
Niben261Chr18g0049001	37.8	28.09	35.57	29.9	0.11	13.77	36.55	21.87	31.29
Niben261Chr17g0155002	37.77	25.77	32.69	34.21	34.96	36.99	10.78	12.28	12.21
Niben261Scf00554g0000002	37.76	53.72	41.36	45.73	38.13	46.76	39.92	28.94	31.72
Niben261Chr14g1494013	37.72	19.43	27.63	30.53	17.25	39.37	7.79	11.37	11.38
Niben261Chr05g1361006	37.69	43.86	2.43	6.57	5.97	10.6	23.86	8.59	10.1
Niben261Chr17g0024021	37.62	5.5	18.69	29.36	56.24	30	17.09	9.84	8.86
Niben261Chr11g0378006	37.6	35.55	42.48	41.92	23.75	45.17	20.82	17.79	19.4
Niben261Chr05g0333004	37.57	51.61	36.64	38.15	33.64	42.43	49.84	28.95	24.98
Niben261Chr10g1151001	37.55	27.29	37.76	41.05	24.41	39.1	14.79	14.97	19.3
Niben261Chr13g1030003	37.54	22.6	28.18	26.39	26.98	34.77	13.45	11.48	19.86
Niben261Chr08g0022017	37.52	20.94	35.55	35.76	49.05	36.85	14.29	23.44	10.71
Niben261Chr11g0676001	37.51	27.2	30.95	39	46.4	40	11.79	19.56	18.09
Niben261Chr04g1605004	37.49	19.91	30.28	36.52	35.4	36.72	12.99	14.14	20.45
Niben261Chr09g0211001	37.49	42.84	39.08	35.37	52.54	45.35	31.84	31.59	30.41
Niben261Chr19g1148001	37.49	96.25	38.79	53.6	36.5	59.13	5.54	6.8	5.53
Niben261Chr03g1293006	37.46	15.32	28.42	42.71	27.67	35.14	15.73	29.59	25.9
Niben261Chr12g0875002	37.45	21.82	43.02	51.2	48.62	41.71	57.96	84.37	78.13
Niben261Chr09g1176006	37.44	26.12	34.47	33.23	24.61	36.95	12.39	10.65	12.01
Niben261Chr07g0676001	37.43	49.8	24.19	13.87	25.18	36.34	9.7	7.96	20.26
Niben261Chr18g1432007	37.43	18.1	41.67	65.93	79.35	36.31	64.62	102.83	95.28
Niben261Chr18g0957002	37.39	26.87	43.88	53.09	89.37	32.89	47.41	75.94	55.3
Niben261Chr09g0115004	37.36	20.37	30.26	26.65	38.13	32.64	15.8	17.36	16.51
Niben261Chr08g1276006	37.31	37.35	40.71	43.17	29.32	41.93	28.53	23.38	26.66
Niben261Chr14g1415009	37.29	209.69	167.03	31.47	37.28	21.55	236.58	44.15	24.56
Niben261Chr05g1244017	37.27	25.5	29.48	37.33	27.88	38.19	30.69	33.15	28.2
Niben261Chr03g0855001	37.25	35.32	45.67	49.08	45.04	52.24	35.29	46.35	41.04
Niben261Chr06g1147005	37.22	31.08	16.55	16.22	16.37	17.68	13.36	16.87	24.04
Niben261Chr08g0481010	37.2	31.36	39.05	39.62	46.33	45.62	31.16	42.13	42.6
Niben261Chr01g0638006	37.17	25.39	27.23	28.48	24.44	31.1	24.69	25.92	37.5
Niben261Chr03g0232002	37.15	26.15	36.44	41.38	48.36	41.33	33.59	50.9	44.08
Niben261Chr07g0265015	37.14	41.58	31.12	35.65	33.57	41.79	19.15	17.87	19.87
Niben261Chr03g0606013	37.08	18.23	31.76	43.28	49.99	26.89	25.49	22.76	24.32
Niben261Chr08g0056008	37.08	83.76	19.61	14.97	9.47	35.54	43.34	13.99	20.41
Niben261Chr13g1163002	37.08	30.66	32.72	25.06	10.81	24.42	24.25	25.36	46.27
Niben261Chr06g1085002	37.07	26.75	20.46	16.15	15.65	28.04	21.51	2.26	23.08
Niben261Chr08g0174004	37.07	51.06	48.59	46.14	75.13	42.05	28.68	45.22	42.61
Niben261Chr16g0457012	37.07	30.04	40.59	43.11	34.29	34.82	42.15	39.82	38.68
Niben261Scf16192g0000001	37.06	68.84	39.73	37.67	44.81	45.63	29.63	23.32	26.07
Niben261Chr06g0709004	37.04	26.8	37.53	38.45	48.72	43.61	26.27	19.45	17.21
Niben261Chr11g0720002	36.99	30.15	26.07	25.38	17.32	28.57	47.31	69.3	72.66
Niben261Chr19g1013010	36.99	11.7	14.04	18.52	19.29	31.17	6.62	5.79	13.2
Niben261Scf01131g0000002	36.99	30.26	35.7	25.17	33.67	43.7	36.53	26.41	16.51
Niben261Chr10g0473008	36.98	30.89	30.97	39.12	45.21	37.08	18.31	14.57	16.7
Niben261Chr07g1026002	36.97	15.57	42.39	62.24	86.65	29.63	49.84	65.89	54.79
Niben261Chr07g0030003	36.95	19.28	41.41	59.03	44.52	47.67	54.77	90.23	74.82
Niben261Chr13g0836006	36.93	49.91	53.17	51.92	40.42	56.27	31.4	23.59	1.41
Niben261Chr12g0719003	36.89	40.65	48.47	42.7	51.09	36.77	40.88	43.83	33.72
Niben261Chr07g1145009	36.88	31.61	47.85	49.25	65.5	41.24	39.13	46.25	35.46
Niben261Chr15g0729002	36.88	247.03	159.9	20	24.13	10.91	304.33	56.27	21.77
Niben261Chr07g1216020	36.84	24.68	30.75	38.96	46.93	40.92	11.29	7.54	8.47
Niben261Chr08g1178001	36.83	33.26	32.03	31.48	57.12	43.33	29.55	18.83	18.85
Niben261Chr06g0210002	36.81	26.72	33.62	44.27	50.37	38.71	28.51	27.89	27.74
Niben261Chr08g0847003	36.81	24.83	32.1	27.08	12.21	32.53	64.25	97.46	78.65
Niben261Chr10g0409017	36.78	35.08	36.03	41.45	49.6	37.33	27.35	18.92	18.93
Niben261Chr14g0243003	36.76	32.81	35.19	31.64	28.31	34.88	32.17	44.46	39.98
Niben261Chr19g0828014	36.73	15.2	44.91	52.59	50.38	38.74	47.01	62.89	54.63
Niben261Chr14g0360017	36.72	29.27	33.81	45.18	46.58	53.14	26.36	24.49	21.22
Niben261Chr16g1288015	36.7	47.23	39.71	31.1	45.61	33.2	51.01	19.1	21.68
Niben261Chr18g1389003	36.67	43.6	35.46	35.28	25.58	29.11	39.52	24.14	24.44
Niben261Chr08g0143016	36.66	22.45	38.03	44.81	56.03	39.33	38.4	52.46	40.91
Niben261Chr15g0691001	36.65	24.32	29.47	35.64	12.08	28.32	12.32	13.8	12.86
Niben261Chr16g0887004	36.65	56.58	33.49	22.02	50.53	43.25	112.51	48.71	31.03
Niben261Chr03g0875003	36.59	6.19	19.77	28.89	37.98	42.22	5.15	6.83	9.41
Niben261Chr04g1631019	36.56	23.27	42.3	45.64	32.33	36.54	34.63	40.79	37.37
Niben261Chr14g0189004	36.53	62.29	46.48	32.7	29.77	35.53	69.34	35.77	35.43
Niben261Chr04g0220011	36.52	37.41	41.15	39.06	27.22	36.88	30.93	27.37	29.98
Niben261Chr10g1225005	36.51	27.14	27.47	40.71	9.82	32.79	27.28	56.49	48.25
Niben261Chr08g0933002	36.46	29.87	33.14	34.79	27.86	37.27	24.69	20.09	19.32
Niben261Chr07g1008023	36.45	64.21	37.34	22.27	65.39	38.57	35.94	20.66	19.3
Niben261Chr19g0767004	36.44	75.43	55.56	43.76	45.83	41.86	73.47	32.92	19.03
Niben261Chr06g0720001	36.39	30.13	34.05	28.67	20.15	31.48	65.65	80.24	82.5
Niben261Chr17g1115004	36.37	20.14	31.89	36.18	46.38	51.46	6.54	6.99	11.98
Niben261Chr11g0715011	36.36	109.52	22.05	14.61	0.2	23.52	15.24	14.79	26.26
Niben261Chr15g1486001	36.36	31.12	45.42	40.07	87.47	34.97	57.71	75.92	73.1
Niben261Chr02g1008007	36.35	41.3	66.48	52.62	78.6	45.46	59.2	72.58	66.6
Niben261Chr15g1216007	36.32	14.97	37.13	39.55	33.71	35.91	25.9	19.83	20.95
Niben261Chr04g1785002	36.27	16.41	148.2	50.21	72.4	33.06	108.14	136.08	48.16
Niben261Chr15g0979001	36.26	40.08	36.6	46.98	23.83	51.76	34.28	27.15	35.21
Niben261Chr07g1007009	36.25	29.86	26.36	32.08	41.98	39.02	25.17	37.91	27.78
Niben261Chr08g0248009	36.2	12.41	27.87	36.04	53.05	48.28	25.71	40.86	51.37
Niben261Chr18g1466002	36.2	17.38	28.79	26.55	10.94	22.84	45.55	77.54	62.49
Niben261Chr19g1422007	36.12	36.68	35.12	34.23	15.44	27.43	31.39	21.14	21.04
Niben261Chr10g1268007	36.11	26.56	46.24	54.01	63.41	39.02	23.51	27.53	27.14
Niben261Chr10g0793017	36.09	67.81	41.14	28.34	28.77	36.58	51.11	21.86	26.99
Niben261Chr15g0637001	36.08	18.59	28.27	32.1	23.56	37.93	20.7	18.08	21.94
Niben261Chr10g0453005	36.06	79.16	27.19	18.19	22.8	51.38	14.91	7.08	22.52
Niben261Chr04g0038003	36.04	22.14	31.65	34.51	39.36	38.17	25.28	22.38	24.75
Niben261Chr10g0402002	36	29.53	51.92	47.04	64.12	30.78	72.2	102.34	92.11
Niben261Chr14g1009004	35.99	18.94	37.85	47.46	53.58	44.22	33.99	41.02	48.57
Niben261Chr08g0351001	35.95	26.54	28.1	40.69	23.31	34.83	23.45	45.3	29
Niben261Chr15g0636003	35.95	28.05	26.85	26.21	0	14.83	30.81	29.29	30.52
Niben261Chr04g1589002	35.9	31.87	33.21	33.3	29.67	40.99	22.42	19.17	20.94
Niben261Chr16g0426010	35.9	20.41	36.4	44.26	49.09	42.64	37	45.31	42.18
Niben261Chr06g1131008	35.88	49.42	31.82	33.3	34.03	38.7	35.41	20.35	28.61
Niben261Chr03g1692009	35.83	3.43	13.21	24.25	5.93	16.44	12.95	24.99	3.44
Niben261Chr09g0139011	35.83	40.84	45.94	43.26	50.73	47.29	27.3	12.44	11.4
Niben261Chr05g1369006	35.81	60.23	71.3	48.29	62.08	65.78	41.75	47.99	51.39
Niben261Chr01g0020001	35.75	32.28	6.52	11.69	3.15	25.42	3.6	12.31	7.08
Niben261Chr11g0382005	35.74	38.7	41.38	33.39	35.56	35.18	28.98	21.03	20.07
Niben261Chr04g1119002	35.7	43.04	40.07	33.02	26.67	36.01	58.84	46.38	43.31
Niben261Chr03g0899005	35.69	33	38.31	37.97	27.93	37.58	24.59	31.82	28.48
Niben261Chr10g0559001	35.69	34.15	47.02	44.42	26.61	34.67	56.1	68.1	61.92
Niben261Chr15g1419035	35.68	54.2	40.65	39.73	19.06	38.51	35.81	22.82	20.36
Niben261Chr16g0275008	35.65	35.68	32.93	32.75	28.1	38.34	19.61	16.28	15.89
Niben261Chr13g0218004	35.64	41.96	20.16	27.67	0	0	8.14	6.38	17.57
Niben261Chr19g0689010	35.61	26.43	25.15	26.57	38.38	37.62	13.44	13.8	18.24
Niben261Chr08g0291014	35.6	35.72	37.86	32.62	34.25	33.83	35.06	31.94	28.95
Niben261Chr19g1209008	35.59	25.93	36.42	33.21	24.44	43.27	27.81	15.78	36.65
Niben261Chr03g0438001	35.58	31.98	27.31	37.32	22.12	38.54	4.78	8.5	7.06
Niben261Chr04g1688007	35.51	19.33	24.68	29.75	33.42	30.76	38.54	56.73	42.97
Niben261Chr07g0797010	35.41	34.32	35.5	38.29	30.16	43.9	29.31	19.58	21.23
Niben261Chr09g0684001	35.38	20.29	28.87	27.6	29.97	35.52	18.01	22.3	23.86
Niben261Chr05g1057004	35.33	46.77	43.41	46.41	46.94	42.56	38.62	33.52	31.93
Niben261Chr18g1474014	35.32	38.02	41.84	30.85	34.3	35.47	37.2	34.57	30.78
Niben261Chr19g0756009	35.24	14.22	28.17	35.16	35.05	43.76	8.15	8.06	8.35
Niben261Chr19g1132007	35.21	11.71	39.25	42.86	68.68	47.45	14.28	15.23	9.98
Niben261Chr19g1336001	35.21	38.4	14.77	25.82	5.29	35.7	3.37	3.25	3.8
Niben261Chr01g0565004	35.2	46.93	56.32	27.31	62.55	78.71	21.84	17.93	17.21
Niben261Chr13g0263006	35.2	30.6	31.43	50.58	54.18	42.59	46.58	47.69	43.78
Niben261Chr08g0009004	35.19	17.22	25.6	22.61	11.51	25.06	13.29	8.44	12.23
Niben261Chr01g1319003	35.13	40.75	23.31	32.71	18.83	48.33	25.06	19.37	20.53
Niben261Chr05g0868003	35.12	26.03	26.5	26.4	41.26	35.48	22.04	18.66	29.74
Niben261Chr17g0963003	35.1	19.54	48.48	61.29	102.21	79.74	24.95	36.84	27.05
Niben261Chr07g0101017	35.06	61.4	31.71	23.88	15.72	29.63	35.75	29.5	45.13
Niben261Chr02g0480004	35.02	12.91	28.92	42.33	29.55	40.62	10.54	21.68	16.23
Niben261Chr07g1079001	35.02	29.1	38.93	36.64	50.44	35.38	36.5	35.59	37.94
Niben261Chr16g1267003	35	21.41	38.97	24.73	62.88	38.11	29.29	20.17	22.8
Niben261Chr12g1322001	34.98	30.49	32.41	36.93	22.7	33.9	23	20.05	21.52
Niben261Chr02g1292002	34.97	15.11	37.89	44.94	49.24	39.22	21.2	34.62	31.17
Niben261Chr10g1338015	34.97	22.49	52.04	43.21	38.39	46.42	35.73	46.72	36.93
Niben261Chr11g0470010	34.95	33.02	33.6	29.72	34.43	35.63	19.09	28.65	23.29
Niben261Chr17g0770009	34.87	16.63	29.21	35.46	8.92	34.1	11.57	15.5	17.7
Niben261Chr06g1219001	34.84	22.93	42.61	47.24	47.48	36.87	38.31	54.97	50.47
Niben261Chr03g0968002	34.83	22.02	24.97	21.83	23.96	28.69	20.62	15.54	13.62
Niben261Chr15g0163012	34.82	33.03	33.12	36.82	37.92	42.59	25.39	23.9	22
Niben261Chr11g0847002	34.78	14.97	41.14	52.14	92.82	45.62	22.61	39.39	26.47
Niben261Chr13g0010001	34.78	29.24	35.21	28.38	28.31	37.2	27.72	27.99	30.01
Niben261Chr03g1036004	34.74	20.62	29.85	35.02	21.9	35.94	35.07	62.51	56.4
Niben261Chr07g0769002	34.7	46.01	35.87	30.09	4.99	29.2	37.42	18.8	18.22
Niben261Chr16g1203004	34.69	91	49.56	27.75	21.8	46.29	67.96	67.56	75.39
Niben261Chr16g1359012	34.67	33.84	56.3	57.36	105.52	30.84	68.14	85.11	84.59
Niben261Chr01g1800017	34.66	26.91	26.43	25.14	19.03	26.73	19.94	22.08	18.08
Niben261Chr17g0436002	34.64	41.59	24.16	30.56	25.32	29.49	44.92	51.98	83
Niben261Chr03g0004020	34.63	55.72	34.16	32.17	27.18	35.06	39.07	49.71	49.21
Niben261Chr08g0576008	34.62	13.53	30.21	39.86	35.71	37.56	20.27	33.48	25.08
Niben261Chr13g0225012	34.55	69.34	6.5	30.56	11.47	48.3	55.32	24.1	16.31
Niben261Chr16g0022007	34.55	39.21	29.65	33.54	45.73	32.01	32.45	19.72	31.38
Niben261Chr09g1123008	34.53	37.47	41.87	43.31	70.36	40.74	42.14	29.93	45.23
Niben261Chr01g1378005	34.51	34.68	36.71	26.08	40.85	30.92	48.03	20.16	26.39
Niben261Chr16g0286002	34.5	155.75	42.52	12.63	11.13	17.58	191.86	24.87	30.46
Niben261Chr16g1224004	34.48	63.85	22.87	19.48	13.77	17.46	64.45	88.16	125.14
Niben261Chr08g0179001	34.42	41.94	37.51	33.72	31.09	36	63.11	48.9	47.7
Niben261Chr05g0475006	34.37	39.23	30.18	38.19	42.5	33.8	36.62	39.9	43.47
Niben261Chr09g1347027	34.31	21.4	22.24	30.43	28.72	37.39	16.07	12.16	10.19
Niben261Chr02g0845009	34.29	45.73	39.67	28.37	35.09	25.05	50.09	21.08	17.43
Niben261Scf00194g0000001	34.25	37.47	21.98	20.13	5.68	26.85	26.7	14.33	34.52
Niben261Chr12g0682002	34.19	34.81	39.69	24.25	17.77	31.79	38.7	53.79	55.73
Niben261Chr14g0174005	34.19	34.64	32.05	35.33	3.86	29.35	19.91	20.42	19.65
Niben261Chr13g1329006	34.18	24.59	49.33	37.97	86.68	29.92	49.84	75.78	50.35
Niben261Chr10g0017007	34.17	28.47	39.84	45.45	51.67	36.54	41.55	44.77	44.74
Niben261Chr06g1049011	34.16	20.5	26.71	12.26	21.42	25.29	33.32	56.14	49.45
Niben261Chr06g0907003	34.12	13.01	41.47	49.6	49.13	33.49	25.72	42.39	33.03
Niben261Chr05g0997001	34.09	46.98	43.35	29.44	49.95	42.28	42.92	28.13	22.06
Niben261Chr06g0437002	34.06	15.2	31.97	43.36	56.55	36.47	16.84	30.8	21.35
Niben261Chr13g0926012	34.05	21.61	58.48	61.38	104.46	26.55	82.94	89.65	78.71
Niben261Chr02g0331003	34.02	21.04	41.99	46.85	82.79	41.93	45.29	62.7	57.24
Niben261Chr07g1503002	33.98	28.32	33.99	31.76	14.68	27.07	23.21	25.24	27.58
Niben261Chr02g0341008	33.97	38.19	73.91	67.36	112.45	39.41	81.16	131.65	113.25
Niben261Chr07g0918002	33.9	9.24	33.79	38.8	23.29	29.07	23	38.96	33.59
Niben261Chr13g0903014	33.89	74.96	54.45	50.48	56.27	45.24	55.13	40.13	34.35
Niben261Chr17g1277004	33.89	31.81	39.84	45.49	33.66	48.11	27.93	36.01	27.92
Niben261Scf00615g0000001	33.88	11.68	27.85	30.79	27.67	34.75	5.71	17.31	11.91
Niben261Chr07g1419001	33.86	21.37	27.07	26.48	17.78	28.42	21.73	22.14	24.72
Niben261Chr02g1296007	33.83	43.94	33.17	29.79	43.11	39.69	53.96	52.71	56.1
Niben261Chr16g0410027	33.83	26.32	54.5	43.14	53.7	29.69	52.11	61.99	58.01
Niben261Chr12g0210024	33.8	25.01	31.15	33.38	22.73	33.67	15.28	15.37	14.95
Niben261Chr01g0006004	33.75	38.49	31.88	29.59	24.64	36.38	33.99	21.33	15.87
Niben261Chr19g0141004	33.71	13.55	22.45	27.98	22.37	28.17	16.47	24.27	27.54
Niben261Chr10g0040007	33.7	18.8	13.4	21.15	34.83	20.79	19.52	5.48	12.66
Niben261Chr15g1225007	33.7	29.72	38.06	40.4	24.01	34.05	31.12	26.41	27.41
Niben261Chr11g1049002	33.64	10.68	38.53	52.74	103.83	40.29	30.8	59.35	41.95
Niben261Chr07g1348001	33.6	59.65	34.16	20.34	14.11	29.31	95.44	81.89	85.24
Niben261Chr08g0104004	33.56	22.94	25.43	27.25	16.48	27.14	14.42	13.56	14.6
Niben261Chr05g1228006	33.54	36.21	23.22	21.57	20.65	29.92	15.41	22.21	16.07
Niben261Chr03g0547001	33.53	35.26	33.24	22.7	50.3	33.95	31.8	26.23	31.38
Niben261Chr14g0656001	33.51	99.18	40.17	38.98	54.47	40.75	59.65	24.27	23.7
Niben261Chr12g0691005	33.48	51.19	24.36	9.46	24.32	50.22	14.3	5.66	8.26
Niben261Chr13g0626015	33.44	36.57	31.37	29.6	24.95	29.95	20.1	16.42	15.99
Niben261Chr04g1667016	33.43	35.92	36.77	33.36	27.05	31.23	24.17	16.06	17.73
Niben261Chr07g0342014	33.41	13.53	38.86	47.95	70.72	31.01	47.12	76.48	67.22
Niben261Chr08g0258006	33.41	76.76	36.4	51.86	51.26	68.38	82.2	55.07	31.58
Niben261Chr05g1142007	33.39	18.22	29.81	25.97	33.3	33.26	64.33	78.05	84.16
Niben261Chr08g0383006	33.39	34.7	27.89	28.73	17.34	27.77	74.04	84.52	88.97
Niben261Chr19g0931006	33.37	254.48	94.72	38.21	25.15	71.49	116.68	11.35	13.18
Niben261Chr06g0074011	33.28	0	11.26	0	0	0	6.52	0	0
Niben261Chr13g0102003	33.27	10.13	8.96	9.53	131.65	32.49	41.82	43.58	38.53
Niben261Chr18g0617006	33.26	24.84	35.5	31.63	18.63	35.31	27.06	29	28.93
Niben261Chr15g0637005	33.24	17.13	23.61	13.93	0	4.01	3.22	16.92	10.74
Niben261Chr05g1246006	33.23	13.18	29.36	44.75	54.44	42.16	7.38	12.87	11.48
Niben261Chr10g0088013	33.17	24.07	23.61	33.47	28.43	36.89	15.29	14.04	12.97
Niben261Chr05g0099004	33.09	37.11	35.46	26.61	29.21	31.52	36.59	23.67	21.4
Niben261Chr05g0454006	33.08	20.82	49.51	61.43	89.49	41.04	56.4	84.22	82.18
Niben261Chr04g0142014	33.07	154.94	51.61	31	27.22	33.02	203.94	86.93	86.31
Niben261Chr10g0431004	33.05	90.55	29.71	14.8	10.24	38.34	9.37	2.33	3.8
Niben261Chr06g0012007	33.03	24.44	39.73	52.66	51.99	32.9	42.54	62.92	56.85
Niben261Chr13g0635004	33.03	23	32.04	29.07	40.07	29.48	16.53	14.17	13.56
Niben261Chr02g1086006	33.01	37.14	12.6	27.07	13.52	25.4	27.05	7.16	5.57
Niben261Chr13g0293003	32.98	47	31.89	40.59	79.55	51.6	33.35	17.23	14.86
Niben261Chr05g0678016	32.96	42.17	31.18	38.06	44.72	39.03	58.8	74.25	61.76
Niben261Chr08g0370002	32.96	39.3	44.85	47.86	74.22	34.55	30.85	38.78	33.73
Niben261Chr11g0540009	32.95	31.02	35.26	29.86	10.63	24.28	41.09	48.84	50.13
Niben261Chr14g1264002	32.95	93.05	27.31	17.42	14.77	55.83	11.11	11.35	19.22
Niben261Chr15g1493006	32.94	31.53	35.22	37.66	14.9	40.5	46.33	40.36	21.63
Niben261Chr06g0499001	32.84	29.59	30.29	49.29	59.21	43.79	43.43	53.33	46.51
Niben261Chr03g1585005	32.8	12.9	24.07	34.48	30.47	30.92	16.27	22.8	24.54
Niben261Chr08g0322007	32.79	47.08	37.65	30.12	15.67	31.57	42.63	17.65	16.45
Niben261Chr13g0858004	32.78	14.73	20.42	21.99	24.82	23.72	15.28	14.1	8.64
Niben261Chr03g1183007	32.74	28.63	21.05	30.43	33.87	43.02	14.5	12.39	15.66
Niben261Chr08g0022010	32.74	43.25	27.37	32.64	28.29	29.5	41.12	46.77	40.73
Niben261Chr14g0976001	32.72	29.01	36.15	33.26	32.16	35.77	30.57	27.24	20.63
Niben261Chr12g1415002	32.68	19.23	34.89	55.56	68.56	40.33	28.2	38.67	33.26
Niben261Chr19g0115029	32.67	24.47	20.7	6.46	12.43	17.88	24.46	16.57	11.75
Niben261Chr10g1138004	32.66	207.55	155.92	30.81	25.96	25.81	261.03	58.49	24.79
Niben261Chr15g0588008	32.66	37.32	27.58	29.89	53.26	31.17	22.14	13.86	21.39
Niben261Chr17g0984001	32.64	26.94	34.12	41.48	56.19	48.29	16.34	13.15	9.64
Niben261Chr03g0065002	32.63	45.62	39.34	29.13	67.22	40.47	41.72	26.99	27.65
Niben261Chr11g0699023	32.63	39.86	51.14	52.07	38.01	49.26	12.56	12.52	13.8
Niben261Chr01g0095003	32.62	31.61	27.44	27.39	19.88	37.38	30.18	14.35	15.97
Niben261Chr01g0851008	32.62	40.23	33.49	34.3	37.88	35.47	27.18	18.81	19.46
Niben261Chr10g0815002	32.61	41.59	27.78	28.46	30.49	29.25	16.43	12.99	10.22
Niben261Chr14g0676006	32.61	28.16	27.97	24.57	10.91	27	16.85	16.78	20.28
Niben261Chr01g0354004	32.57	23.84	29.79	33.32	30.14	33.31	25.98	24.03	22.99
Niben261Chr16g0877001	32.57	26.54	31.09	28.55	26.24	31.03	45.39	51.87	65.04
Niben261Chr13g0253007	32.54	45.51	47.39	41.38	20.73	40.02	110.77	94.1	79.65
Niben261Chr14g0380003	32.53	26.91	36.46	41.84	51.26	29.05	23.88	17.57	19.61
Niben261Chr01g1174004	32.52	27.41	37.04	40.33	27.63	36.63	23.61	28.41	26.09
Niben261Chr07g1367012	32.52	26.67	31.65	37.73	53.84	37.08	22.71	32.97	30.07
Niben261Chr09g0924008	32.49	31.08	28.83	28.78	22.8	32.26	13.12	13.86	14.09
Niben261Chr15g0909007	32.48	19.39	28.62	37.53	108.28	47.21	45.28	52.67	48.12
Niben261Chr07g1404003	32.47	35.47	37.97	33.94	42.33	34.87	46.59	47.17	52.16
Niben261Chr18g0687002	32.47	20.28	12.57	40.64	9.25	11.84	12.97	13.74	25.94
Niben261Chr04g1879016	32.44	30.4	34.77	36.42	24.56	33.53	30.06	31.88	30.89
Niben261Chr05g1061005	32.44	34.58	30.6	28.87	10.38	24.86	29.06	24.79	19.62
Niben261Chr08g0659002	32.44	36.38	36.35	27.88	32.8	31.58	28.39	20.03	22.57
Niben261Chr09g1339006	32.4	31.83	29.59	24.93	29.15	35.43	15.94	9.81	14.33
Niben261Chr04g0098004	32.24	26.52	31.18	32.63	26.81	37.61	20.13	16.47	18.84
Niben261Chr01g0648001	32.2	35.31	27.92	25.64	18.67	30.85	15.96	13.49	25.57
Niben261Chr17g1202003	32.2	18.68	21.57	23.81	3.76	8.78	13.45	9.1	12.01
Niben261Chr01g0233006	32.16	28.79	37.59	48.09	53.4	34.62	65.02	86.18	82.15
Niben261Chr08g0028020	32.14	39.98	39.51	33.87	27.63	36.94	33.02	23.98	25.92
Niben261Chr15g0908006	32.14	29.69	27.75	32.34	39.58	38.92	38.45	45.79	27.92
Niben261Chr02g1129003	32.12	54.8	46.49	39.83	38.1	35.4	49.06	28.65	25.3
Niben261Chr09g0952020	32.11	34.09	35.62	31.07	39.31	39.83	50.84	66.85	61.8
Niben261Chr01g0901007	32.09	30.05	32.04	32.09	30.61	30.53	20.54	24.05	23.49
Niben261Chr03g0258003	32.07	52.17	40.47	30.51	30.41	41.96	45.18	22.32	25.47
Niben261Chr15g1209002	32.05	8.18	19.62	47.69	73.92	33.26	50.72	71.35	43.89
Niben261Chr15g0268002	32.04	17.56	23.58	23.09	32.26	32.14	25.8	35.29	44.61
Niben261Chr10g1111023	32.02	14.49	23.28	0	2.62	5.68	11.67	4.4	5.06
Niben261Chr05g1080020	32.01	21.06	22.26	22.27	27.24	41.21	17.67	22.47	17.06
Niben261Chr01g1287010	31.99	84.18	43.35	35.27	30.29	47.2	14.76	14.97	15.87
Niben261Chr05g0762003	31.98	27	31.6	34.9	52.79	33.78	34.41	34.71	33.31
Niben261Chr06g0536013	31.98	32.47	24.06	25.77	25.34	20.13	30.12	22.14	23.75
Niben261Chr08g0453017	31.98	28.99	23.21	30.76	52.64	35.02	21.62	23.65	20.78
Niben261Chr06g0050002	31.97	33.8	31.77	35.17	18.7	39.72	20.34	17.57	21.37
Niben261Chr11g0605014	31.91	13.36	30.66	46.34	63.23	31.69	46.8	69.2	58.73
Niben261Chr08g0861010	31.89	16.7	30.8	25.77	30.4	34.26	13.37	16.24	14.47
Niben261Chr09g1342012	31.84	22.45	29.68	30.73	41.97	35.54	24.13	29.14	21.82
Niben261Chr08g1243002	31.83	19.96	34.94	41.95	46.3	35.09	49.02	72.43	60.64
Niben261Chr15g1012016	31.76	28.37	32.59	28.01	29.92	32.8	17.87	21.69	24.42
Niben261Chr12g1051004	31.75	26.05	43.04	45.23	35.3	45.08	22.54	23.14	27.7
Niben261Chr16g0727003	31.75	25.05	32.78	37.18	41.69	34.92	28.86	44.5	38.98
Niben261Chr16g0497004	31.68	21.28	26.33	25.07	18.81	28.97	19.09	20.66	20.49
Niben261Chr01g0753001	31.67	50.55	33.64	15.15	5.43	16.48	50.9	56.44	76.85
Niben261Scf02725g0000002	31.65	39.25	23.39	30.96	44.01	30.78	24.9	27.62	34.01
Niben261Chr11g1211008	31.61	20.95	29.49	31.25	40.93	31.91	91.08	118.05	119.97
Niben261Chr01g1725001	31.6	42.12	41.46	26.89	60.99	30.13	42.82	30.67	12.88
Niben261Chr18g0246005	31.59	28.77	35.42	23.53	22.97	30.71	29.55	23.54	35.03
Niben261Chr11g0063004	31.58	24.17	14.35	29.59	26.71	21.3	9.62	22.33	14.16
Niben261Chr15g0376007	31.57	45.01	42.32	32.59	25.78	30.7	36.97	40.96	42.37
Niben261Chr13g0673012	31.56	33.44	26.95	30.54	28.13	36.62	26.7	24	28
Niben261Chr08g0019012	31.55	38.18	30.28	24.4	13.11	23.78	45.62	21.85	24.71
Niben261Chr06g0830002	31.51	25.12	36.85	40.18	35.54	33.73	43.27	62.14	55.72
Niben261Chr16g0872006	31.5	12.63	41.63	55.31	68.71	31.13	74.29	115.74	102.49
Niben261Chr14g1243001	31.46	16.71	38.22	37.48	71.94	32.91	34.03	33.92	33.95
Niben261Chr03g0037003	31.43	20.34	26.9	28.37	20.45	24.31	9.98	7.91	10.2
Niben261Chr04g1735019	31.39	20.74	26.77	21.04	12.87	22.99	22.48	21.26	12.9
Niben261Chr05g1100007	31.39	243.2	153.75	21.93	17.56	23.86	272.64	43.07	17.87
Niben261Chr08g0132003	31.36	9.97	39.75	48.44	82.73	36.17	44.74	67.13	58.71
Niben261Chr01g0700001	31.35	46.15	36.72	32.08	43.27	41.95	48.23	25.85	14.91
Niben261Chr02g0902027	31.34	33.92	37.64	25.15	20.36	20.62	40.11	30.94	34.05
Niben261Chr01g0342005	31.33	29.61	26.68	29.99	18.66	36.56	77.55	82.8	69.72
Niben261Chr10g0040006	31.33	46.73	27.82	25.97	15.48	26.59	31.22	19.04	20.19
Niben261Chr12g0783003	31.33	39.78	32.01	36.33	30.48	44.56	25.88	19.65	17.37
Niben261Chr10g0871012	31.29	23.64	30.04	30.93	36.51	30.51	31.23	38.26	32.01
Niben261Chr15g1435010	31.27	192.36	149.66	28.12	27.83	24.77	259.53	58.07	22.13
Niben261Chr04g1139019	31.2	33.53	30.02	29.48	15.62	28.22	21.65	16.71	21.55
Niben261Chr07g1366001	31.2	28.13	30.14	33.94	24.7	52.12	13.43	10.28	15.75
Niben261Chr06g0816009	31.1	29.13	48.5	40.21	24.05	37.71	40.71	29.5	23.72
Niben261Chr09g1100006	31.1	21.64	32.94	41.4	52.14	50.74	14.1	13.06	14.5
Niben261Chr16g1201002	31.06	25.97	24.89	22.4	19.05	34	22.76	29.54	36.06
Niben261Chr03g0002005	31.04	31.03	49.96	42.28	59.36	29.77	57.03	64.49	68.72
Niben261Chr15g0406009	31	27.67	23.1	23.66	16.34	28.93	27.85	42.51	40.92
Niben261Chr06g0698001	30.99	40.19	35.56	35.25	49.22	34.6	45.03	58	49
Niben261Chr09g0747002	30.94	37.1	40.94	36.17	50.69	35.81	41.84	40.11	34.69
Niben261Chr03g0377002	30.93	19.12	25.89	31	22.65	30.97	11.56	9.41	9.19
Niben261Chr09g0093011	30.9	30.84	30.32	27.71	13.06	26.76	20.22	17.39	16.55
Niben261Chr14g0896001	30.9	22.69	36.1	33.33	44.55	35.94	31.37	50.98	73.29
Niben261Chr05g0975001	30.89	10.86	29.19	40.53	43.87	42.26	9.62	15.21	13.01
Niben261Chr09g0964005	30.86	41.95	34.44	30.73	35.51	33.49	38.28	23.28	23.18
Niben261Chr13g0155001	30.8	17.48	31.77	32.16	23.58	34.64	9.34	8.76	9.67
Niben261Chr08g0094003	30.75	0	0	0	0.02	14.52	0	34.46	35.6
Niben261Chr09g1060014	30.74	14.97	25.94	35.75	67.44	27.51	46.07	73.93	62.06
Niben261Chr03g1795005	30.72	33.06	20.67	18.95	15.03	24.68	15.98	17.96	18.75
Niben261Chr12g0253016	30.72	46.23	41.63	19.6	29.6	41.07	41.57	16.61	8.57
Niben261Chr09g0946007	30.68	18.87	37.48	37.65	48.04	32.8	34.61	41.19	36.18
Niben261Chr18g0177012	30.65	34.82	29.16	21.28	2.78	19.11	22.57	27.73	27.8
Niben261Chr04g0126015	30.62	27.87	19.61	20.52	18.14	21.8	65.4	70.16	104.56
Niben261Chr07g1238007	30.62	47.82	34.28	19.4	34.84	37.17	42.92	24.98	28.8
Niben261Chr06g0606002	30.61	61.32	46.09	55.71	41.21	49.44	1.42	0.38	1.88
Niben261Chr14g0821003	30.6	27.04	28.76	26.86	11.22	28.29	16.86	17.13	16.38
Niben261Chr04g0362001	30.58	23.76	25.52	25.18	14.76	25.2	14.85	12.98	11.9
Niben261Chr06g0669007	30.57	42.76	44.02	38.16	51.5	43.1	24.63	27.84	24.36
Niben261Chr19g0904001	30.56	41.71	20.83	22.42	23.33	26.14	30.33	40.22	62.18
Niben261Chr07g1001003	30.55	28.75	24.52	23.9	24.91	28.87	20.36	15.53	17.74
Niben261Chr15g1523013	30.55	30.87	34.8	32.97	26.11	30.24	33.01	42.02	38.25
Niben261Chr11g0951002	30.54	37.53	31.15	31.38	51.8	43.6	27.98	25.08	19.46
Niben261Chr12g0914001	30.53	23.97	23.55	20.7	25.55	29.29	19.4	19.03	17.46
Niben261Chr04g0104004	30.51	16.07	28.54	34.91	43.68	33.37	40.3	58.07	46.32
Niben261Scf08189g0000004	30.51	13.95	34.35	37.79	43.38	36.26	14.91	16.56	16.43
Niben261Chr10g0071001	30.46	17.2	27.56	36.77	62.72	39.18	9.24	16.41	17.6
Niben261Chr10g0079012	30.44	154.7	121.02	15.2	17.34	8.52	144.65	35.86	8.95
Niben261Chr15g1054006	30.44	42.84	20.89	19.91	14.11	21.51	12.76	5.83	9.02
Niben261Chr05g0165008	30.37	33.17	28.79	30.93	30.69	30.98	25.36	22.21	22.47
Niben261Chr05g0384015	30.36	31.64	31.07	30.73	16.29	31.19	45.94	35.87	42.64
Niben261Chr05g0024014	30.35	21.84	28.54	24.87	12.24	26.91	15.33	18.45	17.26
Niben261Chr06g0585017	30.31	33.38	19.19	24.77	21.31	32.78	15.72	20.03	26.34
Niben261Chr19g1039013	30.31	29.35	25.16	25.21	30.76	32.73	18.42	12.98	11.81
Niben261Chr06g1315001	30.27	26.05	22.72	21.57	17.64	24.7	20.39	27	25.82
Niben261Chr14g0019029	30.26	25.35	25.94	26.95	15.87	27.42	16.79	15.81	16.54
Niben261Chr06g0454016	30.25	27.49	11.67	57.09	0	41.84	4.02	5.24	17.28
Niben261Chr06g0671005	30.25	38.36	36.77	33.96	37.29	35.76	41.85	27.4	22.54
Niben261Chr14g0362009	30.25	44.99	23.95	13.2	37.02	35.89	18.52	5.21	19.26
Niben261Chr05g0948008	30.23	29.56	35.51	16.93	35.13	23.86	34.13	18.66	19.3
Niben261Chr10g0140001	30.22	139.18	88.45	21.45	33.66	32.46	126.28	51.19	23.3
Niben261Chr08g0133005	30.21	19.86	22.91	22.64	24.75	20.24	44.17	36.94	28.89
Niben261Chr08g0776001	30.21	31.28	29.81	30.75	33.18	35.15	21.17	18.8	21.9
Niben261Chr17g1458008	30.19	31.87	45.14	37.85	31.85	33.92	14.78	19.59	17.04
Niben261Chr16g0979008	30.17	16.39	37.82	36.61	57.76	28.66	37.58	40.73	38.18
Niben261Chr08g0084016	30.16	54.76	23.03	21.71	18.1	29.99	13.74	9.79	11.83
Niben261Chr10g0386005	30.16	34.46	33.49	29.68	23.93	30.07	26.42	15.97	20.3
Niben261Chr01g1225014	30.08	36.4	28.14	27.41	12.15	28.09	40.87	29.27	34.46
Niben261Chr09g1089024	30.03	24.34	28.05	28.87	21.15	26.11	36.51	45.45	48.32
Niben261Chr06g0750014	29.99	28.83	47.8	43.88	59.89	29.42	53.78	72.46	69.23
Niben261Chr14g1516004	29.98	28.02	28.06	23.89	17.04	24.99	23.22	17.62	18.63
Niben261Chr03g0010005	29.95	17.88	37.38	34.45	44.43	29.85	23.98	40.79	34.09
Niben261Chr19g1262001	29.94	30.56	25.17	21.33	18.44	26.87	10.55	17.13	18.24
Niben261Chr04g1611007	29.91	37.92	27.93	30.4	18.4	27.36	21.73	17.52	16.1
Niben261Chr09g1039003	29.91	21.98	34.01	38.48	44.61	28.18	40.47	56.74	51.75
Niben261Chr15g0987002	29.89	21.04	18.28	20.82	13.5	21.47	13.34	7.72	12.16
Niben261Chr03g0414003	29.88	45.29	31.99	27.56	37.52	36.34	23.87	17.09	20.82
Niben261Chr08g0105033	29.87	37.19	31.99	29.05	28.36	33.87	38.19	19.16	21.78
Niben261Chr10g0611013	29.86	30.6	36.5	28.84	37.07	39.14	22.02	25.34	22.68
Niben261Chr07g1468003	29.82	23.63	29.44	28.27	16.31	31.75	16.99	11.79	14.31
Niben261Chr18g0047001	29.82	26.68	31.22	29.66	24.16	22.8	68.9	66.92	56.44
Niben261Chr10g0092002	29.77	28.22	32.93	42.48	47.77	36.2	35.05	35.51	42.41
Niben261Chr04g1576015	29.71	34.62	28.13	33.41	61.1	23.73	30.12	14.06	15.72
Niben261Chr08g0335009	29.7	37.95	35	35.52	39.69	42.11	27.88	18.1	18.52
Niben261Chr07g0472007	29.69	149.7	90.99	20.54	24	14.65	202.09	38.12	21.65
Niben261Chr08g0587015	29.69	18.79	16.74	32.45	16.26	25.17	28.44	36.83	51.09
Niben261Chr05g0613001	29.68	22.38	24.49	28.96	19.65	29.98	20.18	18.66	19.61
Niben261Chr07g0817002	29.68	52.44	43.1	31.92	50.42	25.72	92.82	42.53	40.03
Niben261Chr09g1230003	29.68	19.96	27.79	25.58	16.71	25.55	18.48	18.67	17.4
Niben261Scf00680g0000003	29.66	32.9	34.56	18.75	16.01	36.33	10.05	6.88	6.79
Niben261Chr12g0328006	29.61	27.17	42.5	24.48	19.48	44.19	31.86	26.33	28.33
Niben261Chr19g0706010	29.61	51.84	44.04	32.07	30.81	39.44	62.72	19.21	16.94
Niben261Chr08g0420008	29.58	27.17	19.95	24.09	6.93	23.88	15.95	19.73	22.89
Niben261Chr17g1546003	29.58	27.23	29.84	27.1	13.25	27.68	21.21	15.22	14.53
Niben261Chr19g0322001	29.58	11.86	21.01	26.6	14.09	23.7	19.07	27.75	26
Niben261Chr15g0012015	29.57	22.41	24.72	24.48	17.72	27.9	14.86	10.6	10.87
Niben261Chr02g0822032	29.55	10.05	18.4	29.39	27.35	29.3	6.54	10.08	9.96
Niben261Chr11g0691001	29.54	19.98	32.83	38.6	39.55	29.78	27.54	40.19	35.21
Niben261Chr17g1219006	29.52	34.76	29.24	25.94	26.85	36.99	37.15	35.2	24.04
Niben261Chr07g1428003	29.47	14.64	29.91	34.54	54.39	33.48	17.46	22.68	22.6
Niben261Chr04g1610004	29.46	28.54	24	26.48	29.17	29.17	22.15	25.66	22.66
Niben261Chr10g0568003	29.42	18.71	27.25	36.03	24.3	29.04	10.93	18.28	15.55
Niben261Chr17g0392007	29.42	44.04	26.33	29.61	32.64	34.4	33.21	14.25	14
Niben261Chr01g0194003	29.4	23.13	45.1	13.9	6.36	22.71	83.6	128.79	188.53
Niben261Chr09g0276007	29.34	25.7	43.24	51.73	79.51	34.15	55.89	63.12	74.53
Niben261Chr12g1562006	29.32	18.09	20.79	29.53	22.62	28.74	17.52	18.2	18.93
Niben261Chr02g0904012	29.31	24.15	35.79	33.71	31.61	30.22	22.19	17.34	16.93
Niben261Chr06g1182011	29.29	23.29	20.64	18.51	13.25	24.26	10.8	11.17	12.9
Niben261Chr02g0130001	29.28	49.57	31.52	23.14	19.07	29.7	20.26	23.41	20.36
Niben261Chr14g0240020	29.28	32.81	28.31	27.23	30.49	38.91	27.16	32.24	34.61
Niben261Chr06g0973019	29.26	28.43	29.02	29.31	31.71	34.58	23.97	27.32	27.1
Niben261Chr03g1826003	29.24	14.62	28.83	53.44	60.99	42.88	63.36	113.5	91.11
Niben261Chr07g0054006	29.24	76.94	61.03	36.24	33.52	22.27	85.67	41.79	31.11
Niben261Chr14g0751017	29.22	35.86	27.02	30.93	38.08	31.75	25.79	23.11	22.45
Niben261Chr01g1191012	29.21	29.17	31.47	27.73	38.26	26.78	19.6	14.53	15.92
Niben261Chr03g0122019	29.21	14.64	35.3	46.91	79.82	29.4	58.7	96.35	78.16
Niben261Chr08g0034019	29.2	35.97	29.22	30.48	25.08	42.37	27.26	27.62	23.44
Niben261Chr17g1381004	29.19	35.97	26.13	29.1	21.33	28.86	10.11	9.35	10.09
Niben261Chr14g0691009	29.17	28.25	32.26	28.73	22.31	25.56	32.74	26.23	26.52
Niben261Chr02g0851012	29.16	48.59	24.34	23.95	23.32	32.81	39.17	58.87	53.34
Niben261Chr04g1878019	29.11	24.84	24.15	25.17	5.59	26.32	14.46	13.37	12.99
Niben261Chr07g0657005	29.08	12.72	18.54	18.48	54.02	24.83	29.68	44.61	38.78
Niben261Chr10g0568002	29.08	16.92	29.18	37.58	65.05	32.22	20.38	27.36	16.46
Niben261Chr16g0052002	29.08	5.37	21.54	38.34	7.82	15.62	11.4	14.01	11.06
Niben261Chr13g1148023	29.05	14.66	30.75	37.69	36.69	28.2	31.28	41.21	34.73
Niben261Chr11g1329001	29.04	31.42	27.41	22.2	9.8	25.84	23.81	35.65	31.13
Niben261Chr09g0793004	29.02	20.34	28.64	27.26	34.93	32.96	27.22	26.41	31.2
Niben261Chr02g0967004	29.01	10.01	33.88	43.01	39.48	38.43	27.47	44.73	38.72
Niben261Chr09g0638005	29	25.07	25.85	15.24	47.59	45.62	44.02	40.63	25.67
Niben261Scf03248g0000009	29	24.24	25.07	28.55	15.86	24.78	21.38	13.79	9.55
Niben261Chr10g0292002	28.99	30.39	22.56	22.65	58.06	49.43	20.84	12.21	16.03
Niben261Chr01g0141021	28.94	27.09	30.31	31.04	36.75	36.4	12.67	16.75	13.23
Niben261Chr18g0288001	28.94	47.65	14.73	25.82	16.95	29.01	16.98	26.45	27.62
Niben261Chr19g1130003	28.93	30.09	25.53	29.83	51.37	32.96	40.76	47.98	38.2
Niben261Chr06g0104015	28.91	20.6	23.36	29.11	51.4	31.93	15.93	14.46	19.22
Niben261Chr08g1066024	28.91	111.84	44.01	20.71	24.91	32.22	100.7	42.4	60.8
Niben261Chr16g0006002	28.9	30.08	35.74	26.23	46.4	31.41	25.22	22.24	27.46
Niben261Chr02g1132009	28.87	6.38	18.27	23.72	21.49	24.43	10.95	16.74	20.53
Niben261Chr02g1414006	28.83	14.9	25.95	28.01	16.85	37.37	11.05	16.22	11.98
Niben261Chr02g1456007	28.82	18.77	23.15	19.23	0.62	13.85	45.11	72.65	78.9
Niben261Chr13g0649008	28.81	29.27	28.91	19.57	43.25	35.34	29.06	10.28	9.11
Niben261Chr19g0767003	28.81	22.93	26.06	29.37	37.36	26.29	21.06	31.19	27.73
Niben261Chr18g0122004	28.8	17.7	25.38	26.58	47.42	43.53	2.75	18.57	11.67
Niben261Chr06g0667016	28.79	29.38	35.22	42.46	81.39	45.24	21.38	24.35	23.09
Niben261Chr07g1399001	28.78	34.56	28.74	24.96	19.27	26.48	17.71	13.25	13.8
Niben261Chr16g0398014	28.77	27.29	31.17	33.63	33.32	34.67	17.99	16.86	16
Niben261Chr09g1325008	28.74	37.12	30.11	37	32.47	31.63	27.39	23.69	27.63
Niben261Chr18g1295002	28.74	28.24	14.57	7.63	2.25	10.23	7.08	7.65	9.89
Niben261Chr03g1280004	28.72	30.57	28.21	24.78	11.74	23.21	22.07	17.32	14.67
Niben261Chr09g1088010	28.72	35.1	22	17.93	16.1	32.24	33.11	23.67	38.46
Niben261Chr08g0157022	28.71	28.37	27.01	20.05	24.13	20.77	85.66	108.51	98.78
Niben261Chr08g0048004	28.7	28.83	22.73	28.92	23.43	32.75	26.73	18.03	17.49
Niben261Chr08g0226013	28.7	55.09	35.32	44.14	65.16	52.05	11.06	11.22	9.86
Niben261Chr11g1104013	28.7	18.51	34.56	44.67	55.05	33.78	31.27	47.41	38.3
Niben261Chr01g1113008	28.69	18.24	22.83	26.15	23.42	27.87	20.45	26.11	23.45
Niben261Chr05g0593001	28.67	16.74	40.53	44.43	45.88	35.22	46.26	70.77	71.18
Niben261Chr06g0625013	28.67	25	21.9	20	29.09	21.37	13.61	10.87	9.89
Niben261Chr01g0527008	28.66	18.48	24.62	21.67	14.71	23.86	68.72	109.8	105.9
Niben261Chr17g0402001	28.64	22.29	28.61	28.78	31.05	25.73	38.47	47.94	44.72
Niben261Chr17g0037011	28.63	16.84	20.83	43.79	41.48	33.63	62.85	85.55	87.52
Niben261Chr09g0616012	28.62	12.74	24.07	38.25	32.2	32.21	24.9	39.44	33.15
Niben261Chr06g1155016	28.61	18.35	23.71	23.41	12.91	23.54	10.65	12.91	12.14
Niben261Chr11g0854002	28.61	39.31	32.3	27.79	25.65	34.28	29.31	18.85	15.94
Niben261Chr10g0119003	28.58	42.38	29.46	23.77	17.69	24.7	69.83	81.86	67.76
Niben261Chr13g0386006	28.58	4.53	17.19	46.21	11.94	24.23	11.57	12.15	38.57
Niben261Chr05g1174019	28.56	27.61	24.22	27.69	10.88	36.68	17.74	16.8	15.44
Niben261Chr05g0783004	28.54	27.08	22.91	28.5	28.85	37.01	8.46	6.33	7.69
Niben261Chr07g1237004	28.5	31.54	31.83	21.51	30.27	43.77	33.86	18.77	5.66
Niben261Chr17g0871007	28.5	28.66	25.46	30.07	34.91	27.78	30.2	21.06	20.11
Niben261Chr10g1246003	28.49	39.3	47.11	36.73	37.56	30.73	43.46	35.19	30.21
Niben261Chr01g0397005	28.48	20.07	38.06	7.64	20.03	24.38	49.2	15.04	29.27
Niben261Chr15g1192010	28.47	25.26	41.17	33.53	46.49	30.95	10.71	10.5	17.17
Niben261Chr06g1123011	28.44	23.82	22.65	25.46	14.91	26.3	20.98	19.78	20.61
Niben261Chr03g1316005	28.4	19.59	22.25	27.71	29.69	34.11	5.92	13.17	9.46
Niben261Chr05g0703002	28.4	44.52	39.77	33.11	21.53	40.55	41.97	26.73	20.26
Niben261Chr06g1168006	28.4	14.26	12.09	22.62	17.11	26.51	24.64	20.58	19.17
Niben261Chr07g1197002	28.39	27.08	29.25	32.67	35.17	34.56	20.01	29.03	29.58
Niben261Chr14g0899009	28.38	49.73	37.47	0	45.45	32.25	21.87	16.98	17.71
Niben261Chr17g0807005	28.38	30.78	47.29	28.54	53.29	47.78	42.17	40.24	36.37
Niben261Chr03g0053016	28.37	40.62	30.35	29.11	23.58	27.41	48.89	33.54	36.64
Niben261Chr12g0117006	28.37	41.13	23.75	19.34	52.45	38.5	22.3	24.49	19.62
Niben261Chr10g0552007	28.35	22.7	25.22	24.59	20.02	32.41	28.01	31.25	35.71
Niben261Chr19g0620005	28.34	18.04	19.14	16.67	23.09	17.39	12.57	16.13	13.45
Niben261Chr14g0134016	28.33	24.78	28.43	27.86	28.46	33.39	19.94	21.61	15.56
Niben261Chr15g0206014	28.33	6.58	29.44	41.89	36.78	35.55	9.24	19.68	14.89
Niben261Chr04g1190001	28.31	34.34	26.28	28.43	24.22	27.81	30.58	24.22	23.16
Niben261Chr18g1461001	28.27	16.57	35.9	38.9	39.27	36.16	20.37	20.19	23.66
Niben261Chr12g1444003	28.23	17.46	18.3	20.65	24.18	22.42	27.35	34.75	32.71
Niben261Chr13g0060009	28.23	22.44	33.1	39.07	58.64	31.75	30.3	38.81	32.16
Niben261Chr04g0336001	28.18	11.75	19.23	23.71	31.18	26.85	30.89	34.05	30.85
Niben261Chr13g0918004	28.17	23.47	23.97	36.82	43.2	38.18	30.53	33.36	30.72
Niben261Chr06g0065005	28.15	24.63	18.49	27.2	28.38	45.79	15.83	18.01	19.03
Niben261Chr02g0319011	28.14	40.74	36.26	26.19	41.1	25.22	33.78	16.67	18.42
Niben261Chr01g0076002	28.12	8.9	24.21	27.69	9.48	28.21	5.67	9.2	8.28
Niben261Chr07g0331012	28.08	29.88	25.71	31.03	13.17	28.85	17.85	21.02	9.24
Niben261Chr01g1739005	28.06	19.62	30.56	28.98	32.46	20.2	20.95	18.26	14.99
Niben261Chr04g1794019	28.06	34.64	33.01	32.39	25.63	31.07	30.61	24.54	23.72
Niben261Chr07g0700001	28.06	22.52	30.52	45.2	24.31	49.09	24.88	27.61	38.26
Niben261Chr09g0179001	28.04	37.13	24.08	27.07	38.06	16.73	20.98	31.92	27.3
Niben261Chr01g0352003	28.03	9.96	32.01	55.55	75.15	23.02	73.75	128.55	130.64
Niben261Chr02g1061004	28.02	19.53	23.73	26.56	21.93	22.35	15.94	22.94	20.24
Niben261Chr06g0442001	28.01	2.67	15.42	12.84	58.22	21.57	9.36	18.19	13.2
Niben261Chr10g0512001	28.01	21.2	25.84	25.46	7.16	21.8	20.68	19.53	21.52
Niben261Chr04g0308002	28	25.42	27.91	22.42	28.81	26.93	22.98	20.95	30.52
Niben261Chr05g1333007	27.99	22.5	24.97	21.5	30.03	10.11	9.82	0	9.24
Niben261Chr07g0286011	27.99	56.57	38.64	42.26	53.7	46.26	62.5	25.23	28.46
Niben261Chr18g0386018	27.92	26.59	30.82	25.45	0	12.16	16.13	8.64	10.4
Niben261Chr08g0217002	27.9	33.08	50.84	38.78	31.64	26.84	31.85	39.26	37.13
Niben261Chr06g0079011	27.89	17.12	36.69	36.02	52.01	26.45	36.01	61.75	56.01
Niben261Chr04g1850012	27.86	24.65	25.56	32.26	43.54	31.93	25.5	19.33	18.83
Niben261Chr05g1310002	27.86	27.01	22.8	26.25	19.75	27.55	15.59	15.67	13.82
Niben261Chr08g1237014	27.81	22.06	18.01	23.51	18.62	24.2	22.91	26.19	14.84
Niben261Chr14g0019023	27.8	26.83	29.09	33.45	16.9	25.9	15.96	19.45	19.42
Niben261Chr13g0706019	27.78	11.1	30.47	43.26	46.13	38.5	52.13	77.6	70.59
Niben261Chr15g1529006	27.78	19.71	26.11	24.8	27.07	29.9	29.41	26.62	25.87
Niben261Chr09g0606003	27.71	25.91	23.86	28.71	20.45	35.64	50.84	55.92	50.63
Niben261Chr03g0065006	27.69	21.55	23.11	19.62	4.22	18.17	11.41	9.7	11.71
Niben261Chr06g0789003	27.65	32.86	32.22	36.78	54.3	29.87	23.81	25.65	24.74
Niben261Chr11g0893006	27.6	31.67	23.93	18.81	23.89	21.08	33.96	18.47	20.48
Niben261Chr12g1127003	27.58	61	36.9	27.9	28.16	24.28	48.51	35.23	26.57
Niben261Chr19g1273008	27.58	81.19	54.07	25.9	33.44	30.15	120.96	27.16	17.75
Niben261Chr03g0287031	27.57	19.02	29.03	32.91	38.79	36.23	13.96	17.63	13.86
Niben261Chr18g0275005	27.57	31.31	24.74	31.33	29.45	30.64	19.21	15.32	17.64
Niben261Chr14g1525010	27.56	18.02	21.23	21.1	15.52	23.23	10.01	7.83	7.95
Niben261Chr16g0958004	27.52	13.18	24.22	26.3	32.12	31.81	21.55	36.77	27.15
Niben261Chr09g0455007	27.5	23.09	32.29	36.21	53.31	29.25	28.12	34.37	25.55
Niben261Chr08g0112013	27.49	28.47	25.99	29.1	24.14	27.41	26.99	24.98	26.99
Niben261Chr04g0832001	27.47	19.65	17.07	23.96	29.08	22.01	11.61	5.88	12.05
Niben261Chr07g1050003	27.47	24.78	26.43	29.51	25.95	23.36	20.36	26.78	23.67
Niben261Chr04g0689004	27.46	29.23	26.53	23.92	23.6	29.19	30.58	45.15	39.21
Niben261Chr13g0595004	27.43	42.53	31.07	19.08	38.11	33.17	41.24	26.71	26.43
Niben261Scf02256g0000001	27.43	28.66	3.78	3.39	6.69	12.91	0	3.35	8.03
Niben261Chr11g0722008	27.42	14.43	12.45	9.59	18.3	29.58	17.45	13.6	12.53
Niben261Chr13g0411003	27.42	25.34	42.29	22.86	42.45	40.29	27.6	30.23	26.78
Niben261Chr01g0710003	27.41	22.2	18.46	16.24	14.71	20.18	16.88	19.23	20.42
Niben261Chr15g1417003	27.4	45.55	30.12	36.91	45.95	32.77	20.47	12.56	12.97
Niben261Chr09g1263001	27.38	29.08	21.86	26.31	24.13	36.36	54.35	49.52	54.84
Niben261Chr18g0042006	27.38	45.41	8.52	5.6	6.34	17.31	1.99	2.18	3.87
Niben261Chr14g1027001	27.33	11.11	23.46	33.45	47.25	35.43	15.49	11.33	8.44
Niben261Chr18g0174002	27.28	18.3	24.82	27.29	32.26	32.43	51.39	68.75	67.97
Niben261Chr04g0848005	27.27	20.46	20.36	25.68	41.14	34.14	13.05	11.92	13.85
Niben261Chr16g0503001	27.27	21.33	21.53	17.53	33.12	20.51	37.89	50.51	34.28
Niben261Chr05g1087016	27.23	22.28	24.32	28.67	17.65	30.34	15.03	12.9	12.26
Niben261Chr10g1096010	27.21	27.05	26.72	32.53	34.47	33.41	27.44	25.8	18.14
Niben261Scf01115g0000007	27.2	24.62	43.59	50.21	38.61	88.17	36.05	8	27.52
Niben261Chr09g0552010	27.19	20.67	33.48	35.83	62.71	32.67	30.85	46.12	42.42
Niben261Chr01g0917001	27.16	23.72	21.18	25.07	22.76	30.66	12.24	10.68	17.26
Niben261Scf01851g0000007	27.15	32.21	29.48	28.38	39.09	34.47	33.05	23.98	26.25
Niben261Scf01851g0000008	27.15	32.21	29.48	28.38	39.09	34.47	33.05	23.98	26.25
Niben261Chr14g0755006	27.14	24.88	24.38	21.64	7.53	21.41	14.75	24.47	25
Niben261Chr04g1629001	27.12	31.09	32.59	30.8	21.03	31.66	21.46	13.23	12.11
Niben261Chr05g0566014	27.12	17.06	19.75	19.5	6.59	17.13	10.63	16.27	15.78
Niben261Chr02g1253006	27.11	26.58	23.5	13.56	0	22.47	16.49	2.41	30.17
Niben261Chr06g0265010	27.1	27.83	45.18	34.29	38.67	24.98	34.11	48.51	39.05
Niben261Scf10881g0000001	27.1	27.58	22.37	15.52	11.75	27.08	39.21	24.1	26.54
Niben261Chr07g1515018	27.07	27.27	21.12	15.04	6.27	16.5	12.31	15.24	21.53
Niben261Chr16g0332013	27.07	29.61	29.59	28.88	33.75	26.44	33.05	33.88	29.49
Niben261Chr03g0845005	27.06	19.4	22.44	22.94	41.97	29.97	20.63	13.82	15.86
Niben261Chr05g0412008	27.06	14.78	26.25	23.7	21.89	23.07	65.08	90.79	90.67
Niben261Chr08g0067017	27.06	23.99	26.53	30.74	30.83	30.15	20.39	19.13	23.18
Niben261Chr18g0578004	27.04	27.02	19.93	31.51	47.11	26.33	12.12	7.03	11.55
Niben261Chr10g0856001	27.01	63.45	36.46	33.71	32.45	36.18	21.22	14.16	19.33
Niben261Chr11g0838005	26.99	31.54	21.26	22.03	3.04	19.71	10.4	11.56	9.91
Niben261Chr08g0218010	26.98	19.42	17.41	13.45	10.86	19.37	9.9	15.23	16.53
Niben261Chr19g1290009	26.98	23.36	29.59	38.88	31.17	22.56	40.81	27.28	19.81
Niben261Chr05g0898010	26.97	24.4	22.23	21.32	17.47	22.48	27.47	34.41	50.09
Niben261Chr06g0032002	26.97	22.78	21.89	21.53	17.1	26.42	16.67	16.71	21.08
Niben261Chr08g0160017	26.96	28.3	24.21	26.77	29.96	26.05	32.9	37.66	30.24
Niben261Chr03g1617016	26.95	19.87	29.62	27.1	23.61	26.89	15.34	19.23	13.86
Niben261Chr07g0040001	26.9	5.14	22.88	27.94	44.13	33.69	7.41	6.43	8.84
Niben261Chr01g0776004	26.89	15.21	30.38	44.91	0	30.15	29.32	69.44	60.03
Niben261Chr03g0726010	26.89	38.1	30.51	29.09	25.55	33.57	37.43	21.3	18.17
Niben261Chr05g0014003	26.89	25.11	13.3	8.34	4.17	14	2.62	4.78	6.67
Niben261Chr04g1743002	26.87	17.98	38.66	40.85	208.76	66.36	29.44	34.46	31.78
Niben261Chr14g0003002	26.87	25.14	15.16	29.55	121.6	78.66	49.1	40.74	80.1
Niben261Chr09g1301007	26.85	31.67	52.17	25.79	10.24	62.68	0.87	1.57	1.92
Niben261Chr11g1301015	26.81	23.56	27.46	31.64	40.98	32	22.15	23.35	23.76
Niben261Chr12g0897015	26.8	10.81	23.98	25.44	20.67	24.78	8.16	16.47	14.65
Niben261Chr03g1596007	26.79	22.79	23.19	24.13	19.52	25.25	22.37	17.96	19.96
Niben261Chr13g0547006	26.79	21.35	23.42	26.42	21.39	29.4	14.04	18.03	17.95
Niben261Chr19g0490002	26.78	23.28	20.02	26.97	18.31	20.93	28.15	21.49	16.44
Niben261Chr15g0062004	26.77	35.27	28.72	32.1	39.87	31.02	31.03	21.55	19.13
Niben261Chr06g1077002	26.74	5.14	22.13	26.65	13.52	20.43	34.37	66.27	49.74
Niben261Chr17g1107004	26.74	26.28	21.8	21.07	10.5	22.96	18.84	12.38	13.55
Niben261Chr06g1365005	26.72	16.41	29.19	23.21	5.8	29.06	21.41	40.58	32.58
Niben261Chr13g1120003	26.7	39.12	25.5	26.96	23.12	24.89	29.59	10.93	13.1
Niben261Chr16g0080001	26.65	15.22	20.38	26.24	22.49	30.45	22.55	25.55	24.83
Niben261Chr03g1022004	26.57	20.38	26.51	26.75	49.76	33.37	17.05	14.19	12.49
Niben261Chr13g0171010	26.56	34.06	34.46	32.42	39.64	34.68	25.77	19.69	19.25
Niben261Chr01g1256001	26.55	23.55	25.43	28.64	15.59	29.59	17.57	16.28	19.82
Niben261Chr06g0421003	26.54	59.5	17.09	41.03	29.31	50.42	41.76	37.75	37.68
Niben261Chr16g0255013	26.53	55.09	55.95	45.54	33.47	30.58	57.92	65.71	68.87
Niben261Chr19g0215003	26.53	14.5	7.92	16.67	2.66	13.39	5.25	6.21	6.52
Niben261Chr06g1442005	26.52	25.9	6.01	10.97	12.68	15.91	7.57	12.11	14.72
Niben261Chr12g0229001	26.52	33.45	26.13	24.01	9.55	29.61	17.59	7.88	7.15
Niben261Chr18g1078001	26.52	32.98	28.26	18.36	13.46	19.62	24.48	9.25	7.51
Niben261Chr04g1732001	26.51	23.45	23.28	25.84	25.33	28.7	23.07	24.65	23.16
Niben261Chr14g1301004	26.48	23.05	26.05	27.09	20.11	23.86	16.97	18.15	17.2
Niben261Chr02g0429015	26.47	19.22	32.48	25.19	48.68	28.87	11.85	13.08	10.02
Niben261Chr11g0962006	26.46	11.45	18.05	29.54	31.69	25.66	34.73	52.99	43.58
Niben261Chr08g1219002	26.43	36.18	32.56	23.72	33.72	19.74	26.77	3.49	9.83
Niben261Chr08g0252015	26.42	26.36	24.79	29.38	35.07	32.57	19.29	13.51	18.71
Niben261Chr08g1261004	26.42	18.66	25.94	30.89	37.03	36.16	28.93	18.12	23.63
Niben261Chr18g0465007	26.41	27.69	19.15	22.59	14.27	28.83	13.88	11.53	10.83
Niben261Chr11g0415010	26.38	14.37	21.33	19.45	26.19	23.15	19.24	15.68	17.87
Niben261Chr13g1252012	26.38	55.69	28.89	29	33.76	32.17	15.26	11.04	12.71
Niben261Chr15g0719005	26.38	17.62	17.48	14.24	11.35	13.31	12.69	0.01	6.49
Niben261Chr10g0466006	26.37	32.31	29.41	29.25	26.84	26.97	25.52	17.8	17.03
Niben261Chr15g0843011	26.37	13.53	21.31	28.53	18.38	21.73	16.11	19.01	14.56
Niben261Chr04g1807009	26.35	9.2	30.77	31.65	33.79	30.43	8.12	9.27	9.99
Niben261Chr14g0352009	26.33	19.69	17.64	20.59	12.62	16.94	21.88	15.62	16.84
Niben261Chr14g1384008	26.27	19.58	24.13	18.43	7.84	18.85	12.76	13.04	15.84
Niben261Chr15g1387003	26.25	23.64	19.39	22.32	32.64	26.77	18.56	14.54	15.51
Niben261Chr06g1240002	26.24	14.6	29.19	34.83	58.25	33.81	19.41	17.9	34.28
Niben261Chr11g1309006	26.23	22.11	37.14	35.09	75.35	31.94	63.1	55.62	48.99
Niben261Chr17g1519011	26.23	53.16	52.67	98.66	127.56	94.79	37.21	6.89	36.83
Niben261Chr16g0119013	26.22	8.85	28.68	29.15	30.35	25.92	13.05	18.17	11.83
Niben261Chr18g0134009	26.22	13.27	22.54	30.18	43.29	29.55	14.26	20.56	15.55
Niben261Chr02g0738001	26.21	28.45	24.6	21.41	12.51	28.26	8.12	7.18	7.56
Niben261Chr06g1072001	26.19	13.41	19.16	28.44	33.35	28.74	17.17	14.45	18.18
Niben261Chr09g1028027	26.18	21.89	23.39	23.66	17.82	25.37	18.29	12.79	11.97
Niben261Chr13g1431010	26.18	39.45	17.91	12.9	14.61	19.57	17.01	8.46	12.71
Niben261Chr13g0055007	26.17	100.15	137.58	83.36	51.54	44.37	6.72	2.82	1.27
Niben261Chr06g0562017	26.15	26.94	21.45	29.68	39.55	27.28	21.2	15.73	17.7
Niben261Chr14g0996011	26.14	24.3	27.92	17.33	0	17.92	23.26	13.02	13.24
Niben261Chr17g0017004	26.14	28.38	32.23	23.13	37.76	28.69	26.88	25.53	25.95
Niben261Chr19g1337008	26.12	30.51	11.96	17.57	5.94	30.48	1.43	3.18	2.09
Niben261Chr15g1190002	26.1	34.09	27.25	23.47	27.42	34.83	12.91	14.24	13.72
Niben261Chr13g1335002	26.05	23.01	21.07	30.32	30.95	22.81	14.72	7.25	8.6
Niben261Chr12g0260004	26.04	30.43	26.52	21.53	21.47	29.12	17.12	13.25	13.44
Niben261Chr12g0275003	26.04	30.28	32.28	26.7	33.59	28.13	28.4	25.53	23.67
Niben261Chr09g0985008	26.03	16.17	16.47	16.69	16.98	27.63	9.18	9.45	11.14
Niben261Chr06g0239013	26.02	0	0	0	35.42	0	0	0	0
Niben261Chr06g1026002	26.02	33.74	40.36	30.35	20.52	42.3	21.21	21.21	12.97
Niben261Chr13g0040008	26.02	19.66	31.98	33.49	40.63	26.69	31.23	41.2	29.6
Niben261Chr06g0058008	26.01	36.6	21.23	26.03	30.22	27.49	22.79	19.16	19.63
Niben261Chr14g1477014	26	51.68	21.48	20.32	9.13	18.26	27.97	23.18	28.24
Niben261Chr03g1560004	25.99	24.92	24.15	21.98	13.34	25.83	19.45	17.29	17.47
Niben261Chr04g1894020	25.99	16.55	22.23	24.02	24.43	29.15	27.1	34.27	35.92
Niben261Chr06g0645005	25.99	26.6	27.64	24.38	16.92	24.64	19.26	16.2	17.7
Niben261Chr11g1279001	25.99	17.97	24.44	24.01	14.13	21.42	10.71	12.7	11.98
Niben261Chr04g0079017	25.97	35.06	28.69	23.52	25.45	29.31	38.34	22.4	24.78
Niben261Chr13g0909005	25.97	10.59	41.09	49.85	7.42	29.65	17.61	20.67	16.44
Niben261Chr15g0672009	25.97	11.44	23.32	27.54	30.34	29.35	8.58	12.15	10.64
Niben261Chr09g0099004	25.93	23.72	26.67	35.14	35.59	37.51	15.59	12.9	13.19
Niben261Chr18g0143019	25.93	161.34	112.67	49.48	103.31	59.23	27.7	87.09	99.17
Niben261Chr01g0041003	25.9	16.15	35.37	39.06	30.86	36.92	10.35	14.91	12.9
Niben261Chr18g0229001	25.9	14.93	20.11	21.31	26.16	28.05	8.91	5.13	6.42
Niben261Chr06g0967002	25.88	14.4	32.73	33.96	50.19	24.16	45	69.47	59.29
Niben261Chr14g0776016	25.87	41.33	18.37	30.99	31.64	40.03	46.75	5.31	20.81
[truncated: 59,330 more rows]
