# Supplementary material for: Physiological and Multi-Omics Insights into Trichoderma harzianum Alleviating Aged Microplastic Stress in Nicotiana benthamiana
Source: Int J Mol Sci. 2025 Dec 2;26(23):11667. doi: 10.3390/ijms262311667 (PMC12692410; doi:10.3390/ijms262311667)
Supplement: Supplementary file 1 [file ijms-26-11667-s001.zip › Supplementary Tables S3-S5.xlsx]

## Sheet: MP320 vs CK
Supplementary Table S3 Differentially expressed genes between MP320 and CK comparison groups
Gene ID	Gene Name	Gene Description	FC(MP320/CK)	Log2FC(MP320/CK)	Pvalue	Padjust	Significant	Regulate	MP320_1	MP320_2	MP320_3	CK_1	CK_2	CK_3	MP320	CK
Niben261Chr01g0010014	Niben261Chr01g0010014	-	0.191	-2.38714	0.000168847	0.0139728	yes	down	1	0.32	0.88	1.5	7.88	3	0.733333	4.12667
Niben261Chr01g0018003	Niben261Chr01g0018003	-	0.261	-1.93735	0.000202692	0.0155145	yes	down	12.8	5.24	24.38	76.22	70.8	25.52	14.14	57.5133
Niben261Chr01g0018029	Niben261Chr01g0018029	-	0.094	-3.40828	1.93e-06	0.000698206	yes	down	5.69	0.48	6.42	83.06	34.23	20.15	4.19667	45.8133
Niben261Chr01g0020015	Niben261Chr01g0020015	-	0.349	-1.51754	0.000599249	0.0302257	yes	down	1.21	0.45	1.31	2.75	4.11	2.23	0.99	3.03
Niben261Chr01g0030007	Niben261Chr01g0030007	-	0.228	-2.13404	0.000904449	0.0388226	yes	down	1.9	1.05	9.06	15.11	21.65	18.06	4.00333	18.2733
Niben261Chr01g0030008	Niben261Chr01g0030008	-	0.349	-1.51734	0.00116667	0.0452781	yes	down	107.18	54.44	131	172.42	506.49	162.45	97.54	280.453
Niben261Chr01g0073004	Niben261Chr01g0073004	-	0.172	-2.53991	0.000123135	0.0115657	yes	down	0.38	0.27	0.14	0.77	2.27	1.31	0.263333	1.45
Niben261Chr01g0080010	Niben261Chr01g0080010	-	0.125	-2.99495	6.27e-05	0.00763312	yes	down	0.15	0.26	0.16	0.89	2.47	2	0.19	1.78667
Niben261Chr01g0166005	Niben261Chr01g0166005	-	0.127	-2.97787	4.78e-07	0.000270081	yes	down	0.37	0.18	0.25	0.84	3.86	2.16	0.266667	2.28667
Niben261Chr01g0193012	Niben261Chr01g0193012	-	0.493	-1.0216	0.000834689	0.0368851	yes	down	17.23	9.49	23.58	34	30.82	46.09	16.7667	36.97
Niben261Chr01g0309012	Niben261Chr01g0309012	-	0.095	-3.39929	5.73e-06	0.00139514	yes	down	0.22	0.1	0.06	0.71	2.54	1.27	0.126667	1.50667
Niben261Chr01g0372004	Niben261Chr01g0372004	-	0.139	-2.84259	3.79e-05	0.00530576	yes	down	2.09	1.23	2.7	7.61	35.74	3.92	2.00667	15.7567
Niben261Chr01g0392003	Niben261Chr01g0392003	-	0.289	-1.78902	8.57e-07	0.000407708	yes	down	2.3	1.02	2.21	4.67	9.47	6.43	1.84333	6.85667
Niben261Chr01g0452002	Niben261Chr01g0452002	-	0.101	-3.3034	2.08e-08	2.96e-05	yes	down	0.39	0.15	0.21	1.01	3.87	3.26	0.25	2.71333
Niben261Chr01g0478008	Niben261Chr01g0478008	-	0.145	-2.78789	4.37e-07	0.00025688	yes	down	0.29	0.1	0.23	0.64	2.42	1.6	0.206667	1.55333
Niben261Chr01g0549013	Niben261Chr01g0549013	-	7.841	2.97107	0.000113409	0.0114022	yes	up	18.43	33.17	14.44	1.51	0.92	7.94	22.0133	3.45667
Niben261Chr01g0714005	Niben261Chr01g0714005	-	0.299	-1.7413	0.00035459	0.0218047	yes	down	2.46	1.61	2.61	3.24	14.11	7.33	2.22667	8.22667
Niben261Chr01g0739003	Niben261Chr01g0739003	-	0.185	-2.43541	0.00111257	0.0435166	yes	down	0.96	0.35	0.67	0.75	7.18	3.73	0.66	3.88667
Niben261Chr01g0753001	Niben261Chr01g0753001	-	0.4	-1.32028	2.57e-05	0.00417995	yes	down	32.38	15.54	41.52	73.61	109.67	64.61	29.8133	82.63
Niben261Chr01g0860001	Niben261Chr01g0860001	-	0.106	-3.23902	0.00043212	0.0245669	yes	down	0.11	0.08	0.52	1.13	5.41	0.49	0.236667	2.34333
Niben261Chr01g1052003	Niben261Chr01g1052003	-	0.085	-3.55187	2.38e-06	0.000771011	yes	down	0.24	0.1	0.23	0.52	4.59	2.22	0.19	2.44333
Niben261Chr01g1064029	Niben261Chr01g1064029	-	0.145	-2.79035	2.77e-07	0.000202482	yes	down	3.86	2.01	1.92	8.74	29.55	22.97	2.59667	20.42
Niben261Chr01g1068001	Niben261Chr01g1068001	-	2.995	1.58256	5.51e-05	0.00693302	yes	up	40.29	49.1	43.63	20.61	9.03	21.62	44.34	17.0867
Niben261Chr01g1077003	Niben261Chr01g1077003	-	0.238	-2.07229	0.000117568	0.0115112	yes	down	0.54	0.23	0.38	0.92	2.95	1.44	0.383333	1.77
Niben261Chr01g1080012	Niben261Chr01g1080012	-	0.254	-1.97937	0.000954762	0.0405179	yes	down	0.73	0.12	0.55	1.05	2.37	1.53	0.466667	1.65
Niben261Chr01g1083013	Niben261Chr01g1083013	-	0.202	-2.3094	6.32e-05	0.00763312	yes	down	0.42	0.39	0.41	0.9	3.65	2.01	0.406667	2.18667
Niben261Chr01g1103007	Niben261Chr01g1103007	-	2.162	1.11231	1.13e-08	2.22e-05	yes	up	17.87	14.53	22.08	9.76	9.83	9.36	18.16	9.65
Niben261Chr01g1131014	Niben261Chr01g1131014	-	0.063	-3.99724	1.75e-05	0.00308611	yes	down	1.18	0.51	0.08	1.07	13.92	13.38	0.59	9.45667
Niben261Chr01g1172001	Niben261Chr01g1172001	-	0.392	-1.35077	1.05e-05	0.00215342	yes	down	23.15	10.1	23.59	61.7	56.85	38.14	18.9467	52.23
Niben261Chr01g1185004	Niben261Chr01g1185004	-	0.165	-2.59772	0.000853933	0.0375142	yes	down	0.52	0.19	0.29	1.33	4.51	1.08	0.333333	2.30667
Niben261Chr01g1286028	Niben261Chr01g1286028	-	0.135	-2.88418	2.11e-07	0.000186143	yes	down	0.47	0.53	0.89	2.05	7.84	5.63	0.63	5.17333
Niben261Chr01g1346009	Niben261Chr01g1346009	-	0.088	-3.50412	2.06e-06	0.000712467	yes	down	0.71	0.27	0.75	6.05	13.76	1.45	0.576667	7.08667
Niben261Chr01g1377012	Niben261Chr01g1377012	-	0.153	-2.7089	0.000728667	0.0340056	yes	down	0.34	0.61	0.38	0.62	3.55	5.73	0.443333	3.3
Niben261Chr01g1437003	Niben261Chr01g1437003	-	0.12	-3.05966	2.23e-06	0.000741719	yes	down	1.18	0.71	0.59	2.81	14.1	6.75	0.826667	7.88667
Niben261Chr01g1441013	Niben261Chr01g1441013	-	0.287	-1.79867	0.000233572	0.0169895	yes	down	0.95	1.2	1	2.19	7.17	3.49	1.05	4.28333
Niben261Chr01g1503009	Niben261Chr01g1503009	-	7.735	2.95145	7.33e-06	0.00169834	yes	up	16.23	31.61	10.51	2.92	1.01	5.3	19.45	3.07667
Niben261Chr01g1601009	Niben261Chr01g1601009	-	0.141	-2.83072	2.7e-05	0.00437268	yes	down	0.22	0.12	0.34	0.76	2.8	1.69	0.226667	1.75
Niben261Chr01g1641002	Niben261Chr01g1641002	-	0.176	-2.50841	3.11e-09	1.1e-05	yes	down	0.74	0.39	0.57	1.98	4.87	3.74	0.566667	3.53
Niben261Chr01g1810005	Niben261Chr01g1810005	-	5.582	2.48087	0.000552888	0.0285113	yes	up	3.51	6.09	2.4	0.59	0.28	1.71	4	0.86
Niben261Chr01g1826001	Niben261Chr01g1826001	-	5.712	2.51404	0.00123477	0.0471272	yes	up	1.47	3.67	1.22	0.27	0.23	0.86	2.12	0.453333
Niben261Chr02g0026001	Niben261Chr02g0026001	-	0.183	-2.45227	0.000375444	0.0224341	yes	down	3.14	2.73	3.4	5.25	35.89	18.04	3.09	19.7267
Niben261Chr02g0034001	Niben261Chr02g0034001	-	7.045	2.81658	0.000431971	0.0245669	yes	up	2	3.78	1.44	0.38	0.07	0.78	2.40667	0.41
Niben261Chr02g0067003	Niben261Chr02g0067003	-	0.127	-2.98118	5.45e-05	0.00689284	yes	down	0.23	0.23	0.27	0.72	2.94	2.59	0.243333	2.08333
Niben261Chr02g0096002	Niben261Chr02g0096002	-	0.304	-1.71585	0.000109982	0.0111323	yes	down	6.76	1.9	5.86	11.22	26.51	13	4.84	16.91
Niben261Chr02g0106024	Niben261Chr02g0106024	-	0.255	-1.97137	0.00129613	0.0485416	yes	down	1.1	0.56	0.75	1.05	6.4	2.96	0.803333	3.47
Niben261Chr02g0143010	Niben261Chr02g0143010	-	4.036	2.01307	0.000312185	0.0201444	yes	up	12.55	20.66	9.51	1.61	4.95	6.12	14.24	4.22667
Niben261Chr02g0146005	Niben261Chr02g0146005	-	0.316	-1.662	0.00109935	0.0434582	yes	down	0.88	0.6	0.76	2.44	3.21	2.21	0.746667	2.62
Niben261Chr02g0159003	Niben261Chr02g0159003	-	0.129	-2.95053	9.89e-07	0.000442229	yes	down	4.63	3.11	6.05	11.66	77.34	29.9	4.59667	39.6333
Niben261Chr02g0180005	Niben261Chr02g0180005	-	0.212	-2.23637	3.46e-05	0.00508486	yes	down	50.29	49.54	44.86	78.8	426.47	325.11	48.23	276.793
Niben261Chr02g0207005	Niben261Chr02g0207005	-	0.251	-1.99157	4.77e-05	0.00635513	yes	down	14.53	9.11	16.94	20.44	93.13	59.55	13.5267	57.7067
Niben261Chr02g0230006	Niben261Chr02g0230006	-	0.07	-3.82783	0.000264925	0.0185021	yes	down	5.5	2.99	5.71	30.08	143.19	8.87	4.73333	60.7133
Niben261Chr02g0332006	Niben261Chr02g0332006	-	0.237	-2.07696	0.000897251	0.0386799	yes	down	3.44	0.61	6.52	19.5	18.81	7.45	3.52333	15.2533
Niben261Chr02g0405021	Niben261Chr02g0405021	-	0.116	-3.11308	1.23e-05	0.00237942	yes	down	0.85	0.33	0.5	0.99	8.92	6.07	0.56	5.32667
Niben261Chr02g0469005	Niben261Chr02g0469005	-	0.115	-3.12492	0.000128476	0.0119915	yes	down	24.55	18.06	8.05	22.37	376.38	177.47	16.8867	192.073
Niben261Chr02g0499010	Niben261Chr02g0499010	-	5.426	2.43998	0.000749837	0.0345257	yes	up	81.42	121.31	52.83	12.95	3.52	40.77	85.1867	19.08
Niben261Chr02g0537002	Niben261Chr02g0537002	-	5.066	2.34079	0.00125947	0.0477055	yes	up	3.09	6.12	2.45	0.64	0.31	1.96	3.88667	0.97
Niben261Chr02g0596010	Niben261Chr02g0596010	-	0.093	-3.43324	8.69e-08	0.000104111	yes	down	0.44	0.19	0.49	1.1	7	4.92	0.373333	4.34
Niben261Chr02g0597011	Niben261Chr02g0597011	-	0.144	-2.79815	0.000714537	0.033583	yes	down	0.2	0.29	0.14	0.37	2.79	2.48	0.21	1.88
Niben261Chr02g0639001	Niben261Chr02g0639001	-	0.479	-1.06204	0.000336646	0.0211444	yes	down	1.2	0.85	1.52	2.41	3.31	2.59	1.19	2.77
Niben261Chr02g0670003	Niben261Chr02g0670003	-	4.919	2.29822	0.000282396	0.0188087	yes	up	3.91	7.67	3	1.04	0.64	1.92	4.86	1.2
Niben261Chr02g0687009	Niben261Chr02g0687009	-	0.2	-2.32382	0.000276077	0.0186942	yes	down	1.13	0.32	1.2	5.86	6.54	1.67	0.883333	4.69
Niben261Chr02g0750010	Niben261Chr02g0750010	-	0.145	-2.7884	6.66e-06	0.00158333	yes	down	0.49	0.51	0.61	1.28	6.94	4.4	0.536667	4.20667
Niben261Chr02g0767008	Niben261Chr02g0767008	-	7.928	2.9869	1.87e-05	0.00327538	yes	up	3.11	5.06	1.68	0.63	0.2	0.63	3.28333	0.486667
Niben261Chr02g0807006	Niben261Chr02g0807006	-	0.266	-1.90823	0.000990993	0.0411526	yes	down	2.24	5.47	6.98	9.75	14.87	4.51	4.89667	9.71
Niben261Chr02g0822017	Niben261Chr02g0822017	-	4.989	2.31878	0.00133902	0.0498365	yes	up	12.82	26.6	8.57	2.36	1.1	8.25	15.9967	3.90333
Niben261Chr02g0872006	Niben261Chr02g0872006	-	0.071	-3.81422	0.00033852	0.0211444	yes	down	0.25	0.16	0.45	1.35	12.52	0.3	0.286667	4.72333
Niben261Chr02g0896010	Niben261Chr02g0896010	-	5.317	2.41059	0.000807	0.0362496	yes	up	7	12.65	3.88	1.14	1.05	3.59	7.84333	1.92667
Niben261Chr02g0958006	Niben261Chr02g0958006	-	5.721	2.51632	6.9e-05	0.00813575	yes	up	27.06	36.06	16.7	4.44	1.46	10.54	26.6067	5.48
Niben261Chr02g0985006	Niben261Chr02g0985006	-	0.168	-2.57567	0.00083244	0.0368401	yes	down	0.65	0.24	0.3	1.04	5.13	1.14	0.396667	2.43667
Niben261Chr02g1058010	Niben261Chr02g1058010	-	0.159	-2.65458	0.000551657	0.0285113	yes	down	2.87	0.16	1.51	11.47	13.33	4.36	1.51333	9.72
Niben261Chr02g1146006	Niben261Chr02g1146006	-	5.284	2.40172	0.000254252	0.0180086	yes	up	36.22	54.32	24.6	6.51	2.04	17.18	38.38	8.57667
Niben261Chr02g1210011	Niben261Chr02g1210011	-	0.266	-1.90791	0.00110884	0.0434927	yes	down	1.93	0.32	1.65	4.73	6.99	2.99	1.3	4.90333
Niben261Chr02g1214011	Niben261Chr02g1214011	-	8.022	3.00403	7.32e-05	0.00846572	yes	up	24.36	67.55	17.08	3.73	1.36	11.67	36.33	5.58667
Niben261Chr02g1351001	Niben261Chr02g1351001	-	4.03	2.01079	0.000464278	0.0259036	yes	up	22.16	19.21	22.41	7.85	2.34	8.51	21.26	6.23333
Niben261Chr02g1391001	Niben261Chr02g1391001	-	0.273	-1.87417	0.00100802	0.0415997	yes	down	2.62	0.67	1.79	10.2	5	4.06	1.69333	6.42
Niben261Chr03g0012007	Niben261Chr03g0012007	-	2.356	1.23615	0.000636263	0.0313126	yes	up	942.18	1292.07	1335.51	799.06	348.17	594.12	1189.92	580.45
Niben261Chr03g0041005	Niben261Chr03g0041005	-	0.088	-3.50636	0.000442493	0.0250142	yes	down	0.87	0.35	0.36	0.26	15.96	3.78	0.526667	6.66667
Niben261Chr03g0041015	Niben261Chr03g0041015	-	0.089	-3.49437	2.24e-07	0.000190798	yes	down	0.22	0.22	0.44	1.46	6.66	2.5	0.293333	3.54
Niben261Chr03g0049002	Niben261Chr03g0049002	-	0.066	-3.91293	0.000134738	0.0122702	yes	down	0.34	0.09	0.3	0.45	9.35	1.88	0.243333	3.89333
Niben261Chr03g0085006	Niben261Chr03g0085006	-	0.497	-1.00918	0.000923341	0.0394077	yes	down	16.86	10.72	21.11	43.54	40.18	23.09	16.23	35.6033
Niben261Chr03g0133014	Niben261Chr03g0133014	-	0.198	-2.33545	0.000207767	0.0157993	yes	down	1.17	0.38	1.12	1.51	9.31	3.27	0.89	4.69667
Niben261Chr03g0190024	Niben261Chr03g0190024	-	0.204	-2.29327	0.000114801	0.0114303	yes	down	0.93	0.49	0.94	1.85	4.15	4.74	0.786667	3.58
Niben261Chr03g0191003	Niben261Chr03g0191003	-	0.14	-2.8381	7.08e-07	0.000347905	yes	down	1.39	0.61	1.24	2.42	11.11	8.23	1.08	7.25333
Niben261Chr03g0214009	Niben261Chr03g0214009	-	0.377	-1.40904	0.000692555	0.0328317	yes	down	6.95	5.13	6.54	12.66	37.57	22.32	6.20667	24.1833
Niben261Chr03g0237011	Niben261Chr03g0237011	-	0.199	-2.33022	9.61e-06	0.00204749	yes	down	5.24	2.23	3.19	5.66	26.22	29.29	3.55333	20.39
Niben261Chr03g0258012	Niben261Chr03g0258012	-	0.187	-2.41721	0.000356914	0.0218047	yes	down	0.25	0.21	0.43	0.51	3.01	1.69	0.296667	1.73667
Niben261Chr03g0278001	Niben261Chr03g0278001	-	0.11	-3.19012	5.21e-06	0.00131289	yes	down	0.43	0.06	0.39	1.25	4.94	2.24	0.293333	2.81
Niben261Chr03g0284001	Niben261Chr03g0284001	-	0.176	-2.50485	0.000759372	0.0346824	yes	down	0.4	0.36	0.11	0.75	3.22	1.8	0.29	1.92333
Niben261Chr03g0338001	Niben261Chr03g0338001	-	0.288	-1.79606	0.000892195	0.0385626	yes	down	3.88	3.38	3.65	4.72	24.48	13.9	3.63667	14.3667
Niben261Chr03g0412028	Niben261Chr03g0412028	-	7.614	2.92873	0.000406501	0.0236949	yes	up	12.22	29.11	11.04	0.81	1.23	6.67	17.4567	2.90333
Niben261Chr03g0423014	Niben261Chr03g0423014	-	0.275	-1.86328	3.54e-05	0.00512286	yes	down	9.32	4.23	10.73	21.46	53.58	21.15	8.09333	32.0633
Niben261Chr03g0626008	Niben261Chr03g0626008	-	2.106	1.07449	0.00132889	0.0495825	yes	up	99.39	81.98	81.09	60.93	26.85	52.58	87.4867	46.7867
Niben261Chr03g0676007	Niben261Chr03g0676007	-	0.014	-6.12797	0.000247621	0.0177064	yes	down	0	0	0	0.18	0.97	0.45	0	0.533333
Niben261Chr03g0734020	Niben261Chr03g0734020	-	0.048	-4.36892	0.000579945	0.0295506	yes	down	0.17	0	0	1.68	1.44	0.3	0.0566667	1.14
Niben261Chr03g0746009	Niben261Chr03g0746009	-	0.156	-2.67582	1.74e-05	0.00307928	yes	down	0.5	0.51	0.94	1.66	8.73	3.27	0.65	4.55333
Niben261Chr03g0801004	Niben261Chr03g0801004	-	0.157	-2.66825	1.2e-05	0.00234362	yes	down	1.68	0.57	3.13	21.13	9.71	4.83	1.79333	11.89
Niben261Chr03g0822044	Niben261Chr03g0822044	-	0.245	-2.03182	0.000324709	0.0206577	yes	down	1.45	1.81	1.57	3.41	14.38	4.97	1.61	7.58667
Niben261Chr03g0893003	Niben261Chr03g0893003	-	0.392	-1.35221	0.000274172	0.0186942	yes	down	7.07	8.16	13.65	18.73	34.82	18.03	9.62667	23.86
Niben261Chr03g0902007	Niben261Chr03g0902007	-	0.195	-2.35591	0.000408126	0.0237434	yes	down	1.24	0.46	1.55	6.67	7.45	2.58	1.08333	5.56667
Niben261Chr03g0960015	Niben261Chr03g0960015	-	5.427	2.44025	0.000663073	0.032079	yes	up	10.47	27.9	9.31	2.85	1.04	6.95	15.8933	3.61333
Niben261Chr03g0964001	Niben261Chr03g0964001	-	4.774	2.2551	9.9e-05	0.0104421	yes	up	45.78	72.74	29.45	7.54	6.3	23.3	49.3233	12.38
Niben261Chr03g1073004	Niben261Chr03g1073004	-	0.139	-2.85043	1.14e-06	0.000492964	yes	down	0.13	0.15	0.25	0.54	2.1	1.62	0.176667	1.42
Niben261Chr03g1094002	Niben261Chr03g1094002	-	6.036	2.59351	0.000244508	0.0175676	yes	up	1.38	2.12	1.34	0.41	0.24	0.31	1.61333	0.32
Niben261Chr03g1112009	Niben261Chr03g1112009	-	0.255	-1.96913	0.000665365	0.0321014	yes	down	6.58	1.79	10.01	14.36	46.87	14.61	6.12667	25.28
Niben261Chr03g1126002	Niben261Chr03g1126002	-	0.25	-2.00229	3.69e-06	0.00102461	yes	down	24.96	16.94	26.56	46.69	173.5	86.09	22.82	102.093
Niben261Chr03g1344002	Niben261Chr03g1344002	-	0.117	-3.09805	6.15e-07	0.000323056	yes	down	3.22	2.06	5.95	26.02	67.02	12.52	3.74333	35.1867
Niben261Chr03g1470001	Niben261Chr03g1470001	-	0.357	-1.48417	0.000860728	0.0377021	yes	down	7.78	3.65	6.07	7.22	26.65	19.56	5.83333	17.81
Niben261Chr03g1689008	Niben261Chr03g1689008	-	0.148	-2.7534	0.000149318	0.0130182	yes	down	0.36	0.13	0.32	0.5	3.09	2.26	0.27	1.95
Niben261Chr03g1730003	Niben261Chr03g1730003	-	4.601	2.20203	0.0009633	0.0407072	yes	up	10.07	16.13	6.44	2.47	0.76	5.26	10.88	2.83
Niben261Chr03g1754017	Niben261Chr03g1754017	-	0.178	-2.49197	0.00107594	0.043128	yes	down	1.09	0.25	1.33	1.35	10.05	4.34	0.89	5.24667
Niben261Chr03g1807002	Niben261Chr03g1807002	-	0.34	-1.55765	0.00119917	0.0461802	yes	down	1.4	0.83	1.82	3.58	5.79	3.56	1.35	4.31
Niben261Chr03g1811005	Niben261Chr03g1811005	-	0.106	-3.23389	3.36e-05	0.005026	yes	down	0.41	0.51	0.38	1.05	6.39	4.03	0.433333	3.82333
Niben261Chr03g1826003	Niben261Chr03g1826003	-	2.402	1.26442	0.00133727	0.0498331	yes	up	56.91	54.01	46.18	32.25	15.2	30.56	52.3667	26.0033
Niben261Chr03g1866001	Niben261Chr03g1866001	-	0.343	-1.54174	0.000452186	0.0254661	yes	down	2.67	1.08	1.66	7.49	4.23	5.54	1.80333	5.75333
Niben261Chr03g1907003	Niben261Chr03g1907003	-	5.618	2.49017	0.00127304	0.0479163	yes	up	2.4	5.59	1.66	0.67	0.24	1.27	3.21667	0.726667
Niben261Chr04g0048001	Niben261Chr04g0048001	-	0.264	-1.91956	0.000170892	0.0140276	yes	down	2.69	1.61	1.75	3.89	14.19	7.62	2.01667	8.56667
Niben261Chr04g0070010	Niben261Chr04g0070010	-	0.22	-2.18491	0.000417001	0.0239804	yes	down	152	42.16	74.92	113.5	798.86	321.86	89.6933	411.407
Niben261Chr04g0096017	Niben261Chr04g0096017	-	0.182	-2.45421	0.00035846	0.0218047	yes	down	0.47	0.33	0.43	0.6	3.95	2.62	0.41	2.39
Niben261Chr04g0105011	Niben261Chr04g0105011	-	0.34	-1.55579	0.000123142	0.0115657	yes	down	4.89	2.27	8.09	17.11	19.63	11.02	5.08333	15.92
Niben261Chr04g0150001	Niben261Chr04g0150001	-	0.098	-3.3509	0.000320852	0.0204969	yes	down	0.58	0.2	0.46	1.27	11.7	0.59	0.413333	4.52
Niben261Chr04g0252002	Niben261Chr04g0252002	-	0.135	-2.88732	3.42e-05	0.00507109	yes	down	1.66	0.4	0.86	2.06	14.89	6.4	0.973333	7.78333
Niben261Chr04g0359002	Niben261Chr04g0359002	-	0.224	-2.15906	0.000989616	0.0411526	yes	down	2.83	2.32	1.65	4.48	15.4	16.23	2.26667	12.0367
Niben261Chr04g0430002	Niben261Chr04g0430002	-	5.198	2.37785	0.000563041	0.0289353	yes	up	2.13	3.85	1.78	0.57	0.15	1.06	2.58667	0.593333
Niben261Chr04g0656006	Niben261Chr04g0656006	-	0.112	-3.16059	0.000669659	0.0322049	yes	down	0.12	0.44	0.58	3.65	4.97	1.04	0.38	3.22
Niben261Chr04g0661005	Niben261Chr04g0661005	-	0.235	-2.0881	0.000746696	0.0345099	yes	down	1.23	0.68	0.68	1.06	6.81	4.5	0.863333	4.12333
Niben261Chr04g0721003	Niben261Chr04g0721003	-	6.048	2.59641	0.0001204	0.011545	yes	up	2.23	3.21	0.92	0.35	0.27	0.64	2.12	0.42
Niben261Chr04g0752004	Niben261Chr04g0752004	-	0.479	-1.061	0.000151205	0.0130866	yes	down	1.73	1.35	2.08	3.37	5.06	3.44	1.72	3.95667
Niben261Chr04g0777015	Niben261Chr04g0777015	-	6.209	2.6343	0.00100128	0.0414353	yes	up	7.14	14.25	3.17	0.64	0.79	3.45	8.18667	1.62667
Niben261Chr04g0830006	Niben261Chr04g0830006	-	0.464	-1.10908	0.000198171	0.0152241	yes	down	6.12	2.48	5.2	9.55	11.12	11.49	4.6	10.72
Niben261Chr04g0835001	Niben261Chr04g0835001	-	0.103	-3.28054	0.000299917	0.0195738	yes	down	0.2	0.03	0.19	0.45	2.12	1.52	0.14	1.36333
Niben261Chr04g0940009	Niben261Chr04g0940009	-	5.233	2.38759	0.0007851	0.0355861	yes	up	19.37	45.76	14.49	4.78	1.67	12.27	26.54	6.24
Niben261Chr04g0940010	Niben261Chr04g0940010	-	5.832	2.54393	0.000141528	0.0125454	yes	up	27.51	50.53	18.2	5.22	1.95	12.89	32.08	6.68667
Niben261Chr04g0956009	Niben261Chr04g0956009	-	6.018	2.5894	0.000605805	0.0304359	yes	up	2.6	3.43	2.18	0.23	0.14	1.34	2.73667	0.57
Niben261Chr04g1001014	Niben261Chr04g1001014	-	0.174	-2.52443	0.000135974	0.0123079	yes	down	3.37	1.19	1.21	3.63	26.48	11.08	1.92333	13.73
Niben261Chr04g1004021	Niben261Chr04g1004021	-	0.439	-1.18703	0.00106689	0.0430091	yes	down	0.92	0.6	0.84	1.4	2.78	1.75	0.786667	1.97667
Niben261Chr04g1017002	Niben261Chr04g1017002	-	5.608	2.48748	0.000148648	0.0130182	yes	up	105.63	147.19	71.72	20.38	5.3	44.71	108.18	23.4633
Niben261Chr04g1038001	Niben261Chr04g1038001	-	12.105	3.59758	0.000138373	0.0124126	yes	up	0.53	1.23	0.53	0.07	0.03	0.13	0.763333	0.0766667
Niben261Chr04g1077006	Niben261Chr04g1077006	-	6.085	2.60516	5.83e-06	0.00140813	yes	up	55.53	78.76	36.18	8.68	4.25	20.39	56.8233	11.1067
Niben261Chr04g1129005	Niben261Chr04g1129005	-	6.173	2.62598	0.000413741	0.0239307	yes	up	1.84	4.49	1.2	0.35	0.18	0.96	2.51	0.496667
Niben261Chr04g1137007	Niben261Chr04g1137007	-	0.209	-2.25926	0.000468826	0.025964	yes	down	0.93	0.12	0.53	1.38	3.63	2.89	0.526667	2.63333
Niben261Chr04g1138002	Niben261Chr04g1138002	-	0.111	-3.17068	4.93e-05	0.00644783	yes	down	0.28	0.08	0.23	0.5	3.59	1.66	0.196667	1.91667
Niben261Chr04g1150014	Niben261Chr04g1150014	-	0.246	-2.02081	0.000298324	0.0195155	yes	down	1.14	1.13	1.55	3.79	11.57	2.93	1.27333	6.09667
Niben261Chr04g1181002	Niben261Chr04g1181002	-	0.23	-2.11889	3.77e-06	0.00102561	yes	down	0.76	0.51	0.96	1.84	5.67	2.79	0.743333	3.43333
Niben261Chr04g1192053	Niben261Chr04g1192053	-	0.099	-3.33714	0.000108205	0.0110269	yes	down	0.19	0.04	0.34	0.68	3.14	2.07	0.19	1.96333
Niben261Chr04g1236003	Niben261Chr04g1236003	-	0.136	-2.88115	7.55e-07	0.000364987	yes	down	1.62	0.71	1.21	2.56	15.67	9	1.18	9.07667
Niben261Chr04g1306002	Niben261Chr04g1306002	-	5.18	2.37299	7.21e-05	0.00836872	yes	up	38.74	56.44	25.39	8.63	2.87	16.22	40.19	9.24
Niben261Chr04g1397002	Niben261Chr04g1397002	-	5.534	2.46824	1.02e-10	1.53e-06	yes	up	3.44	3.67	5.84	1.04	0.66	0.88	4.31667	0.86
Niben261Chr04g1486001	Niben261Chr04g1486001	-	0.353	-1.50415	0.00106535	0.0430091	yes	down	2.54	1.4	1.69	2.56	8.35	6.79	1.87667	5.9
Niben261Chr04g1492013	Niben261Chr04g1492013	-	0.155	-2.69174	0.00066701	0.0321291	yes	down	1.9	0.8	2.76	3.6	31.59	4.13	1.82	13.1067
Niben261Chr04g1539003	Niben261Chr04g1539003	-	5.465	2.45011	0.000122151	0.011545	yes	up	4.09	7.06	2.8	0.54	0.61	1.71	4.65	0.953333
Niben261Chr04g1569006	Niben261Chr04g1569006	-	0.288	-1.79829	1.73e-05	0.00307928	yes	down	33.8	26.94	28.21	50.36	150.77	109.41	29.65	103.513
Niben261Chr04g1589021	Niben261Chr04g1589021	-	0.184	-2.43865	0.000164181	0.0137403	yes	down	17.13	12.93	9.66	21.32	150.4	92.48	13.24	88.0667
Niben261Chr04g1677004	Niben261Chr04g1677004	-	0.142	-2.81988	0.000988901	0.0411526	yes	down	2.5	0.99	1.1	10.43	21.2	6.4	1.53	12.6767
Niben261Chr04g1693005	Niben261Chr04g1693005	-	5.586	2.48194	0.00106041	0.0429337	yes	up	5.28	10.7	2.75	1.33	0.69	2.2	6.24333	1.40667
Niben261Chr04g1716001	Niben261Chr04g1716001	-	0.202	-2.30997	1.3e-05	0.00244542	yes	down	0.68	0.38	1.17	2.61	6.45	2.81	0.743333	3.95667
Niben261Chr04g1762010	Niben261Chr04g1762010	-	0.239	-2.06789	0.000503525	0.0270138	yes	down	1.09	0.24	1.18	1.61	4.58	4.04	0.836667	3.41
Niben261Chr04g1780013	Niben261Chr04g1780013	-	4.526	2.1782	0.000636473	0.0313126	yes	up	24.01	33.96	16.9	5.32	1.66	12.54	24.9567	6.50667
Niben261Chr04g1842002	Niben261Chr04g1842002	-	0.152	-2.71524	0.000101609	0.0104976	yes	down	0.96	0.33	0.63	0.97	7.82	4.86	0.64	4.55
Niben261Chr04g1845004	Niben261Chr04g1845004	-	4.678	2.2259	0.000893243	0.0385626	yes	up	9.08	17.49	6.56	1.59	1.08	5.85	11.0433	2.84
Niben261Chr04g1857012	Niben261Chr04g1857012	-	2.631	1.39537	0.00049719	0.0268402	yes	up	8.3	7.94	8.12	3.12	2.96	4.69	8.12	3.59
Niben261Chr04g1888016	Niben261Chr04g1888016	-	4.917	2.29776	0.000100907	0.0104665	yes	up	13.51	18.33	9.39	2.4	1.13	6.28	13.7433	3.27
Niben261Chr04g1892001	Niben261Chr04g1892001	-	0.165	-2.59874	0.000370819	0.0223543	yes	down	0.38	0.08	0.69	3.05	2.92	1.23	0.383333	2.4
Niben261Chr05g0076005	Niben261Chr05g0076005	-	0.461	-1.11602	0.00101995	0.0418944	yes	down	59.22	16.09	50.53	106.22	88	105.59	41.9467	99.9367
Niben261Chr05g0202024	Niben261Chr05g0202024	-	0.113	-3.14692	6.26e-09	1.56e-05	yes	down	1.04	0.38	0.82	2.18	11.4	7.87	0.746667	7.15
Niben261Chr05g0269003	Niben261Chr05g0269003	-	0.074	-3.75712	0.000878725	0.0381558	yes	down	0.19	0	0.2	0.18	3.85	1.27	0.13	1.76667
Niben261Chr05g0299001	Niben261Chr05g0299001	-	0.181	-2.46424	4.53e-05	0.00608991	yes	down	1.15	0.43	1.04	1.48	8.35	5.4	0.873333	5.07667
Niben261Chr05g0302015	Niben261Chr05g0302015	-	0.115	-3.11746	9.93e-06	0.00209449	yes	down	0.46	0.39	0.49	1.04	6.57	5.49	0.446667	4.36667
Niben261Chr05g0412007	Niben261Chr05g0412007	-	0.213	-2.22948	0.000633317	0.0313116	yes	down	0.48	0.71	0.87	1.15	6.83	2.69	0.686667	3.55667
Niben261Chr05g0434008	Niben261Chr05g0434008	-	0.32	-1.64345	0.000821748	0.0366921	yes	down	2.67	1.4	1.91	3.49	10.79	6.43	1.99333	6.90333
Niben261Chr05g0450003	Niben261Chr05g0450003	-	5.956	2.57429	0.00104395	0.0424394	yes	up	2.9	6.73	2.19	0.38	0.38	1.68	3.94	0.813333
Niben261Chr05g0518003	Niben261Chr05g0518003	-	0.186	-2.42738	0.000657381	0.0320458	yes	down	3.1	0.71	1.51	4.15	22.26	4.43	1.77333	10.28
Niben261Chr05g0557013	Niben261Chr05g0557013	-	0.051	-4.30151	1.14e-05	0.00227668	yes	down	0.02	0.04	0.02	0.24	0.85	0.9	0.0266667	0.663333
Niben261Chr05g0579002	Niben261Chr05g0579002	-	0.37	-1.43272	0.000296624	0.0194467	yes	down	1.41	0.84	1.82	2.74	5.44	3.65	1.35667	3.94333
Niben261Chr05g0614006	Niben261Chr05g0614006	-	0.064	-3.96535	0.000132972	0.0122207	yes	down	0.28	0.2	0.3	1.26	9.74	2.75	0.26	4.58333
Niben261Chr05g0622017	Niben261Chr05g0622017	-	2337.03	11.1905	2.74e-07	0.000202482	yes	up	6.06	97.31	25.19	0	0	0	42.8533	0
Niben261Chr05g0625003	Niben261Chr05g0625003	-	0.287	-1.80195	0.000628853	0.0312846	yes	down	3.37	1	3.19	4.2	15.7	8.19	2.52	9.36333
Niben261Chr05g0633004	Niben261Chr05g0633004	-	0.053	-4.24228	1.06e-05	0.00215342	yes	down	0.23	0.1	0.07	0.49	6.49	1.04	0.133333	2.67333
Niben261Chr05g0641001	Niben261Chr05g0641001	-	0.04	-4.63221	0.000589385	0.0298791	yes	down	0.1	0.08	0	0.95	3.1	1.42	0.06	1.82333
Niben261Chr05g0740008	Niben261Chr05g0740008	-	0.167	-2.57793	0.000115382	0.0114303	yes	down	2.41	3.73	3.67	7.31	44	18.68	3.27	23.33
Niben261Chr05g0771002	Niben261Chr05g0771002	-	0.182	-2.4546	0.00102679	0.0420842	yes	down	0.9	0.69	1.2	1.92	13.25	1.54	0.93	5.57
Niben261Chr05g0796001	Niben261Chr05g0796001	-	0.492	-1.02374	8.77e-05	0.00966455	yes	down	44	32.2	47.55	75.48	126.73	77.63	41.25	93.28
Niben261Chr05g0894022	Niben261Chr05g0894022	-	0.263	-1.92685	0.000487327	0.0264029	yes	down	5.8	0.95	3.83	15.92	19.41	7.26	3.52667	14.1967
Niben261Chr05g0917011	Niben261Chr05g0917011	-	0.101	-3.303	1.28e-08	2.26e-05	yes	down	1.01	0.63	0.68	2.23	15.47	7.95	0.773333	8.55
Niben261Chr05g0927005	Niben261Chr05g0927005	-	0.347	-1.52792	0.000119858	0.011545	yes	down	0.86	0.52	0.96	1.56	3.71	2.09	0.78	2.45333
Niben261Chr05g0929011	Niben261Chr05g0929011	-	0.111	-3.1761	0.000184917	0.0147328	yes	down	2.43	2.43	1.23	1.9	45.68	17.56	2.03	21.7133
Niben261Chr05g0934012	Niben261Chr05g0934012	-	0.216	-2.20798	0.000121566	0.011545	yes	down	0.59	0.53	0.41	0.94	4.55	2.48	0.51	2.65667
Niben261Chr05g0971015	Niben261Chr05g0971015	-	5.387	2.42946	0.000214384	0.0161792	yes	up	140.9	203.94	93.02	24.29	7.53	64.7	145.953	32.1733
Niben261Chr05g1004002	Niben261Chr05g1004002	-	37.749	5.23835	8.86e-05	0.00972497	yes	up	4.68	131.16	13.13	2.46	1.14	1.08	49.6567	1.56
Niben261Chr05g1100007	Niben261Chr05g1100007	-	0.175	-2.51654	0.000217109	0.0162214	yes	down	23.36	15.55	25.7	34.63	252.93	162.96	21.5367	150.173
Niben261Chr05g1295005	Niben261Chr05g1295005	-	0.302	-1.72565	0.00112777	0.043939	yes	down	1.07	0.37	1.33	2.5	5.01	2.22	0.923333	3.24333
Niben261Chr05g1354002	Niben261Chr05g1354002	-	5.173	2.37089	0.00126915	0.0478303	yes	up	12.75	18.09	8.85	2.29	0.6	6.31	13.23	3.06667
Niben261Chr06g0027013	Niben261Chr06g0027013	-	0.391	-1.35348	0.000129774	0.012075	yes	down	4.34	2.23	3.83	6.59	13.47	8.98	3.46667	9.68
Niben261Chr06g0060004	Niben261Chr06g0060004	-	0.13	-2.94577	1.18e-08	2.22e-05	yes	down	0.5	0.33	0.49	1.53	6.13	3.59	0.44	3.75
Niben261Chr06g0072004	Niben261Chr06g0072004	-	0.196	-2.34757	0.000524914	0.0276883	yes	down	1.12	0.45	0.9	1.18	7.74	4.65	0.823333	4.52333
Niben261Chr06g0073015	Niben261Chr06g0073015	-	0.322	-1.63554	0.000216244	0.0161972	yes	down	12.82	8.45	7.71	14.21	46.54	40.73	9.66	33.8267
Niben261Chr06g0094013	Niben261Chr06g0094013	-	0.097	-3.36251	2.22e-05	0.00368716	yes	down	0.26	0.05	0.35	0.47	4.36	2.27	0.22	2.36667
Niben261Chr06g0104016	Niben261Chr06g0104016	-	0.309	-1.69507	0.000851765	0.0374739	yes	down	7.14	2.64	7.93	20.76	33.88	8.38	5.90333	21.0067
Niben261Chr06g0124008	Niben261Chr06g0124008	-	0.289	-1.79	0.00101558	0.0418541	yes	down	1.02	0.35	0.71	1.41	4.25	2.07	0.693333	2.57667
Niben261Chr06g0169008	Niben261Chr06g0169008	-	5.898	2.56021	0.0002239	0.0164823	yes	up	36.91	83.27	26.08	7.73	1.91	18.7	48.7533	9.44667
Niben261Chr06g0326005	Niben261Chr06g0326005	-	0.167	-2.58458	0.000140006	0.0124843	yes	down	0.65	0.81	1.3	2.11	11.38	4.11	0.92	5.86667
Niben261Chr06g0368006	Niben261Chr06g0368006	-	3.821	1.93405	0.000607478	0.0304359	yes	up	2.18	2.23	1.67	0.61	0.48	0.75	2.02667	0.613333
Niben261Chr06g0391010	Niben261Chr06g0391010	-	3.781	1.91867	0.00121479	0.0465428	yes	up	1.58	2.13	2.22	0.89	0.34	0.58	1.97667	0.603333
Niben261Chr06g0406021	Niben261Chr06g0406021	-	5.976	2.57927	0.000891672	0.0385626	yes	up	11.37	15.7	8.7	1.1	0.77	5.44	11.9233	2.43667
Niben261Chr06g0450011	Niben261Chr06g0450011	-	0.115	-3.11949	3.4e-05	0.00507109	yes	down	0.97	0.21	0.42	1.15	8.78	5.28	0.533333	5.07
Niben261Chr06g0453004	Niben261Chr06g0453004	-	7.436	2.89458	8.62e-11	1.53e-06	yes	up	3.8	4.41	2.93	0.75	0.36	0.64	3.71333	0.583333
Niben261Chr06g0537005	Niben261Chr06g0537005	-	0.111	-3.17328	2.42e-06	0.000771011	yes	down	0.37	0.38	0.35	1.16	6.41	3.77	0.366667	3.78
Niben261Chr06g0548002	Niben261Chr06g0548002	-	5.239	2.38921	7.35e-05	0.00847322	yes	up	2.32	4.17	2.03	0.77	0.35	1.08	2.84	0.733333
Niben261Chr06g0638015	Niben261Chr06g0638015	-	2.493	1.31784	0.00100584	0.0415668	yes	up	27.57	31.45	21.81	12.8	8.9	15.8	26.9433	12.5
Niben261Chr06g0645008	Niben261Chr06g0645008	-	0.135	-2.88377	4.27e-06	0.0011226	yes	down	1.03	0.54	0.62	2.04	9.65	6.5	0.73	6.06333
Niben261Chr06g0653011	Niben261Chr06g0653011	-	0.21	-2.25296	0.000773674	0.035228	yes	down	1.06	0.71	1.78	1.69	11.49	4.18	1.18333	5.78667
Niben261Chr06g0708005	Niben261Chr06g0708005	-	0.095	-3.40054	1.1e-06	0.00048281	yes	down	0.78	0.11	0.36	1.35	8.13	4.5	0.416667	4.66
Niben261Chr06g0708011	Niben261Chr06g0708011	-	0.137	-2.86526	3.31e-06	0.000938961	yes	down	0.57	0.35	0.46	1.17	6.59	3.5	0.46	3.75333
Niben261Chr06g0724001	Niben261Chr06g0724001	-	0.124	-3.00923	0.000594922	0.0301089	yes	down	0.14	0.25	0.24	1.7	2.09	1.27	0.21	1.68667
Niben261Chr06g0733016	Niben261Chr06g0733016	-	0.079	-3.65387	0.000115596	0.0114303	yes	down	0.13	0.03	0.14	0.43	2.23	1.29	0.1	1.31667
Niben261Chr06g0769009	Niben261Chr06g0769009	-	0.295	-1.75997	0.000389729	0.0230764	yes	down	17.33	5.27	24.43	36.87	93.77	36.89	15.6767	55.8433
Niben261Chr06g0778009	Niben261Chr06g0778009	-	0.146	-2.77818	0.000721817	0.0337912	yes	down	1.28	0.52	0.1	1.17	4.94	6.57	0.633333	4.22667
Niben261Chr06g0786014	Niben261Chr06g0786014	-	0.163	-2.61767	0.000186112	0.0147516	yes	down	0.2	0.15	0.34	0.41	2.6	1.63	0.23	1.54667
Niben261Chr06g0790013	Niben261Chr06g0790013	-	0.054	-4.20688	0.000464128	0.0259036	yes	down	0.04	0	0.25	0.35	4.01	0.93	0.0966667	1.76333
Niben261Chr06g0801016	Niben261Chr06g0801016	-	0.294	-1.76538	0.000643605	0.0315598	yes	down	0.6	0.25	0.76	1.03	3.15	1.69	0.536667	1.95667
Niben261Chr06g0805002	Niben261Chr06g0805002	-	0.161	-2.63247	4.6e-05	0.00615336	yes	down	0.27	0.3	0.49	0.87	4.75	1.56	0.353333	2.39333
Niben261Chr06g0811001	Niben261Chr06g0811001	-	0.14	-2.83872	0.000197017	0.0152241	yes	down	0.75	0.46	0.36	1	6.79	5.03	0.523333	4.27333
Niben261Chr06g0821005	Niben261Chr06g0821005	-	0.091	-3.45415	7.59e-09	1.75e-05	yes	down	0.4	0.13	0.45	1.55	5.63	3.58	0.326667	3.58667
Niben261Chr06g0867003	Niben261Chr06g0867003	-	0.162	-2.62679	0.000369822	0.0223422	yes	down	2.57	0.07	1.32	7.48	8.98	5.52	1.32	7.32667
Niben261Chr06g0898012	Niben261Chr06g0898012	-	0.158	-2.66193	7.17e-05	0.0083582	yes	down	0.6	0.28	0.23	0.73	4.53	2.37	0.37	2.54333
Niben261Chr06g0927003	Niben261Chr06g0927003	-	0.379	-1.40093	0.000458053	0.0257481	yes	down	2.76	1.14	3.21	6.29	9.49	4.33	2.37	6.70333
Niben261Chr06g0959011	Niben261Chr06g0959011	-	0.112	-3.15207	0.000827085	0.036766	yes	down	0.17	0.04	0.11	0.4	2	1.05	0.106667	1.15
Niben261Chr06g1106013	Niben261Chr06g1106013	-	0.248	-2.01347	0.000283125	0.0188087	yes	down	7.5	2.78	19.52	53.39	49.05	22.45	9.93333	41.63
Niben261Chr06g1111014	Niben261Chr06g1111014	-	0.158	-2.66176	3.78e-05	0.00530576	yes	down	1.57	0.52	0.72	1.9	12.03	5.56	0.936667	6.49667
Niben261Chr06g1146008	Niben261Chr06g1146008	-	0.249	-2.00695	0.000483731	0.0262555	yes	down	5.53	5.19	7.04	8.16	51.14	26.76	5.92	28.6867
Niben261Chr06g1154013	Niben261Chr06g1154013	-	0.116	-3.11011	2.96e-05	0.00457598	yes	down	2.51	1.33	1.09	1.89	17.55	28.46	1.64333	15.9667
Niben261Chr06g1226005	Niben261Chr06g1226005	-	0.109	-3.19622	2.31e-05	0.00383036	yes	down	0.26	0.12	0.1	0.44	3.35	1.15	0.16	1.64667
Niben261Chr06g1241008	Niben261Chr06g1241008	-	0.135	-2.8837	3.44e-05	0.0050723	yes	down	0.89	0.36	0.34	1	6.1	5.88	0.53	4.32667
Niben261Chr06g1342002	Niben261Chr06g1342002	-	2.391	1.2579	0.000514214	0.0272679	yes	up	11.35	13.26	14.38	7.32	4	7.33	12.9967	6.21667
Niben261Chr06g1409024	Niben261Chr06g1409024	-	0.354	-1.49857	0.000337351	0.0211444	yes	down	2.07	1.38	2.74	3.61	9.77	5.78	2.06333	6.38667
Niben261Chr06g1409049	Niben261Chr06g1409049	-	5.038	2.33297	0.000301381	0.0195872	yes	up	27.37	40.56	16.06	4.33	2.01	13.39	27.9967	6.57667
Niben261Chr06g1427017	Niben261Chr06g1427017	-	5.926	2.567	0.000225564	0.0165235	yes	up	2.89	4.6	1.97	0.41	0.19	1.28	3.15333	0.626667
Niben261Chr06g1444006	Niben261Chr06g1444006	-	0.256	-1.96299	0.00131315	0.0491176	yes	down	3.56	1.2	9.52	21.43	19.3	9.58	4.76	16.77
Niben261Chr07g0244004	Niben261Chr07g0244004	-	0.125	-3.00196	0.000159353	0.0134246	yes	down	0.45	0.19	0.48	0.62	5.31	3.73	0.373333	3.22
Niben261Chr07g0245019	Niben261Chr07g0245019	-	0.224	-2.15926	0.000780752	0.0354426	yes	down	0.72	0.45	0.28	1.85	4.11	1.36	0.483333	2.44
Niben261Chr07g0260001	Niben261Chr07g0260001	-	0.175	-2.51339	0.00012043	0.011545	yes	down	0.59	0.27	0.47	0.64	5.21	2.56	0.443333	2.80333
Niben261Chr07g0278009	Niben261Chr07g0278009	-	0.355	-1.49414	0.000470747	0.0260083	yes	down	2.35	1.37	2.13	3.66	9.07	6.06	1.95	6.26333
Niben261Chr07g0402006	Niben261Chr07g0402006	-	0.273	-1.87168	0.000629638	0.0312846	yes	down	13.08	5.31	16.63	32.54	70.84	16.69	11.6733	40.0233
Niben261Chr07g0472007	Niben261Chr07g0472007	-	0.244	-2.0336	8.95e-05	0.00979024	yes	down	21.87	21.25	15.77	32.75	155.68	96.44	19.63	94.9567
Niben261Chr07g0474005	Niben261Chr07g0474005	-	0.181	-2.46469	0.000659764	0.0320458	yes	down	2.78	3.38	1.8	4.36	30.51	17.73	2.65333	17.5333
Niben261Chr07g0481001	Niben261Chr07g0481001	-	0.182	-2.45503	0.000663828	0.032079	yes	down	15.16	16.6	8.49	14.91	129.91	133.57	13.4167	92.7967
Niben261Chr07g0561002	Niben261Chr07g0561002	-	0.213	-2.23228	5.9e-05	0.00728436	yes	down	0.96	0.7	0.85	1.15	6.88	3.6	0.836667	3.87667
Niben261Chr07g0583002	Niben261Chr07g0583002	-	0.175	-2.51162	0.0001374	0.0123623	yes	down	0.36	0.46	0.7	1.15	4.96	3.64	0.506667	3.25
Niben261Chr07g0663006	Niben261Chr07g0663006	-	5.285	2.40199	0.000212306	0.0161035	yes	up	9.46	13.73	5.53	1.47	0.78	4.22	9.57333	2.15667
Niben261Chr07g0675003	Niben261Chr07g0675003	-	0.101	-3.31392	0.000159513	0.0134246	yes	down	0.33	0.15	0.21	0.59	3.91	2.98	0.23	2.49333
Niben261Chr07g0677001	Niben261Chr07g0677001	-	7.882	2.97861	0.000670761	0.0322062	yes	up	1.78	4.16	1.05	0.35	0.16	0.64	2.33	0.383333
Niben261Chr07g0761007	Niben261Chr07g0761007	-	0.008	-6.90626	0.000991982	0.0411526	yes	down	0	0	0	0.3	17.94	0.27	0	6.17
Niben261Chr07g0785009	Niben261Chr07g0785009	-	0.184	-2.44461	9.07e-05	0.00981094	yes	down	0.97	0.43	0.83	1.14	8.03	4.31	0.743333	4.49333
Niben261Chr07g0786006	Niben261Chr07g0786006	-	0.368	-1.44329	0.000740282	0.0342807	yes	down	1.47	0.93	1.32	2.14	6.29	3.19	1.24	3.87333
Niben261Chr07g0809002	Niben261Chr07g0809002	-	0.18	-2.47608	3.56e-05	0.00512286	yes	down	0.55	0.28	0.51	0.96	4.6	2.71	0.446667	2.75667
Niben261Chr07g0848003	Niben261Chr07g0848003	-	0.224	-2.158	0.000859463	0.0377019	yes	down	19.7	3.72	14.32	36.24	122.2	19.99	12.58	59.4767
Niben261Chr07g0875004	Niben261Chr07g0875004	-	0.102	-3.30036	2.54e-09	1.09e-05	yes	down	0.5	0.71	0.41	3.99	11.5	4.06	0.54	6.51667
Niben261Chr07g0956010	Niben261Chr07g0956010	-	0.043	-4.52771	0.000567385	0.0290588	yes	down	0	0.04	0.05	0.55	1.14	0.65	0.03	0.78
Niben261Chr07g0965010	Niben261Chr07g0965010	-	0.121	-3.04788	5.82e-07	0.000319108	yes	down	0.92	0.46	0.34	1.61	9.18	5.06	0.573333	5.28333
Niben261Chr07g0976007	Niben261Chr07g0976007	-	5.741	2.52139	0.000214996	0.0161846	yes	up	15.86	35.32	12.12	2.83	1.45	9.08	21.1	4.45333
Niben261Chr07g0989002	Niben261Chr07g0989002	-	0.243	-2.03948	0.000175985	0.0142825	yes	down	2.35	2.48	1.79	5.82	17.61	8.62	2.20667	10.6833
Niben261Chr07g0991010	Niben261Chr07g0991010	-	0.199	-2.32591	0.000392508	0.0231494	yes	down	0.17	0.26	0.4	0.86	1.83	1.97	0.276667	1.55333
Niben261Chr07g1000008	Niben261Chr07g1000008	-	0.222	-2.17252	0.000206206	0.0157204	yes	down	1.11	0.39	1.4	1.87	8.07	3.86	0.966667	4.6
Niben261Chr07g1059002	Niben261Chr07g1059002	-	0.129	-2.95445	3.98e-07	0.000243521	yes	down	3.16	1.28	2.43	5.25	29.86	22.53	2.29	19.2133
Niben261Chr07g1095003	Niben261Chr07g1095003	-	0.33	-1.59894	7.68e-06	0.00174298	yes	down	1.82	0.75	1.59	5.33	5.03	3.75	1.38667	4.70333
Niben261Chr07g1149007	Niben261Chr07g1149007	-	0.313	-1.67416	0.000476791	0.0261633	yes	down	3.76	1.32	4.68	11.55	14.87	6.35	3.25333	10.9233
Niben261Chr07g1176014	Niben261Chr07g1176014	-	0.086	-3.53618	3.32e-06	0.000938961	yes	down	1.28	0.51	0.21	2.05	14.98	8.92	0.666667	8.65
Niben261Chr07g1182002	Niben261Chr07g1182002	-	0.119	-3.06687	0.000754286	0.0346102	yes	down	0.3	0.15	0.39	0.91	6.29	0.38	0.28	2.52667
Niben261Chr07g1216011	Niben261Chr07g1216011	-	0.242	-2.04967	0.000290019	0.0191393	yes	down	0.88	0.23	0.71	1.75	4.25	1.57	0.606667	2.52333
Niben261Chr07g1217009	Niben261Chr07g1217009	-	0.421	-1.24836	0.00023641	0.0171503	yes	down	4.96	4.11	6.32	9.06	19.27	12.68	5.13	13.67
Niben261Chr07g1227002	Niben261Chr07g1227002	-	0.21	-2.25111	4.74e-07	0.000270081	yes	down	4.69	1.84	6.72	14.65	34.89	17.51	4.41667	22.35
Niben261Chr07g1232004	Niben261Chr07g1232004	-	0.258	-1.95457	2.28e-06	0.000749318	yes	down	2.22	1.11	1.87	7.31	10.28	4.66	1.73333	7.41667
Niben261Chr07g1242013	Niben261Chr07g1242013	-	0.146	-2.78043	1.95e-06	0.000698206	yes	down	1.23	0.52	1.22	2.43	13.41	6.3	0.99	7.38
Niben261Chr07g1283002	Niben261Chr07g1283002	-	7.169	2.84185	0.000195505	0.015175	yes	up	10.44	11.24	6.38	0.61	1.07	3.1	9.35333	1.59333
Niben261Chr07g1286002	Niben261Chr07g1286002	-	0.349	-1.51848	0.000347951	0.0215392	yes	down	1.26	1.11	1.14	3.55	5.19	2.22	1.17	3.65333
Niben261Chr07g1322001	Niben261Chr07g1322001	-	0.288	-1.7972	0.000272382	0.0186942	yes	down	1.33	1.13	1.43	3.51	3.83	7.15	1.29667	4.83
Niben261Chr07g1330001	Niben261Chr07g1330001	-	0.086	-3.53999	0.000151566	0.0130866	yes	down	0.21	0.14	0.35	0.52	8.15	1.08	0.233333	3.25
Niben261Chr07g1343005	Niben261Chr07g1343005	-	0.41	-1.28757	0.000699531	0.0330578	yes	down	1.03	0.85	1.14	2.05	3.99	2.11	1.00667	2.71667
Niben261Chr07g1377011	Niben261Chr07g1377011	-	0.246	-2.02256	0.000399983	0.0234518	yes	down	15.3	3.62	8.08	12.35	49.76	55.38	9	39.1633
Niben261Chr07g1397008	Niben261Chr07g1397008	-	0.042	-4.57464	3.2e-07	0.000204661	yes	down	0.08	0.09	0.15	1.42	5.04	0.9	0.106667	2.45333
Niben261Chr07g1403005	Niben261Chr07g1403005	-	0.225	-2.15316	0.000120142	0.011545	yes	down	0.78	0.41	0.97	1.87	6.93	2.14	0.72	3.64667
Niben261Chr07g1406010	Niben261Chr07g1406010	-	0.177	-2.49588	0.00011859	0.011545	yes	down	0.61	0.33	0.4	0.75	4.42	3.17	0.446667	2.78
Niben261Chr07g1416003	Niben261Chr07g1416003	-	0.362	-1.46601	5.12e-05	0.00656183	yes	down	5.81	3.63	5.4	7.3	19.31	15.46	4.94667	14.0233
Niben261Chr07g1439001	Niben261Chr07g1439001	-	0.427	-1.22891	0.00051046	0.027165	yes	down	16.43	6.78	10.25	20.11	45.08	29.23	11.1533	31.4733
Niben261Chr07g1451004	Niben261Chr07g1451004	-	2.477	1.30872	0.000589053	0.0298791	yes	up	18.26	19.11	18.41	11.52	5.54	9.1	18.5933	8.72
Niben261Chr07g1465003	Niben261Chr07g1465003	-	5.03	2.33047	0.000372171	0.0223793	yes	up	17.15	29.64	12.94	3.26	1.57	9.52	19.91	4.78333
Niben261Chr07g1493009	Niben261Chr07g1493009	-	0.134	-2.90454	0.000717461	0.0336398	yes	down	0.16	0.12	0.07	0.48	1.95	0.64	0.116667	1.02333
Niben261Chr07g1505012	Niben261Chr07g1505012	-	0.222	-2.17381	0.000483338	0.0262555	yes	down	0.78	0.51	0.95	1	5.69	4.18	0.746667	3.62333
Niben261Chr08g0042012	Niben261Chr08g0042012	-	0.285	-1.81092	4.76e-06	0.00120859	yes	down	14.57	5.94	20.99	38.43	74.46	41.82	13.8333	51.57
Niben261Chr08g0085013	Niben261Chr08g0085013	-	0.206	-2.27603	0.00037333	0.0223793	yes	down	0.81	0.4	0.31	1.01	4.54	2.66	0.506667	2.73667
Niben261Chr08g0154013	Niben261Chr08g0154013	-	0.313	-1.67454	0.000511757	0.0271857	yes	down	11.44	6.8	12.6	18.21	67.76	21.98	10.28	35.9833
Niben261Chr08g0181029	Niben261Chr08g0181029	-	0.38	-1.39738	0.00132438	0.0494759	yes	down	1.83	0.95	1.82	2.4	7.06	3.75	1.53333	4.40333
Niben261Chr08g0194004	Niben261Chr08g0194004	-	0.338	-1.56365	0.000240649	0.017332	yes	down	2.62	3.36	4.44	5.7	13.79	11.34	3.47333	10.2767
Niben261Chr08g0202002	Niben261Chr08g0202002	-	0.209	-2.25701	0.000536936	0.0280264	yes	down	0.57	0.5	2.44	7.57	6.22	2.78	1.17	5.52333
Niben261Chr08g0205011	Niben261Chr08g0205011	-	0.396	-1.33807	1.97e-06	0.000698206	yes	down	7.54	5.34	7.28	14.79	17.74	23.98	6.72	18.8367
Niben261Chr08g0216014	Niben261Chr08g0216014	-	0.139	-2.84927	3.82e-05	0.00531655	yes	down	0.56	0.22	0.4	0.68	5.48	3.08	0.393333	3.08
Niben261Chr08g0239013	Niben261Chr08g0239013	-	0.165	-2.59718	0.000471363	0.0260083	yes	down	0.67	0.11	1.34	6.13	5.36	1.55	0.706667	4.34667
Niben261Chr08g0247017	Niben261Chr08g0247017	-	0.189	-2.40423	0.000384628	0.0228648	yes	down	1.57	0.6	0.46	1.6	9.6	4.26	0.876667	5.15333
Niben261Chr08g0251013	Niben261Chr08g0251013	-	0.164	-2.60416	3.12e-07	0.000204661	yes	down	0.72	1.48	1.71	3.64	13.01	7.25	1.30333	7.96667
Niben261Chr08g0261006	Niben261Chr08g0261006	-	8.625	3.10846	9.64e-06	0.00204749	yes	up	1.55	4.02	1.61	0.33	0.13	0.55	2.39333	0.336667
Niben261Chr08g0283023	Niben261Chr08g0283023	-	0.265	-1.91645	0.000823576	0.0367071	yes	down	0.65	1.54	0.69	3.58	11.39	2.52	0.96	5.83
Niben261Chr08g0311007	Niben261Chr08g0311007	-	0.271	-1.88153	0.000202987	0.0155145	yes	down	1.03	0.7	0.84	1.55	5.45	4.35	0.856667	3.78333
Niben261Chr08g0317001	Niben261Chr08g0317001	-	7.164	2.84078	0.00081983	0.0366611	yes	up	2.44	3.67	1.23	0.52	0.06	0.66	2.44667	0.413333
Niben261Chr08g0372010	Niben261Chr08g0372010	-	0.104	-3.2632	2.03e-07	0.000184473	yes	down	0.52	0.18	0.3	0.91	5.63	3.89	0.333333	3.47667
Niben261Chr08g0380013	Niben261Chr08g0380013	-	13.167	3.71882	9.36e-05	0.0100497	yes	up	19.04	47.64	18.01	1.78	0.77	6.56	28.23	3.03667
Niben261Chr08g0397017	Niben261Chr08g0397017	-	0.168	-2.57473	1.29e-05	0.00244542	yes	down	0.7	0.63	0.33	1.45	4.16	5.95	0.553333	3.85333
Niben261Chr08g0412013	Niben261Chr08g0412013	-	2.562	1.35714	0.000284369	0.0188161	yes	up	12.48	19.05	17.79	8.89	5.57	7.97	16.44	7.47667
Niben261Chr08g0428004	Niben261Chr08g0428004	-	0.246	-2.02082	0.000950646	0.0404578	yes	down	10.97	3.03	20.59	27.81	93.49	24.82	11.53	48.7067
Niben261Chr08g0455001	Niben261Chr08g0455001	-	2.554	1.3525	0.000192989	0.0150577	yes	up	4.06	3.11	3.11	1.41	1.07	2.04	3.42667	1.50667
Niben261Chr08g0464003	Niben261Chr08g0464003	-	0.125	-2.99759	7.88e-05	0.00881216	yes	down	1.07	0.7	0.43	1.28	10.7	8.17	0.733333	6.71667
Niben261Chr08g0520002	Niben261Chr08g0520002	-	0.187	-2.41828	0.000627953	0.0312846	yes	down	0.53	0.52	0.36	0.68	5.44	2.51	0.47	2.87667
Niben261Chr08g0540014	Niben261Chr08g0540014	-	0.089	-3.49562	3.31e-09	1.1e-05	yes	down	0.81	0.23	0.46	2.01	10.29	5.92	0.5	6.07333
Niben261Chr08g0541013	Niben261Chr08g0541013	-	0.085	-3.54803	4.51e-06	0.00115523	yes	down	0.3	0.04	0.32	1.17	4	2.73	0.22	2.63333
Niben261Chr08g0542002	Niben261Chr08g0542002	-	0.46	-1.11966	0.000715128	0.033583	yes	down	2.1	1.01	2.85	4.54	5.26	4.07	1.98667	4.62333
Niben261Chr08g0603014	Niben261Chr08g0603014	-	0.465	-1.1051	0.00079654	0.0359957	yes	down	2.61	1.47	2.6	4.14	6.49	5.52	2.22667	5.38333
Niben261Chr08g0643017	Niben261Chr08g0643017	-	0.325	-1.61966	0.000165066	0.0137759	yes	down	2.06	1.13	2.01	3.1	8.92	5.37	1.73333	5.79667
Niben261Chr08g0646003	Niben261Chr08g0646003	-	5.142	2.36235	0.000993068	0.0411526	yes	up	1.63	3.56	1.85	0.51	0.14	0.99	2.34667	0.546667
Niben261Chr08g0731014	Niben261Chr08g0731014	-	0.407	-1.29724	0.000139034	0.0124347	yes	down	64.05	50.8	58.02	86.45	219.44	175.41	57.6233	160.433
Niben261Chr08g0731020	Niben261Chr08g0731020	-	0.452	-1.14693	0.00105584	0.0428067	yes	down	228.58	196.2	225.06	291.81	758.1	613.38	216.613	554.43
Niben261Chr08g0853002	Niben261Chr08g0853002	-	0.282	-1.82754	0.000504914	0.0270138	yes	down	3.61	1.03	5.05	17.06	12.89	6.11	3.23	12.02
Niben261Chr08g0861002	Niben261Chr08g0861002	-	0.094	-3.41447	0.000270339	0.0186942	yes	down	0.17	0.02	0.12	0.31	2.2	0.89	0.103333	1.13333
Niben261Chr08g0882021	Niben261Chr08g0882021	-	0.097	-3.3669	0.000120739	0.011545	yes	down	0.79	0.32	0.34	0.83	7.65	5.38	0.483333	4.62
Niben261Chr08g1038012	Niben261Chr08g1038012	-	6.844	2.77484	5.82e-05	0.00723634	yes	up	9.19	25.95	7.12	1.73	1.51	4.52	14.0867	2.58667
Niben261Chr08g1087011	Niben261Chr08g1087011	-	7.645	2.93452	9.25e-05	0.00997121	yes	up	43.77	82.7	28.85	6.63	2.13	17.64	51.7733	8.8
Niben261Chr08g1092005	Niben261Chr08g1092005	-	0.186	-2.42363	3.7e-05	0.00522986	yes	down	1.87	0.61	3.09	11.37	13.78	6.56	1.85667	10.57
Niben261Chr08g1105004	Niben261Chr08g1105004	-	0.317	-1.65752	0.000105126	0.010762	yes	down	3.69	3.62	3.67	5.4	34.06	29.12	3.66	22.86
Niben261Chr08g1129014	Niben261Chr08g1129014	-	6.328	2.66166	0.000188958	0.0148459	yes	up	2.74	7.15	2.53	0.93	0.31	1.18	4.14	0.806667
Niben261Chr08g1163011	Niben261Chr08g1163011	-	0.471	-1.08766	0.00126773	0.0478303	yes	down	5.84	4.78	9.7	15.1	24.01	13.14	6.77333	17.4167
Niben261Chr08g1226001	Niben261Chr08g1226001	-	0.169	-2.56644	0.000284493	0.0188161	yes	down	2.04	0.76	0.79	2.2	12.82	8.69	1.19667	7.90333
Niben261Chr09g0027013	Niben261Chr09g0027013	-	0.254	-1.97454	7.73e-05	0.00881216	yes	down	0.7	0.27	0.48	1.02	3.11	1.99	0.483333	2.04
Niben261Chr09g0047004	Niben261Chr09g0047004	-	0.074	-3.76503	3.92e-05	0.00543918	yes	down	0.34	0	0.17	3.24	2.5	0.88	0.17	2.20667
Niben261Chr09g0171008	Niben261Chr09g0171008	-	0.246	-2.02072	0.00108331	0.0431609	yes	down	1.17	0.42	0.96	1.32	5.54	4.16	0.85	3.67333
Niben261Chr09g0274001	Niben261Chr09g0274001	-	6.86	2.77811	5.34e-05	0.00677715	yes	up	3.38	6.53	2.53	0.48	0.23	1.47	4.14667	0.726667
Niben261Chr09g0282014	Niben261Chr09g0282014	-	0.118	-3.0892	1.33e-06	0.000544211	yes	down	0.61	0.13	0.55	1.42	6.86	3.29	0.43	3.85667
Niben261Chr09g0283011	Niben261Chr09g0283011	-	0.075	-3.74635	1.98e-06	0.000698206	yes	down	0.27	0.04	0.05	0.83	2.77	1.55	0.12	1.71667
Niben261Chr09g0395001	Niben261Chr09g0395001	-	0.201	-2.31326	0.000901507	0.0388076	yes	down	0.57	0.36	0.15	1.02	2.86	2.32	0.36	2.06667
Niben261Chr09g0463003	Niben261Chr09g0463003	-	0.191	-2.38895	6.61e-05	0.00789121	yes	down	2.57	0.84	4.52	8.68	26.93	8.08	2.64333	14.5633
Niben261Chr09g0483016	Niben261Chr09g0483016	-	0.111	-3.1662	1.27e-07	0.000136296	yes	down	0.46	0.17	0.39	1.13	5.57	3.25	0.34	3.31667
Niben261Chr09g0511006	Niben261Chr09g0511006	-	0.192	-2.37886	1.69e-05	0.00306956	yes	down	0.66	0.49	0.59	1.43	5.54	3.1	0.58	3.35667
Niben261Chr09g0517009	Niben261Chr09g0517009	-	0.22	-2.1847	3.26e-06	0.000938961	yes	down	0.88	0.6	1.09	1.9	6.87	4.11	0.856667	4.29333
Niben261Chr09g0536007	Niben261Chr09g0536007	-	0.158	-2.658	0.000178909	0.0143782	yes	down	0.33	0.07	0.2	0.58	2.25	1.19	0.2	1.34
Niben261Chr09g0610006	Niben261Chr09g0610006	-	0.099	-3.33877	1.25e-09	7.51e-06	yes	down	2.06	0.98	1.34	4.36	26.42	17.95	1.46	16.2433
Niben261Chr09g0615010	Niben261Chr09g0615010	-	2.246	1.16766	0.000412298	0.0238933	yes	up	17.78	21.58	20.72	12.65	6.78	10.89	20.0267	10.1067
Niben261Chr09g0617008	Niben261Chr09g0617008	-	0.024	-5.4023	0.000605086	0.0304359	yes	down	0	0	0.02	0.14	0.47	0.11	0.00666667	0.24
Niben261Chr09g0642010	Niben261Chr09g0642010	-	0.174	-2.52363	3.7e-05	0.00522986	yes	down	35.4	35.81	29.28	54.07	391.07	275.79	33.4967	240.31
Niben261Chr09g0680004	Niben261Chr09g0680004	-	0.393	-1.349	0.000501219	0.0269606	yes	down	14.46	7.12	23.86	37.76	52.38	27.1	15.1467	39.08
Niben261Chr09g0690024	Niben261Chr09g0690024	-	2.872	1.52193	9.04e-05	0.00981094	yes	up	49.59	38.82	45.23	22.7	8.89	21.7	44.5467	17.7633
Niben261Chr09g0761012	Niben261Chr09g0761012	-	0.254	-1.97573	8.69e-05	0.00960901	yes	down	4.18	2.74	3.05	4.95	20.29	12.65	3.32333	12.63
Niben261Chr09g0832012	Niben261Chr09g0832012	-	0.093	-3.42317	3.21e-07	0.000204661	yes	down	0.41	0.29	0.41	1.35	7.52	4.53	0.37	4.46667
Niben261Chr09g0845019	Niben261Chr09g0845019	-	0.151	-2.72821	4.98e-05	0.00645817	yes	down	0.31	0.14	0.51	0.54	3.37	2.85	0.32	2.25333
Niben261Chr09g0920013	Niben261Chr09g0920013	-	0.126	-2.9901	0.000132325	0.0122207	yes	down	0.47	0.23	0.28	0.43	4.83	3.33	0.326667	2.86333
Niben261Chr09g0946028	Niben261Chr09g0946028	-	0.394	-1.34514	0.000169387	0.0139728	yes	down	14.43	5.83	14.74	30.42	42.81	21.86	11.6667	31.6967
Niben261Chr09g0948004	Niben261Chr09g0948004	-	0.212	-2.24053	0.000725613	0.0339159	yes	down	0.73	0.3	1.04	3.96	5.39	1.21	0.69	3.52
Niben261Chr09g0958010	Niben261Chr09g0958010	-	0.448	-1.15764	0.000221401	0.0164601	yes	down	3.41	2.33	4.25	5.83	10.97	7.71	3.33	8.17
Niben261Chr09g0970005	Niben261Chr09g0970005	-	5.508	2.46145	0.000109891	0.0111323	yes	up	6.88	10.41	4.26	1.04	0.57	3.03	7.18333	1.54667
Niben261Chr09g0986017	Niben261Chr09g0986017	-	0.214	-2.22713	1.59e-05	0.00292725	yes	down	33.59	19.29	25.23	45.94	206.03	175.63	26.0367	142.533
Niben261Chr09g0999012	Niben261Chr09g0999012	-	0.253	-1.98132	0.000327338	0.0206906	yes	down	0.89	0.67	0.69	1.3	5.43	3.3	0.75	3.34333
Niben261Chr09g1001008	Niben261Chr09g1001008	-	0.234	-2.09383	0.000419948	0.0240703	yes	down	1.22	0.52	1.45	2.37	9.17	3.02	1.06333	4.85333
Niben261Chr09g1047003	Niben261Chr09g1047003	-	5.631	2.4935	0.00102076	0.0418944	yes	up	3.8	9.32	3.36	0.58	0.73	3.04	5.49333	1.45
Niben261Chr09g1048006	Niben261Chr09g1048006	-	0.198	-2.33294	0.00054177	0.0282295	yes	down	0.29	0.09	0.1	0.36	1.48	0.87	0.16	0.903333
Niben261Chr09g1049002	Niben261Chr09g1049002	-	10.839	3.43822	2.15e-05	0.00360526	yes	up	2.97	3.29	1.92	0.36	0.21	0.33	2.72667	0.3
Niben261Chr09g1092001	Niben261Chr09g1092001	-	0.251	-1.99438	0.000747535	0.0345099	yes	down	0.59	0.21	0.68	1.95	2.99	1.32	0.493333	2.08667
Niben261Chr09g1099011	Niben261Chr09g1099011	-	0.183	-2.44925	9.87e-05	0.0104421	yes	down	1.44	0.49	0.62	1.97	10.34	3.59	0.85	5.3
Niben261Chr09g1144002	Niben261Chr09g1144002	-	11.691	3.54729	5.32e-05	0.00677715	yes	up	8.8	18.31	6.11	0.2	0.68	2.7	11.0733	1.19333
Niben261Chr09g1167003	Niben261Chr09g1167003	-	0.388	-1.36608	7.97e-05	0.00884646	yes	down	4.04	1.95	2.73	5.58	8.29	6.05	2.90667	6.64
Niben261Chr09g1189008	Niben261Chr09g1189008	-	0.213	-2.22838	0.000310635	0.0201013	yes	down	0.41	0.16	0.67	0.98	3.27	1.87	0.413333	2.04
Niben261Chr09g1204003	Niben261Chr09g1204003	-	0.147	-2.76781	0.000158282	0.0134246	yes	down	3.68	1.97	3.61	4.34	45.7	20.88	3.08667	23.64
Niben261Chr09g1237007	Niben261Chr09g1237007	-	0.171	-2.54477	0.000157556	0.0134246	yes	down	1.86	0.15	1.66	8.66	8.68	4.84	1.22333	7.39333
Niben261Chr09g1278001	Niben261Chr09g1278001	-	0.316	-1.66127	0.000483075	0.0262555	yes	down	8.9	7.04	7.48	10.7	24.74	44.51	7.80667	26.65
Niben261Chr09g1286001	Niben261Chr09g1286001	-	0.202	-2.30905	2.07e-05	0.00347593	yes	down	1	0.58	0.65	4.42	5.92	1.83	0.743333	4.05667
Niben261Chr09g1290001	Niben261Chr09g1290001	-	0.153	-2.70529	6.39e-07	0.000324416	yes	down	1.26	1.49	2.17	4.26	17.97	12.9	1.64	11.71
Niben261Chr09g1298001	Niben261Chr09g1298001	-	2.057	1.04041	1.02e-05	0.00213634	yes	up	42.47	34.58	36.86	23.7	19.42	25.07	37.97	22.73
Niben261Chr09g1338011	Niben261Chr09g1338011	-	0.252	-1.98989	0.000105245	0.010762	yes	down	1.43	0.82	1.46	2.03	9.05	5.09	1.23667	5.39
Niben261Chr09g1364007	Niben261Chr09g1364007	-	0.104	-3.26242	2.72e-06	0.000839246	yes	down	0.48	0.12	0.3	0.85	5.39	2.89	0.3	3.04333
Niben261Chr09g1368007	Niben261Chr09g1368007	-	0.119	-3.07544	1.72e-05	0.00307928	yes	down	0.28	0.21	0.26	0.71	4.15	2.24	0.25	2.36667
Niben261Chr10g0003002	Niben261Chr10g0003002	-	0.264	-1.91992	0.000598943	0.0302257	yes	down	2.33	1.42	2.91	5.43	15.99	6.48	2.22	9.3
Niben261Chr10g0036001	Niben261Chr10g0036001	-	0.4	-1.32043	0.000552643	0.0285113	yes	down	4.74	2.56	4.87	6.43	17.16	9.52	4.05667	11.0367
Niben261Chr10g0043001	Niben261Chr10g0043001	-	0.238	-2.07116	9.76e-05	0.0104056	yes	down	0.77	0.24	0.69	1.1	3.65	2.87	0.566667	2.54
Niben261Chr10g0069007	Niben261Chr10g0069007	-	0.279	-1.84153	0.000475725	0.0261527	yes	down	0.4	0.23	0.61	1.16	2.27	1.35	0.413333	1.59333
Niben261Chr10g0079011	Niben261Chr10g0079011	-	0.139	-2.848	2.9e-07	0.000204661	yes	down	11.68	7.89	8.18	19.2	114.54	83.08	9.25	72.2733
Niben261Chr10g0079012	Niben261Chr10g0079012	-	0.158	-2.66092	8.61e-06	0.00189739	yes	down	16.19	15.35	9.17	33.58	160.89	128.28	13.57	107.583
Niben261Chr10g0094002	Niben261Chr10g0094002	-	0.468	-1.0967	3.35e-05	0.005026	yes	down	2.25	1.27	2.9	6.14	5.62	5.27	2.14	5.67667
Niben261Chr10g0139008	Niben261Chr10g0139008	-	0.311	-1.68726	1.28e-05	0.00244542	yes	down	5.48	3.36	10.12	24.29	27.31	14.01	6.32	21.87
Niben261Chr10g0153004	Niben261Chr10g0153004	-	0.299	-1.74265	0.000804577	0.0361951	yes	down	10.17	5.18	11.23	12.58	62.94	25.02	8.86	33.5133
Niben261Chr10g0158002	Niben261Chr10g0158002	-	0.124	-3.00584	9.78e-07	0.000442229	yes	down	0.82	0.26	0.49	1.33	7.53	4.7	0.523333	4.52
Niben261Chr10g0168001	Niben261Chr10g0168001	-	0.446	-1.16337	0.000197732	0.0152241	yes	down	12.45	5.72	14.05	21.35	34.07	22.8	10.74	26.0733
Niben261Chr10g0170023	Niben261Chr10g0170023	-	0.208	-2.26235	0.000472387	0.0260169	yes	down	1.27	0.31	1.52	1.91	9.39	4.32	1.03333	5.20667
Niben261Chr10g0187005	Niben261Chr10g0187005	-	5.416	2.4372	0.000276732	0.0186942	yes	up	40.39	63.63	29.43	6.62	2.36	20.28	44.4833	9.75333
Niben261Chr10g0200008	Niben261Chr10g0200008	-	0.098	-3.35281	4.2e-08	5.47e-05	yes	down	0.39	0.26	0.46	1.23	6.71	3.76	0.37	3.9
Niben261Chr10g0221001	Niben261Chr10g0221001	-	0.26	-1.94454	0.000166539	0.0138218	yes	down	1.85	0.96	2.12	2.96	10.96	6.79	1.64333	6.90333
Niben261Chr10g0254006	Niben261Chr10g0254006	-	6.149	2.62044	5.08e-05	0.00653767	yes	up	5.34	7.82	3.02	1.13	0.34	1.69	5.39333	1.05333
Niben261Chr10g0258005	Niben261Chr10g0258005	-	6.695	2.74307	4.38e-05	0.00590529	yes	up	3.39	5.2	2.12	0.48	0.26	1.18	3.57	0.64
Niben261Chr10g0259011	Niben261Chr10g0259011	-	4.669	2.22301	0.000326416	0.0206906	yes	up	3.75	6.95	2.81	0.72	0.62	2.1	4.50333	1.14667
Niben261Chr10g0262028	Niben261Chr10g0262028	-	5.016	2.32655	0.00106802	0.0430091	yes	up	41.26	33.5	30.74	8.1	0.73	20.67	35.1667	9.83333
Niben261Chr10g0414026	Niben261Chr10g0414026	-	0.183	-2.44675	6.26e-07	0.000323369	yes	down	0.92	0.89	1.04	2.44	9.04	5.87	0.95	5.78333
Niben261Chr10g0469011	Niben261Chr10g0469011	-	0.413	-1.2754	0.0012682	0.0478303	yes	down	3.35	1.89	1.35	4.61	6.83	6.5	2.19667	5.98
Niben261Chr10g0472003	Niben261Chr10g0472003	-	0.232	-2.10911	0.000176857	0.0142825	yes	down	1.39	0.64	0.93	1.74	8.46	3.82	0.986667	4.67333
Niben261Chr10g0497014	Niben261Chr10g0497014	-	0.373	-1.4232	1.78e-06	0.000665726	yes	down	10.67	5.69	10.15	26.55	40.31	20.99	8.83667	29.2833
Niben261Chr10g0519003	Niben261Chr10g0519003	-	0.433	-1.20671	0.000329379	0.0207758	yes	down	3.59	1.37	3.47	6.8	8	6.75	2.81	7.18333
Niben261Chr10g0590002	Niben261Chr10g0590002	-	0.088	-3.50524	1.03e-05	0.00213634	yes	down	0.04	0.03	0.07	0.18	1.08	0.49	0.0466667	0.583333
Niben261Chr10g0601004	Niben261Chr10g0601004	-	7.285	2.86491	0.000715025	0.033583	yes	up	1.48	2.89	1.18	0.17	0.06	0.69	1.85	0.306667
Niben261Chr10g0670008	Niben261Chr10g0670008	-	0.091	-3.45289	2.01e-07	0.000184473	yes	down	0.45	0.08	0.21	0.79	4.86	2.98	0.246667	2.87667
Niben261Chr10g0687008	Niben261Chr10g0687008	-	0.343	-1.54506	0.00067894	0.0323398	yes	down	7.83	2.36	8.71	20.49	27.14	10.82	6.3	19.4833
Niben261Chr10g0689018	Niben261Chr10g0689018	-	0.158	-2.65791	2.14e-06	0.000727592	yes	down	1.31	0.86	1	3.04	11.8	7.48	1.05667	7.44
Niben261Chr10g0818002	Niben261Chr10g0818002	-	0.103	-3.27329	2.8e-05	0.00444381	yes	down	0.36	0.05	0.18	0.55	3.44	1.97	0.196667	1.98667
Niben261Chr10g0912001	Niben261Chr10g0912001	-	5.634	2.49412	5.66e-05	0.00709997	yes	up	18.58	27.8	10.31	3.27	1.48	7.25	18.8967	4
Niben261Chr10g0920002	Niben261Chr10g0920002	-	6.004	2.58599	7.77e-05	0.00881216	yes	up	17.26	34.59	13.04	3.19	1.59	8.39	21.63	4.39
Niben261Chr10g0937009	Niben261Chr10g0937009	-	0.143	-2.80853	3.83e-06	0.00102561	yes	down	1.46	0.33	1.04	2.15	12.05	6.88	0.943333	7.02667
Niben261Chr10g0967001	Niben261Chr10g0967001	-	0.261	-1.93922	5.03e-05	0.00649982	yes	down	2.72	2.25	1.95	4.75	15.49	10.13	2.30667	10.1233
Niben261Chr10g0970001	Niben261Chr10g0970001	-	8.998	3.16966	0.000314178	0.0201565	yes	up	47.8	119.53	32.03	11.36	1.65	19.21	66.4533	10.74
Niben261Chr10g0992002	Niben261Chr10g0992002	-	0.244	-2.03708	0.000631521	0.0313007	yes	down	1.38	0.82	1.35	1.66	10.07	4.21	1.18333	5.31333
Niben261Chr10g1002011	Niben261Chr10g1002011	-	7.52	2.91076	3.03e-05	0.00460986	yes	up	31.98	59.15	24.37	4.46	1.6	12.78	38.5	6.28
Niben261Chr10g1052014	Niben261Chr10g1052014	-	4.72	2.23887	0.00109947	0.0434582	yes	up	78.05	117.82	47.63	17.82	4.15	40.28	81.1667	20.75
Niben261Chr10g1073019	Niben261Chr10g1073019	-	7.927	2.9868	0.000253187	0.0180086	yes	up	2.18	2.44	1.25	0.27	0.06	0.55	1.95667	0.293333
Niben261Chr10g1132003	Niben261Chr10g1132003	-	0.122	-3.03423	0.000100958	0.0104665	yes	down	7	12.47	13.09	24.73	187.54	139.89	10.8533	117.387
Niben261Chr10g1138004	Niben261Chr10g1138004	-	0.237	-2.07556	0.000223744	0.0164823	yes	down	32.81	22.99	27.8	36.03	215.85	165.27	27.8667	139.05
Niben261Chr10g1152005	Niben261Chr10g1152005	-	3.643	1.86514	0.000172547	0.0140522	yes	up	14.3	25.3	9.04	3.64	5.78	5.85	16.2133	5.09
Niben261Chr10g1204009	Niben261Chr10g1204009	-	0.371	-1.43154	0.00128122	0.0481034	yes	down	0.99	0.89	1.61	2.57	5.19	2.05	1.16333	3.27
Niben261Chr10g1246017	Niben261Chr10g1246017	-	6.376	2.67263	0.000150529	0.0130724	yes	up	5.37	8.29	2.93	0.78	0.29	2.04	5.53	1.03667
Niben261Chr10g1260005	Niben261Chr10g1260005	-	0.273	-1.87477	3.48e-05	0.00508486	yes	down	1.5	1.11	1.64	2.98	9.28	4.77	1.41667	5.67667
Niben261Chr11g0071001	Niben261Chr11g0071001	-	0.055	-4.19064	0.000281185	0.0188087	yes	down	0.07	0.05	0.06	0.21	1.76	0.83	0.06	0.933333
Niben261Chr11g0258005	Niben261Chr11g0258005	-	4.298	2.10355	0.000462142	0.0259036	yes	up	21.46	19.94	11.94	4.77	3.02	7.58	17.78	5.12333
Niben261Chr11g0393013	Niben261Chr11g0393013	-	0.349	-1.51689	0.000993033	0.0411526	yes	down	1.46	1.18	1.24	2.57	5.74	4.28	1.29333	4.19667
Niben261Chr11g0444006	Niben261Chr11g0444006	-	0.188	-2.40741	7.96e-05	0.00884646	yes	down	1.57	0.44	1.24	1.97	9.71	6.76	1.08333	6.14667
Niben261Chr11g0488001	Niben261Chr11g0488001	-	0.199	-2.33118	0.000216175	0.0161972	yes	down	0.59	0.27	0.97	2.83	5.71	1.29	0.61	3.27667
Niben261Chr11g0540004	Niben261Chr11g0540004	-	0.242	-2.04638	0.00125874	0.0477055	yes	down	0.68	0.44	0.72	1.73	4.27	2.47	0.613333	2.82333
Niben261Chr11g0545006	Niben261Chr11g0545006	-	0.476	-1.07108	0.00120378	0.0462983	yes	down	12.39	6.56	15.96	23.87	36.23	20.37	11.6367	26.8233
Niben261Chr11g0576002	Niben261Chr11g0576002	-	0.249	-2.00298	0.000169758	0.0139728	yes	down	28.27	10.83	53.4	173.6	166.48	51.54	30.8333	130.54
Niben261Chr11g0689017	Niben261Chr11g0689017	-	0.078	-3.6877	7.05e-07	0.000347905	yes	down	1.63	0.67	1.31	5.98	39.97	3.89	1.20333	16.6133
Niben261Chr11g0699016	Niben261Chr11g0699016	-	0.274	-1.86556	0.00107861	0.043128	yes	down	1.19	0.74	1.12	1.71	5.83	4.78	1.01667	4.10667
Niben261Chr11g0723008	Niben261Chr11g0723008	-	0.19	-2.39249	0.000117035	0.0115112	yes	down	3.09	1.39	1.48	3.38	21.29	10.3	1.98667	11.6567
Niben261Chr11g0751004	Niben261Chr11g0751004	-	0.281	-1.83319	0.000373474	0.0223793	yes	down	1.78	0.34	1.84	4.91	6.61	3.35	1.32	4.95667
Niben261Chr11g0752011	Niben261Chr11g0752011	-	0.29	-1.78792	0.000189284	0.0148459	yes	down	2.61	1.15	3.41	7.42	14.63	4.84	2.39	8.96333
Niben261Chr11g0769001	Niben261Chr11g0769001	-	0.228	-2.13111	0.000416152	0.0239775	yes	down	1.55	0.82	2.4	5.91	14.28	2.35	1.59	7.51333
Niben261Chr11g0834006	Niben261Chr11g0834006	-	0.103	-3.28034	2.03e-09	1.01e-05	yes	down	0.55	0.3	0.51	1.52	7.53	5.31	0.453333	4.78667
Niben261Chr11g0867001	Niben261Chr11g0867001	-	0.08	-3.64349	0.00103116	0.0420949	yes	down	0.16	0.06	0.21	0.36	5.3	0.53	0.143333	2.06333
Niben261Chr11g0867006	Niben261Chr11g0867006	-	0.289	-1.78944	0.000607461	0.0304359	yes	down	1.14	0.72	0.87	1.9	5.66	3.02	0.91	3.52667
Niben261Chr11g0889003	Niben261Chr11g0889003	-	0.409	-1.29024	9.55e-06	0.00204749	yes	down	10.09	6	15.21	28.34	25.05	29.97	10.4333	27.7867
Niben261Chr11g0974010	Niben261Chr11g0974010	-	0.104	-3.26405	5.95e-09	1.56e-05	yes	down	1.67	0.69	0.97	3.04	18.48	13.59	1.11	11.7033
Niben261Chr11g1022001	Niben261Chr11g1022001	-	0.09	-3.47898	0.000585139	0.0297646	yes	down	0.11	0.1	0	0.27	1.61	0.95	0.07	0.943333
Niben261Chr11g1036014	Niben261Chr11g1036014	-	0.097	-3.36156	5.52e-06	0.00135531	yes	down	0.51	0.5	0.22	1.33	8.52	5.1	0.41	4.98333
Niben261Chr11g1106001	Niben261Chr11g1106001	-	0.337	-1.57012	1.16e-05	0.00229764	yes	down	4.75	2.52	4.31	9.44	17.26	13.45	3.86	13.3833
Niben261Chr11g1118012	Niben261Chr11g1118012	-	0.199	-2.33218	0.000560046	0.0288308	yes	down	7.5	9.24	9.94	12.75	85.31	67.73	8.89333	55.2633
Niben261Chr11g1118013	Niben261Chr11g1118013	-	0.18	-2.47539	0.000750183	0.0345257	yes	down	10.5	10.89	4.97	13.33	97.43	78.39	8.78667	63.05
Niben261Chr11g1139001	Niben261Chr11g1139001	-	5.476	2.45312	0.000677206	0.0323398	yes	up	2.54	3.26	1.38	0.36	0.18	1.02	2.39333	0.52
Niben261Chr11g1172002	Niben261Chr11g1172002	-	0.156	-2.67849	0.000915725	0.0392347	yes	down	0.28	0.3	0.3	0.63	3.92	1.86	0.293333	2.13667
Niben261Chr11g1198001	Niben261Chr11g1198001	-	2.455	1.29555	0.000673201	0.0322716	yes	up	30.21	30.95	32.31	20.78	7.97	15.19	31.1567	14.6467
Niben261Chr11g1280005	Niben261Chr11g1280005	-	0.263	-1.92829	0.000262046	0.0183438	yes	down	6.01	5.02	7.33	10.96	44.6	24.56	6.12	26.7067
Niben261Chr11g1312023	Niben261Chr11g1312023	-	0.157	-2.67143	0.000198158	0.0152241	yes	down	4.83	4.36	3.15	5.3	56.96	31.02	4.11333	31.0933
Niben261Chr11g1329006	Niben261Chr11g1329006	-	0.244	-2.0369	4.9e-05	0.00644008	yes	down	1.78	0.82	1.49	2.95	10.85	4.51	1.36333	6.10333
Niben261Chr11g1376001	Niben261Chr11g1376001	-	0.249	-2.00819	4.18e-05	0.00568459	yes	down	3.5	1.26	3.49	4.86	17.84	12.83	2.75	11.8433
Niben261Chr11g1409015	Niben261Chr11g1409015	-	0.291	-1.78329	5.91e-05	0.00728436	yes	down	1.19	0.46	0.96	2.48	5.23	2.08	0.87	3.26333
Niben261Chr11g1427007	Niben261Chr11g1427007	-	0.148	-2.75219	0.000136712	0.0123374	yes	down	0.18	0.23	0.15	0.34	2.5	1.55	0.186667	1.46333
Niben261Chr12g0119001	Niben261Chr12g0119001	-	0.195	-2.36164	0.0002754	0.0186942	yes	down	0.25	0.28	0.25	0.54	2.72	1.24	0.26	1.5
Niben261Chr12g0144001	Niben261Chr12g0144001	-	0.085	-3.55798	6.31e-10	6.31e-06	yes	down	0.43	0.15	0.32	1.45	6.3	3.75	0.3	3.83333
Niben261Chr12g0161001	Niben261Chr12g0161001	-	0.333	-1.58702	0.000172598	0.0140522	yes	down	0.67	0.37	0.54	0.93	2.54	1.76	0.526667	1.74333
Niben261Chr12g0187020	Niben261Chr12g0187020	-	0.345	-1.53649	0.000391042	0.0231085	yes	down	1.42	0.69	1.44	2.13	5.28	3.75	1.18333	3.72
Niben261Chr12g0209007	Niben261Chr12g0209007	-	0.12	-3.05849	1.93e-05	0.00334844	yes	down	0.4	0.08	0.37	1.58	4.08	1.77	0.283333	2.47667
Niben261Chr12g0243002	Niben261Chr12g0243002	-	0.208	-2.26513	4.02e-05	0.00552853	yes	down	1.75	0.55	3.47	12.75	10.29	5.83	1.92333	9.62333
Niben261Chr12g0252013	Niben261Chr12g0252013	-	0.321	-1.64027	0.000395228	0.0232641	yes	down	3.14	0.93	3.74	8.1	11.56	4.51	2.60333	8.05667
Niben261Chr12g0253035	Niben261Chr12g0253035	-	0.382	-1.38702	3.55e-05	0.00512286	yes	down	1.87	1.08	1.43	2.7	5.07	4.85	1.46	4.20667
Niben261Chr12g0279002	Niben261Chr12g0279002	-	0.255	-1.97295	0.000401396	0.0234887	yes	down	45.57	57.5	56.96	74.05	430.03	270.24	53.3433	258.107
Niben261Chr12g0301030	Niben261Chr12g0301030	-	0.304	-1.71638	0.000283016	0.0188087	yes	down	0.45	0.31	0.62	0.82	2.17	1.95	0.46	1.64667
Niben261Chr12g0311008	Niben261Chr12g0311008	-	0.188	-2.41338	0.000130946	0.0121464	yes	down	3.48	0.67	5.56	23.85	22.97	6.68	3.23667	17.8333
Niben261Chr12g0332015	Niben261Chr12g0332015	-	0.279	-1.84374	7.79e-05	0.00881216	yes	down	1.31	0.58	1.3	2.03	4.88	5.48	1.06333	4.13
Niben261Chr12g0394019	Niben261Chr12g0394019	-	0.124	-3.0104	2.75e-07	0.000202482	yes	down	0.57	0.28	0.54	1.24	6.27	4.49	0.463333	4
Niben261Chr12g0398007	Niben261Chr12g0398007	-	0.182	-2.46146	3.02e-07	0.000204661	yes	down	2.18	0.71	1.21	3.67	17.04	11.08	1.36667	10.5967
Niben261Chr12g0469008	Niben261Chr12g0469008	-	3.105	1.63482	0.000405022	0.0236547	yes	up	14.83	19.58	10.94	5.53	3.18	8.44	15.1167	5.71667
Niben261Chr12g0511005	Niben261Chr12g0511005	-	4.123	2.04369	0.000976471	0.0410323	yes	up	3.84	6.94	2.91	1.04	0.73	2.61	4.56333	1.46
Niben261Chr12g0556002	Niben261Chr12g0556002	-	6.424	2.68336	2.89e-05	0.00453441	yes	up	52.69	78.51	33.32	7.22	3.58	20.53	54.84	10.4433
Niben261Chr12g0589007	Niben261Chr12g0589007	-	0.089	-3.48543	0.000224562	0.0164904	yes	down	0.03	0.02	0.17	0.37	1.29	0.9	0.0733333	0.853333
Niben261Chr12g0605009	Niben261Chr12g0605009	-	0.029	-5.1222	0.000967113	0.0408108	yes	down	0	0.09	0	1.05	1.78	0.54	0.03	1.12333
Niben261Chr12g0625006	Niben261Chr12g0625006	-	10.668	3.41523	1.12e-05	0.00224326	yes	up	6.05	9.08	3.29	0.4	0.35	1.36	6.14	0.703333
Niben261Chr12g0633003	Niben261Chr12g0633003	-	0.207	-2.2698	0.00122341	0.0467534	yes	down	7.42	1.61	9.55	15.69	68.39	9.92	6.19333	31.3333
Niben261Chr12g0646009	Niben261Chr12g0646009	-	0.241	-2.05016	3.18e-07	0.000204661	yes	down	2.64	1.27	3.47	7.5	16.87	8.57	2.46	10.98
Niben261Chr12g0672008	Niben261Chr12g0672008	-	0.136	-2.88195	0.000223519	0.0164823	yes	down	0.11	0.09	0.12	0.21	1.5	0.89	0.106667	0.866667
Niben261Chr12g0695002	Niben261Chr12g0695002	-	0.108	-3.20843	0.00107812	0.043128	yes	down	0.65	0	0.4	1.05	4.57	3.37	0.35	2.99667
Niben261Chr12g0709001	Niben261Chr12g0709001	-	2.223	1.15264	0.000959145	0.0405889	yes	up	16.55	13.78	13.29	7.6	3.84	8.83	14.54	6.75667
Niben261Chr12g0796006	Niben261Chr12g0796006	-	0.208	-2.26837	0.000223352	0.0164823	yes	down	23.17	5.74	46.64	133.24	196.07	47.24	25.1833	125.517
Niben261Chr12g0801021	Niben261Chr12g0801021	-	0.153	-2.70434	0.000245431	0.0175918	yes	down	0.21	0.06	0.18	0.43	2.38	1.49	0.15	1.43333
Niben261Chr12g0838001	Niben261Chr12g0838001	-	0.186	-2.42486	1.22e-05	0.00237942	yes	down	0.8	0.46	0.74	1.68	6.8	3.31	0.666667	3.93
Niben261Chr12g0898001	Niben261Chr12g0898001	-	0.088	-3.51145	8.56e-09	1.83e-05	yes	down	0.36	0.19	0.32	1.03	6.01	3.93	0.29	3.65667
Niben261Chr12g0899001	Niben261Chr12g0899001	-	5.576	2.47932	9.82e-05	0.0104305	yes	up	68.16	88.68	43.48	10.24	3.63	28.3	66.7733	14.0567
Niben261Chr12g0915001	Niben261Chr12g0915001	-	0.15	-2.73633	3.09e-06	0.000907135	yes	down	0.19	0.16	0.37	1.06	2.72	1.62	0.24	1.8
Niben261Chr12g0916004	Niben261Chr12g0916004	-	0.15	-2.74158	4e-06	0.00106048	yes	down	0.3	0.31	0.24	0.89	3.85	1.78	0.283333	2.17333
Niben261Chr12g0921012	Niben261Chr12g0921012	-	5.978	2.57969	0.00108315	0.0431609	yes	up	3.5	7.53	2.4	0.54	0.22	1.99	4.47667	0.916667
Niben261Chr12g0926009	Niben261Chr12g0926009	-	0.174	-2.52631	1.51e-06	0.000596412	yes	down	0.6	0.48	0.79	1.83	7.05	2.97	0.623333	3.95
Niben261Chr12g0942005	Niben261Chr12g0942005	-	5.071	2.34234	0.000324749	0.0206577	yes	up	5.77	8.6	3.34	1.37	0.42	2.37	5.90333	1.38667
Niben261Chr12g1007001	Niben261Chr12g1007001	-	0.186	-2.42527	0.000119017	0.011545	yes	down	0.64	0.55	0.73	1.24	6.44	3.94	0.64	3.87333
Niben261Chr12g1036004	Niben261Chr12g1036004	-	6.565	2.71486	2.93e-05	0.0045436	yes	up	2.89	5.08	1.63	0.48	0.28	1	3.2	0.586667
Niben261Chr12g1072001	Niben261Chr12g1072001	-	0.101	-3.30912	0.000233627	0.0169895	yes	down	0.98	0.46	1.54	0.69	24.2	6.89	0.993333	10.5933
Niben261Chr12g1114014	Niben261Chr12g1114014	-	5.319	2.41111	0.000493743	0.0267022	yes	up	3.78	6.87	1.65	1.14	0.78	0.98	4.1	0.966667
Niben261Chr12g1184002	Niben261Chr12g1184002	-	0.214	-2.221	0.000148699	0.0130182	yes	down	0.57	0.22	0.94	3.52	3.8	1.19	0.576667	2.83667
Niben261Chr12g1191013	Niben261Chr12g1191013	-	4.749	2.24757	0.000338751	0.0211444	yes	up	4.32	7.12	3.01	0.86	0.62	2.34	4.81667	1.27333
Niben261Chr12g1228001	Niben261Chr12g1228001	-	0.253	-1.98297	0.00124348	0.0473393	yes	down	3.63	1.32	8.53	8.92	36.68	12.92	4.49333	19.5067
Niben261Chr12g1278019	Niben261Chr12g1278019	-	0.228	-2.1317	0.00121973	0.0466723	yes	down	0.36	0.48	0.86	1.27	4.56	1.63	0.566667	2.48667
Niben261Chr12g1311005	Niben261Chr12g1311005	-	0.07	-3.82708	1.45e-08	2.29e-05	yes	down	0.25	0.15	0.31	0.77	6.23	4.22	0.236667	3.74
Niben261Chr12g1368025	Niben261Chr12g1368025	-	0.162	-2.62865	5.96e-07	0.000319108	yes	down	0.51	0.22	0.44	1.23	4.33	2.31	0.39	2.62333
Niben261Chr12g1474001	Niben261Chr12g1474001	-	0.112	-3.15588	3e-05	0.00460986	yes	down	0.21	0.25	0.22	0.83	3.85	1.86	0.226667	2.18
Niben261Chr12g1494002	Niben261Chr12g1494002	-	0.169	-2.56757	0.000675078	0.0323099	yes	down	0.3	0.12	0.26	0.42	2.75	1.01	0.226667	1.39333
Niben261Chr13g0017003	Niben261Chr13g0017003	-	0.458	-1.12554	0.000102214	0.0105238	yes	down	40.78	24.85	38.94	66.62	119.64	66.5	34.8567	84.2533
Niben261Chr13g0019001	Niben261Chr13g0019001	-	2.516	1.33087	0.00013362	0.0122355	yes	up	10.55	14.27	12.21	5.71	3.26	6.25	12.3433	5.07333
Niben261Chr13g0020008	Niben261Chr13g0020008	-	5.419	2.4381	0.000117286	0.0115112	yes	up	32.17	49.02	22.01	5.79	2.08	14.66	34.4	7.51
Niben261Chr13g0063029	Niben261Chr13g0063029	-	0.087	-3.52376	2.84e-05	0.00447214	yes	down	0.24	0.22	0.06	0.66	4.32	2.68	0.173333	2.55333
Niben261Chr13g0090003	Niben261Chr13g0090003	-	0.119	-3.07206	2.21e-06	0.000741719	yes	down	0.41	0.26	0.21	0.68	4.71	2.96	0.293333	2.78333
Niben261Chr13g0110018	Niben261Chr13g0110018	-	5.094	2.34889	0.000273997	0.0186942	yes	up	5.23	12.14	4.48	1.69	1.1	2.52	7.28333	1.77
Niben261Chr13g0143003	Niben261Chr13g0143003	-	0.418	-1.25796	0.000436642	0.0247769	yes	down	5.71	2.08	5.74	13.2	11.99	9.53	4.51	11.5733
Niben261Chr13g0152006	Niben261Chr13g0152006	-	0.188	-2.41289	0.000186965	0.0147741	yes	down	1.24	0.62	1.69	4.44	13.38	1.91	1.18333	6.57667
Niben261Chr13g0159001	Niben261Chr13g0159001	-	0.124	-3.01463	3.05e-06	0.000903558	yes	down	0.79	0.6	0.49	1.47	8.9	6.62	0.626667	5.66333
Niben261Chr13g0176005	Niben261Chr13g0176005	-	0.345	-1.53408	0.000509817	0.027165	yes	down	1.86	1.21	1.36	2.4	7.74	4.16	1.47667	4.76667
Niben261Chr13g0203008	Niben261Chr13g0203008	-	6.991	2.80554	0.000520602	0.0275092	yes	up	14.45	21.94	4.18	3.44	0.86	3.17	13.5233	2.49
Niben261Chr13g0240003	Niben261Chr13g0240003	-	0.081	-3.62918	6.02e-06	0.00144304	yes	down	0.46	0.38	0.22	0.71	7.97	4.44	0.353333	4.37333
Niben261Chr13g0261004	Niben261Chr13g0261004	-	6.725	2.74948	0.000681415	0.0324061	yes	up	2.22	4.38	1.49	0.23	0.17	1.05	2.69667	0.483333
Niben261Chr13g0282009	Niben261Chr13g0282009	-	0.22	-2.18137	0.0001538	0.0132414	yes	down	1.13	0.63	1.07	1.43	8.31	4.41	0.943333	4.71667
Niben261Chr13g0302008	Niben261Chr13g0302008	-	0.248	-2.00904	0.000185383	0.0147328	yes	down	5.28	2.94	9.12	15.21	47.99	11.26	5.78	24.82
Niben261Chr13g0396013	Niben261Chr13g0396013	-	0.161	-2.63442	0.000158846	0.0134246	yes	down	2.58	5.56	6.86	7.8	68.31	33.92	5	36.6767
Niben261Chr13g0419001	Niben261Chr13g0419001	-	5.634	2.49409	0.000253917	0.0180086	yes	up	40.43	54.29	23.68	5.65	1.89	17.33	39.4667	8.29
Niben261Chr13g0434007	Niben261Chr13g0434007	-	0.451	-1.14874	0.000176783	0.0142825	yes	down	5.94	2.29	5.4	11.3	10.28	10.93	4.54333	10.8367
Niben261Chr13g0454001	Niben261Chr13g0454001	-	0.133	-2.91487	0.000349889	0.0216145	yes	down	0.3	0.09	0.45	1.02	4.03	1.62	0.28	2.22333
Niben261Chr13g0476006	Niben261Chr13g0476006	-	5.162	2.3679	0.000482926	0.0262555	yes	up	8.98	14.37	6.22	1.23	0.62	4.13	9.85667	1.99333
Niben261Chr13g0484017	Niben261Chr13g0484017	-	0.409	-1.28881	0.000798393	0.0360251	yes	down	67.58	52.05	51.74	92.33	228.37	181.93	57.1233	167.543
Niben261Chr13g0484022	Niben261Chr13g0484022	-	0.202	-2.3048	0.000308265	0.0199912	yes	down	51.79	57.2	44.19	82.41	506.37	422.68	51.06	337.153
Niben261Chr13g0503010	Niben261Chr13g0503010	-	0.143	-2.80641	0.000572154	0.0292032	yes	down	0.21	0.24	0.8	3.15	4.75	1.56	0.416667	3.15333
Niben261Chr13g0582011	Niben261Chr13g0582011	-	0.127	-2.97722	0.000179002	0.0143782	yes	down	2.22	1.13	0.81	1.96	29.11	5.93	1.38667	12.3333
Niben261Chr13g0598009	Niben261Chr13g0598009	-	0.169	-2.56387	0.000100272	0.0104665	yes	down	0.69	0.82	0.32	1.84	3.78	5.35	0.61	3.65667
Niben261Chr13g0607021	Niben261Chr13g0607021	-	0.234	-2.09312	1.3e-05	0.00244542	yes	down	7.43	10.54	11.53	13.97	74.31	36.55	9.83333	41.61
Niben261Chr13g0654007	Niben261Chr13g0654007	-	0.2	-2.32072	2.05e-05	0.00347067	yes	down	0.88	0.63	0.94	1.47	7.68	4.12	0.816667	4.42333
Niben261Chr13g0664013	Niben261Chr13g0664013	-	0.274	-1.86606	0.000545876	0.0283449	yes	down	6.71	2.96	4.28	7.42	35.55	11.11	4.65	18.0267
Niben261Chr13g0783003	Niben261Chr13g0783003	-	0.323	-1.62999	0.00121297	0.0465322	yes	down	2.5	1.42	2.22	3.48	12.57	4.91	2.04667	6.98667
Niben261Chr13g0796009	Niben261Chr13g0796009	-	0.112	-3.15691	0.000468818	0.025964	yes	down	2.12	0.66	3.46	2.53	45.2	9.18	2.08	18.97
Niben261Chr13g0807013	Niben261Chr13g0807013	-	0.096	-3.38622	0.000923305	0.0394077	yes	down	0.1	0.23	0.07	0.42	2.69	1.79	0.133333	1.63333
Niben261Chr13g0837024	Niben261Chr13g0837024	-	0.218	-2.19793	0.000970857	0.0408913	yes	down	0.66	0.25	0.46	0.9	3.95	1.94	0.456667	2.26333
Niben261Chr13g0847016	Niben261Chr13g0847016	-	0.261	-1.93584	0.000985153	0.0411526	yes	down	3.35	1.45	3.4	3.35	17.49	13.2	2.73333	11.3467
Niben261Chr13g0858005	Niben261Chr13g0858005	-	0.491	-1.02758	0.00103329	0.0421203	yes	down	11.96	8.33	14.67	18.97	37.99	21.8	11.6533	26.2533
Niben261Chr13g0870011	Niben261Chr13g0870011	-	0.258	-1.95319	0.000529739	0.027796	yes	down	0.37	0.39	0.24	0.75	2.02	1.7	0.333333	1.49
Niben261Chr13g0886001	Niben261Chr13g0886001	-	0.098	-3.35825	4.35e-06	0.00113385	yes	down	0.32	0.04	0.45	1.39	4.11	2.86	0.27	2.78667
Niben261Chr13g0955007	Niben261Chr13g0955007	-	0.149	-2.75052	0.000768238	0.0350338	yes	down	0.22	0.18	0.2	0.26	3.35	0.99	0.2	1.53333
Niben261Chr13g0963006	Niben261Chr13g0963006	-	0.215	-2.21904	0.0004992	0.0269003	yes	down	7.8	9.44	6.31	11.74	89.74	28.38	7.85	43.2867
Niben261Chr13g0965001	Niben261Chr13g0965001	-	0.131	-2.92817	2.54e-05	0.00415589	yes	down	0.09	0.07	0.2	0.36	1.73	0.71	0.12	0.933333
Niben261Chr13g0970010	Niben261Chr13g0970010	-	0.183	-2.44661	8.2e-06	0.00181995	yes	down	0.62	0.41	0.45	1.34	5.32	2.78	0.493333	3.14667
Niben261Chr13g0983012	Niben261Chr13g0983012	-	0.451	-1.15011	0.000957188	0.0405634	yes	down	4.66	3.11	3.83	12.27	11.6	6	3.86667	9.95667
Niben261Chr13g1001002	Niben261Chr13g1001002	-	0.176	-2.50765	0.000375887	0.0224341	yes	down	0.18	0.14	0.3	0.76	2.14	0.93	0.206667	1.27667
Niben261Chr13g1020014	Niben261Chr13g1020014	-	0.093	-3.42943	3.67e-05	0.00522986	yes	down	0.51	0	0.38	3.41	4.75	1.65	0.296667	3.27
Niben261Chr13g1063002	Niben261Chr13g1063002	-	0.211	-2.24593	0.00119145	0.0460014	yes	down	1.17	0.35	0.66	1.41	5.29	4.53	0.726667	3.74333
Niben261Chr13g1093004	Niben261Chr13g1093004	-	0.225	-2.15321	1.08e-05	0.002189	yes	down	1.16	1	1.42	2.78	9.76	5.22	1.19333	5.92
Niben261Chr13g1100004	Niben261Chr13g1100004	-	0.122	-3.03504	1.26e-07	0.000136296	yes	down	1.27	0.82	0.96	2.66	16.2	8.9	1.01667	9.25333
Niben261Chr13g1136006	Niben261Chr13g1136006	-	0.284	-1.81803	0.000824535	0.0367071	yes	down	0.54	0.37	0.78	1.33	2.81	2.4	0.563333	2.18
Niben261Chr13g1186001	Niben261Chr13g1186001	-	3.791	1.92267	4.19e-05	0.00568459	yes	up	4.95	8.7	4.44	1.83	1.37	2.47	6.03	1.89
Niben261Chr13g1199002	Niben261Chr13g1199002	-	5.738	2.52053	0.000645975	0.0316243	yes	up	17.45	26.64	10.25	2.72	0.67	7.89	18.1133	3.76
Niben261Chr13g1281011	Niben261Chr13g1281011	-	0.169	-2.56141	1.72e-05	0.00307928	yes	down	0.56	0.15	0.68	1.19	4.61	2.8	0.463333	2.86667
Niben261Chr13g1319020	Niben261Chr13g1319020	-	10.677	3.41638	1.91e-05	0.00332139	yes	up	68.39	158.66	50.41	8.72	1.82	23.73	92.4867	11.4233
Niben261Chr13g1365004	Niben261Chr13g1365004	-	3.655	1.86994	2.73e-05	0.00439662	yes	up	162.73	178.1	202.2	83.33	22.34	64.69	181.01	56.7867
Niben261Chr14g0007015	Niben261Chr14g0007015	-	0.332	-1.59114	0.000755484	0.0346102	yes	down	2.58	1.1	1.79	4.59	12.47	4.02	1.82333	7.02667
Niben261Chr14g0011003	Niben261Chr14g0011003	-	4.742	2.24552	0.000291541	0.0191975	yes	up	14.85	22.68	10.47	3.04	1.2	7.69	16	3.97667
Niben261Chr14g0023005	Niben261Chr14g0023005	-	4.459	2.15669	0.000653033	0.0319177	yes	up	1.56	2.9	1.33	0.53	0.34	0.76	1.93	0.543333
Niben261Chr14g0047012	Niben261Chr14g0047012	-	0.254	-1.9781	0.000269403	0.0186942	yes	down	0.35	0.29	0.83	1.72	3.31	1.26	0.49	2.09667
Niben261Chr14g0059010	Niben261Chr14g0059010	-	0.109	-3.1974	2.59e-06	0.000817321	yes	down	0.33	0.23	0.25	0.89	4.78	2.6	0.27	2.75667
Niben261Chr14g0065003	Niben261Chr14g0065003	-	0.062	-4.00698	0.000708859	0.0334458	yes	down	0.3	0.06	0.39	0.33	10.83	1.21	0.25	4.12333
Niben261Chr14g0172002	Niben261Chr14g0172002	-	0.175	-2.51395	0.000347393	0.0215392	yes	down	0.57	0.22	0.53	0.61	5.03	2.27	0.44	2.63667
Niben261Chr14g0193002	Niben261Chr14g0193002	-	0.026	-5.23871	9.91e-08	0.000114244	yes	down	0.17	0.03	0.23	1.82	12.29	0.93	0.143333	5.01333
Niben261Chr14g0195001	Niben261Chr14g0195001	-	4.123	2.04354	0.00114385	0.0444501	yes	up	6.66	10.15	4.24	1.95	0.7	3.45	7.01667	2.03333
Niben261Chr14g0332018	Niben261Chr14g0332018	-	0.278	-1.84862	0.000883039	0.0382876	yes	down	0.54	0.28	0.61	1.35	2.8	1.46	0.476667	1.87
Niben261Chr14g0395008	Niben261Chr14g0395008	-	0.162	-2.62964	8.03e-06	0.0018085	yes	down	1.32	0.62	1.12	2.27	12.95	7.26	1.02	7.49333
Niben261Chr14g0488002	Niben261Chr14g0488002	-	0.095	-3.39153	6.88e-05	0.00813575	yes	down	0.25	0.12	0.34	0.32	4.49	3.23	0.236667	2.68
Niben261Chr14g0493005	Niben261Chr14g0493005	-	0.12	-3.05663	0.0005448	0.0283381	yes	down	0.53	0	0.19	2.17	1.55	2.36	0.24	2.02667
Niben261Chr14g0499017	Niben261Chr14g0499017	-	0.186	-2.42475	0.000154952	0.0133023	yes	down	0.25	0.05	0.25	0.6	1.87	0.61	0.183333	1.02667
Niben261Chr14g0549010	Niben261Chr14g0549010	-	6.867	2.7796	1.24e-06	0.000523726	yes	up	8.97	16.84	5.4	1.95	1.85	1.78	10.4033	1.86
Niben261Chr14g0560016	Niben261Chr14g0560016	-	8.394	3.06943	2.02e-05	0.00344677	yes	up	2.76	4.75	1.35	0.33	0.17	0.78	2.95333	0.426667
Niben261Chr14g0611008	Niben261Chr14g0611008	-	6.312	2.65801	7.88e-05	0.00881216	yes	up	20.1	32.36	12.99	3.17	1.02	8.19	21.8167	4.12667
Niben261Chr14g0622007	Niben261Chr14g0622007	-	0.303	-1.7216	0.000510045	0.027165	yes	down	71.98	84.59	70.79	114.12	449.35	366.69	75.7867	310.053
Niben261Chr14g0651007	Niben261Chr14g0651007	-	0.365	-1.45354	0.0013446	0.049982	yes	down	1.59	0.89	2	3.74	7.14	2.4	1.49333	4.42667
Niben261Chr14g0652009	Niben261Chr14g0652009	-	0.12	-3.06295	0.000230937	0.0168759	yes	down	0.32	0.19	0.28	0.8	5.65	0.66	0.263333	2.37
Niben261Chr14g0664003	Niben261Chr14g0664003	-	0.2	-2.31893	0.0010918	0.0433836	yes	down	12.6	17.46	19.64	28.03	170.62	123.63	16.5667	107.427
Niben261Chr14g0664004	Niben261Chr14g0664004	-	0.164	-2.61019	0.000114272	0.0114303	yes	down	36.39	38.24	21.28	69.25	425.82	303.74	31.97	266.27
Niben261Chr14g0678004	Niben261Chr14g0678004	-	6.316	2.6591	1.45e-05	0.00270154	yes	up	19.62	34.71	12.11	3.62	1.65	7.44	22.1467	4.23667
Niben261Chr14g0732009	Niben261Chr14g0732009	-	2.659	1.41067	8.11e-06	0.00181248	yes	up	125.95	131.08	147.52	76.6	43.24	62.05	134.85	60.63
Niben261Chr14g0758009	Niben261Chr14g0758009	-	0.185	-2.43199	9e-06	0.00196245	yes	down	0.77	0.33	1.15	3.52	5.99	2.02	0.75	3.84333
Niben261Chr14g0825006	Niben261Chr14g0825006	-	0.16	-2.64759	4.01e-05	0.00552853	yes	down	7.55	2.24	7.56	7.54	59.66	48.04	5.78333	38.4133
Niben261Chr14g0909011	Niben261Chr14g0909011	-	0.278	-1.84853	0.00046799	0.025964	yes	down	0.5	0.33	0.47	0.8	2.78	1.57	0.433333	1.71667
Niben261Chr14g0997002	Niben261Chr14g0997002	-	0.107	-3.2242	3.28e-06	0.000938961	yes	down	0.73	0.6	0.73	1.55	13.79	6.18	0.686667	7.17333
Niben261Chr14g1016010	Niben261Chr14g1016010	-	0.308	-1.69939	0.000953868	0.0405179	yes	down	0.36	0.33	0.3	0.77	1.61	1.18	0.33	1.18667
Niben261Chr14g1075003	Niben261Chr14g1075003	-	0.282	-1.82783	0.000504152	0.0270138	yes	down	0.71	0.32	0.58	0.95	3.35	1.88	0.536667	2.06
Niben261Chr14g1079001	Niben261Chr14g1079001	-	0.377	-1.40598	0.00125859	0.0477055	yes	down	4.57	3.36	7.25	8.3	22.88	13.03	5.06	14.7367
Niben261Chr14g1111003	Niben261Chr14g1111003	-	0.187	-2.41591	6.32e-05	0.00763312	yes	down	0.54	0.35	0.93	1.5	6.36	2.6	0.606667	3.48667
Niben261Chr14g1113018	Niben261Chr14g1113018	-	0.288	-1.79728	0.00111956	0.043733	yes	down	0.46	0.16	0.41	0.51	1.94	1.4	0.343333	1.28333
Niben261Chr14g1232001	Niben261Chr14g1232001	-	0.415	-1.26851	0.000971751	0.0408913	yes	down	9.85	10.47	12.37	21.08	48.46	19.4	10.8967	29.6467
Niben261Chr14g1249008	Niben261Chr14g1249008	-	8.853	3.14611	2.8e-05	0.00444381	yes	up	3.23	6.34	1.63	0.34	0.29	0.93	3.73333	0.52
Niben261Chr14g1330004	Niben261Chr14g1330004	-	7.004	2.80817	7.43e-06	0.00169834	yes	up	12.31	18.97	8.76	1.96	0.71	4.14	13.3467	2.27
Niben261Chr14g1415009	Niben261Chr14g1415009	-	0.259	-1.95111	0.000904156	0.0388226	yes	down	33.51	33.01	23.2	41.14	218.08	177.05	29.9067	145.423
Niben261Chr14g1458006	Niben261Chr14g1458006	-	31.358	4.97076	0.000273317	0.0186942	yes	up	1.79	12.96	6.04	0	1.13	1.37	6.93	0.833333
Niben261Chr14g1494012	Niben261Chr14g1494012	-	0.107	-3.22681	3.14e-08	4.27e-05	yes	down	3.05	1.94	1.78	5.9	38.89	26.79	2.25667	23.86
Niben261Chr15g0040008	Niben261Chr15g0040008	-	0.407	-1.2985	0.00110114	0.0434666	yes	down	2.21	0.99	3	3.77	7.74	4.78	2.06667	5.43
Niben261Chr15g0083013	Niben261Chr15g0083013	-	0.218	-2.19533	2.79e-05	0.00444381	yes	down	0.44	0.27	0.53	1	3.57	1.53	0.413333	2.03333
Niben261Chr15g0136001	Niben261Chr15g0136001	-	3.842	1.94188	0.000623726	0.0311458	yes	up	10.46	15.11	8.38	2.75	1.31	6.37	11.3167	3.47667
Niben261Chr15g0168008	Niben261Chr15g0168008	-	0.249	-2.00392	0.000396753	0.0233081	yes	down	0.55	0.34	0.49	0.7	3.59	1.79	0.46	2.02667
Niben261Chr15g0229004	Niben261Chr15g0229004	-	0.07	-3.83293	2.97e-06	0.000899429	yes	down	0.35	0.13	0.16	1.26	3.53	1.33	0.213333	2.04
Niben261Chr15g0250001	Niben261Chr15g0250001	-	0.135	-2.88405	5.32e-06	0.00132897	yes	down	1.23	0.89	0.4	2.59	10.52	8.43	0.84	7.18
Niben261Chr15g0329002	Niben261Chr15g0329002	-	4.412	2.14146	0.000739362	0.0342807	yes	up	2.45	3.88	1.68	0.48	0.33	1.36	2.67	0.723333
Niben261Chr15g0649002	Niben261Chr15g0649002	-	5.241	2.3899	0.000635932	0.0313126	yes	up	2.5	4.2	2	0.48	0.3	1.37	2.9	0.716667
Niben261Chr15g0715004	Niben261Chr15g0715004	-	0.338	-1.5642	0.000462709	0.0259036	yes	down	1.54	0.95	2.68	4.55	8.57	3.31	1.72333	5.47667
Niben261Chr15g0729002	Niben261Chr15g0729002	-	0.139	-2.84481	1.4e-06	0.000560995	yes	down	21.3	21.37	11.75	40.68	256.91	169.49	18.14	155.693
Niben261Chr15g0745008	Niben261Chr15g0745008	-	6.696	2.74335	6.91e-06	0.00162984	yes	up	30.87	49.56	20.62	5.36	1.91	10.77	33.6833	6.01333
Niben261Chr15g0758009	Niben261Chr15g0758009	-	4.02	2.00731	0.000121233	0.011545	yes	up	6.7	10.81	5.39	1.16	2.27	3.34	7.63333	2.25667
Niben261Chr15g0778004	Niben261Chr15g0778004	-	0.1	-3.32406	0.000312644	0.0201444	yes	down	0.15	0.11	0.46	0.81	5.3	2.25	0.24	2.78667
Niben261Chr15g0781001	Niben261Chr15g0781001	-	7.261	2.86012	0.000281651	0.0188087	yes	up	7.12	16.61	5.5	2.64	0.39	2.89	9.74333	1.97333
Niben261Chr15g0930003	Niben261Chr15g0930003	-	0.198	-2.3377	0.000366091	0.0222034	yes	down	0.95	0.31	1.18	1.64	8.58	2.85	0.813333	4.35667
Niben261Chr15g0967006	Niben261Chr15g0967006	-	0.14	-2.8405	1.37e-08	2.28e-05	yes	down	3.07	1.09	1.9	7.57	24.99	12.72	2.02	15.0933
Niben261Chr15g0982012	Niben261Chr15g0982012	-	0.105	-3.24874	1.35e-05	0.00252358	yes	down	0.63	0.7	0.61	1.51	12.99	7.29	0.646667	7.26333
Niben261Chr15g0990005	Niben261Chr15g0990005	-	0.06	-4.06613	9.78e-10	7.33e-06	yes	down	0.13	0.06	0.26	0.95	3.55	2.66	0.15	2.38667
Niben261Chr15g1065003	Niben261Chr15g1065003	-	0.142	-2.81276	9.04e-06	0.00196245	yes	down	0.39	0.41	0.54	1.22	6	3.39	0.446667	3.53667
Niben261Chr15g1087016	Niben261Chr15g1087016	-	0.111	-3.17671	1.67e-06	0.000639613	yes	down	0.48	0.56	0.57	1.62	9.16	5.88	0.536667	5.55333
Niben261Chr15g1116019	Niben261Chr15g1116019	-	5.084	2.34601	0.00117695	0.0455002	yes	up	17.87	34.38	12.27	3.78	1.17	10.46	21.5067	5.13667
Niben261Chr15g1131010	Niben261Chr15g1131010	-	0.138	-2.85899	1.38e-07	0.000142336	yes	down	1.2	0.43	0.97	2.37	11.39	6.64	0.866667	6.8
Niben261Chr15g1232001	Niben261Chr15g1232001	-	0.264	-1.92373	0.00014947	0.0130182	yes	down	1.84	0.95	1.35	2.54	10	4.77	1.38	5.77
Niben261Chr15g1251010	Niben261Chr15g1251010	-	0.133	-2.90573	6.71e-05	0.00797309	yes	down	1.74	0.8	0.78	1.97	11.08	8.6	1.10667	7.21667
Niben261Chr15g1321005	Niben261Chr15g1321005	-	0.073	-3.76989	1.27e-06	0.000529158	yes	down	0.24	0.12	0.21	1.06	5.31	1.65	0.19	2.67333
Niben261Chr15g1343001	Niben261Chr15g1343001	-	3.835	1.93929	0.000802387	0.0361509	yes	up	7.17	11.94	4.85	3.19	1.19	3.81	7.98667	2.73
Niben261Chr15g1435010	Niben261Chr15g1435010	-	0.247	-2.01659	0.000327207	0.0206906	yes	down	29.95	24.64	26.67	34.5	200.06	158.64	27.0867	131.067
Niben261Chr15g1495004	Niben261Chr15g1495004	-	0.175	-2.51414	0.0010796	0.043128	yes	down	0.21	0.14	0.1	0.41	1.54	0.94	0.15	0.963333
Niben261Chr15g1504008	Niben261Chr15g1504008	-	7.605	2.9269	3.01e-06	0.000900988	yes	up	77.23	127.46	47.65	12.21	7.12	24.31	84.1133	14.5467
Niben261Chr15g1511007	Niben261Chr15g1511007	-	0.142	-2.81955	0.000874017	0.0380617	yes	down	1	0.06	0.6	1.41	6.41	4.23	0.553333	4.01667
Niben261Chr15g1513002	Niben261Chr15g1513002	-	2.572	1.3627	0.000279745	0.0188087	yes	up	30.72	43.65	28.91	13.3	17.34	17.45	34.4267	16.03
Niben261Chr15g1515010	Niben261Chr15g1515010	-	5.51	2.46211	0.000300522	0.0195738	yes	up	19.18	29.3	12.53	3.51	1.04	8.7	20.3367	4.41667
Niben261Chr15g1516014	Niben261Chr15g1516014	-	0.342	-1.54782	0.00014149	0.0125454	yes	down	3.41	1.99	5.74	9.73	17.09	7.53	3.71333	11.45
Niben261Chr15g1520003	Niben261Chr15g1520003	-	0.259	-1.94961	7.03e-05	0.00823185	yes	down	0.68	0.29	0.59	1.06	3.32	2.11	0.52	2.16333
Niben261Chr16g0069007	Niben261Chr16g0069007	-	0.208	-2.26722	0.000547766	0.0283938	yes	down	0.51	0.2	0.98	1.65	5.36	1.49	0.563333	2.83333
Niben261Chr16g0123003	Niben261Chr16g0123003	-	7.05	2.81764	2.44e-05	0.00402027	yes	up	12.17	23.02	8.16	1.52	1.17	4.84	14.45	2.51
Niben261Chr16g0155025	Niben261Chr16g0155025	-	0.208	-2.26781	4.35e-07	0.00025688	yes	down	2.35	1.31	2.13	4.86	16.56	9.22	1.93	10.2133
Niben261Chr16g0203019	Niben261Chr16g0203019	-	0.295	-1.75968	4.98e-05	0.00645817	yes	down	6.53	5.24	11.25	27.19	26.55	13.06	7.67333	22.2667
Niben261Chr16g0206003	Niben261Chr16g0206003	-	0.326	-1.61556	9.05e-05	0.00981094	yes	down	1.77	0.94	1.73	2.91	7.1	4.82	1.48	4.94333
Niben261Chr16g0219011	Niben261Chr16g0219011	-	7.383	2.88413	0.000143545	0.0126866	yes	up	16.86	21.91	10.15	1.84	0.8	5.63	16.3067	2.75667
Niben261Chr16g0238003	Niben261Chr16g0238003	-	0.341	-1.55091	0.001207	0.0463626	yes	down	2.87	1.47	4.25	6.51	15.12	5.46	2.86333	9.03
Niben261Chr16g0270015	Niben261Chr16g0270015	-	0.136	-2.87507	3.83e-06	0.00102561	yes	down	18.74	8.5	17.22	41.76	256.99	48.43	14.82	115.727
Niben261Chr16g0282003	Niben261Chr16g0282003	-	6.832	2.77237	0.000735677	0.0342261	yes	up	3.36	5.91	3.07	0.29	1.54	0.37	4.11333	0.733333
Niben261Chr16g0286002	Niben261Chr16g0286002	-	0.193	-2.3758	7.08e-06	0.00165637	yes	down	13.46	9.85	18.93	38.06	161.97	45.07	14.08	81.7
Niben261Chr16g0365016	Niben261Chr16g0365016	-	0.211	-2.24655	1.05e-05	0.00215342	yes	down	1.88	0.73	1.13	2.88	10.37	6.07	1.24667	6.44
Niben261Chr16g0376022	Niben261Chr16g0376022	-	0.417	-1.26077	0.000356784	0.0218047	yes	down	15.88	9.06	17.15	21.86	51.89	37.31	14.03	37.02
Niben261Chr16g0382006	Niben261Chr16g0382006	-	7.654	2.93621	6.54e-05	0.00783218	yes	up	4.13	5.9	2.56	0.58	0.13	1.25	4.19667	0.653333
Niben261Chr16g0390017	Niben261Chr16g0390017	-	0.399	-1.32561	0.00103969	0.0423236	yes	down	3.61	2.34	2.84	4.28	10.88	8.98	2.93	8.04667
Niben261Chr16g0447007	Niben261Chr16g0447007	-	5.783	2.53177	7.82e-05	0.00881216	yes	up	19.34	28.03	12.49	3.49	1.09	7.7	19.9533	4.09333
Niben261Chr16g0519012	Niben261Chr16g0519012	-	0.109	-3.19461	4.87e-05	0.00642403	yes	down	0.47	0.04	0.25	0.86	4.23	2.21	0.253333	2.43333
Niben261Chr16g0616011	Niben261Chr16g0616011	-	0.107	-3.2283	5.91e-07	0.000319108	yes	down	0.22	0.06	0.15	0.52	2.24	1.62	0.143333	1.46
Niben261Chr16g0631014	Niben261Chr16g0631014	-	0.257	-1.96008	0.000132634	0.0122207	yes	down	0.83	0.42	0.87	1.13	4.63	3.19	0.706667	2.98333
Niben261Chr16g0681001	Niben261Chr16g0681001	-	0.144	-2.79999	4.79e-05	0.00635513	yes	down	0.46	0.23	0.62	1.22	5.39	2.96	0.436667	3.19
Niben261Chr16g0723004	Niben261Chr16g0723004	-	0.177	-2.49464	0.000187382	0.0147741	yes	down	14.56	2.48	15.23	14.54	97.12	78.38	10.7567	63.3467
Niben261Chr16g0726008	Niben261Chr16g0726008	-	0.091	-3.45225	2.32e-07	0.000190798	yes	down	0.42	0.1	0.29	0.77	5.38	3.02	0.27	3.05667
Niben261Chr16g0845015	Niben261Chr16g0845015	-	0.289	-1.78913	0.00109147	0.0433836	yes	down	44.15	22.01	62.02	88.82	322.31	67.77	42.7267	159.633
Niben261Chr16g0849007	Niben261Chr16g0849007	-	0.195	-2.35628	0.00035821	0.0218047	yes	down	0.72	0.19	1.21	3.58	6.15	1.59	0.706667	3.77333
Niben261Chr16g0872018	Niben261Chr16g0872018	-	5.656	2.49969	0.000532228	0.0278778	yes	up	22.98	36.18	15.62	4.24	1.11	10.8	24.9267	5.38333
Niben261Chr16g0916014	Niben261Chr16g0916014	-	0.059	-4.09537	1.22e-06	0.00052227	yes	down	0.25	0	0.09	2.27	2.52	1.22	0.113333	2.00333
Niben261Chr16g0928009	Niben261Chr16g0928009	-	0.344	-1.53992	0.000830363	0.036837	yes	down	1.4	1.11	1.49	1.97	6.56	4.44	1.33333	4.32333
Niben261Chr16g0980026	Niben261Chr16g0980026	-	4.324	2.11246	3.02e-05	0.00460986	yes	up	125.27	152.3	75.44	21.14	14.08	56.24	117.67	30.4867
Niben261Chr16g0980027	Niben261Chr16g0980027	-	0.111	-3.16946	1.67e-06	0.000639613	yes	down	0.53	0.22	0.39	0.81	6.38	3.9	0.38	3.69667
Niben261Chr16g0980028	Niben261Chr16g0980028	-	5.337	2.41605	0.000113179	0.0114022	yes	up	37.72	63.32	51.78	2.75	8.95	7.36	50.94	6.35333
Niben261Chr16g0981013	Niben261Chr16g0981013	-	0.322	-1.63274	1.51e-05	0.00279483	yes	down	2.6	1.24	3.28	7.13	10.92	5.69	2.37333	7.91333
Niben261Chr16g0988025	Niben261Chr16g0988025	-	2.544	1.34736	2.76e-07	0.000202482	yes	up	2.05	1.97	2.02	1.61	1.23	0.96	2.01333	1.26667
Niben261Chr16g1253001	Niben261Chr16g1253001	-	0.115	-3.12014	0.00117507	0.0454869	yes	down	0.74	0.13	0.5	1.62	9	1.07	0.456667	3.89667
Niben261Chr16g1284009	Niben261Chr16g1284009	-	0.12	-3.05858	9.76e-07	0.000442229	yes	down	0.68	0.48	0.27	3.44	6.53	3.12	0.476667	4.36333
Niben261Chr16g1314003	Niben261Chr16g1314003	-	0.103	-3.28	5.34e-08	6.67e-05	yes	down	0.14	0.11	0.2	0.51	2.47	1.78	0.15	1.58667
Niben261Chr16g1319006	Niben261Chr16g1319006	-	0.112	-3.15753	1.17e-05	0.00229764	yes	down	0.73	0.36	0.19	0.96	6.6	5.28	0.426667	4.28
Niben261Chr16g1319012	Niben261Chr16g1319012	-	5.448	2.44565	0.000171855	0.0140522	yes	up	22.31	37.86	15.46	4.2	1.57	10.82	25.21	5.53
Niben261Chr16g1351004	Niben261Chr16g1351004	-	4.499	2.16972	0.00034216	0.0213128	yes	up	5.75	8.82	4.24	1.31	0.63	3.01	6.27	1.65
Niben261Chr16g1370026	Niben261Chr16g1370026	-	9.452	3.24062	6.24e-05	0.00762893	yes	up	5.77	14.24	7.4	1.69	0.12	2.34	9.13667	1.38333
Niben261Chr16g1371001	Niben261Chr16g1371001	-	0.419	-1.25333	0.000916668	0.0392347	yes	down	1.09	0.61	1.09	1.57	3.47	2.22	0.93	2.42
Niben261Chr17g0002005	Niben261Chr17g0002005	-	5.756	2.52498	0.00023718	0.0171646	yes	up	38.29	58.37	26.19	5.06	2.08	18.21	40.95	8.45
Niben261Chr17g0006005	Niben261Chr17g0006005	-	0.291	-1.78114	3.21e-05	0.00486283	yes	down	10.53	4.05	12.07	17.15	49.21	31.54	8.88333	32.6333
Niben261Chr17g0034007	Niben261Chr17g0034007	-	0.154	-2.69556	5.43e-06	0.0013434	yes	down	0.84	0.25	0.6	1.21	6.25	4.25	0.563333	3.90333
Niben261Chr17g0066003	Niben261Chr17g0066003	-	0.205	-2.28346	0.00015583	0.0133395	yes	down	0.76	0.42	0.89	1.15	6.48	3.35	0.69	3.66
Niben261Chr17g0066012	Niben261Chr17g0066012	-	5.122	2.3567	0.00027597	0.0186942	yes	up	21.71	30.48	13.64	3.72	1.4	10.1	21.9433	5.07333
Niben261Chr17g0105003	Niben261Chr17g0105003	-	5.122	2.35668	0.00125819	0.0477055	yes	up	2.57	4.4	1.1	0.41	0.44	1.07	2.69	0.64
Niben261Chr17g0263003	Niben261Chr17g0263003	-	0.305	-1.71261	0.000260734	0.0183289	yes	down	22.7	7.7	23.27	42.42	108.24	38.19	17.89	62.95
Niben261Chr17g0429006	Niben261Chr17g0429006	-	0.156	-2.67652	1.69e-06	0.000639613	yes	down	23.22	18.09	13.81	35.59	220.31	165.09	18.3733	140.33
Niben261Chr17g0500001	Niben261Chr17g0500001	-	0.362	-1.46591	0.000385784	0.0228881	yes	down	17.82	9.02	18.98	20.78	58.28	58.84	15.2733	45.9667
Niben261Chr17g0544004	Niben261Chr17g0544004	-	0.222	-2.17337	0.000872067	0.0380586	yes	down	0.37	0.24	0.49	0.68	3.7	1.05	0.366667	1.81
Niben261Chr17g0553001	Niben261Chr17g0553001	-	0.098	-3.35826	2.36e-07	0.000190798	yes	down	0.28	0.37	0.24	0.89	5.12	3.6	0.296667	3.20333
Niben261Chr17g0554001	Niben261Chr17g0554001	-	4.732	2.24245	0.000678762	0.0323398	yes	up	3.31	5.49	1.48	0.61	0.44	1.57	3.42667	0.873333
Niben261Chr17g0633002	Niben261Chr17g0633002	-	0.348	-1.52097	1.96e-05	0.00337818	yes	down	55.51	46.07	64.3	102.93	274.45	119.44	55.2933	165.607
Niben261Chr17g0646002	Niben261Chr17g0646002	-	0.225	-2.15201	0.000565783	0.0290264	yes	down	10.82	5.35	21.28	36.88	121.87	18.6	12.4833	59.1167
Niben261Chr17g0720001	Niben261Chr17g0720001	-	5.181	2.37329	0.000100138	0.0104665	yes	up	42.52	59.46	26.61	6.42	3.6	19.3	42.8633	9.77333
Niben261Chr17g0735001	Niben261Chr17g0735001	-	0.181	-2.46971	0.000686158	0.03258	yes	down	1.44	0.25	0.62	2.53	9.44	1.74	0.77	4.57
Niben261Chr17g0739003	Niben261Chr17g0739003	-	0.104	-3.26487	6.97e-05	0.00818568	yes	down	0.18	0.06	0.2	0.56	2.38	1.31	0.146667	1.41667
Niben261Chr17g0759030	Niben261Chr17g0759030	-	0.465	-1.10479	0.00123645	0.0471312	yes	down	3.02	1.73	4.91	6.63	9.4	6.22	3.22	7.41667
Niben261Chr17g0785007	Niben261Chr17g0785007	-	7.495	2.90593	0.000193952	0.0150935	yes	up	3.43	4.63	1.82	0.31	0.2	1.07	3.29333	0.526667
Niben261Chr17g0812008	Niben261Chr17g0812008	-	0.2	-2.31942	0.000282853	0.0188087	yes	down	1.91	0.74	2.04	2.31	13.3	9.06	1.56333	8.22333
Niben261Chr17g0823003	Niben261Chr17g0823003	-	5.381	2.42795	0.000865327	0.0378483	yes	up	1.41	3.54	1.14	0.4	0.21	0.78	2.03	0.463333
Niben261Chr17g0918006	Niben261Chr17g0918006	-	0.102	-3.2883	0.000528034	0.027785	yes	down	0.34	0.15	0.07	0.61	3.6	2.05	0.186667	2.08667
Niben261Chr17g0939006	Niben261Chr17g0939006	-	0.153	-2.70814	0.000382667	0.0227934	yes	down	0.25	0.11	0.41	0.41	3.42	1.63	0.256667	1.82
Niben261Chr17g0944010	Niben261Chr17g0944010	-	0.191	-2.38963	0.000808634	0.0362687	yes	down	0.13	0.13	0.39	1.25	1.82	0.63	0.216667	1.23333
Niben261Chr17g0952001	Niben261Chr17g0952001	-	0.391	-1.35456	0.000482543	0.0262555	yes	down	6.03	3.56	8.37	11.4	26.47	11.87	5.98667	16.58
Niben261Chr17g0963003	Niben261Chr17g0963003	-	2.571	1.36211	0.000978706	0.0410686	yes	up	146.34	175.69	152.39	83.44	36.19	95.78	158.14	71.8033
Niben261Chr17g0990005	Niben261Chr17g0990005	-	6.648	2.73295	0.000183599	0.0146984	yes	up	0.67	1.27	0.52	0.12	0.07	0.26	0.82	0.15
Niben261Chr17g0999008	Niben261Chr17g0999008	-	0.211	-2.24577	4.39e-06	0.00113457	yes	down	0.54	0.23	0.37	0.82	2.87	2.05	0.38	1.91333
Niben261Chr17g1000001	Niben261Chr17g1000001	-	0.372	-1.42554	3.57e-05	0.00512286	yes	down	3.49	1.71	3.8	5.71	11.85	8.6	3	8.72
Niben261Chr17g1069009	Niben261Chr17g1069009	-	5.528	2.46688	0.000659794	0.0320458	yes	up	10.78	24.38	9.09	2.51	0.69	6.5	14.75	3.23333
Niben261Chr17g1086004	Niben261Chr17g1086004	-	5.155	2.36604	0.000518403	0.0274415	yes	up	1.41	3.13	1.25	0.38	0.22	0.76	1.93	0.453333
Niben261Chr17g1143011	Niben261Chr17g1143011	-	0.335	-1.5784	0.00107034	0.043033	yes	down	0.38	0.32	0.53	0.64	1.84	1.58	0.41	1.35333
Niben261Chr17g1168003	Niben261Chr17g1168003	-	5.637	2.49489	0.000738472	0.0342807	yes	up	33.6	46.76	21.08	5.07	2.04	15.79	33.8133	7.63333
Niben261Chr17g1174005	Niben261Chr17g1174005	-	0.118	-3.08011	0.00044431	0.0250696	yes	down	0.18	0.02	0.08	0.22	1.56	0.7	0.0933333	0.826667
Niben261Chr17g1186004	Niben261Chr17g1186004	-	5.846	2.54757	0.00014868	0.0130182	yes	up	14.98	25.54	11.33	2.69	0.9	7.01	17.2833	3.53333
Niben261Chr17g1201002	Niben261Chr17g1201002	-	0.175	-2.51703	0.000183969	0.0146984	yes	down	0.73	0.4	1.85	2.12	11.32	4.43	0.993333	5.95667
Niben261Chr17g1233011	Niben261Chr17g1233011	-	0.318	-1.65271	0.00112155	0.0437536	yes	down	10.24	10.68	9.98	12.77	58.23	41.56	10.3	37.52
Niben261Chr17g1347009	Niben261Chr17g1347009	-	0.253	-1.98397	0.000872675	0.0380586	yes	down	0.62	0.42	0.84	1.16	4.79	2.17	0.626667	2.70667
Niben261Chr17g1363004	Niben261Chr17g1363004	-	0.004	-7.79713	1.72e-07	0.000171568	yes	down	0.02	0	0	0.3	3.43	0.71	0.00666667	1.48
Niben261Chr17g1376009	Niben261Chr17g1376009	-	0.253	-1.98035	2.01e-05	0.00344667	yes	down	2.26	0.97	2.12	3.6	11.17	6.86	1.78333	7.21
Niben261Chr17g1421002	Niben261Chr17g1421002	-	2.403	1.26462	0.000534267	0.0279358	yes	up	3.82	3.92	3.27	1.42	1.62	1.99	3.67	1.67667
Niben261Chr17g1545015	Niben261Chr17g1545015	-	0.09	-3.46824	5.05e-09	1.51e-05	yes	down	0.2	0.13	0.22	0.86	3.41	2.27	0.183333	2.18
Niben261Chr18g0005010	Niben261Chr18g0005010	-	0.279	-1.83984	0.000410067	0.0238101	yes	down	1.14	0.61	1.43	1.79	7.06	3.47	1.06	4.10667
Niben261Chr18g0006013	Niben261Chr18g0006013	-	4.954	2.30872	0.000313504	0.0201564	yes	up	25.55	32.05	17.3	3.94	1.52	12.15	24.9667	5.87
Niben261Chr18g0023002	Niben261Chr18g0023002	-	0.134	-2.89955	7.41e-06	0.00169834	yes	down	12.34	9.94	6.54	21.12	130.41	113.16	9.60667	88.23
Niben261Chr18g0034006	Niben261Chr18g0034006	-	0.214	-2.22711	5.77e-05	0.00720221	yes	down	1.05	0.53	1.42	2.3	6.82	5.85	1	4.99
Niben261Chr18g0248002	Niben261Chr18g0248002	-	0.348	-1.52125	0.000159101	0.0134246	yes	down	6.13	3.17	4.95	7.53	23.75	14.39	4.75	15.2233
Niben261Chr18g0414002	Niben261Chr18g0414002	-	4.536	2.18137	0.000661454	0.0320677	yes	up	3.16	6.81	2.42	0.95	0.55	1.82	4.13	1.10667
Niben261Chr18g0437008	Niben261Chr18g0437008	-	0.195	-2.3598	0.000133949	0.0122355	yes	down	0.25	0.21	0.3	0.79	2.44	1.13	0.253333	1.45333
Niben261Chr18g0459005	Niben261Chr18g0459005	-	6.261	2.64638	0.000135795	0.0123079	yes	up	8.46	15.77	5.67	1.32	0.58	3.87	9.96667	1.92333
Niben261Chr18g0470001	Niben261Chr18g0470001	-	0.21	-2.25041	0.000261221	0.0183289	yes	down	0.97	1.35	1.29	2.57	10	7.17	1.20333	6.58
Niben261Chr18g0480001	Niben261Chr18g0480001	-	5.987	2.58191	7.84e-05	0.00881216	yes	up	15.19	24.18	9.72	2.04	1.13	6.65	16.3633	3.27333
Niben261Chr18g0526012	Niben261Chr18g0526012	-	0.123	-3.01797	3.46e-07	0.0002162	yes	down	0.28	0.25	0.23	1.09	3.74	2.2	0.253333	2.34333
Niben261Chr18g0555017	Niben261Chr18g0555017	-	0.11	-3.18323	1.99e-07	0.000184473	yes	down	0.26	0.27	0.18	1.02	3.98	2.49	0.236667	2.49667
Niben261Chr18g0557015	Niben261Chr18g0557015	-	0.392	-1.35072	0.000985296	0.0411526	yes	down	0.87	0.69	0.68	1.23	3.06	2.17	0.746667	2.15333
Niben261Chr18g0711001	Niben261Chr18g0711001	-	4.993	2.32001	0.00103126	0.0420949	yes	up	13.49	25.74	7.82	2.22	1.33	7.95	15.6833	3.83333
Niben261Chr18g0723010	Niben261Chr18g0723010	-	5.194	2.37698	0.00025861	0.0182311	yes	up	32.37	52.09	19.33	6.04	2.49	15.56	34.5967	8.03
Niben261Chr18g0812006	Niben261Chr18g0812006	-	0.101	-3.31459	0.000163879	0.0137403	yes	down	0.43	0.04	0.2	0.49	4.48	2.11	0.223333	2.36
Niben261Chr18g0824007	Niben261Chr18g0824007	-	0.205	-2.28297	0.000115513	0.0114303	yes	down	1.35	1	1.72	3.5	12.4	5.56	1.35667	7.15333
Niben261Chr18g0846010	Niben261Chr18g0846010	-	0.107	-3.22697	2.95e-06	0.000899429	yes	down	0.5	0.19	0.21	0.67	5.12	3.42	0.3	3.07
Niben261Chr18g0937003	Niben261Chr18g0937003	-	0.185	-2.43116	1.56e-08	2.34e-05	yes	down	6.92	1.86	5.36	30.06	35.17	16.2	4.71333	27.1433
Niben261Chr18g1081006	Niben261Chr18g1081006	-	3.837	1.94	0.000330841	0.0208242	yes	up	1.78	1.67	1.53	0.67	0.29	0.53	1.66	0.496667
Niben261Chr18g1261004	Niben261Chr18g1261004	-	0.164	-2.60541	0.000271742	0.0186942	yes	down	0.66	0.39	0.48	0.71	6.65	3.02	0.51	3.46
Niben261Chr18g1293012	Niben261Chr18g1293012	-	6.173	2.62609	0.0002198	0.0163817	yes	up	33.38	69.53	22.86	5.4	2.4	17.34	41.9233	8.38
Niben261Chr18g1295002	Niben261Chr18g1295002	-	0.289	-1.7893	0.000358791	0.0218047	yes	down	8.13	1.99	11.01	31.71	29.37	15.45	7.04333	25.51
Niben261Chr18g1432002	Niben261Chr18g1432002	-	8.112	3.02004	0.00025311	0.0180086	yes	up	3.95	8.58	3.41	1.14	0.33	1.05	5.31333	0.84
Niben261Chr18g1442002	Niben261Chr18g1442002	-	0.336	-1.57343	0.000478097	0.0261869	yes	down	10.29	4.78	9.29	20.49	45.14	13.61	8.12	26.4133
Niben261Chr18g1461008	Niben261Chr18g1461008	-	0.17	-2.55483	0.000127699	0.0119562	yes	down	0.76	0.72	0.41	1.5	5.81	5.6	0.63	4.30333
Niben261Chr18g1480003	Niben261Chr18g1480003	-	0.069	-3.85698	3.78e-06	0.00102561	yes	down	0.4	0.15	0.35	0.89	7.41	5.76	0.3	4.68667
Niben261Chr19g0004003	Niben261Chr19g0004003	-	0.237	-2.07879	0.000100139	0.0104665	yes	down	0.31	0.14	0.4	0.79	1.99	1.09	0.283333	1.29
Niben261Chr19g0106014	Niben261Chr19g0106014	-	0.239	-2.06353	0.000294811	0.0193703	yes	down	31.84	11.88	69	172.72	257.42	62.31	37.5733	164.15
Niben261Chr19g0110002	Niben261Chr19g0110002	-	0.08	-3.63695	9.69e-07	0.000442229	yes	down	0.25	0.03	0.44	1.11	4.68	2.55	0.24	2.78
Niben261Chr19g0162007	Niben261Chr19g0162007	-	0.143	-2.8085	3.5e-06	0.000979802	yes	down	0.61	0.2	0.39	1.19	4.39	2.68	0.4	2.75333
Niben261Chr19g0173002	Niben261Chr19g0173002	-	0.153	-2.71311	4.18e-05	0.00568459	yes	down	0.27	0.06	0.13	0.46	1.7	1.01	0.153333	1.05667
Niben261Chr19g0251009	Niben261Chr19g0251009	-	7.474	2.90182	0.000792951	0.0358876	yes	up	1	1.44	0.48	0.04	0.12	0.32	0.973333	0.16
Niben261Chr19g0335002	Niben261Chr19g0335002	-	0.025	-5.34467	0.000695405	0.0329147	yes	down	0	0	0.14	0.39	4.21	0.63	0.0466667	1.74333
Niben261Chr19g0465007	Niben261Chr19g0465007	-	0.22	-2.18227	0.000528602	0.027785	yes	down	0.57	0.49	1.22	2.3	7.49	1.7	0.76	3.83
Niben261Chr19g0485013	Niben261Chr19g0485013	-	0.231	-2.11627	2.92e-05	0.0045436	yes	down	1.47	0.83	1.48	4.43	10.57	3.01	1.26	6.00333
Niben261Chr19g0512002	Niben261Chr19g0512002	-	0.114	-3.13576	0.000617221	0.0308724	yes	down	0.88	0.05	0.43	2.26	9.29	1.09	0.453333	4.21333
Niben261Chr19g0548013	Niben261Chr19g0548013	-	0.191	-2.3892	1.92e-06	0.000698206	yes	down	0.95	0.59	0.67	1.63	6.72	4.63	0.736667	4.32667
Niben261Chr19g0720002	Niben261Chr19g0720002	-	5.014	2.32603	0.000754356	0.0346102	yes	up	2.92	7.05	2.31	0.81	0.44	1.81	4.09333	1.02
Niben261Chr19g0832003	Niben261Chr19g0832003	-	6.795	2.76452	0.000277035	0.0186942	yes	up	20.16	66.87	19.63	4.84	1.71	13.27	35.5533	6.60667
Niben261Chr19g0868009	Niben261Chr19g0868009	-	5.745	2.52223	0.000632053	0.0313007	yes	up	7.06	13.47	5.78	1.31	0.4	3.81	8.77	1.84
Niben261Chr19g0907001	Niben261Chr19g0907001	-	0.17	-2.55695	0.000213927	0.0161792	yes	down	0.47	0.15	0.5	0.79	3.2	3.01	0.373333	2.33333
Niben261Chr19g0988021	Niben261Chr19g0988021	-	2.13	1.09053	0.000271726	0.0186942	yes	up	47.66	45.53	48.08	28.9	16	30.71	47.09	25.2033
Niben261Chr19g0991021	Niben261Chr19g0991021	-	5.631	2.49328	6.09e-05	0.0074754	yes	up	18.29	29.19	11.38	3.49	1.29	7.8	19.62	4.19333
Niben261Chr19g1056009	Niben261Chr19g1056009	-	6.144	2.61908	0.000240021	0.0173284	yes	up	3.96	7.2	3	1.22	0.34	1.35	4.72	0.97
Niben261Chr19g1127011	Niben261Chr19g1127011	-	5.844	2.54701	0.000121881	0.011545	yes	up	11.97	16.39	11.93	2.26	4.45	4.18	13.43	3.63
Niben261Chr19g1141005	Niben261Chr19g1141005	-	4.515	2.17469	0.0010294	0.0420949	yes	up	10.83	21.46	6.88	2.68	1.27	6.59	13.0567	3.51333
Niben261Chr19g1141007	Niben261Chr19g1141007	-	0.069	-3.86354	0.00105213	0.042714	yes	down	0.15	0	0.04	0.56	1.84	0.57	0.0633333	0.99
Niben261Chr19g1149009	Niben261Chr19g1149009	-	0.474	-1.07783	0.000847003	0.0373192	yes	down	4.98	2.86	3.48	6.35	9.53	10.65	3.77333	8.84333
Niben261Chr19g1231001	Niben261Chr19g1231001	-	0.096	-3.37607	2.07e-06	0.000712467	yes	down	0.24	0.16	0.17	0.6	3.59	2.49	0.19	2.22667
Niben261Chr19g1360001	Niben261Chr19g1360001	-	0.195	-2.35858	1.36e-06	0.000551897	yes	down	3.99	5.15	4.06	19.35	49.06	37.66	4.4	35.3567
Niben261Chr19g1403012	Niben261Chr19g1403012	-	0.147	-2.76801	2.42e-06	0.000771011	yes	down	1.74	0.55	0.88	2.65	11.74	9.11	1.05667	7.83333
Niben261Chr19g1406001	Niben261Chr19g1406001	-	2.947	1.55922	0.000811131	0.0363263	yes	up	4.55	3.26	3.45	1.46	1.38	2.1	3.75333	1.64667
Niben261Chr19g1409005	Niben261Chr19g1409005	-	26.647	4.73588	0.00106547	0.0430091	yes	up	0.2	3.03	0.36	0	0.17	0	1.19667	0.0566667
Niben261Scf02917g0000007	Niben261Scf02917g0000007	-	0.16	-2.6468	0.00101913	0.0418944	yes	down	0.22	0.24	0.29	0.55	2.87	1.9	0.25	1.77333
Niben261Scf07964g0000003	Niben261Scf07964g0000003	-	0.276	-1.85689	0.000468348	0.025964	yes	down	0.97	0.73	1.57	3.26	7.03	2.65	1.09	4.31333
Niben261Scf08889g0000003	Niben261Scf08889g0000003	-	0.41	-1.28656	0.000838634	0.0370049	yes	down	42.3	18.53	50.98	130.21	55.85	107.2	37.27	97.7533
Niben261Scf09059g0000002	Niben261Scf09059g0000002	-	6.185	2.62871	0.000192394	0.0150504	yes	up	18.8	28.81	9.95	2.47	1.25	10.79	19.1867	4.83667
Niben261Scf10952g0000001	Niben261Scf10952g0000001	-	0.042	-4.58612	2.66e-06	0.000831631	yes	down	0	0.52	4.52	12.82	57.92	45.94	1.68	38.8933
Niben261Scf14161g0000001	Niben261Scf14161g0000001	-	0.247	-2.01557	0.000165943	0.0138106	yes	down	11.42	2.75	8.84	13.94	55.84	29.18	7.67	32.9867

## Sheet: MP320+T4 vs CK
Supplementary Table S4 Differentially expressed genes between MP320+T4 and CK comparison groups
Gene ID	Gene Name	Gene Description	FC(MP320+T4/CK)	Log2FC(MP320+T4/CK)	Pvalue	Padjust	Significant	Regulate	MP320+T4_1	MP320+T4_2	MP320+T4_3	CK_1	CK_2	CK_3	MP320+T4	CK
Niben261Chr16g0980026	Niben261Chr16g0980026	-	0	-12.087	9.01e-21	3.22e-18	yes	down	0	0	0	21.14	14.08	56.24	0	30.4867
Niben261Chr12g0899001	Niben261Chr12g0899001	-	0.001	-10.8689	4.18e-10	2.51e-08	yes	down	0	0	0	10.24	3.63	28.3	0	14.0567
Niben261Chr06g1409049	Niben261Chr06g1409049	-	0.001	-10.6358	1.91e-14	2.61e-12	yes	down	0	0	0	4.33	2.01	13.39	0	6.57667
Niben261Chr05g0011001	Niben261Chr05g0011001	-	0.001	-10.3431	1.03e-06	2.25e-05	yes	down	0	0	0	5.89	0.89	19.63	0	8.80333
Niben261Chr03g0964001	Niben261Chr03g0964001	-	0.001	-10.2285	2.19e-14	2.92e-12	yes	down	0	0	0	7.54	6.3	23.3	0	12.38
Niben261Chr10g0187005	Niben261Chr10g0187005	-	0.001	-10.1579	1.14e-12	1.17e-10	yes	down	0	0	0	6.62	2.36	20.28	0	9.75333
Niben261Chr10g1052014	Niben261Chr10g1052014	-	0.001	-10.0312	2.39e-12	2.33e-10	yes	down	0	0	0	17.82	4.15	40.28	0	20.75
Niben261Chr04g1077006	Niben261Chr04g1077006	-	0.001	-9.87293	3.8e-13	4.11e-11	yes	down	0	0	0	8.68	4.25	20.39	0	11.1067
Niben261Chr17g0002005	Niben261Chr17g0002005	-	0.001	-9.85056	1.05e-11	9.22e-10	yes	down	0	0	0	5.06	2.08	18.21	0	8.45
Niben261Chr13g0576008	Niben261Chr13g0576008	-	0.001	-9.84169	4.24e-12	3.97e-10	yes	down	0	0	0	4.49	1.4	11.11	0	5.66667
Niben261Chr13g0419001	Niben261Chr13g0419001	-	0.001	-9.79784	1.27e-11	1.08e-09	yes	down	0	0	0	5.65	1.89	17.33	0	8.29
Niben261Chr06g0169008	Niben261Chr06g0169008	-	0.001	-9.7317	1.22e-11	1.05e-09	yes	down	0	0	0	7.73	1.91	18.7	0	9.44667
Niben261Chr04g1888016	Niben261Chr04g1888016	-	0.001	-9.62257	4.11e-12	3.88e-10	yes	down	0	0	0	2.4	1.13	6.28	0	3.27
Niben261Chr02g0958006	Niben261Chr02g0958006	-	0.001	-9.57479	1.39e-11	1.17e-09	yes	down	0	0	0	4.44	1.46	10.54	0	5.48
Niben261Chr07g0976007	Niben261Chr07g0976007	-	0.001	-9.56658	1.3e-11	1.1e-09	yes	down	0	0	0	2.83	1.45	9.08	0	4.45333
Niben261Chr04g1780013	Niben261Chr04g1780013	-	0.001	-9.45887	3.24e-11	2.53e-09	yes	down	0	0	0	5.32	1.66	12.54	0	6.50667
Niben261Chr02g0499010	Niben261Chr02g0499010	-	0.001	-9.45226	2.12e-10	1.36e-08	yes	down	0	0	0	12.95	3.52	40.77	0	19.08
Niben261Scf09059g0000002	Niben261Scf09059g0000002	-	0.002	-9.37809	4.84e-11	3.64e-09	yes	down	0	0	0	2.47	1.25	10.79	0	4.83667
Niben261Chr08g0353002	Niben261Chr08g0353002	-	0.002	-9.32065	0.000573183	0.0044842	yes	down	0	0	0	0.08	17	18.98	0	12.02
Niben261Chr14g0611008	Niben261Chr14g0611008	-	0.002	-9.02711	5.34e-10	3.08e-08	yes	down	0	0	0	3.17	1.02	8.19	0	4.12667
Niben261Chr02g0822017	Niben261Chr02g0822017	-	0.002	-8.9575	1.02e-09	5.39e-08	yes	down	0	0	0	2.36	1.1	8.25	0	3.90333
Niben261Chr04g0940010	Niben261Chr04g0940010	-	0.002	-8.88706	5.85e-10	3.33e-08	yes	down	0	0	0	5.22	1.95	12.89	0	6.68667
Niben261Chr02g1146006	Niben261Chr02g1146006	-	0.002	-8.8562	3.8e-12	3.6e-10	yes	down	0	0	0.04	6.51	2.04	17.18	0.0133333	8.57667
Niben261Chr15g1504008	Niben261Chr15g1504008	-	0.002	-8.84985	2.96e-10	1.85e-08	yes	down	0	0	0	12.21	7.12	24.31	0	14.5467
Niben261Chr17g1069009	Niben261Chr17g1069009	-	0.002	-8.83444	2.67e-09	1.23e-07	yes	down	0	0	0	2.51	0.69	6.5	0	3.23333
Niben261Chr18g1293012	Niben261Chr18g1293012	-	0.002	-8.8143	1.66e-09	8.21e-08	yes	down	0	0	0	5.4	2.4	17.34	0	8.38
Niben261Chr19g1141005	Niben261Chr19g1141005	-	0.002	-8.71868	6.78e-10	3.78e-08	yes	down	0	0	0	2.68	1.27	6.59	0	3.51333
Niben261Chr18g1364012	Niben261Chr18g1364012	-	0.002	-8.6976	9.9e-09	3.95e-07	yes	down	0	0	0	1.15	0.49	4.68	0	2.10667
Niben261Chr04g1306002	Niben261Chr04g1306002	-	0.002	-8.65664	2.69e-10	1.7e-08	yes	down	0	0.08	0	8.63	2.87	16.22	0.0266667	9.24
Niben261Chr16g0980028	Niben261Chr16g0980028	-	0.002	-8.64856	1.46e-09	7.35e-08	yes	down	0	0	0	2.75	8.95	7.36	0	6.35333
Niben261Chr17g1186004	Niben261Chr17g1186004	-	0.003	-8.57596	6.04e-09	2.54e-07	yes	down	0	0	0	2.69	0.9	7.01	0	3.53333
Niben261Chr18g0711001	Niben261Chr18g0711001	-	0.003	-8.53809	5.17e-09	2.21e-07	yes	down	0	0	0	2.22	1.33	7.95	0	3.83333
Niben261Chr18g0480001	Niben261Chr18g0480001	-	0.003	-8.53377	4.17e-09	1.81e-07	yes	down	0	0	0	2.04	1.13	6.65	0	3.27333
Niben261Chr15g1116019	Niben261Chr15g1116019	-	0.003	-8.50613	1.34e-08	5.12e-07	yes	down	0	0	0	3.78	1.17	10.46	0	5.13667
Niben261Chr04g1017002	Niben261Chr04g1017002	-	0.003	-8.47698	2.62e-09	1.21e-07	yes	down	0.13	0	0	20.38	5.3	44.71	0.0433333	23.4633
Niben261Chr13g0699003	Niben261Chr13g0699003	-	0.003	-8.4598	0.00183431	0.0114989	yes	down	0	0	0	0.27	25.7	1.71	0	9.22667
Niben261Chr13g1199002	Niben261Chr13g1199002	-	0.003	-8.38522	5.39e-08	1.72e-06	yes	down	0	0	0	2.72	0.67	7.89	0	3.76
Niben261Chr08g0202002	Niben261Chr08g0202002	-	0.003	-8.38439	1.83e-10	1.19e-08	yes	down	0.05	0	0	7.57	6.22	2.78	0.0166667	5.52333
Niben261Chr15g0745008	Niben261Chr15g0745008	-	0.003	-8.35935	1.4e-09	7.05e-08	yes	down	0	0.05	0	5.36	1.91	10.77	0.0166667	6.01333
Niben261Chr18g0723010	Niben261Chr18g0723010	-	0.003	-8.3231	2.75e-09	1.27e-07	yes	down	0.05	0	0	6.04	2.49	15.56	0.0166667	8.03
Niben261Chr10g0920002	Niben261Chr10g0920002	-	0.003	-8.25032	1.09e-08	4.3e-07	yes	down	0	0	0	3.19	1.59	8.39	0	4.39
Niben261Chr03g0960015	Niben261Chr03g0960015	-	0.003	-8.16873	3.12e-08	1.09e-06	yes	down	0	0	0	2.85	1.04	6.95	0	3.61333
Niben261Chr04g0940009	Niben261Chr04g0940009	-	0.004	-8.05047	1.71e-08	6.39e-07	yes	down	0.05	0	0	4.78	1.67	12.27	0.0166667	6.24
Niben261Chr12g0511005	Niben261Chr12g0511005	-	0.004	-8.04452	1.82e-08	6.74e-07	yes	down	0	0	0	1.04	0.73	2.61	0	1.46
Niben261Scf01408g0000007	Niben261Scf01408g0000007	-	0.004	-8.03094	9.51e-10	5.1e-08	yes	down	0	0	0.14	6.81	2.34	20.87	0.0466667	10.0067
Niben261Chr08g0969007	Niben261Chr08g0969007	-	0.004	-7.99904	3.91e-10	2.37e-08	yes	down	0.04	0.05	0	6.34	2.48	19.76	0.03	9.52667
Niben261Chr15g0758009	Niben261Chr15g0758009	-	0.004	-7.98523	3.8e-09	1.67e-07	yes	down	0	0	0	1.16	2.27	3.34	0	2.25667
Niben261Chr10g1002011	Niben261Chr10g1002011	-	0.004	-7.98216	1.54e-07	4.31e-06	yes	down	0	0	0	4.46	1.6	12.78	0	6.28
Niben261Chr18g0459005	Niben261Chr18g0459005	-	0.004	-7.94102	1.25e-07	3.6e-06	yes	down	0	0	0	1.32	0.58	3.87	0	1.92333
Niben261Chr16g1351004	Niben261Chr16g1351004	-	0.004	-7.9029	4.65e-08	1.52e-06	yes	down	0	0	0	1.31	0.63	3.01	0	1.65
Niben261Chr17g1087005	Niben261Chr17g1087005	-	0.004	-7.83035	1.02e-07	3e-06	yes	down	0	0	0	0.66	3.83	1.37	0	1.95333
Niben261Chr14g0195001	Niben261Chr14g0195001	-	0.005	-7.74495	1.06e-07	3.1e-06	yes	down	0	0	0	1.95	0.7	3.45	0	2.03333
Niben261Chr01g1503009	Niben261Chr01g1503009	-	0.005	-7.7229	1.44e-07	4.06e-06	yes	down	0	0	0	2.92	1.01	5.3	0	3.07667
Niben261Chr17g0508002	Niben261Chr17g0508002	-	0.005	-7.7214	4.07e-07	1.02e-05	yes	down	0	0	0	0.64	0.3	2.03	0	0.99
Niben261Chr14g1330004	Niben261Chr14g1330004	-	0.005	-7.69707	2.33e-07	6.27e-06	yes	down	0	0	0	1.96	0.71	4.14	0	2.27
Niben261Chr16g0872018	Niben261Chr16g0872018	-	0.005	-7.65197	1.09e-06	2.36e-05	yes	down	0	0	0	4.24	1.11	10.8	0	5.38333
Niben261Chr18g1265005	Niben261Chr18g1265005	-	0.005	-7.59417	1.01e-08	4.03e-07	yes	down	0	0	0.09	5.03	1.67	14.93	0.03	7.21
Niben261Chr14g0011003	Niben261Chr14g0011003	-	0.005	-7.5445	3.87e-11	3.01e-09	yes	down	0.05	0	0	3.04	1.2	7.69	0.0166667	3.97667
Niben261Chr09g0274001	Niben261Chr09g0274001	-	0.005	-7.52976	8.65e-07	1.95e-05	yes	down	0	0	0	0.48	0.23	1.47	0	0.726667
Niben261Chr13g1319020	Niben261Chr13g1319020	-	0.006	-7.43648	5.33e-06	9.19e-05	yes	down	0	0	0	8.72	1.82	23.73	0	11.4233
Niben261Chr11g1385004	Niben261Chr11g1385004	-	0.006	-7.43306	8.32e-07	1.89e-05	yes	down	0	0	0	0.76	0.28	1.62	0	0.886667
Niben261Chr12g0556002	Niben261Chr12g0556002	-	0.006	-7.42813	2.1e-07	5.73e-06	yes	down	0	0	0.13	7.22	3.58	20.53	0.0433333	10.4433
Niben261Chr19g0868009	Niben261Chr19g0868009	-	0.006	-7.41756	3.44e-06	6.34e-05	yes	down	0	0	0	1.31	0.4	3.81	0	1.84
Niben261Chr14g1064008	Niben261Chr14g1064008	-	0.006	-7.39008	4.82e-07	1.18e-05	yes	down	0	0	0	0.28	0.86	1.31	0	0.816667
Niben261Chr02g0537002	Niben261Chr02g0537002	-	0.006	-7.37622	2.57e-06	4.96e-05	yes	down	0	0	0	0.64	0.31	1.96	0	0.97
Niben261Chr12g1016008	Niben261Chr12g1016008	-	0.006	-7.3153	1.01e-05	0.000157238	yes	down	0	0	0	0.88	0.58	5.21	0	2.22333
Niben261Chr12g0332014	Niben261Chr12g0332014	-	0.006	-7.30233	1.29e-05	0.000194356	yes	down	0	0	0	8.35	1.04	17.28	0	8.89
Niben261Chr12g1097003	Niben261Chr12g1097003	-	0.006	-7.27026	4.94e-10	2.9e-08	yes	down	0.44	0	0	16.83	5.87	58.96	0.146667	27.22
Niben261Chr16g0588001	Niben261Chr16g0588001	-	0.006	-7.26828	3.52e-07	8.93e-06	yes	down	0	0	0	1.77	2.14	4.12	0	2.67667
Niben261Chr18g0789005	Niben261Chr18g0789005	-	0.007	-7.26164	9.89e-07	2.19e-05	yes	down	0	0	0.03	1.21	0.43	3.54	0.01	1.72667
Niben261Chr09g0970005	Niben261Chr09g0970005	-	0.007	-7.25425	4.05e-07	1.01e-05	yes	down	0.02	0	0	1.04	0.57	3.03	0.00666667	1.54667
Niben261Chr07g0019006	Niben261Chr07g0019006	-	0.007	-7.25326	9.09e-07	2.04e-05	yes	down	0	0	0	1.63	0.52	2.13	0	1.42667
Niben261Chr01g0032002	Niben261Chr01g0032002	-	0.007	-7.25124	0.00013935	0.00139766	yes	down	0	0	0	0.02	1.62	0.28	0	0.64
Niben261Chr08g1038012	Niben261Chr08g1038012	-	0.007	-7.22174	6.83e-07	1.59e-05	yes	down	0	0	0	1.73	1.51	4.52	0	2.58667
Niben261Chr18g0404001	Niben261Chr18g0404001	-	0.007	-7.2194	1.46e-06	3.05e-05	yes	down	0	0.04	0	0.9	0.49	3.74	0.0133333	1.71
Niben261Chr16g0123003	Niben261Chr16g0123003	-	0.007	-7.20844	1.85e-06	3.74e-05	yes	down	0	0	0	1.52	1.17	4.84	0	2.51
Niben261Chr05g1354002	Niben261Chr05g1354002	-	0.007	-7.14591	1.28e-05	0.000192007	yes	down	0	0	0	2.29	0.6	6.31	0	3.06667
Niben261Chr08g0149012	Niben261Chr08g0149012	-	0.007	-7.11675	0.0010225	0.00721899	yes	down	0	0.07	0	0.17	6.72	0.48	0.0233333	2.45667
Niben261Chr08g1087011	Niben261Chr08g1087011	-	0.008	-7.05756	1.19e-05	0.000181398	yes	down	0	0	0	6.63	2.13	17.64	0	8.8
Niben261Chr04g1845004	Niben261Chr04g1845004	-	0.008	-7.02819	6.93e-08	2.13e-06	yes	down	0	0	0.05	1.59	1.08	5.85	0.0166667	2.84
Niben261Chr01g1688014	Niben261Chr01g1688014	-	0.008	-7.00427	6.31e-06	0.000106034	yes	down	0	0	0	0.52	0.19	1.1	0	0.603333
Niben261Chr03g1020014	Niben261Chr03g1020014	-	0.008	-7.00327	4e-06	7.22e-05	yes	down	0	0	0	0.46	0.47	1.58	0	0.836667
Niben261Chr02g1214011	Niben261Chr02g1214011	-	0.008	-6.99709	2.34e-06	4.56e-05	yes	down	0	0	0.15	3.73	1.36	11.67	0.05	5.58667
Niben261Chr07g0791007	Niben261Chr07g0791007	-	0.008	-6.98122	5.76e-06	9.83e-05	yes	down	0	0	0	0.4	0.38	1.45	0	0.743333
Niben261Chr04g1129005	Niben261Chr04g1129005	-	0.008	-6.97681	7.44e-06	0.000122008	yes	down	0	0	0	0.35	0.18	0.96	0	0.496667
Niben261Chr12g1036004	Niben261Chr12g1036004	-	0.009	-6.85935	5.08e-06	8.8e-05	yes	down	0	0	0	0.48	0.28	1	0	0.586667
Niben261Chr04g1316006	Niben261Chr04g1316006	-	0.009	-6.84158	8.75e-05	0.000953062	yes	down	0	0	0	1.18	0.34	4.9	0	2.14
Niben261Chr02g1074005	Niben261Chr02g1074005	-	0.009	-6.81206	2.14e-06	4.23e-05	yes	down	0	0.02	0	0.32	1.58	0.57	0.00666667	0.823333
Niben261Chr13g1365004	Niben261Chr13g1365004	-	0.009	-6.79471	4.07e-22	1.94e-19	yes	down	0.31	0.76	0.21	83.33	22.34	64.69	0.426667	56.7867
Niben261Chr12g0952006	Niben261Chr12g0952006	-	0.009	-6.75715	8.63e-06	0.000138547	yes	down	0	0.04	0	0.94	0.46	3.49	0.0133333	1.63
Niben261Chr09g0120001	Niben261Chr09g0120001	-	0.009	-6.73599	0.000106877	0.00112448	yes	down	0	0	0	0.74	0.21	2.73	0	1.22667
Niben261Chr18g1334001	Niben261Chr18g1334001	-	0.01	-6.71436	4.76e-05	0.000576297	yes	down	0	0	0	0.38	0.14	1.11	0	0.543333
Niben261Chr09g0023023	Niben261Chr09g0023023	-	0.01	-6.69897	1.32e-06	2.8e-05	yes	down	0	0	0.06	4.39	3.55	1.32	0.02	3.08667
Niben261Chr04g0242009	Niben261Chr04g0242009	-	0.01	-6.69845	0.00104773	0.00736395	yes	down	0	0	0	0.1	4.07	0.27	0	1.48
Niben261Chr17g1168003	Niben261Chr17g1168003	-	0.01	-6.68965	5.53e-05	0.000652636	yes	down	0	0	0	5.07	2.04	15.79	0	7.63333
Niben261Chr02g0670003	Niben261Chr02g0670003	-	0.01	-6.68637	7.75e-06	0.000126503	yes	down	0	0	0	1.04	0.64	1.92	0	1.2
Niben261Chr12g0906018	Niben261Chr12g0906018	-	0.01	-6.67315	3.43e-10	2.11e-08	yes	down	0.11	0.09	0	5.32	1.57	16.93	0.0666667	7.94
Niben261Chr05g0346001	Niben261Chr05g0346001	-	0.01	-6.66624	1.92e-05	0.000270061	yes	down	0	0	0	1.99	3.21	0.64	0	1.94667
Niben261Chr07g0704015	Niben261Chr07g0704015	-	0.01	-6.64274	6.54e-06	0.000108986	yes	down	0	0	0	0.4	0.7	0.25	0	0.45
Niben261Chr01g1810005	Niben261Chr01g1810005	-	0.01	-6.64153	4.55e-05	0.000556316	yes	down	0	0	0	0.59	0.28	1.71	0	0.86
Niben261Chr14g0749007	Niben261Chr14g0749007	-	0.01	-6.60059	0.000126118	0.00128535	yes	down	0	0	0	0.76	0.2	2.27	0	1.07667
Niben261Chr19g0832003	Niben261Chr19g0832003	-	0.01	-6.58995	7.06e-07	1.64e-05	yes	down	0.16	0	0.08	4.84	1.71	13.27	0.08	6.60667
Niben261Chr10g0743008	Niben261Chr10g0743008	-	0.011	-6.56703	0.00486279	0.0249815	yes	down	0	0	0	0	5.53	0.49	0	2.00667
Niben261Chr08g1080003	Niben261Chr08g1080003	-	0.011	-6.5246	3.83e-05	0.000483947	yes	down	0	0	0	2.93	1.21	0.63	0	1.59
Niben261Chr09g1047003	Niben261Chr09g1047003	-	0.011	-6.51413	0.00011055	0.00115698	yes	down	0	0	0	0.58	0.73	3.04	0	1.45
Niben261Chr08g0646003	Niben261Chr08g0646003	-	0.011	-6.50632	8.4e-05	0.000920065	yes	down	0	0	0	0.51	0.14	0.99	0	0.546667
Niben261Chr03g1025002	Niben261Chr03g1025002	-	0.011	-6.48847	0.0106439	0.0466067	yes	down	0	0	0	0	3.37	0.06	0	1.14333
Niben261Chr02g1338013	Niben261Chr02g1338013	-	0.011	-6.48263	1.01e-06	2.22e-05	yes	down	0	0.49	0	11.91	9.46	15.92	0.163333	12.43
Niben261Chr03g0671004	Niben261Chr03g0671004	-	0.011	-6.46469	0.01103	0.0479333	yes	down	0	0	0	0	3.56	0.06	0	1.20667
Niben261Chr11g0221001	Niben261Chr11g0221001	-	0.012	-6.42436	0.00906356	0.041134	yes	down	0	0	0	0.6	5.96	0	0	2.18667
Niben261Chr04g0026004	Niben261Chr04g0026004	-	0.012	-6.41151	3.39e-05	0.000436102	yes	down	0.04	0	0	0.67	0.41	2.7	0.0133333	1.26
Niben261Chr11g0172007	Niben261Chr11g0172007	-	0.012	-6.40462	0.000836678	0.00611467	yes	down	0	0	0	0.55	0.04	1.34	0	0.643333
Niben261Chr04g0956009	Niben261Chr04g0956009	-	0.012	-6.40221	0.00028021	0.00249111	yes	down	0	0	0	0.23	0.14	1.34	0	0.57
Niben261Chr13g0032001	Niben261Chr13g0032001	-	0.012	-6.38824	0.000229373	0.00212004	yes	down	0	0	0	0.32	0.1	0.97	0	0.463333
Niben261Chr10g0258005	Niben261Chr10g0258005	-	0.012	-6.38341	8.29e-05	0.000911372	yes	down	0	0	0	0.48	0.26	1.18	0	0.64
Niben261Chr04g0041010	Niben261Chr04g0041010	-	0.012	-6.37783	0.000109529	0.0011476	yes	down	0	0	0	0.7	0.43	2.2	0	1.11
Niben261Chr05g0519006	Niben261Chr05g0519006	-	0.012	-6.37528	3.37e-10	2.09e-08	yes	down	0.23	0.37	0.1	8.64	48.79	2.53	0.233333	19.9867
Niben261Chr14g0635012	Niben261Chr14g0635012	-	0.012	-6.35662	0.000736149	0.00550018	yes	down	0	0	0	0.67	0.15	3.1	0	1.30667
Niben261Chr06g0283005	Niben261Chr06g0283005	-	0.012	-6.35568	1.25e-05	0.000188813	yes	down	0	0	0.08	1.6	6.28	0.44	0.0266667	2.77333
Niben261Chr12g0466003	Niben261Chr12g0466003	-	0.012	-6.35319	0.00641025	0.0311765	yes	down	0	0	0	0	1.44	0.19	0	0.543333
Niben261Chr15g0649002	Niben261Chr15g0649002	-	0.012	-6.32605	0.000137702	0.0013841	yes	down	0	0	0	0.48	0.3	1.37	0	0.716667
Niben261Chr06g1014001	Niben261Chr06g1014001	-	0.013	-6.29856	0.000150931	0.00149422	yes	down	0	0	0	1.45	5.17	1.02	0	2.54667
Niben261Chr09g0119006	Niben261Chr09g0119006	-	0.013	-6.29326	0.000122993	0.00125819	yes	down	0	0	0	5.1	0.87	4.57	0	3.51333
Niben261Chr08g0638012	Niben261Chr08g0638012	-	0.013	-6.29271	0.000622774	0.00480354	yes	down	0	0	0	0.22	0.08	1.04	0	0.446667
Niben261Chr19g0720002	Niben261Chr19g0720002	-	0.013	-6.28695	1.66e-05	0.000240175	yes	down	0	0.05	0	0.81	0.44	1.81	0.0166667	1.02
Niben261Chr05g1010006	Niben261Chr05g1010006	-	0.013	-6.2868	0.00110766	0.0077011	yes	down	0	0	0	0.5	0.03	1.16	0	0.563333
Niben261Chr11g1370010	Niben261Chr11g1370010	-	0.013	-6.25372	0.000355625	0.0030288	yes	down	0	0	0	0.63	0.15	1.24	0	0.673333
Niben261Chr03g0412028	Niben261Chr03g0412028	-	0.013	-6.2423	0.000484925	0.00391683	yes	down	0	0	0	0.81	1.23	6.67	0	2.90333
Niben261Chr17g1086004	Niben261Chr17g1086004	-	0.013	-6.23341	8.64e-05	0.000943555	yes	down	0	0	0	0.38	0.22	0.76	0	0.453333
Niben261Chr04g0275014	Niben261Chr04g0275014	-	0.013	-6.232	0.000183957	0.00176377	yes	down	0	0	0	0.09	0.21	0.55	0	0.283333
Niben261Chr18g0572007	Niben261Chr18g0572007	-	0.013	-6.2289	0.00012865	0.00130711	yes	down	0	0	0	1.85	1.67	0.41	0	1.31
Niben261Chr08g1308002	Niben261Chr08g1308002	-	0.013	-6.21981	3.33e-07	8.53e-06	yes	down	0.26	0	0	2.17	15.92	5.79	0.0866667	7.96
Niben261Chr08g1080004	Niben261Chr08g1080004	-	0.013	-6.21661	0.000319583	0.00277727	yes	down	0	0	0	2.24	3.74	0.46	0	2.14667
Niben261Chr08g0000010	Niben261Chr08g0000010	-	0.014	-6.19299	9.83e-05	0.00105159	yes	down	0	0	0	0.34	0.27	0.81	0	0.473333
Niben261Chr08g1129014	Niben261Chr08g1129014	-	0.014	-6.18837	0.000125352	0.00127874	yes	down	0	0	0	0.93	0.31	1.18	0	0.806667
Niben261Chr15g1283009	Niben261Chr15g1283009	-	0.014	-6.18199	5.08e-05	0.000608629	yes	down	0	0	0	0.61	0.89	1.19	0	0.896667
Niben261Chr15g1116012	Niben261Chr15g1116012	-	0.014	-6.18143	0.000503684	0.00403137	yes	down	0	0	0	0.62	0.16	1.42	0	0.733333
Niben261Chr08g0622004	Niben261Chr08g0622004	-	0.014	-6.17736	1.67e-05	0.000241263	yes	down	0.17	0.21	0	2.5	1.08	13.23	0.126667	5.60333
Niben261Chr03g1128002	Niben261Chr03g1128002	-	0.014	-6.17346	0.000215098	0.00201446	yes	down	0	0	0	0.55	0.67	0.12	0	0.446667
Niben261Chr17g1462008	Niben261Chr17g1462008	-	0.014	-6.1698	5.77e-05	0.00067463	yes	down	0.05	0	0.05	1.37	7.18	0.22	0.0333333	2.92333
Niben261Chr19g1107010	Niben261Chr19g1107010	-	0.014	-6.16483	1.84e-05	0.000260882	yes	down	0	0	0.05	1.94	2.54	0.61	0.0166667	1.69667
Niben261Chr10g1189005	Niben261Chr10g1189005	-	0.014	-6.14489	0.0087472	0.0400635	yes	down	0	0	0	1.7	0.36	0	0	0.686667
Niben261Chr06g1342002	Niben261Chr06g1342002	-	0.014	-6.14093	2.16e-10	1.38e-08	yes	down	0.07	0.09	0.07	7.32	4	7.33	0.0766667	6.21667
Niben261Chr09g0047004	Niben261Chr09g0047004	-	0.014	-6.13134	1.51e-06	3.14e-05	yes	down	0.08	0	0	3.24	2.5	0.88	0.0266667	2.20667
Niben261Chr06g1427017	Niben261Chr06g1427017	-	0.014	-6.12369	7.18e-05	0.00081134	yes	down	0	0	0.03	0.41	0.19	1.28	0.01	0.626667
Niben261Chr04g1780005	Niben261Chr04g1780005	-	0.014	-6.11483	8.86e-05	0.000962027	yes	down	0	0.07	0	1.54	0.47	3.9	0.0233333	1.97
Niben261Chr12g0921012	Niben261Chr12g0921012	-	0.015	-6.10602	0.000125516	0.00128001	yes	down	0	0.05	0	0.54	0.22	1.99	0.0166667	0.916667
Niben261Chr01g0885006	Niben261Chr01g0885006	-	0.015	-6.09276	0.000387433	0.00325333	yes	down	0	0	0	0.16	0.12	0.61	0	0.296667
Niben261Chr01g0976005	Niben261Chr01g0976005	-	0.015	-6.09205	2.89e-16	5.45e-14	yes	down	0.24	0.15	0.11	10.99	14.76	3.32	0.166667	9.69
Niben261Chr16g1319012	Niben261Chr16g1319012	-	0.015	-6.09165	5.98e-11	4.44e-09	yes	down	0.12	0.08	0.03	4.2	1.57	10.82	0.0766667	5.53
Niben261Chr04g0430002	Niben261Chr04g0430002	-	0.015	-6.06915	7.99e-05	0.000885932	yes	down	0	0.03	0	0.57	0.15	1.06	0.01	0.593333
Niben261Chr06g0353007	Niben261Chr06g0353007	-	0.015	-6.06198	0.000232686	0.00214403	yes	down	0	0	0	0.4	0.47	0.92	0	0.596667
Niben261Chr04g0070006	Niben261Chr04g0070006	-	0.015	-6.04748	0.000820009	0.00601967	yes	down	0	0	0	0.56	0.73	3.97	0	1.75333
Niben261Chr12g1114014	Niben261Chr12g1114014	-	0.015	-6.03471	7.52e-05	0.000843114	yes	down	0	0	0	1.14	0.78	0.98	0	0.966667
Niben261Chr19g0688007	Niben261Chr19g0688007	-	0.016	-5.98675	0.000131645	0.001333	yes	down	0	0	0	0.79	1.44	0.66	0	0.963333
Niben261Chr17g0720001	Niben261Chr17g0720001	-	0.016	-5.97994	0.00069461	0.00523956	yes	down	0.4	0	0	6.42	3.6	19.3	0.133333	9.77333
Niben261Chr01g0018029	Niben261Chr01g0018029	-	0.016	-5.97967	7.59e-16	1.35e-13	yes	down	0.2	1.18	0.39	83.06	34.23	20.15	0.59	45.8133
Niben261Chr06g0468034	Niben261Chr06g0468034	-	0.016	-5.97867	0.00100741	0.00713546	yes	down	0	0	0	0.66	2.78	0.35	0	1.26333
Niben261Scf14457g0000002	Niben261Scf14457g0000002	-	0.016	-5.96387	2.19e-06	4.32e-05	yes	down	0.06	0.05	0.07	7.34	10.47	2.48	0.06	6.76333
Niben261Chr18g0006013	Niben261Chr18g0006013	-	0.016	-5.96016	1.75e-11	1.44e-09	yes	down	0.02	0.15	0.07	3.94	1.52	12.15	0.08	5.87
Niben261Chr01g0549013	Niben261Chr01g0549013	-	0.016	-5.94972	0.000262009	0.00235865	yes	down	0.12	0	0	1.51	0.92	7.94	0.04	3.45667
Niben261Chr13g0981004	Niben261Chr13g0981004	-	0.016	-5.9433	3.38e-05	0.000435781	yes	down	0.1	0	0	2.3	5.28	0.51	0.0333333	2.69667
Niben261Chr06g0294004	Niben261Chr06g0294004	-	0.016	-5.93562	6.68e-09	2.78e-07	yes	down	0.09	0.1	0.08	2.87	16.47	1.53	0.09	6.95667
Niben261Chr10g0970001	Niben261Chr10g0970001	-	0.017	-5.90527	0.00132733	0.00886992	yes	down	0	0	0	11.36	1.65	19.21	0	10.74
Niben261Chr07g0771007	Niben261Chr07g0771007	-	0.017	-5.89419	0.000425742	0.00351571	yes	down	0	0	0	0.64	0.23	0.94	0	0.603333
Niben261Chr02g0436003	Niben261Chr02g0436003	-	0.017	-5.8826	0.0112355	0.0485951	yes	down	0	0	0	0	1.72	0.71	0	0.81
Niben261Chr10g0162006	Niben261Chr10g0162006	-	0.017	-5.87521	0.000499991	0.00400937	yes	down	0	0	0	1.9	1.25	4.82	0	2.65667
Niben261Chr06g0406021	Niben261Chr06g0406021	-	0.017	-5.87037	0.00137868	0.00914056	yes	down	0	0	0	1.1	0.77	5.44	0	2.43667
Niben261Chr02g0949002	Niben261Chr02g0949002	-	0.017	-5.86628	1.25e-10	8.52e-09	yes	down	0.05	0.13	0.16	9.95	12.9	2.04	0.113333	8.29667
Niben261Chr13g0849002	Niben261Chr13g0849002	-	0.017	-5.84959	0.00675352	0.032552	yes	down	0.07	0	0	0	5.43	0.32	0.0233333	1.91667
Niben261Chr08g0017028	Niben261Chr08g0017028	-	0.017	-5.84239	0.000581811	0.00454305	yes	down	0	0	0	5.75	10.77	0.73	0	5.75
Niben261Chr07g0836006	Niben261Chr07g0836006	-	0.018	-5.83038	0.000963865	0.00687447	yes	down	0	0	0	0.34	0.23	1.18	0	0.583333
Niben261Chr01g1795001	Niben261Chr01g1795001	-	0.018	-5.81678	0.00176083	0.0111393	yes	down	0	0	0	0.26	0.05	0.52	0	0.276667
Niben261Chr15g0064005	Niben261Chr15g0064005	-	0.018	-5.81154	0.000140812	0.00141018	yes	down	0	0.08	0	0.61	3.32	1.09	0.0266667	1.67333
Niben261Chr04g1693005	Niben261Chr04g1693005	-	0.018	-5.80147	0.000463578	0.00376756	yes	down	0	0	0	1.33	0.69	2.2	0	1.40667
Niben261Chr05g0464009	Niben261Chr05g0464009	-	0.018	-5.7998	0.00014206	0.00141965	yes	down	0.03	0	0	0.44	0.41	1.6	0.01	0.816667
Niben261Scf14173g0000001	Niben261Scf14173g0000001	-	0.018	-5.77109	0.000327062	0.00283103	yes	down	0	0	0	12.49	16.35	25.81	0	18.2167
Niben261Chr07g1465003	Niben261Chr07g1465003	-	0.019	-5.73842	1.52e-09	7.61e-08	yes	down	0.07	0.19	0.03	3.26	1.57	9.52	0.0966667	4.78333
Niben261Scf00386g0000002	Niben261Scf00386g0000002	-	0.019	-5.735	0.00351072	0.0193614	yes	down	0	0	0.03	0.04	2.8	0.13	0.01	0.99
Niben261Chr01g1754009	Niben261Chr01g1754009	-	0.019	-5.70926	6.31e-10	3.56e-08	yes	down	0.36	0.26	0.29	6.5	49.77	2.29	0.303333	19.52
Niben261Chr16g1370026	Niben261Chr16g1370026	-	0.019	-5.70022	0.00375086	0.0203813	yes	down	0	0	0	1.69	0.12	2.34	0	1.38333
Niben261Chr01g1546010	Niben261Chr01g1546010	-	0.019	-5.69451	0.0011721	0.0080537	yes	down	0	0	0	2.18	0.95	0.45	0	1.19333
Niben261Chr13g1067006	Niben261Chr13g1067006	-	0.019	-5.69332	0.001237	0.00839848	yes	down	0	0	0	0.33	0.35	1.28	0	0.653333
Niben261Chr17g1349003	Niben261Chr17g1349003	-	0.019	-5.68421	0.00214157	0.0130094	yes	down	0	0	0	1.18	0.78	3.15	0	1.70333
Niben261Chr14g0729012	Niben261Chr14g0729012	-	0.02	-5.65152	0.00163729	0.0105033	yes	down	0	0	0	0.39	0.34	1.49	0	0.74
Niben261Chr17g0969004	Niben261Chr17g0969004	-	0.02	-5.62747	0.000919963	0.00661737	yes	down	0	0	0	0.76	0.33	1.05	0	0.713333
Niben261Chr17g1292005	Niben261Chr17g1292005	-	0.02	-5.62153	0.00387072	0.0208841	yes	down	0	0	0	0.03	0.45	0.3	0	0.26
Niben261Chr03g0124009	Niben261Chr03g0124009	-	0.02	-5.61812	1.48e-05	0.000219071	yes	down	0	0	0.05	0.4	0.54	1.3	0.0166667	0.746667
Niben261Chr15g1515010	Niben261Chr15g1515010	-	0.021	-5.60756	5.54e-07	1.33e-05	yes	down	0.11	0.13	0	3.51	1.04	8.7	0.08	4.41667
Niben261Chr14g1249008	Niben261Chr14g1249008	-	0.021	-5.60486	0.00120594	0.00822944	yes	down	0	0	0	0.34	0.29	0.93	0	0.52
Niben261Chr03g0205002	Niben261Chr03g0205002	-	0.021	-5.59052	1.64e-10	1.08e-08	yes	down	0.33	0.24	0.1	5.96	28.83	3.24	0.223333	12.6767
Niben261Chr19g1465003	Niben261Chr19g1465003	-	0.021	-5.58801	4.73e-09	2.02e-07	yes	down	0.11	0.07	0.05	2.84	7.96	2.61	0.0766667	4.47
Niben261Chr16g0219011	Niben261Chr16g0219011	-	0.021	-5.56907	0.00273134	0.0158088	yes	down	0	0	0	1.84	0.8	5.63	0	2.75667
Niben261Chr10g0601004	Niben261Chr10g0601004	-	0.021	-5.56859	0.00439231	0.02304	yes	down	0	0	0	0.17	0.06	0.69	0	0.306667
Niben261Chr17g1225006	Niben261Chr17g1225006	-	0.021	-5.56193	0.00129226	0.00868858	yes	down	0.07	0	0	0.26	2.66	0.31	0.0233333	1.07667
Niben261Chr16g0954007	Niben261Chr16g0954007	-	0.021	-5.55942	2.7e-05	0.000360952	yes	down	0	0	0.2	6.57	1.62	3.76	0.0666667	3.98333
Niben261Chr12g1140008	Niben261Chr12g1140008	-	0.021	-5.55924	0.0037954	0.020552	yes	down	0	0	0	0.26	0.17	1.3	0	0.576667
Niben261Chr14g0543006	Niben261Chr14g0543006	-	0.021	-5.555	0.00166219	0.0106338	yes	down	0	0	0	0.36	0.85	0.19	0	0.466667
Niben261Chr05g1264011	Niben261Chr05g1264011	-	0.022	-5.5257	0.000100996	0.00107431	yes	down	0.06	0	0	0.8	0.57	1.04	0.02	0.803333
Niben261Chr18g1407002	Niben261Chr18g1407002	-	0.022	-5.52431	0.000306197	0.00268223	yes	down	0.11	0	0	2.89	2.48	0.64	0.0366667	2.00333
Niben261Chr02g1399001	Niben261Chr02g1399001	-	0.022	-5.51847	0.00161609	0.0103856	yes	down	0	0	0	3.67	6.8	1.69	0	4.05333
Niben261Chr07g0663006	Niben261Chr07g0663006	-	0.022	-5.50418	2.92e-06	5.53e-05	yes	down	0.08	0.07	0	1.47	0.78	4.22	0.05	2.15667
Niben261Chr13g0110018	Niben261Chr13g0110018	-	0.022	-5.50152	0.000144739	0.00144204	yes	down	0.08	0	0	1.69	1.1	2.52	0.0266667	1.77
Niben261Chr02g0767008	Niben261Chr02g0767008	-	0.022	-5.48793	0.00170189	0.0108311	yes	down	0	0	0	0.63	0.2	0.63	0	0.486667
Niben261Chr14g1255002	Niben261Chr14g1255002	-	0.022	-5.47631	4.54e-09	1.95e-07	yes	down	0.34	0.1	0.08	2.94	22.55	2.92	0.173333	9.47
Niben261Chr10g0117011	Niben261Chr10g0117011	-	0.023	-5.47185	1.1e-19	3.45e-17	yes	down	2.5	2.18	1.81	179.81	146.86	32.38	2.16333	119.683
Niben261Chr02g1455002	Niben261Chr02g1455002	-	0.023	-5.46134	0.00610072	0.0299548	yes	down	0	0	0	0.4	0.17	1.94	0	0.836667
Niben261Chr09g1252012	Niben261Chr09g1252012	-	0.023	-5.45773	0.00312054	0.0176307	yes	down	0	0	0	0.07	0.38	0.47	0	0.306667
Niben261Scf06335g0000005	Niben261Scf06335g0000005	-	0.023	-5.45261	0.00240591	0.0142876	yes	down	0	0	0	0.52	0.46	1.64	0	0.873333
Niben261Chr19g1127011	Niben261Chr19g1127011	-	0.023	-5.43199	0.000680782	0.00515655	yes	down	0	0	0.15	2.26	4.45	4.18	0.05	3.63
Niben261Chr15g0017015	Niben261Chr15g0017015	-	0.023	-5.42959	0.0020087	0.0123517	yes	down	0	0	0	3.54	1.23	3.91	0	2.89333
Niben261Chr12g0296005	Niben261Chr12g0296005	-	0.023	-5.42717	0.00440409	0.023087	yes	down	0	0	0	0.16	0.49	1.32	0	0.656667
Niben261Chr02g0143010	Niben261Chr02g0143010	-	0.023	-5.42605	3.77e-09	1.66e-07	yes	down	0.26	0.05	0	1.61	4.95	6.12	0.103333	4.22667
Niben261Chr01g0978001	Niben261Chr01g0978001	-	0.023	-5.41867	0.003279	0.0183296	yes	down	0	0	0	0.75	0.27	2.08	0	1.03333
Niben261Chr12g0827008	Niben261Chr12g0827008	-	0.023	-5.41321	3.63e-05	0.000463198	yes	down	0.04	0.05	0	1.44	2.59	0.52	0.03	1.51667
Niben261Chr06g0088001	Niben261Chr06g0088001	-	0.024	-5.38739	0.00384159	0.0207508	yes	down	0	0	0.06	0.08	0.54	3.01	0.02	1.21
Niben261Chr01g1715004	Niben261Chr01g1715004	-	0.024	-5.37545	2.75e-07	7.22e-06	yes	down	0.07	0.24	0	2.27	9.62	3.33	0.103333	5.07333
Niben261Chr05g0633003	Niben261Chr05g0633003	-	0.024	-5.37386	0.00211309	0.0128739	yes	down	0	0	0	0.24	0.48	0.73	0	0.483333
Niben261Chr10g1230005	Niben261Chr10g1230005	-	0.025	-5.34232	0.00108002	0.00754407	yes	down	0.06	0	0	0.59	0.1	2.13	0.02	0.94
Niben261Chr01g0357001	Niben261Chr01g0357001	-	0.025	-5.34115	0.00443365	0.0232124	yes	down	0	0	0	0.34	0.3	1.34	0	0.66
Niben261Chr17g0650003	Niben261Chr17g0650003	-	0.025	-5.33145	0.00119476	0.00816669	yes	down	0.09	0	0	1.05	0.51	3.63	0.03	1.73
Niben261Chr11g0902007	Niben261Chr11g0902007	-	0.025	-5.29798	0.00105757	0.00742197	yes	down	0	0.03	0	1.64	0.51	0.32	0.01	0.823333
Niben261Chr04g1877006	Niben261Chr04g1877006	-	0.025	-5.29401	0.00355412	0.0195515	yes	down	0	0	0	0.47	0.21	0.66	0	0.446667
Niben261Chr14g0568016	Niben261Chr14g0568016	-	0.026	-5.29282	0.00810653	0.0376943	yes	down	0	0	0	0.16	2.28	2.11	0	1.51667
Niben261Chr04g0220008	Niben261Chr04g0220008	-	0.026	-5.28554	9.77e-06	0.000153536	yes	down	0	0.16	0.14	1.03	2.69	10.78	0.1	4.83333
Niben261Chr17g0571008	Niben261Chr17g0571008	-	0.027	-5.23498	0.00238115	0.0141883	yes	down	0	0	0	0.83	0.57	0.6	0	0.666667
Niben261Chr03g1591002	Niben261Chr03g1591002	-	0.027	-5.22839	7.68e-05	0.000858611	yes	down	0	0.03	0.02	0.15	0.8	0.58	0.0166667	0.51
Niben261Chr04g0328014	Niben261Chr04g0328014	-	0.027	-5.20411	0.00530351	0.0268179	yes	down	0	0	0	0.09	0.15	0.38	0	0.206667
Niben261Chr18g0242005	Niben261Chr18g0242005	-	0.028	-5.17807	0.00372922	0.0203007	yes	down	0	0	0	0.3	0.8	0.49	0	0.53
Niben261Chr01g1272021	Niben261Chr01g1272021	-	0.028	-5.17386	3.49e-08	1.2e-06	yes	down	0	0.46	0.54	15.92	27.6	4.5	0.333333	16.0067
Niben261Chr13g0821035	Niben261Chr13g0821035	-	0.028	-5.14637	0.00144744	0.0095177	yes	down	0	0	0.02	0.44	0.08	0.34	0.00666667	0.286667
Niben261Chr14g0560016	Niben261Chr14g0560016	-	0.028	-5.14088	0.00122644	0.0083399	yes	down	0	0	0.03	0.33	0.17	0.78	0.01	0.426667
Niben261Chr12g0942005	Niben261Chr12g0942005	-	0.028	-5.13351	1.71e-05	0.000245646	yes	down	0.07	0	0.03	1.37	0.42	2.37	0.0333333	1.38667
Niben261Chr14g1373007	Niben261Chr14g1373007	-	0.029	-5.11268	0.00116879	0.00803267	yes	down	0	0.05	0	1.29	0.34	0.51	0.0166667	0.713333
Niben261Chr10g0367006	Niben261Chr10g0367006	-	0.029	-5.10202	0.0112946	0.0487992	yes	down	0	0	0	0.2	0.09	0.7	0	0.33
Niben261Chr13g0020008	Niben261Chr13g0020008	-	0.03	-5.07827	1.4e-11	1.17e-09	yes	down	0.15	0.1	0.3	5.79	2.08	14.66	0.183333	7.51
Niben261Chr17g0602011	Niben261Chr17g0602011	-	0.03	-5.07319	0.00970543	0.0434174	yes	down	0	0	0.08	0.09	3.3	0.26	0.0266667	1.21667
Niben261Chr17g1023011	Niben261Chr17g1023011	-	0.03	-5.06609	0.00199509	0.01229	yes	down	0.03	0	0.03	0.31	0.27	3.81	0.02	1.46333
Niben261Chr09g0926007	Niben261Chr09g0926007	-	0.03	-5.06275	0.00173379	0.0109958	yes	down	0.05	0	0	0.97	0.21	1.06	0.0166667	0.746667
Niben261Chr14g0814010	Niben261Chr14g0814010	-	0.03	-5.04623	0.0102933	0.0454107	yes	down	0	0	0	0.83	0.24	1.52	0	0.863333
Niben261Chr18g1276009	Niben261Chr18g1276009	-	0.031	-5.033	0.00857793	0.0394422	yes	down	0	0	0	0.23	0.12	0.5	0	0.283333
Niben261Chr04g0721003	Niben261Chr04g0721003	-	0.031	-5.02548	0.00094141	0.00674506	yes	down	0.03	0	0	0.35	0.27	0.64	0.01	0.42
Niben261Chr03g0801004	Niben261Chr03g0801004	-	0.031	-5.00775	7.31e-16	1.31e-13	yes	down	0.23	0.41	0.32	21.13	9.71	4.83	0.32	11.89
Niben261Chr03g0676007	Niben261Chr03g0676007	-	0.031	-4.99009	0.00199	0.0122668	yes	down	0	0.04	0	0.18	0.97	0.45	0.0133333	0.533333
Niben261Chr19g0991021	Niben261Chr19g0991021	-	0.032	-4.98743	1.46e-08	5.54e-07	yes	down	0.08	0.05	0.19	3.49	1.29	7.8	0.106667	4.19333
Niben261Chr05g0681016	Niben261Chr05g0681016	-	0.032	-4.98545	0.00437976	0.022989	yes	down	0	0.29	0	4.62	0.55	1.73	0.0966667	2.3
Niben261Chr11g1374005	Niben261Chr11g1374005	-	0.032	-4.97417	0.00851509	0.0391861	yes	down	0	0	0	0.37	0.14	0.44	0	0.316667
Niben261Chr15g0456014	Niben261Chr15g0456014	-	0.032	-4.95329	0.00815863	0.03788	yes	down	0	0	0	0.5	0.42	1	0	0.64
Niben261Chr07g1320008	Niben261Chr07g1320008	-	0.032	-4.94916	0.000568638	0.00445395	yes	down	0.4	0	0	0.51	10.94	3.38	0.133333	4.94333
Niben261Chr15g0781001	Niben261Chr15g0781001	-	0.033	-4.93919	0.0032038	0.0180073	yes	down	0.12	0	0	2.64	0.39	2.89	0.04	1.97333
Niben261Chr04g0328010	Niben261Chr04g0328010	-	0.033	-4.91956	0.00651099	0.0315628	yes	down	0.04	0	0	0.2	0.08	0.84	0.0133333	0.373333
Niben261Chr15g0736009	Niben261Chr15g0736009	-	0.033	-4.91093	1.5e-08	5.68e-07	yes	down	0.26	0.21	0.06	4.62	1.94	17.52	0.176667	8.02667
Niben261Scf00229g0000002	Niben261Scf00229g0000002	-	0.033	-4.90481	0.00855453	0.0393566	yes	down	1.34	0	0	14.43	53.23	1.91	0.446667	23.19
Niben261Chr16g0378005	Niben261Chr16g0378005	-	0.033	-4.9038	0.00260569	0.0152627	yes	down	0	0.53	0.43	1.72	37.52	0.26	0.32	13.1667
Niben261Chr19g1269001	Niben261Chr19g1269001	-	0.034	-4.87998	2e-14	2.72e-12	yes	down	0.32	0.15	0.21	7.46	14.09	3.33	0.226667	8.29333
Niben261Chr09g1122007	Niben261Chr09g1122007	-	0.034	-4.87787	0.00142336	0.00938943	yes	down	0	0.11	0	0.17	1.79	1.83	0.0366667	1.26333
Niben261Chr19g1188004	Niben261Chr19g1188004	-	0.034	-4.86908	0.00861121	0.0395675	yes	down	0	0	0	1.08	0.94	1.58	0	1.2
Niben261Chr06g0606002	Niben261Chr06g0606002	-	0.034	-4.86621	2.23e-22	1.11e-19	yes	down	1.49	0.4	1.99	33.77	63.78	48.85	1.29333	48.8
Niben261Chr04g0294005	Niben261Chr04g0294005	-	0.035	-4.85526	0.000246499	0.00224735	yes	down	0.15	0	0	0.77	3.45	0.76	0.05	1.66
Niben261Chr15g0345002	Niben261Chr15g0345002	-	0.035	-4.84887	0.00871736	0.0399547	yes	down	0	0	0	0.2	0.28	0.18	0	0.22
Niben261Chr10g1285003	Niben261Chr10g1285003	-	0.035	-4.82627	0.00331525	0.0184976	yes	down	0.51	0	0	0.68	12.74	4.4	0.17	5.94
Niben261Chr12g1127002	Niben261Chr12g1127002	-	0.035	-4.82498	0.000544569	0.00428894	yes	down	0.09	0.07	0	0.38	2.56	1.52	0.0533333	1.48667
Niben261Chr03g1166003	Niben261Chr03g1166003	-	0.035	-4.81788	0.000806965	0.00593448	yes	down	0.49	0	0	1.58	13.67	0.72	0.163333	5.32333
Niben261Chr17g0682010	Niben261Chr17g0682010	-	0.036	-4.81115	0.0110197	0.0478947	yes	down	1.4	1.77	0	2.16	125.67	2	1.05667	43.2767
Niben261Chr15g0329002	Niben261Chr15g0329002	-	0.036	-4.80628	5.11e-05	0.000611121	yes	down	0.03	0	0.06	0.48	0.33	1.36	0.03	0.723333
Niben261Chr12g1184002	Niben261Chr12g1184002	-	0.036	-4.80576	3.32e-08	1.15e-06	yes	down	0	0.18	0.07	3.52	3.8	1.19	0.0833333	2.83667
Niben261Chr11g0918014	Niben261Chr11g0918014	-	0.036	-4.80339	0.00301691	0.0171356	yes	down	0	0	0.32	0.66	2.95	1.51	0.106667	1.70667
Niben261Chr06g0656015	Niben261Chr06g0656015	-	0.036	-4.79113	0.000259573	0.00234186	yes	down	0	0	0.22	3.56	2.63	1.64	0.0733333	2.61
Niben261Chr03g0533003	Niben261Chr03g0533003	-	0.037	-4.75269	3.08e-13	3.4e-11	yes	down	0.53	0.8	0.3	21.15	28.53	5.67	0.543333	18.45
Niben261Chr04g1729004	Niben261Chr04g1729004	-	0.037	-4.74795	0.00196619	0.0121507	yes	down	0	0	0.08	0.64	1.33	0.87	0.0266667	0.946667
Niben261Chr07g0713010	Niben261Chr07g0713010	-	0.038	-4.73449	0.00177177	0.0111934	yes	down	0.09	0	0	1.24	1.18	0.93	0.03	1.11667
Niben261Chr12g0718001	Niben261Chr12g0718001	-	0.038	-4.72085	0.00368498	0.0201299	yes	down	0.14	0.09	0	0.35	6.72	0.16	0.0766667	2.41
Niben261Chr19g0873004	Niben261Chr19g0873004	-	0.039	-4.6954	4.59e-24	3.02e-21	yes	down	0.98	0.27	0.54	22.63	12.15	20.31	0.596667	18.3633
Niben261Chr06g0025020	Niben261Chr06g0025020	-	0.039	-4.68694	3.32e-07	8.52e-06	yes	down	0.26	0.41	0.18	9.32	12.34	1.77	0.283333	7.81
Niben261Chr03g0057002	Niben261Chr03g0057002	-	0.039	-4.67648	3.72e-09	1.65e-07	yes	down	0.22	0.17	0.29	9.89	9.19	2.42	0.226667	7.16667
Niben261Chr07g0804001	Niben261Chr07g0804001	-	0.039	-4.66708	2.13e-06	4.21e-05	yes	down	0.26	0.23	0.26	2.92	19.53	1.49	0.25	7.98
Niben261Chr10g0027016	Niben261Chr10g0027016	-	0.041	-4.62097	0.00908542	0.0411991	yes	down	0.04	0	0	0.35	0.08	0.78	0.0133333	0.403333
Niben261Chr02g1301010	Niben261Chr02g1301010	-	0.042	-4.56099	0.000102143	0.0010844	yes	down	0.26	0.24	0.2	1.74	16.01	1.03	0.233333	6.26
Niben261Chr02g0687009	Niben261Chr02g0687009	-	0.044	-4.50807	3.7e-09	1.64e-07	yes	down	0.19	0.12	0.2	5.86	6.54	1.67	0.17	4.69
Niben261Chr07g1206024	Niben261Chr07g1206024	-	0.044	-4.50525	0.0069185	0.0331963	yes	down	0.12	0	0.06	0.07	0.3	4.09	0.06	1.48667
Niben261Chr07g1287002	Niben261Chr07g1287002	-	0.045	-4.48484	6.58e-08	2.04e-06	yes	down	0.81	0.71	2.9	16.32	97.5	10.13	1.47333	41.3167
Niben261Chr03g0301003	Niben261Chr03g0301003	-	0.045	-4.48032	0.00608239	0.0298871	yes	down	0	0	0.04	0.52	0.59	0.19	0.0133333	0.433333
Niben261Chr01g0650004	Niben261Chr01g0650004	-	0.046	-4.45254	7.92e-14	9.63e-12	yes	down	0.59	1.12	1.19	26.81	43.07	9.01	0.966667	26.2967
Niben261Chr05g0475008	Niben261Chr05g0475008	-	0.046	-4.45219	1.53e-07	4.3e-06	yes	down	0.07	0.22	0.11	4.39	0.87	3.32	0.133333	2.86
Niben261Chr11g0515006	Niben261Chr11g0515006	-	0.046	-4.4342	0.000657156	0.00501226	yes	down	0.09	0.11	0	0.82	4.26	0.32	0.0666667	1.8
Niben261Chr15g1105001	Niben261Chr15g1105001	-	0.046	-4.42758	0.000378121	0.00318981	yes	down	0.06	0	0.29	0.55	3.28	7.32	0.116667	3.71667
Niben261Chr10g1246017	Niben261Chr10g1246017	-	0.047	-4.41607	0.000191685	0.00182351	yes	down	0.06	0	0.06	0.78	0.29	2.04	0.04	1.03667
Niben261Chr16g0382006	Niben261Chr16g0382006	-	0.047	-4.41532	0.00638663	0.0310891	yes	down	0.08	0	0	0.58	0.13	1.25	0.0266667	0.653333
Niben261Chr06g0276012	Niben261Chr06g0276012	-	0.047	-4.41045	1.1e-10	7.65e-09	yes	down	3.27	2.62	5.53	33.97	245.99	44.66	3.80667	108.207
Niben261Chr05g0644001	Niben261Chr05g0644001	-	0.047	-4.40963	9.57e-22	3.98e-19	yes	down	1.66	1.3	1	26.23	23.06	52.58	1.32	33.9567
Niben261Chr18g1475011	Niben261Chr18g1475011	-	0.047	-4.40683	0.00320974	0.0180318	yes	down	0	0.09	0.07	0.56	3.23	0.51	0.0533333	1.43333
Niben261Chr03g0429010	Niben261Chr03g0429010	-	0.048	-4.39064	3.52e-07	8.93e-06	yes	down	0.23	0.05	0.09	2.61	3.73	1.35	0.123333	2.56333
Niben261Chr17g0491014	Niben261Chr17g0491014	-	0.048	-4.37869	0.00130996	0.00878242	yes	down	1.56	1.25	1.25	7.57	101.44	1.93	1.35333	36.98
Niben261Chr12g0269017	Niben261Chr12g0269017	-	0.048	-4.36634	0.00598949	0.0295634	yes	down	0	0	0.05	0.25	0.32	0.38	0.0166667	0.316667
Niben261Chr05g0450003	Niben261Chr05g0450003	-	0.049	-4.34304	0.005656	0.0282697	yes	down	0.1	0	0	0.38	0.38	1.68	0.0333333	0.813333
Niben261Chr17g1391010	Niben261Chr17g1391010	-	0.049	-4.34259	0.00584578	0.0290152	yes	down	0.11	0	0	0.2	1.56	0.84	0.0366667	0.866667
Niben261Chr19g1042003	Niben261Chr19g1042003	-	0.049	-4.34252	3.39e-26	3.48e-23	yes	down	3.4	3.9	8.6	142.6	116.5	144.1	5.3	134.4
Niben261Chr17g0990005	Niben261Chr17g0990005	-	0.05	-4.33184	0.0105855	0.0464005	yes	down	0.02	0	0	0.12	0.07	0.26	0.00666667	0.15
Niben261Chr01g1064006	Niben261Chr01g1064006	-	0.05	-4.32908	1.82e-06	3.69e-05	yes	down	0	0.49	0.19	2.31	7.36	7.99	0.226667	5.88667
Niben261Chr01g1346009	Niben261Chr01g1346009	-	0.05	-4.31552	1.54e-07	4.31e-06	yes	down	0.5	0.24	0.16	6.05	13.76	1.45	0.3	7.08667
Niben261Chr03g1023007	Niben261Chr03g1023007	-	0.051	-4.30707	5.05e-10	2.95e-08	yes	down	0.56	0.42	0.22	8.93	17.66	7.68	0.4	11.4233
Niben261Chr17g0554001	Niben261Chr17g0554001	-	0.051	-4.29503	3.19e-06	5.96e-05	yes	down	0.05	0.04	0.02	0.61	0.44	1.57	0.0366667	0.873333
Niben261Chr09g1301007	Niben261Chr09g1301007	-	0.051	-4.29402	2.99e-15	4.74e-13	yes	down	0.91	1.66	2.04	29.62	32.94	55.3	1.53667	39.2867
Niben261Chr10g0654005	Niben261Chr10g0654005	-	0.051	-4.2825	3.03e-05	0.000396845	yes	down	0.38	0.23	0.1	2.17	13.49	0.75	0.236667	5.47
Niben261Chr11g0968002	Niben261Chr11g0968002	-	0.052	-4.27783	3.02e-14	3.97e-12	yes	down	1.02	0.95	2.17	20.19	59.15	20.36	1.38	33.2333
Niben261Chr13g0055007	Niben261Chr13g0055007	-	0.052	-4.27572	4.5e-10	2.68e-08	yes	down	7.02	2.96	1.34	28.87	104.16	145.83	3.77333	92.9533
Niben261Chr14g0777008	Niben261Chr14g0777008	-	0.052	-4.27564	1.25e-15	2.08e-13	yes	down	0.59	0.71	0.67	16.53	23.76	6.15	0.656667	15.48
Niben261Chr06g0011012	Niben261Chr06g0011012	-	0.053	-4.24199	9.64e-06	0.000151782	yes	down	0.12	0.03	0.47	3.77	9.97	1.02	0.206667	4.92
Niben261Chr17g0821010	Niben261Chr17g0821010	-	0.054	-4.21851	5.17e-06	8.94e-05	yes	down	0.15	0.21	0.55	4.22	11.2	5.78	0.303333	7.06667
Niben261Chr10g0037001	Niben261Chr10g0037001	-	0.054	-4.2179	0.00604173	0.0297421	yes	down	0	0.24	0	0.24	4.7	0.68	0.08	1.87333
Niben261Chr07g0056003	Niben261Chr07g0056003	-	0.055	-4.19255	0.0105302	0.0461826	yes	down	0.05	0	0	0.45	0.44	0.26	0.0166667	0.383333
Niben261Scf17484g0000002	Niben261Scf17484g0000002	-	0.055	-4.18106	0.00503654	0.0257173	yes	down	0.37	0	0	9.38	4.37	0.45	0.123333	4.73333
Niben261Chr16g0284001	Niben261Chr16g0284001	-	0.056	-4.16881	1.3e-06	2.76e-05	yes	down	0.14	0.33	0.07	3.2	6.49	1.99	0.18	3.89333
Niben261Chr15g0435001	Niben261Chr15g0435001	-	0.056	-4.16812	0.00793654	0.0370424	yes	down	0.03	0.04	0	0.2	0.14	1.12	0.0233333	0.486667
Niben261Chr18g1347005	Niben261Chr18g1347005	-	0.056	-4.16334	0.00438367	0.023002	yes	down	0.07	0	0.03	0.51	0.06	1.18	0.0333333	0.583333
Niben261Chr13g0110026	Niben261Chr13g0110026	-	0.056	-4.15975	6.44e-05	0.000741011	yes	down	0.09	0	0.1	2.11	0.82	1.24	0.0633333	1.39
Niben261Chr10g0259011	Niben261Chr10g0259011	-	0.056	-4.15168	2.25e-05	0.000309018	yes	down	0.16	0.08	0	0.72	0.62	2.1	0.08	1.14667
Niben261Chr06g0918002	Niben261Chr06g0918002	-	0.057	-4.14509	0.00214062	0.013006	yes	down	0.2	0	0	0.37	2.62	1.13	0.0666667	1.37333
Niben261Chr01g1065004	Niben261Chr01g1065004	-	0.057	-4.14009	3.6e-13	3.92e-11	yes	down	1.15	2.15	2	12.28	62.43	41.69	1.76667	38.8
Niben261Chr17g1120002	Niben261Chr17g1120002	-	0.057	-4.12384	1.65e-07	4.59e-06	yes	down	0.09	0.02	0.12	2.2	1.28	0.97	0.0766667	1.48333
Niben261Chr17g0183013	Niben261Chr17g0183013	-	0.057	-4.1224	0.00702596	0.0336137	yes	down	0	0	0.19	0.71	0.34	3.19	0.0633333	1.41333
Niben261Chr15g1177005	Niben261Chr15g1177005	-	0.059	-4.08442	0.010459	0.0459195	yes	down	0.22	0	0	0.14	3.55	0.77	0.0733333	1.48667
Niben261Chr15g1197007	Niben261Chr15g1197007	-	0.059	-4.07988	4.35e-06	7.72e-05	yes	down	0.33	0.04	0.09	1.04	3.93	2.15	0.153333	2.37333
Niben261Chr03g1248010	Niben261Chr03g1248010	-	0.059	-4.07655	0.000226128	0.00209831	yes	down	0	0.05	0.13	0.29	0.9	2.29	0.06	1.16
Niben261Chr12g0629011	Niben261Chr12g0629011	-	0.06	-4.05518	8.06e-16	1.4e-13	yes	down	0.13	0.23	0.21	3.87	5.15	2.45	0.19	3.82333
Niben261Chr03g1730003	Niben261Chr03g1730003	-	0.06	-4.05279	5.94e-06	0.000100851	yes	down	0.08	0.19	0.16	2.47	0.76	5.26	0.143333	2.83
Niben261Chr10g0912001	Niben261Chr10g0912001	-	0.061	-4.03898	2.09e-06	4.15e-05	yes	down	0.41	0.08	0.13	3.27	1.48	7.25	0.206667	4
Niben261Chr12g0605007	Niben261Chr12g0605007	-	0.061	-4.03779	1.02e-08	4.05e-07	yes	down	0.07	0.05	0.11	2.34	1.46	0.59	0.0766667	1.46333
Niben261Chr05g1214008	Niben261Chr05g1214008	-	0.061	-4.03096	0.00222153	0.0133936	yes	down	0	0	0.9	10.72	7.38	1.71	0.3	6.60333
Niben261Chr16g0341001	Niben261Chr16g0341001	-	0.061	-4.03068	7.58e-21	2.8e-18	yes	down	1.21	0.76	1.05	13.41	33.35	12.85	1.00667	19.87
Niben261Chr14g1477016	Niben261Chr14g1477016	-	0.062	-4.02319	7.13e-05	0.000806088	yes	down	0.14	0.35	0	3.71	4.65	1.16	0.163333	3.17333
Niben261Chr11g0530007	Niben261Chr11g0530007	-	0.063	-3.99891	0.000247139	0.00225154	yes	down	0	0.35	0.07	2.97	4.08	1.08	0.14	2.71
Niben261Chr09g1283001	Niben261Chr09g1283001	-	0.063	-3.98839	1.3e-10	8.83e-09	yes	down	3.14	3.58	7.79	66.92	189.38	33.65	4.83667	96.65
Niben261Chr17g0620012	Niben261Chr17g0620012	-	0.064	-3.97318	9.84e-05	0.00105251	yes	down	0.57	0.25	0.05	6.86	8.51	0.53	0.29	5.3
Niben261Chr02g1289002	Niben261Chr02g1289002	-	0.064	-3.96598	2.43e-05	0.000329498	yes	down	0.12	0.04	0.07	0.88	0.89	2.5	0.0766667	1.42333
Niben261Chr03g1842001	Niben261Chr03g1842001	-	0.065	-3.9484	0.000856886	0.00624154	yes	down	0.22	0.17	0.66	0.45	18.32	2.09	0.35	6.95333
Niben261Chr08g0239013	Niben261Chr08g0239013	-	0.065	-3.94265	3.13e-08	1.09e-06	yes	down	0.1	0.31	0.29	6.13	5.36	1.55	0.233333	4.34667
Niben261Chr18g0159003	Niben261Chr18g0159003	-	0.066	-3.92287	0.000276432	0.00246151	yes	down	0.04	0.05	0.09	0.79	2.01	0.53	0.06	1.11
Niben261Scf12034g0000002	Niben261Scf12034g0000002	-	0.066	-3.92148	2.52e-07	6.72e-06	yes	down	6.45	1.55	1.23	28	65.71	96.46	3.07667	63.39
Niben261Chr10g0179006	Niben261Chr10g0179006	-	0.067	-3.8957	2.03e-08	7.45e-07	yes	down	0.22	0.43	0.23	6.41	7.36	2.11	0.293333	5.29333
Niben261Chr13g1314010	Niben261Chr13g1314010	-	0.068	-3.8816	1.28e-13	1.51e-11	yes	down	0.67	1.65	1.58	43.93	32.52	13.87	1.3	30.1067
Niben261Chr14g1435009	Niben261Chr14g1435009	-	0.068	-3.87549	0.00306052	0.0173506	yes	down	0.98	0	0	5.26	10.6	2.42	0.326667	6.09333
Niben261Chr10g0254006	Niben261Chr10g0254006	-	0.069	-3.84748	0.000223383	0.00207929	yes	down	0.03	0.08	0.12	1.13	0.34	1.69	0.0766667	1.05333
Niben261Chr07g0234002	Niben261Chr07g0234002	-	0.07	-3.83378	7.91e-06	0.000128442	yes	down	0.22	0.16	0.09	2.08	5.07	0.91	0.156667	2.68667
Niben261Chr02g1264009	Niben261Chr02g1264009	-	0.07	-3.82771	0.000106703	0.00112301	yes	down	0.07	0.03	0.03	0.52	0.66	0.81	0.0433333	0.663333
Niben261Chr01g0151009	Niben261Chr01g0151009	-	0.07	-3.82762	6.85e-08	2.11e-06	yes	down	0.31	0.74	0.19	10.25	3.2	7.46	0.413333	6.97
Niben261Chr12g1555004	Niben261Chr12g1555004	-	0.071	-3.82113	7.02e-08	2.16e-06	yes	down	0.24	0.32	1.24	13.6	12.67	6.07	0.6	10.78
Niben261Chr04g0243021	Niben261Chr04g0243021	-	0.071	-3.8194	1.87e-20	6.32e-18	yes	down	10.25	4.27	3.95	65.87	97.33	143.88	6.15667	102.36
Niben261Chr02g0478003	Niben261Chr02g0478003	-	0.071	-3.81635	0.00596427	0.0294875	yes	down	0.25	0	0	1.95	0.27	1.82	0.0833333	1.34667
Niben261Chr03g0714004	Niben261Chr03g0714004	-	0.071	-3.80929	2.71e-09	1.25e-07	yes	down	0.26	0.22	0.15	1.98	2.83	5.56	0.21	3.45667
Niben261Chr16g0224012	Niben261Chr16g0224012	-	0.072	-3.79878	0.00826745	0.0382447	yes	down	0.07	0.09	0	12.33	0.49	0.69	0.0533333	4.50333
Niben261Chr14g0549008	Niben261Chr14g0549008	-	0.072	-3.79422	7.59e-17	1.62e-14	yes	down	2.14	2.15	2.88	43.68	19.77	57.16	2.39	40.2033
Niben261Chr06g1106013	Niben261Chr06g1106013	-	0.073	-3.77906	2.24e-14	2.98e-12	yes	down	1.23	3.2	2.89	53.39	49.05	22.45	2.44	41.63
Niben261Chr06g0179008	Niben261Chr06g0179008	-	0.074	-3.76359	0.00498793	0.0255087	yes	down	0.06	0	0.06	0.32	1.49	0.13	0.04	0.646667
Niben261Chr01g1281002	Niben261Chr01g1281002	-	0.074	-3.76068	7.97e-10	4.34e-08	yes	down	0.33	0.38	0.78	12.48	8.39	3.59	0.496667	8.15333
Niben261Chr14g1262002	Niben261Chr14g1262002	-	0.074	-3.75242	7.78e-16	1.37e-13	yes	down	2.42	2.92	2.96	49.72	68.93	19.41	2.76667	46.02
Niben261Scf10230g0000003	Niben261Scf10230g0000003	-	0.074	-3.74762	0.000786491	0.00580861	yes	down	0.35	0.14	0.12	1.8	1.36	6.91	0.203333	3.35667
Niben261Chr02g1091004	Niben261Chr02g1091004	-	0.075	-3.74658	0.00988126	0.0440421	yes	down	0.06	0	0.06	0.38	1.19	0.49	0.04	0.686667
Niben261Chr11g1147019	Niben261Chr11g1147019	-	0.075	-3.74446	1.89e-07	5.2e-06	yes	down	0.14	0.76	0.34	9.78	3.04	7.51	0.413333	6.77667
Niben261Chr16g0851001	Niben261Chr16g0851001	-	0.076	-3.71867	0.000970718	0.00691584	yes	down	0.06	0	0.16	0.64	2.7	0.44	0.0733333	1.26
Niben261Chr13g0180003	Niben261Chr13g0180003	-	0.076	-3.71102	0.00744267	0.0352227	yes	down	0.07	0.18	0	0.37	2.82	0.76	0.0833333	1.31667
Niben261Chr12g0793013	Niben261Chr12g0793013	-	0.077	-3.69954	0.00498421	0.0255052	yes	down	0.02	0	0.09	0.31	1.32	0.12	0.0366667	0.583333
Niben261Chr05g0521001	Niben261Chr05g0521001	-	0.077	-3.69192	0.00154078	0.00999149	yes	down	0.08	0.29	0.57	1.21	13.59	1.02	0.313333	5.27333
Niben261Chr10g0855005	Niben261Chr10g0855005	-	0.078	-3.68688	0.00890537	0.0405899	yes	down	0.12	0.07	0.31	0.7	7.66	0.07	0.166667	2.81
Niben261Chr04g0243008	Niben261Chr04g0243008	-	0.078	-3.68445	6.58e-22	2.88e-19	yes	down	18.67	12.03	8.89	130.34	222.2	297.79	13.1967	216.777
Niben261Chr12g0612008	Niben261Chr12g0612008	-	0.079	-3.67075	1.06e-05	0.000163845	yes	down	0.82	1.2	0.97	5.41	40.97	3.3	0.996667	16.56
Niben261Chr17g0714001	Niben261Chr17g0714001	-	0.079	-3.653	0.00031868	0.00277139	yes	down	0.05	0.05	0.14	1.07	2.07	0.57	0.08	1.23667
Niben261Chr10g0469013	Niben261Chr10g0469013	-	0.08	-3.64343	2.14e-20	7.17e-18	yes	down	1.03	1.73	1.63	26.4	38.87	16.26	1.46333	27.1767
Niben261Chr09g0020015	Niben261Chr09g0020015	-	0.081	-3.63141	1.67e-24	1.22e-21	yes	down	5.25	7.04	8.43	109.04	157.64	69.62	6.90667	112.1
Niben261Chr17g0315005	Niben261Chr17g0315005	-	0.083	-3.59797	1.67e-08	6.27e-07	yes	down	0.31	0.59	0.22	5.29	9.1	2.26	0.373333	5.55
Niben261Chr15g0563001	Niben261Chr15g0563001	-	0.084	-3.57995	8.5e-09	3.46e-07	yes	down	0.43	1.11	0.86	15.91	15.58	4.11	0.8	11.8667
Niben261Chr13g1025005	Niben261Chr13g1025005	-	0.084	-3.57648	0.00525336	0.0266232	yes	down	0	0.14	0.12	1.14	2.37	0.26	0.0866667	1.25667
Niben261Chr10g0261002	Niben261Chr10g0261002	-	0.085	-3.56211	3.7e-11	2.88e-09	yes	down	0.42	0.46	0.42	8.5	7.36	2.63	0.433333	6.16333
Niben261Chr17g1379011	Niben261Chr17g1379011	-	0.085	-3.56043	0.00964698	0.0432384	yes	down	0.66	0	0.06	0.3	0.75	2.53	0.24	1.19333
Niben261Chr01g1585002	Niben261Chr01g1585002	-	0.086	-3.53874	0.000462257	0.00375962	yes	down	0.22	0	0.22	3.95	1.31	1.34	0.146667	2.2
Niben261Chr06g0685007	Niben261Chr06g0685007	-	0.087	-3.52902	9.87e-05	0.00105542	yes	down	0.18	0.86	0.36	2.49	14.5	3.64	0.466667	6.87667
Niben261Chr19g0771007	Niben261Chr19g0771007	-	0.087	-3.52267	0.000382542	0.00321966	yes	down	0.09	0.08	0.11	0.39	3.26	0.41	0.0933333	1.35333
Niben261Chr11g0010005	Niben261Chr11g0010005	-	0.088	-3.51376	1.52e-05	0.000223622	yes	down	0.57	0.05	0.12	4.73	3.62	1.49	0.246667	3.28
Niben261Chr14g0560004	Niben261Chr14g0560004	-	0.088	-3.51103	0.0113111	0.0488511	yes	down	0.02	0	0.06	0.4	0.08	0.5	0.0266667	0.326667
Niben261Chr01g1230001	Niben261Chr01g1230001	-	0.088	-3.51077	0.000143301	0.00142988	yes	down	0.18	0.35	0.36	0.58	5.95	1.93	0.296667	2.82
Niben261Chr02g1164010	Niben261Chr02g1164010	-	0.088	-3.5098	6.39e-06	0.000107083	yes	down	0.15	0.18	0.1	1.01	1.02	3.94	0.143333	1.99
Niben261Chr18g0993009	Niben261Chr18g0993009	-	0.088	-3.50654	3.29e-10	2.04e-08	yes	down	1.19	1.69	1.59	20.57	38.19	8.07	1.49	22.2767
Niben261Chr08g1312002	Niben261Chr08g1312002	-	0.088	-3.50332	1.05e-08	4.16e-07	yes	down	1.78	2.58	1.24	37.76	7.03	33.9	1.86667	26.23
Niben261Chr09g1049008	Niben261Chr09g1049008	-	0.09	-3.48076	0.00515847	0.0262339	yes	down	0.43	0.65	0.11	0.55	14.79	1.39	0.396667	5.57667
Niben261Chr11g1209005	Niben261Chr11g1209005	-	0.09	-3.46869	0.00473874	0.0244474	yes	down	0	0.24	1.18	13.27	1.82	5.98	0.473333	7.02333
Niben261Chr11g0447007	Niben261Chr11g0447007	-	0.092	-3.44703	1.61e-06	3.31e-05	yes	down	0.31	0.23	0.29	3.83	5.53	0.86	0.276667	3.40667
Niben261Chr10g0616010	Niben261Chr10g0616010	-	0.092	-3.44534	1.7e-08	6.38e-07	yes	down	0.53	0.37	0.46	3.88	7.31	3.26	0.453333	4.81667
Niben261Chr07g1296015	Niben261Chr07g1296015	-	0.092	-3.43653	1.42e-05	0.000210936	yes	down	0.16	0	0.17	1.58	1.56	1.27	0.11	1.47
Niben261Chr12g0311008	Niben261Chr12g0311008	-	0.092	-3.43629	1.89e-09	9.13e-08	yes	down	0.9	2.1	1.05	23.85	22.97	6.68	1.35	17.8333
Niben261Chr02g0879008	Niben261Chr02g0879008	-	0.093	-3.43218	1.15e-13	1.37e-11	yes	down	1.32	1.14	1.66	21.01	10.62	22.38	1.37333	18.0033
Niben261Chr11g1261012	Niben261Chr11g1261012	-	0.093	-3.42695	0.00215203	0.0130584	yes	down	0.16	0.06	0.36	0.51	6.36	0.93	0.193333	2.6
Niben261Chr07g0121006	Niben261Chr07g0121006	-	0.093	-3.42558	5.82e-08	1.84e-06	yes	down	0.94	1.43	1.64	27.08	12.08	17.08	1.33667	18.7467
Niben261Chr05g0196011	Niben261Chr05g0196011	-	0.093	-3.42521	1.05e-16	2.12e-14	yes	down	1.28	0.8	0.95	11.3	26.92	11.21	1.01	16.4767
Niben261Chr13g0216001	Niben261Chr13g0216001	-	0.094	-3.40449	0.00548876	0.0275933	yes	down	1	0.48	0.2	0.38	19.55	1.86	0.56	7.26333
Niben261Chr04g1532001	Niben261Chr04g1532001	-	0.095	-3.4008	0.00130809	0.00877525	yes	down	0.25	0.06	0.15	1.01	0.52	4.49	0.153333	2.00667
Niben261Chr19g1478009	Niben261Chr19g1478009	-	0.095	-3.39524	0.00439305	0.0230402	yes	down	0.06	0.14	0	0.79	0.82	0.79	0.0666667	0.8
Niben261Chr12g1107005	Niben261Chr12g1107005	-	0.095	-3.39342	0.000225372	0.0020928	yes	down	2.82	0.7	0.2	7.93	33.43	3.62	1.24	14.9933
Niben261Chr11g0689017	Niben261Chr11g0689017	-	0.095	-3.39211	0.00414109	0.0219997	yes	down	3.25	0.51	0.61	5.98	39.97	3.89	1.45667	16.6133
Niben261Chr06g0089004	Niben261Chr06g0089004	-	0.096	-3.38635	0.0102901	0.045403	yes	down	0.04	0.09	0.08	0.23	0.16	2.16	0.07	0.85
Niben261Chr10g0173004	Niben261Chr10g0173004	-	0.096	-3.38311	2.76e-05	0.000367301	yes	down	0.17	0.14	0.4	2.07	5.61	1.64	0.236667	3.10667
Niben261Chr14g1111007	Niben261Chr14g1111007	-	0.096	-3.37342	1.25e-09	6.42e-08	yes	down	0.5	0.33	0.55	6.63	8.11	2.61	0.46	5.78333
Niben261Chr01g0020001	Niben261Chr01g0020001	-	0.097	-3.36418	6.15e-06	0.00010391	yes	down	6.89	15.45	11.75	100.86	170.33	13.35	11.3633	94.8467
Niben261Chr11g1139001	Niben261Chr11g1139001	-	0.098	-3.35555	0.0104332	0.0458317	yes	down	0.1	0	0.03	0.36	0.18	1.02	0.0433333	0.52
Niben261Chr12g0200013	Niben261Chr12g0200013	-	0.098	-3.35097	1.48e-05	0.000218956	yes	down	0.26	0.36	0.39	3.04	8.52	1.23	0.336667	4.26333
Niben261Chr04g1859012	Niben261Chr04g1859012	-	0.098	-3.35012	0.00689627	0.0331186	yes	down	0.91	1.42	2.9	1.78	54.96	10.77	1.74333	22.5033
Niben261Chr13g0476006	Niben261Chr13g0476006	-	0.098	-3.34835	0.000919431	0.00661499	yes	down	0.57	0.04	0.13	1.23	0.62	4.13	0.246667	1.99333
Niben261Chr06g0826001	Niben261Chr06g0826001	-	0.098	-3.3467	5.71e-07	1.36e-05	yes	down	1.2	1.7	0.6	7.64	16.07	21.3	1.16667	15.0033
Niben261Chr19g1304003	Niben261Chr19g1304003	-	0.098	-3.34509	8.83e-06	0.000141356	yes	down	2.59	1.58	1.96	6.4	61.42	7.95	2.04333	25.2567
Niben261Chr03g1653005	Niben261Chr03g1653005	-	0.099	-3.33417	0.00214804	0.013039	yes	down	0.14	0.07	0.12	2.46	1.2	0.42	0.11	1.36
Niben261Chr10g0431007	Niben261Chr10g0431007	-	0.099	-3.3334	1.62e-05	0.00023511	yes	down	0.5	0.42	0.43	1.56	12.29	2.65	0.45	5.5
Niben261Chr03g1459016	Niben261Chr03g1459016	-	0.1	-3.3261	2.49e-13	2.81e-11	yes	down	3.59	2.17	3.74	25.78	63.58	31.23	3.16667	40.1967
Niben261Chr16g0346003	Niben261Chr16g0346003	-	0.101	-3.3139	5.21e-07	1.26e-05	yes	down	0.49	0.62	0.26	6.12	7.42	1.55	0.456667	5.03
Niben261Chr05g0834002	Niben261Chr05g0834002	-	0.101	-3.31099	3.88e-07	9.76e-06	yes	down	0.41	0.25	0.72	5.08	10.53	2.47	0.46	6.02667
Niben261Chr06g0401014	Niben261Chr06g0401014	-	0.101	-3.30982	2.15e-07	5.83e-06	yes	down	4.87	3.99	2.93	14.54	105.88	21.83	3.93	47.4167
Niben261Chr02g0222009	Niben261Chr02g0222009	-	0.101	-3.30099	0.000189663	0.00180794	yes	down	0	1.03	0.95	12.04	6.54	5.84	0.66	8.14
Niben261Chr15g0562005	Niben261Chr15g0562005	-	0.102	-3.29915	1.04e-07	3.07e-06	yes	down	0.85	3.11	0.98	25.6	25.33	9.44	1.64667	20.1233
Niben261Chr06g0361002	Niben261Chr06g0361002	-	0.102	-3.29833	0.000272408	0.0024336	yes	down	1.32	0.13	0.22	2.49	13.71	2.61	0.556667	6.27
Niben261Scf01115g0000001	Niben261Scf01115g0000001	-	0.103	-3.2833	0.00029764	0.00261914	yes	down	0.23	0.05	0.18	0.56	3.22	1.7	0.153333	1.82667
Niben261Chr16g0330007	Niben261Chr16g0330007	-	0.103	-3.27246	0.00030316	0.00265774	yes	down	1.06	0.76	0.21	1.67	14.84	1.2	0.676667	5.90333
Niben261Chr03g0880005	Niben261Chr03g0880005	-	0.104	-3.26652	4.47e-06	7.88e-05	yes	down	0.76	0.12	0.67	6.51	8.74	3.22	0.516667	6.15667
Niben261Chr12g0913007	Niben261Chr12g0913007	-	0.104	-3.26649	0.00226553	0.0136064	yes	down	0	0.09	0.54	1.65	2.02	3.85	0.21	2.50667
Niben261Chr08g0276003	Niben261Chr08g0276003	-	0.105	-3.25295	0.000118151	0.00121661	yes	down	0.07	0.27	0.23	2.9	1.63	2.07	0.19	2.2
Niben261Chr16g0133007	Niben261Chr16g0133007	-	0.106	-3.23773	0.00249224	0.0147152	yes	down	0.99	0.46	1.92	3.61	26.07	1.85	1.12333	10.51
Niben261Chr09g0673009	Niben261Chr09g0673009	-	0.107	-3.22847	0.000136192	0.00137186	yes	down	0.45	0.44	0.86	1.99	16.34	1.87	0.583333	6.73333
Niben261Chr02g1016002	Niben261Chr02g1016002	-	0.107	-3.22594	8.85e-12	7.82e-10	yes	down	0.6	0.38	0.51	6.14	3.77	5.57	0.496667	5.16
Niben261Chr06g0520008	Niben261Chr06g0520008	-	0.107	-3.21935	1.26e-09	6.47e-08	yes	down	0.31	0.3	0.41	3.67	5.78	2.22	0.34	3.89
Niben261Chr04g0355001	Niben261Chr04g0355001	-	0.108	-3.20862	3.13e-11	2.47e-09	yes	down	2.06	2.19	2.94	10.82	31.7	38.79	2.39667	27.1033
Niben261Chr19g0036016	Niben261Chr19g0036016	-	0.108	-3.2063	0.000788011	0.00581853	yes	down	0.14	0.13	0.11	2.11	1.91	0.27	0.126667	1.43
Niben261Chr04g1858001	Niben261Chr04g1858001	-	0.108	-3.20573	0.00411384	0.0218832	yes	down	0.22	0.27	0.21	2.83	1.06	2.07	0.233333	1.98667
Niben261Chr10g0623007	Niben261Chr10g0623007	-	0.109	-3.20352	0.010774	0.0471012	yes	down	0.36	0	0.04	1.71	2.57	0.33	0.133333	1.53667
Niben261Chr15g0815006	Niben261Chr15g0815006	-	0.109	-3.19906	0.00290996	0.0166346	yes	down	0.07	0.16	0.15	1.35	0.66	1.24	0.126667	1.08333
Niben261Chr06g0435013	Niben261Chr06g0435013	-	0.109	-3.19763	5.36e-08	1.71e-06	yes	down	1.64	1.45	2.3	20.82	8.23	32.17	1.79667	20.4067
Niben261Chr11g0217015	Niben261Chr11g0217015	-	0.109	-3.19753	0.000753201	0.00561067	yes	down	1.58	1.47	1.37	1.27	35.64	2.46	1.47333	13.1233
Niben261Chr07g1258008	Niben261Chr07g1258008	-	0.109	-3.19623	7e-06	0.000115679	yes	down	0.78	0.6	0.5	5.06	14.06	1.79	0.626667	6.97
Niben261Chr10g0542013	Niben261Chr10g0542013	-	0.109	-3.19316	4.54e-08	1.49e-06	yes	down	6.64	2.36	5.29	39.49	98.69	17.37	4.76333	51.85
Niben261Chr08g0552004	Niben261Chr08g0552004	-	0.11	-3.18829	0.00013076	0.00132572	yes	down	0.21	0.37	0.21	3.41	1.94	3.38	0.263333	2.91
Niben261Chr14g0871005	Niben261Chr14g0871005	-	0.11	-3.18512	0.00362153	0.019836	yes	down	0.06	0.22	0.12	0.31	2.27	1.97	0.133333	1.51667
Niben261Chr16g0059015	Niben261Chr16g0059015	-	0.111	-3.17528	1.09e-16	2.19e-14	yes	down	0.65	1.06	0.88	10.6	9.91	8.35	0.863333	9.62
Niben261Chr16g1213002	Niben261Chr16g1213002	-	0.111	-3.16845	5.86e-05	0.000683535	yes	down	0.44	0.32	0.52	1.04	9.73	3.82	0.426667	4.86333
Niben261Chr19g1059002	Niben261Chr19g1059002	-	0.112	-3.16227	0.0104113	0.0457774	yes	down	0.15	0.27	0.27	0.14	0.45	6.96	0.23	2.51667
Niben261Chr01g0723010	Niben261Chr01g0723010	-	0.112	-3.16019	4.8e-12	4.41e-10	yes	down	2.42	1.26	1.78	26.91	9.86	19.87	1.82	18.88
Niben261Chr08g0050012	Niben261Chr08g0050012	-	0.112	-3.15441	0.00987482	0.0440253	yes	down	0.11	0.09	0.62	1.58	1.65	0.08	0.273333	1.10333
Niben261Chr16g0447007	Niben261Chr16g0447007	-	0.113	-3.1422	4.28e-05	0.000529168	yes	down	0.52	0.51	0.29	3.49	1.09	7.7	0.44	4.09333
Niben261Chr05g0536007	Niben261Chr05g0536007	-	0.113	-3.14164	5.25e-11	3.94e-09	yes	down	2.03	1.6	1.84	27.73	7.35	22.37	1.82333	19.15
Niben261Chr01g1580004	Niben261Chr01g1580004	-	0.114	-3.12697	2.51e-17	5.77e-15	yes	down	2.02	0.93	0.87	15.69	12.18	11.58	1.27333	13.15
Niben261Chr15g1258007	Niben261Chr15g1258007	-	0.115	-3.12	3.9e-05	0.000491129	yes	down	0.75	0.1	0.42	4.72	2.29	6.28	0.423333	4.43
Niben261Chr15g0445001	Niben261Chr15g0445001	-	0.115	-3.11419	0.00181154	0.0113877	yes	down	0.41	0.14	0.2	0.51	6.52	0.89	0.25	2.64
Niben261Chr14g0764008	Niben261Chr14g0764008	-	0.116	-3.11229	0.00127086	0.00857976	yes	down	0.04	0.32	0.44	0.87	6.15	1.85	0.266667	2.95667
Niben261Chr13g0080006	Niben261Chr13g0080006	-	0.116	-3.11204	0.000325033	0.00281795	yes	down	0.75	4.28	3.72	6.58	74.69	17.49	2.91667	32.92
Niben261Chr01g1213010	Niben261Chr01g1213010	-	0.118	-3.08663	3.1e-09	1.41e-07	yes	down	1.64	1.13	0.68	11.14	16.23	3.46	1.15	10.2767
Niben261Chr09g0811001	Niben261Chr09g0811001	-	0.118	-3.0789	4.21e-10	2.53e-08	yes	down	1.55	1.45	3.06	23.53	34.91	11.93	2.02	23.4567
Niben261Chr13g1250003	Niben261Chr13g1250003	-	0.118	-3.07881	4.91e-05	0.000590835	yes	down	0.07	0.14	0.24	1.5	2.35	0.89	0.15	1.58
Niben261Chr17g0605001	Niben261Chr17g0605001	-	0.119	-3.06999	0.00321104	0.0180325	yes	down	0.2	0.2	0.18	0.44	0.62	4.14	0.193333	1.73333
Niben261Chr04g0107027	Niben261Chr04g0107027	-	0.12	-3.0567	0.00205695	0.0125931	yes	down	0.09	0.05	0.02	0.19	0.91	0.49	0.0533333	0.53
Niben261Chr15g1434004	Niben261Chr15g1434004	-	0.12	-3.05629	5.52e-06	9.47e-05	yes	down	0.32	0.47	0.51	4.45	5.23	1.94	0.433333	3.87333
Niben261Chr14g1064001	Niben261Chr14g1064001	-	0.12	-3.05598	1.72e-05	0.000246859	yes	down	0.42	0.08	0.13	0.78	2.05	2.45	0.21	1.76
Niben261Chr14g0193002	Niben261Chr14g0193002	-	0.12	-3.05418	0.00307683	0.0174248	yes	down	1.22	0.26	0.1	1.82	12.29	0.93	0.526667	5.01333
Niben261Chr15g0815016	Niben261Chr15g0815016	-	0.121	-3.04919	1.42e-08	5.39e-07	yes	down	0.53	1.06	0.79	5.86	11.38	7.12	0.793333	8.12
Niben261Chr13g0950006	Niben261Chr13g0950006	-	0.122	-3.03965	1.42e-07	4.03e-06	yes	down	0.88	0.9	1.25	15.48	15.22	4.17	1.01	11.6233
Niben261Chr18g1248003	Niben261Chr18g1248003	-	0.122	-3.03798	6.15e-25	5.18e-22	yes	down	1.24	1.19	1.98	14.17	15.15	14.59	1.47	14.6367
Niben261Chr09g1237007	Niben261Chr09g1237007	-	0.123	-3.02274	1.24e-08	4.8e-07	yes	down	1.02	0.56	0.67	8.66	8.68	4.84	0.75	7.39333
Niben261Chr02g0650001	Niben261Chr02g0650001	-	0.123	-3.02048	0.000510379	0.00407138	yes	down	0.2	0.06	0.24	2.78	3.45	1.03	0.166667	2.42
Niben261Chr09g1278003	Niben261Chr09g1278003	-	0.123	-3.01974	0.00401463	0.0214667	yes	down	0.14	0.06	0.17	0.25	2.51	0.69	0.123333	1.15
Niben261Chr10g0431004	Niben261Chr10g0431004	-	0.123	-3.01914	1.22e-07	3.52e-06	yes	down	9.79	2.45	4.02	36.46	94.17	31.49	5.42	54.04
Niben261Chr17g0005019	Niben261Chr17g0005019	-	0.124	-3.01673	2.88e-05	0.000380483	yes	down	0.06	0.07	0.14	0.55	0.85	1.33	0.09	0.91
Niben261Chr18g0042006	Niben261Chr18g0042006	-	0.124	-3.01489	8.51e-07	1.93e-05	yes	down	2.08	2.29	4.1	30.2	47.23	9.03	2.82333	28.82
Niben261Chr14g1467006	Niben261Chr14g1467006	-	0.124	-3.01292	3.55e-07	9e-06	yes	down	0.76	0.68	1.03	6.85	13.98	3.57	0.823333	8.13333
Niben261Chr08g0050015	Niben261Chr08g0050015	-	0.124	-3.01084	0.00122281	0.00832035	yes	down	0.28	0.16	1.15	2.95	6.45	0.85	0.53	3.41667
Niben261Chr12g0724003	Niben261Chr12g0724003	-	0.124	-3.00852	0.000137746	0.00138411	yes	down	0.26	0.1	0.35	2.71	2.08	2.3	0.236667	2.36333
Niben261Chr11g1377011	Niben261Chr11g1377011	-	0.125	-3.00568	0.00216211	0.0131069	yes	down	0.1	0.06	1.12	5.09	1.8	4.57	0.426667	3.82
Niben261Chr03g0902007	Niben261Chr03g0902007	-	0.125	-2.99627	4.38e-05	0.000539538	yes	down	0.57	0.45	0.93	6.67	7.45	2.58	0.65	5.56667
Niben261Chr05g1325001	Niben261Chr05g1325001	-	0.126	-2.98645	0.000188129	0.00179696	yes	down	0.26	0.06	0.11	1.8	1.93	1.43	0.143333	1.72
Niben261Chr19g1444007	Niben261Chr19g1444007	-	0.126	-2.98356	2.14e-08	7.78e-07	yes	down	0.42	0.94	0.48	6.34	4.23	7	0.613333	5.85667
Niben261Chr03g1882001	Niben261Chr03g1882001	-	0.127	-2.97896	1.15e-08	4.51e-07	yes	down	1.02	2.08	1.59	20.71	7.94	20.04	1.56333	16.23
Niben261Chr19g1148001	Niben261Chr19g1148001	-	0.127	-2.97766	1.09e-13	1.3e-11	yes	down	5.79	7.15	5.85	41.36	100.1	41.12	6.26333	60.86
Niben261Chr13g0275001	Niben261Chr13g0275001	-	0.127	-2.97437	0.00130925	0.00878122	yes	down	0.32	0.25	0.08	1.96	0.27	3.61	0.216667	1.94667
Niben261Chr19g1336001	Niben261Chr19g1336001	-	0.129	-2.95849	5e-14	6.35e-12	yes	down	5.1	6.25	7.61	70.98	75.24	31.8	6.32	59.34
Niben261Chr02g0511015	Niben261Chr02g0511015	-	0.129	-2.95847	0.00519552	0.0263937	yes	down	0.48	0.07	0	1.05	2.41	1.51	0.183333	1.65667
Niben261Chr19g1337008	Niben261Chr19g1337008	-	0.129	-2.95581	1.62e-11	1.35e-09	yes	down	2.98	5.47	4.07	48.9	51.16	20.52	4.17333	40.1933
Niben261Chr03g0082005	Niben261Chr03g0082005	-	0.13	-2.94787	0.000835042	0.00610679	yes	down	0.77	0.31	0.34	2.8	9.3	1.45	0.473333	4.51667
Niben261Chr15g1422003	Niben261Chr15g1422003	-	0.13	-2.94755	3.79e-21	1.5e-18	yes	down	5.46	3.6	3.4	47.08	31.08	38.68	4.15333	38.9467
Niben261Chr01g0012003	Niben261Chr01g0012003	-	0.13	-2.94182	4.75e-07	1.16e-05	yes	down	1.13	2.4	2.61	25.52	26.03	7.48	2.04667	19.6767
Niben261Chr06g0787011	Niben261Chr06g0787011	-	0.131	-2.93195	0.00594471	0.0294177	yes	down	0	1.13	0.4	2.88	7.47	5.02	0.51	5.12333
Niben261Chr07g0578008	Niben261Chr07g0578008	-	0.131	-2.92994	0.000677393	0.00513562	yes	down	0.42	0.61	0.6	7.14	7.43	0.88	0.543333	5.15
Niben261Chr15g0563002	Niben261Chr15g0563002	-	0.132	-2.92514	8.37e-08	2.53e-06	yes	down	0.64	1.01	0.86	10.55	9.47	3.34	0.836667	7.78667
Niben261Chr02g1424005	Niben261Chr02g1424005	-	0.132	-2.92489	0.00061767	0.00476866	yes	down	2.31	2.2	2.33	6.24	55.2	3.88	2.28	21.7733
Niben261Chr04g1543004	Niben261Chr04g1543004	-	0.132	-2.91705	0.00741814	0.0351268	yes	down	0.27	0	0.04	0.6	0.77	1.36	0.103333	0.91
Niben261Chr01g1138010	Niben261Chr01g1138010	-	0.132	-2.91666	0.00164164	0.010525	yes	down	0.09	1.67	0.71	6.71	9.57	2.72	0.823333	6.33333
Niben261Chr06g0548002	Niben261Chr06g0548002	-	0.133	-2.90878	0.000774699	0.00574217	yes	down	0.1	0.06	0.07	0.77	0.35	1.08	0.0766667	0.733333
Niben261Chr18g0586004	Niben261Chr18g0586004	-	0.134	-2.90065	1.95e-05	0.00027369	yes	down	1.22	2	2	29.88	4.49	11.57	1.74	15.3133
Niben261Chr06g1322004	Niben261Chr06g1322004	-	0.135	-2.89013	3.15e-05	0.000409875	yes	down	0.12	0.14	0.28	2.02	0.64	2.24	0.18	1.63333
Niben261Chr14g0090022	Niben261Chr14g0090022	-	0.135	-2.88851	3.94e-11	3.05e-09	yes	down	1.81	1.82	1.85	23.24	7.91	17.31	1.82667	16.1533
Niben261Chr03g0120001	Niben261Chr03g0120001	-	0.135	-2.88681	0.0111842	0.0484113	yes	down	0.09	0.11	0.37	2.33	2.65	0.43	0.19	1.80333
Niben261Chr04g1639001	Niben261Chr04g1639001	-	0.136	-2.88074	1.2e-05	0.000182387	yes	down	4.33	10.67	3.32	89.14	29.62	67.2	6.10667	61.9867
Niben261Chr14g0722003	Niben261Chr14g0722003	-	0.136	-2.87924	2.33e-09	1.1e-07	yes	down	2.57	0.99	0.83	16.3	8.69	12.11	1.46333	12.3667
Niben261Chr08g0454003	Niben261Chr08g0454003	-	0.136	-2.87434	0.00396593	0.0212651	yes	down	0.51	0.1	0.43	3	5.79	0.59	0.346667	3.12667
Niben261Chr19g0944003	Niben261Chr19g0944003	-	0.137	-2.86919	3.32e-18	8.65e-16	yes	down	3.53	3.25	4.11	26.4	46.45	24.52	3.63	32.4567
Niben261Chr05g0442001	Niben261Chr05g0442001	-	0.137	-2.86839	0.00150616	0.00982321	yes	down	0.09	0.34	0.46	2.09	4.37	1.29	0.296667	2.58333
Niben261Chr17g1264012	Niben261Chr17g1264012	-	0.137	-2.8656	0.010971	0.0477259	yes	down	0.28	0.04	0.09	0.28	2.97	0.17	0.136667	1.14
Niben261Chr06g0717006	Niben261Chr06g0717006	-	0.137	-2.86293	5.26e-10	3.04e-08	yes	down	0.94	0.96	0.58	7.63	5.55	8.61	0.826667	7.26333
Niben261Chr17g0417003	Niben261Chr17g0417003	-	0.138	-2.86108	1.69e-10	1.12e-08	yes	down	18.08	22.52	17.62	129.08	310.86	92.49	19.4067	177.477
Niben261Chr03g1773001	Niben261Chr03g1773001	-	0.138	-2.85887	0.00230995	0.0138202	yes	down	0.38	0.32	0.46	3.13	5.76	0.77	0.386667	3.22
Niben261Chr07g0813009	Niben261Chr07g0813009	-	0.138	-2.85853	1.88e-05	0.000265806	yes	down	0.36	0.15	0.08	1.85	1.79	1.42	0.196667	1.68667
Niben261Scf02413g0000010	Niben261Scf02413g0000010	-	0.139	-2.85041	7.96e-06	0.000129048	yes	down	0.61	0.41	0.41	4.94	5.63	1.96	0.476667	4.17667
Niben261Chr01g0018003	Niben261Chr01g0018003	-	0.139	-2.84863	2.18e-07	5.92e-06	yes	down	3.24	6.63	8.76	76.22	70.8	25.52	6.21	57.5133
Niben261Chr08g1314002	Niben261Chr08g1314002	-	0.139	-2.84307	0.00638033	0.0310669	yes	down	0.31	0.18	0.09	0.68	4.07	0.24	0.193333	1.66333
Niben261Chr15g0790008	Niben261Chr15g0790008	-	0.14	-2.83483	0.00458404	0.0238213	yes	down	0.34	0.27	0.2	1.27	4.56	0.46	0.27	2.09667
Niben261Chr15g1430002	Niben261Chr15g1430002	-	0.14	-2.83229	0.0017138	0.0108984	yes	down	0.11	0.09	0.07	0.71	1.16	0.41	0.09	0.76
Niben261Chr03g1276001	Niben261Chr03g1276001	-	0.14	-2.83171	3.68e-05	0.000467977	yes	down	2.23	2.95	8.7	29.69	99.23	27.6	4.62667	52.1733
Niben261Chr12g0796006	Niben261Chr12g0796006	-	0.141	-2.83123	8.58e-07	1.94e-05	yes	down	6.52	15.39	20.4	133.24	196.07	47.24	14.1033	125.517
Niben261Chr06g1349008	Niben261Chr06g1349008	-	0.143	-2.80809	2.67e-11	2.14e-09	yes	down	4.43	4.38	4.54	26.7	64.41	24.73	4.45	38.6133
Niben261Chr05g0518003	Niben261Chr05g0518003	-	0.143	-2.80406	5.4e-05	0.000640563	yes	down	0.94	1.02	1.58	4.15	22.26	4.43	1.18	10.28
Niben261Chr09g0958009	Niben261Chr09g0958009	-	0.144	-2.79374	5.78e-07	1.37e-05	yes	down	0.95	2.03	1.9	16.29	14.2	13.8	1.62667	14.7633
Niben261Chr19g0311012	Niben261Chr19g0311012	-	0.145	-2.79013	0.0106149	0.0465109	yes	down	0.25	0.1	0.04	0.4	2.34	0.57	0.13	1.10333
Niben261Chr15g1178009	Niben261Chr15g1178009	-	0.145	-2.78919	0.000921436	0.00662506	yes	down	0.63	0.65	3.22	26.41	7.08	4.51	1.5	12.6667
Niben261Chr14g1475003	Niben261Chr14g1475003	-	0.145	-2.78699	0.000397067	0.00331727	yes	down	1.21	1.47	1.82	18.43	18.82	2.52	1.5	13.2567
Niben261Chr18g0086001	Niben261Chr18g0086001	-	0.145	-2.78525	1.73e-06	3.54e-05	yes	down	1.13	2.6	3.73	22.4	29.3	7.74	2.48667	19.8133
Niben261Chr11g1132004	Niben261Chr11g1132004	-	0.145	-2.78485	0.00991856	0.0441724	yes	down	0.14	0.03	0.03	0.2	0.99	0.4	0.0666667	0.53
Niben261Chr08g0059011	Niben261Chr08g0059011	-	0.146	-2.77848	0.00020984	0.00197054	yes	down	1.05	1.47	3.44	5.79	39.25	6.2	1.98667	17.08
Niben261Chr05g1092016	Niben261Chr05g1092016	-	0.147	-2.7631	0.000165563	0.00161427	yes	down	0.44	0.34	0.61	5.06	0.82	5.45	0.463333	3.77667
Niben261Chr01g0564004	Niben261Chr01g0564004	-	0.148	-2.75801	9.38e-09	3.78e-07	yes	down	1.24	1.84	2.2	12.84	22.92	8.64	1.76	14.8
Niben261Chr11g1233007	Niben261Chr11g1233007	-	0.149	-2.75056	1.58e-08	5.98e-07	yes	down	1.3	1.16	1.37	6.13	19.34	5.86	1.27667	10.4433
Niben261Chr09g0882007	Niben261Chr09g0882007	-	0.15	-2.73909	8.33e-07	1.89e-05	yes	down	1.96	0.6	0.62	5.24	13.54	5.91	1.06	8.23
Niben261Chr07g0798002	Niben261Chr07g0798002	-	0.15	-2.73367	5.42e-05	0.000643403	yes	down	0.62	1.87	2.43	21.46	5.79	13.73	1.64	13.66
Niben261Chr03g0023012	Niben261Chr03g0023012	-	0.15	-2.7326	0.000152671	0.00150817	yes	down	0.32	0.06	0.27	2.19	1.62	4.69	0.216667	2.83333
Niben261Chr15g1291003	Niben261Chr15g1291003	-	0.152	-2.72224	0.000131781	0.00133397	yes	down	0.42	0.6	0.45	6.58	1.55	3.44	0.49	3.85667
Niben261Chr08g0460002	Niben261Chr08g0460002	-	0.152	-2.72192	2.57e-05	0.000346585	yes	down	0.53	0.6	0.5	6.24	2.02	4.89	0.543333	4.38333
Niben261Chr04g1761012	Niben261Chr04g1761012	-	0.152	-2.71754	0.00911809	0.0413074	yes	down	0	0.89	0.44	2.47	2.98	5.76	0.443333	3.73667
Niben261Chr19g0533001	Niben261Chr19g0533001	-	0.152	-2.71506	1.09e-07	3.2e-06	yes	down	1.11	0.62	1.05	7.34	11.27	3.45	0.926667	7.35333
Niben261Chr19g1141007	Niben261Chr19g1141007	-	0.153	-2.70531	0.00403032	0.0215296	yes	down	0.11	0.11	0.14	0.56	1.84	0.57	0.12	0.99
Niben261Chr18g0395004	Niben261Chr18g0395004	-	0.154	-2.70246	0.00120531	0.00822686	yes	down	0.5	0.18	0.06	2.24	2.74	0.67	0.246667	1.88333
Niben261Chr17g0394005	Niben261Chr17g0394005	-	0.154	-2.69438	0.00154983	0.0100344	yes	down	0.24	0.29	0.42	4.91	1.1	1.44	0.316667	2.48333
Niben261Chr11g0914029	Niben261Chr11g0914029	-	0.155	-2.68868	4.81e-07	1.18e-05	yes	down	0.19	0.45	0.56	2.99	3.73	2.75	0.4	3.15667
Niben261Chr07g1249048	Niben261Chr07g1249048	-	0.155	-2.68693	6.83e-10	3.8e-08	yes	down	0.78	1.25	0.74	6.65	5.47	10.6	0.923333	7.57333
Niben261Chr02g0404003	Niben261Chr02g0404003	-	0.155	-2.68626	3.94e-06	7.12e-05	yes	down	0.95	1.15	1.36	9.95	12.94	5.3	1.15333	9.39667
Niben261Chr10g1280001	Niben261Chr10g1280001	-	0.156	-2.68356	5.79e-05	0.000676658	yes	down	0.16	0.11	0.13	1.5	0.58	1	0.133333	1.02667
Niben261Chr18g1223015	Niben261Chr18g1223015	-	0.157	-2.67572	0.00205677	0.0125931	yes	down	0.38	0	0.31	1.64	1.77	2.05	0.23	1.82
Niben261Scf03324g0000002	Niben261Scf03324g0000002	-	0.157	-2.6715	0.00745792	0.0352746	yes	down	0.16	0.12	0.25	2.18	0.81	1.14	0.176667	1.37667
Niben261Chr07g0729002	Niben261Chr07g0729002	-	0.157	-2.66938	9.87e-07	2.18e-05	yes	down	0.21	0.37	0.43	3.76	1.68	2.37	0.336667	2.60333
Niben261Chr15g1239020	Niben261Chr15g1239020	-	0.157	-2.66849	2.34e-05	0.000318698	yes	down	0.45	0.27	0.49	1.63	5.15	1.7	0.403333	2.82667
Niben261Chr12g1270008	Niben261Chr12g1270008	-	0.157	-2.66835	3.57e-05	0.000456515	yes	down	0.62	1.36	2.09	9.68	18.47	3.71	1.35667	10.62
Niben261Chr04g0872002	Niben261Chr04g0872002	-	0.157	-2.66805	7.88e-05	0.000876123	yes	down	0.27	0.3	0.38	2.65	1.59	3.17	0.316667	2.47
Niben261Chr13g1407005	Niben261Chr13g1407005	-	0.158	-2.6649	0.00622567	0.0304545	yes	down	0.23	0.08	0.23	0.28	3.05	0.81	0.18	1.38
Niben261Chr05g0891005	Niben261Chr05g0891005	-	0.158	-2.66431	2.18e-09	1.04e-07	yes	down	1.93	3.04	3.44	19.63	32.88	14.21	2.80333	22.24
Niben261Chr18g1402007	Niben261Chr18g1402007	-	0.158	-2.65827	0.000153722	0.001516	yes	down	0.07	0.58	0.81	3.65	4.03	3.82	0.486667	3.83333
Niben261Chr09g0585005	Niben261Chr09g0585005	-	0.159	-2.65471	0.000242705	0.00221954	yes	down	0.17	0.42	0.35	3.38	1.03	2.77	0.313333	2.39333
Niben261Chr11g1325002	Niben261Chr11g1325002	-	0.159	-2.65237	0.00257165	0.0151054	yes	down	0.46	0.22	0	1.34	2.08	1.48	0.226667	1.63333
Niben261Chr13g0652001	Niben261Chr13g0652001	-	0.159	-2.65111	9.89e-10	5.27e-08	yes	down	7.19	9.59	6.48	89.39	44.58	60.89	7.75333	64.9533
Niben261Chr04g0352005	Niben261Chr04g0352005	-	0.159	-2.6511	2.28e-06	4.46e-05	yes	down	3.27	3.78	5.78	9.4	45.67	38.81	4.27667	31.2933
Niben261Chr03g1276002	Niben261Chr03g1276002	-	0.159	-2.65057	6.4e-07	1.5e-05	yes	down	2.68	2.54	3.85	15.99	42.82	12.6	3.02333	23.8033
Niben261Chr14g0059009	Niben261Chr14g0059009	-	0.16	-2.64186	0.000675534	0.00512519	yes	down	7.51	3.29	2.85	11.94	79.34	7.14	4.55	32.8067
Niben261Chr18g0030001	Niben261Chr18g0030001	-	0.161	-2.63457	0.000221598	0.0020662	yes	down	3.29	0.81	1.48	8.06	28.35	4.69	1.86	13.7
Niben261Chr12g0517009	Niben261Chr12g0517009	-	0.161	-2.63429	0.000330466	0.00285448	yes	down	0.32	0.23	0.39	2.39	4.11	0.66	0.313333	2.38667
Niben261Chr09g0783004	Niben261Chr09g0783004	-	0.161	-2.63282	1.01e-15	1.72e-13	yes	down	0.84	0.56	0.73	4.56	5.32	6	0.71	5.29333
Niben261Chr01g0363002	Niben261Chr01g0363002	-	0.162	-2.62965	5.36e-18	1.33e-15	yes	down	1.5	1.41	1.91	14.4	11.6	8.65	1.60667	11.55
Niben261Chr13g0231007	Niben261Chr13g0231007	-	0.162	-2.62906	9.77e-08	2.9e-06	yes	down	0.29	0.23	0.31	2.3	1.77	2.1	0.276667	2.05667
Niben261Chr07g0834012	Niben261Chr07g0834012	-	0.163	-2.61812	9.9e-05	0.00105705	yes	down	0.86	0.3	0.62	3.77	3.86	5.93	0.593333	4.52
Niben261Chr15g0315011	Niben261Chr15g0315011	-	0.164	-2.61083	0.000678304	0.00514016	yes	down	1.22	1.24	2.09	4.66	27.41	2.7	1.51667	11.59
Niben261Chr17g0410010	Niben261Chr17g0410010	-	0.164	-2.60737	5.48e-32	1.38e-28	yes	down	4.01	4.03	5.35	25.63	21.94	32.18	4.46333	26.5833
Niben261Chr15g0893002	Niben261Chr15g0893002	-	0.165	-2.5989	8.24e-05	0.000906919	yes	down	1.16	1.56	3.52	8.56	21.75	7.24	2.08	12.5167
Niben261Chr04g0049011	Niben261Chr04g0049011	-	0.165	-2.59833	1.6e-09	7.92e-08	yes	down	1.83	2.25	2.71	19.05	23.04	7.9	2.26333	16.6633
Niben261Chr09g0303005	Niben261Chr09g0303005	-	0.165	-2.59571	4.89e-31	1.07e-27	yes	down	6.69	8.91	7.43	55.4	54.41	55.2	7.67667	55.0033
Niben261Chr04g1757004	Niben261Chr04g1757004	-	0.165	-2.59556	5.55e-07	1.33e-05	yes	down	3.2	3.2	8.37	39.1	57.97	21.64	4.92333	39.57
Niben261Chr17g0461002	Niben261Chr17g0461002	-	0.166	-2.58676	6.92e-06	0.00011454	yes	down	0.96	0.99	1.1	11.11	3.36	7.71	1.01667	7.39333
Niben261Chr11g0033001	Niben261Chr11g0033001	-	0.167	-2.58149	6.13e-06	0.000103721	yes	down	0.54	0.33	0.3	3.16	3.18	2.1	0.39	2.81333
Niben261Chr10g0410017	Niben261Chr10g0410017	-	0.167	-2.57916	8.85e-11	6.32e-09	yes	down	0.75	0.49	0.95	3.96	5.94	5.6	0.73	5.16667
Niben261Chr08g0385005	Niben261Chr08g0385005	-	0.169	-2.56914	8.03e-09	3.28e-07	yes	down	16.72	25.79	24.43	190.41	229.21	72.86	22.3133	164.16
Niben261Chr09g0973002	Niben261Chr09g0973002	-	0.169	-2.56298	1.64e-10	1.08e-08	yes	down	0.66	1.22	0.83	5.35	7.74	5.44	0.903333	6.17667
Niben261Chr12g0213002	Niben261Chr12g0213002	-	0.17	-2.55879	1.01e-18	2.9e-16	yes	down	5.27	6.2	7.45	50.49	36.56	48.55	6.30667	45.2
Niben261Chr09g1310006	Niben261Chr09g1310006	-	0.17	-2.55542	0.00609566	0.0299389	yes	down	0.7	0.16	0.31	0.49	5.87	1.8	0.39	2.72
Niben261Chr15g1458008	Niben261Chr15g1458008	-	0.171	-2.54559	7.76e-10	4.24e-08	yes	down	2.6	2.95	3.42	29.76	11.27	21.82	2.99	20.95
Niben261Chr06g0721004	Niben261Chr06g0721004	-	0.171	-2.54559	8.24e-07	1.88e-05	yes	down	5.33	5.12	8.2	43.44	74.01	16.06	6.21667	44.5033
Niben261Chr15g0006007	Niben261Chr15g0006007	-	0.172	-2.54219	3.68e-07	9.31e-06	yes	down	4.51	0.99	1.45	16.16	13.15	17.3	2.31667	15.5367
Niben261Chr07g1328033	Niben261Chr07g1328033	-	0.173	-2.53324	4.65e-07	1.14e-05	yes	down	3.18	0.96	1.14	14.77	10.24	11.86	1.76	12.29
Niben261Chr03g1590002	Niben261Chr03g1590002	-	0.174	-2.5263	3.34e-05	0.000430957	yes	down	1.55	0.61	0.48	2.34	9.39	3.29	0.88	5.00667
Niben261Chr10g0827003	Niben261Chr10g0827003	-	0.174	-2.52607	1.1e-17	2.65e-15	yes	down	9.08	9.63	10.77	62.34	81.4	45.24	9.82667	62.9933
Niben261Chr01g0144008	Niben261Chr01g0144008	-	0.174	-2.52112	0.00239561	0.0142393	yes	down	0.08	0.02	0.04	0.41	0.22	0.3	0.0466667	0.31
Niben261Chr14g0980001	Niben261Chr14g0980001	-	0.175	-2.51187	1.12e-11	9.71e-10	yes	down	0.73	0.49	1.07	4.85	6.21	3.96	0.763333	5.00667
Niben261Chr06g0933004	Niben261Chr06g0933004	-	0.175	-2.51161	0.00108369	0.00756649	yes	down	0.32	1.27	0.9	9.4	1.54	6.62	0.83	5.85333
Niben261Scf16935g0000002	Niben261Scf16935g0000002	-	0.176	-2.50768	0.0060105	0.0296358	yes	down	0.82	0.81	2.59	18.65	6.71	6.54	1.40667	10.6333
Niben261Chr05g1361007	Niben261Chr05g1361007	-	0.176	-2.50717	2.65e-06	5.09e-05	yes	down	2.3	1.96	4.2	14.62	34.91	10	2.82	19.8433
Niben261Chr18g0574007	Niben261Chr18g0574007	-	0.177	-2.50059	0.00263947	0.0154018	yes	down	0.53	5.19	2.12	19.43	31.67	9.59	2.61333	20.23
Niben261Chr12g0230012	Niben261Chr12g0230012	-	0.177	-2.49894	3.7e-08	1.26e-06	yes	down	16.72	10.92	15.05	62.51	177.25	51.03	14.23	96.93
Niben261Chr16g1243001	Niben261Chr16g1243001	-	0.177	-2.49713	0.000667807	0.0050759	yes	down	1.91	0.63	0.35	8.36	6.9	4.78	0.963333	6.68
Niben261Chr01g0529013	Niben261Chr01g0529013	-	0.178	-2.49368	0.000507542	0.00405466	yes	down	1.65	0.22	0.45	5.91	3.59	5.2	0.773333	4.9
Niben261Chr02g1382003	Niben261Chr02g1382003	-	0.178	-2.49367	1.01e-06	2.22e-05	yes	down	2.54	2.56	3.95	12.29	38.93	11.62	3.01667	20.9467
Niben261Chr01g0380002	Niben261Chr01g0380002	-	0.178	-2.49349	0.00488284	0.0250649	yes	down	0.37	0.77	0.56	1.81	8.04	0.55	0.566667	3.46667
Niben261Chr06g0769010	Niben261Chr06g0769010	-	0.178	-2.49315	0.00592958	0.0293732	yes	down	0.39	0.16	0.07	1.87	0.85	1.34	0.206667	1.35333
Niben261Chr02g0001005	Niben261Chr02g0001005	-	0.178	-2.49221	1.69e-09	8.33e-08	yes	down	0.53	0.27	0.56	2.75	3.9	2.53	0.453333	3.06
Niben261Chr15g1259003	Niben261Chr15g1259003	-	0.178	-2.49148	0.00400252	0.0214124	yes	down	0.21	0.77	0.43	1.48	5.62	2.84	0.47	3.31333
Niben261Chr07g0565006	Niben261Chr07g0565006	-	0.178	-2.49116	7.88e-09	3.23e-07	yes	down	8.91	11.51	16.92	78.98	135.07	54.69	12.4467	89.58
Niben261Chr13g0876005	Niben261Chr13g0876005	-	0.178	-2.48921	0.00252157	0.0148617	yes	down	0.17	0.73	0.7	2.95	2.44	6.6	0.533333	3.99667
Niben261Chr16g0930003	Niben261Chr16g0930003	-	0.178	-2.48743	0.0081944	0.0379816	yes	down	0.05	0.23	0.13	0.66	0.79	1.11	0.136667	0.853333
Niben261Chr17g1502011	Niben261Chr17g1502011	-	0.179	-2.48565	1.02e-07	3.02e-06	yes	down	1.51	1.41	1.06	6.94	5.78	13.55	1.32667	8.75667
Niben261Chr11g1324003	Niben261Chr11g1324003	-	0.179	-2.48362	7.35e-07	1.69e-05	yes	down	1.14	1.44	2.98	8.97	16.5	13.34	1.85333	12.9367
Niben261Chr17g0011010	Niben261Chr17g0011010	-	0.179	-2.48283	1.35e-09	6.84e-08	yes	down	1.65	1.12	1.46	7.86	17.95	7.32	1.41	11.0433
Niben261Chr07g1340008	Niben261Chr07g1340008	-	0.179	-2.48247	0.0018972	0.011802	yes	down	2.42	0.48	2.07	3.81	25.54	4	1.65667	11.1167
Niben261Chr14g0611007	Niben261Chr14g0611007	-	0.179	-2.48109	6.81e-12	6.06e-10	yes	down	16.9	7.73	12.44	66.76	123.03	55.57	12.3567	81.7867
Niben261Chr04g1184013	Niben261Chr04g1184013	-	0.179	-2.48032	8.92e-06	0.000142513	yes	down	1.37	1.5	2.75	11.24	22.49	5.16	1.87333	12.9633
Niben261Chr02g1386007	Niben261Chr02g1386007	-	0.179	-2.4789	1.79e-10	1.17e-08	yes	down	50.49	44.88	55.21	455.98	170.42	374.49	50.1933	333.63
Niben261Chr12g0833014	Niben261Chr12g0833014	-	0.18	-2.47641	0.000572598	0.00448069	yes	down	0.4	0.18	0.22	1.7	0.79	2.87	0.266667	1.78667
Niben261Chr19g0106014	Niben261Chr19g0106014	-	0.182	-2.45952	4.64e-06	8.15e-05	yes	down	14.15	22.89	35.11	172.72	257.42	62.31	24.05	164.15
Niben261Chr15g0964005	Niben261Chr15g0964005	-	0.182	-2.45531	1.28e-06	2.73e-05	yes	down	0.47	0.52	0.46	2.61	2.28	4.45	0.483333	3.11333
Niben261Chr15g1012019	Niben261Chr15g1012019	-	0.183	-2.45004	5.72e-16	1.04e-13	yes	down	0.49	0.48	0.64	3.96	3.27	2.96	0.536667	3.39667
Niben261Chr07g1512003	Niben261Chr07g1512003	-	0.183	-2.44807	2.42e-06	4.68e-05	yes	down	2.09	3.73	4.27	24.48	34.18	10.39	3.36333	23.0167
Niben261Chr06g1410008	Niben261Chr06g1410008	-	0.184	-2.44596	5.24e-05	0.000624481	yes	down	0.4	0.59	0.57	2.03	6.33	2.14	0.52	3.5
Niben261Chr11g0678001	Niben261Chr11g0678001	-	0.184	-2.44509	0.000240747	0.00220409	yes	down	2.95	2.15	1.77	9.62	31.84	3.85	2.29	15.1033
Niben261Chr06g1450010	Niben261Chr06g1450010	-	0.184	-2.44421	0.00222897	0.0134229	yes	down	0.54	0.12	0.1	1.09	2.27	1.45	0.253333	1.60333
Niben261Chr03g0180004	Niben261Chr03g0180004	-	0.184	-2.43915	0.0106969	0.0468075	yes	down	0.35	0.13	0.1	0.21	2.95	0.52	0.193333	1.22667
Niben261Chr14g0031012	Niben261Chr14g0031012	-	0.185	-2.43444	3.8e-06	6.92e-05	yes	down	0.57	0.48	0.86	4.06	8.25	2.5	0.636667	4.93667
Niben261Chr05g1253007	Niben261Chr05g1253007	-	0.185	-2.43239	3.88e-06	7.04e-05	yes	down	1.48	1.47	1.72	13.6	3.96	12.67	1.55667	10.0767
Niben261Chr17g1512007	Niben261Chr17g1512007	-	0.186	-2.42992	3.15e-14	4.12e-12	yes	down	5.32	6.28	6.32	47.24	26.59	42.8	5.97333	38.8767
Niben261Chr17g0821008	Niben261Chr17g0821008	-	0.186	-2.4298	2.06e-06	4.09e-05	yes	down	0.67	1.64	2.11	8.54	15.06	6.65	1.47333	10.0833
Niben261Chr13g0468001	Niben261Chr13g0468001	-	0.186	-2.4288	0.000413637	0.00343041	yes	down	0.56	1.07	1.22	10.42	2.65	5.86	0.95	6.31
Niben261Chr15g0452001	Niben261Chr15g0452001	-	0.186	-2.42636	9.82e-06	0.000154178	yes	down	0.53	2.29	0.33	8.83	7.33	8.34	1.05	8.16667
Niben261Chr04g0030001	Niben261Chr04g0030001	-	0.186	-2.4231	0.0102295	0.0452506	yes	down	0.16	0.24	0.2	0.97	0.3	2.55	0.2	1.27333
Niben261Chr17g0735001	Niben261Chr17g0735001	-	0.187	-2.41527	0.00063574	0.00489207	yes	down	1.32	0.37	0.51	2.53	9.44	1.74	0.733333	4.57
Niben261Chr17g0638003	Niben261Chr17g0638003	-	0.188	-2.41435	1.13e-05	0.000174281	yes	down	1.63	0.26	0.51	3.45	9.54	2.65	0.8	5.21333
Niben261Chr19g1458009	Niben261Chr19g1458009	-	0.188	-2.40908	0.00360145	0.0197623	yes	down	0.04	0.31	0.48	2.18	1.39	1.03	0.276667	1.53333
Niben261Chr12g0252010	Niben261Chr12g0252010	-	0.188	-2.40896	0.000115823	0.00119903	yes	down	0.53	0.88	1.14	6.73	7.68	2.44	0.85	5.61667
Niben261Chr11g0576002	Niben261Chr11g0576002	-	0.188	-2.40872	1.24e-06	2.64e-05	yes	down	13.42	20.19	25.03	173.6	166.48	51.54	19.5467	130.54
Niben261Chr11g0555026	Niben261Chr11g0555026	-	0.189	-2.40651	4.64e-05	0.000565354	yes	down	0.44	0.32	0.46	2.99	3.96	0.83	0.406667	2.59333
Niben261Chr10g1046007	Niben261Chr10g1046007	-	0.189	-2.4058	1.42e-07	4.03e-06	yes	down	6.28	5.45	13.06	35.61	88.55	41.53	8.26333	55.23
Niben261Chr07g1033001	Niben261Chr07g1033001	-	0.189	-2.40553	0.000776872	0.00575309	yes	down	2.27	0.46	2.62	12.19	12	15.11	1.78333	13.1
Niben261Chr13g0739003	Niben261Chr13g0739003	-	0.189	-2.40519	7.08e-06	0.000116811	yes	down	0.24	0.21	0.49	1.8	2.77	1.52	0.313333	2.03
Niben261Chr10g1242013	Niben261Chr10g1242013	-	0.189	-2.40516	1.11e-12	1.14e-10	yes	down	27.51	22.14	28.39	210.49	95.88	182.12	26.0133	162.83
Niben261Chr05g0971015	Niben261Chr05g0971015	-	0.189	-2.4013	0.00035375	0.00301596	yes	down	3.66	5.89	5.41	24.29	7.53	64.7	4.98667	32.1733
Niben261Chr10g0682010	Niben261Chr10g0682010	-	0.191	-2.39003	1.61e-05	0.000234532	yes	down	1.52	2.13	3.63	22.01	7.31	17.73	2.42667	15.6833
Niben261Chr10g0148005	Niben261Chr10g0148005	-	0.191	-2.38797	8.55e-15	1.25e-12	yes	down	3.92	2.7	1.7	19.87	15.38	17.04	2.77333	17.43
Niben261Chr06g0199003	Niben261Chr06g0199003	-	0.192	-2.3805	1.92e-06	3.85e-05	yes	down	0.51	0.57	1.09	6.53	3.52	3.78	0.723333	4.61
Niben261Chr02g0896010	Niben261Chr02g0896010	-	0.193	-2.37462	0.00704121	0.0336622	yes	down	0.23	0.36	0.29	1.14	1.05	3.59	0.293333	1.92667
Niben261Chr15g0163021	Niben261Chr15g0163021	-	0.194	-2.36712	1.01e-10	7.13e-09	yes	down	15.16	18.38	22.47	107.08	176.57	77.41	18.67	120.353
Niben261Chr08g0384016	Niben261Chr08g0384016	-	0.194	-2.36708	1.03e-06	2.25e-05	yes	down	2.74	0.93	2.57	14.17	18.68	6.47	2.08	13.1067
Niben261Chr16g1000001	Niben261Chr16g1000001	-	0.195	-2.36145	5.05e-14	6.38e-12	yes	down	12.23	7.41	12.36	86.85	48.71	69.5	10.6667	68.3533
Niben261Chr03g0010028	Niben261Chr03g0010028	-	0.195	-2.36113	0.000448346	0.00365915	yes	down	0.42	1.03	0.67	7.98	1.78	2.92	0.706667	4.22667
Niben261Chr04g1121015	Niben261Chr04g1121015	-	0.195	-2.35658	6.43e-06	0.000107603	yes	down	1.64	1.98	0.88	7.49	15.27	5.33	1.5	9.36333
Niben261Chr14g0573009	Niben261Chr14g0573009	-	0.195	-2.35531	2.17e-08	7.87e-07	yes	down	0.87	1.17	1.6	8.65	8.55	5.68	1.21333	7.62667
Niben261Chr05g1359001	Niben261Chr05g1359001	-	0.195	-2.3552	1e-10	7.08e-09	yes	down	9.55	3.93	4.25	41.52	24.21	36.72	5.91	34.15
Niben261Chr12g0149003	Niben261Chr12g0149003	-	0.196	-2.35278	0.000196088	0.00185839	yes	down	2.86	0.45	0.53	4.58	3.83	1.81	1.28	3.40667
Niben261Chr05g0186017	Niben261Chr05g0186017	-	0.196	-2.35205	8.17e-22	3.48e-19	yes	down	3.55	2.39	2.56	20.93	14.22	16.12	2.83333	17.09
Niben261Chr02g0594003	Niben261Chr02g0594003	-	0.196	-2.34786	2.3e-06	4.5e-05	yes	down	1.62	1.9	1.17	9.23	4.7	15.1	1.56333	9.67667
Niben261Chr14g0652009	Niben261Chr14g0652009	-	0.197	-2.34664	0.00551631	0.0277021	yes	down	0.56	0.24	0.36	0.8	5.65	0.66	0.386667	2.37
Niben261Chr14g0212010	Niben261Chr14g0212010	-	0.197	-2.3466	0.00106209	0.00744729	yes	down	0.1	0.2	0.14	0.91	0.72	1.03	0.146667	0.886667
Niben261Chr12g0243002	Niben261Chr12g0243002	-	0.197	-2.3463	1.2e-05	0.000182701	yes	down	0.76	1.54	2.27	12.75	10.29	5.83	1.52333	9.62333
Niben261Chr14g0776006	Niben261Chr14g0776006	-	0.197	-2.34207	1.65e-06	3.37e-05	yes	down	2.2	2.63	3.99	27.97	9.2	17.56	2.94	18.2433
Niben261Chr16g0242016	Niben261Chr16g0242016	-	0.198	-2.33746	4.33e-06	7.69e-05	yes	down	4.05	3.19	1.9	14.29	32.37	9.24	3.04667	18.6333
Niben261Chr17g0115013	Niben261Chr17g0115013	-	0.198	-2.33713	1.32e-09	6.72e-08	yes	down	4.44	7.14	9.59	50.98	48.61	32.33	7.05667	43.9733
Niben261Chr03g0246002	Niben261Chr03g0246002	-	0.198	-2.33672	6.16e-06	0.000104051	yes	down	6.65	3.78	5.31	13.79	55.11	30.81	5.24667	33.2367
Niben261Chr08g0164023	Niben261Chr08g0164023	-	0.199	-2.33256	2.26e-13	2.57e-11	yes	down	4.4	3.74	3.9	35.52	17.89	23.22	4.01333	25.5433
Niben261Chr03g1248001	Niben261Chr03g1248001	-	0.199	-2.33252	1.07e-05	0.000166148	yes	down	2.42	4.26	6.47	31.87	38.38	12.59	4.38333	27.6133
Niben261Chr09g1325002	Niben261Chr09g1325002	-	0.199	-2.32908	0.00746004	0.0352795	yes	down	1.21	0.42	0.28	0.7	6.52	1.88	0.636667	3.03333
Niben261Chr17g0549001	Niben261Chr17g0549001	-	0.2	-2.32475	0.000324901	0.00281795	yes	down	1.15	0.46	1.55	9.21	2.37	6.54	1.05333	6.04
Niben261Chr12g1313001	Niben261Chr12g1313001	-	0.2	-2.32453	5.74e-21	2.19e-18	yes	down	28.76	25.12	24.81	198.42	157.98	118.12	26.23	158.173
Niben261Chr06g0620008	Niben261Chr06g0620008	-	0.2	-2.32006	0.000242875	0.00222047	yes	down	0.81	0.24	0.86	4.82	4.99	1.66	0.636667	3.82333
Niben261Chr16g1120003	Niben261Chr16g1120003	-	0.2	-2.31982	3.99e-11	3.08e-09	yes	down	43.54	28.97	27.97	167.52	311.5	122.47	33.4933	200.497
Niben261Chr10g1175005	Niben261Chr10g1175005	-	0.201	-2.31575	0.00476878	0.0245676	yes	down	0.58	1.18	1.26	2.33	15.29	1.3	1.00667	6.30667
Niben261Chr10g0456010	Niben261Chr10g0456010	-	0.201	-2.31241	3.93e-08	1.31e-06	yes	down	0.62	0.35	0.54	2.71	4.06	2.25	0.503333	3.00667
Niben261Chr02g1402011	Niben261Chr02g1402011	-	0.202	-2.31063	0.00549523	0.0276132	yes	down	0.63	0.26	0.69	3.22	3.85	1.34	0.526667	2.80333
Niben261Chr02g0487011	Niben261Chr02g0487011	-	0.202	-2.30954	0.000340136	0.00292035	yes	down	0.4	0.24	0.18	2.79	0.69	1.21	0.273333	1.56333
Niben261Chr02g0046008	Niben261Chr02g0046008	-	0.203	-2.30348	6.66e-05	0.000761983	yes	down	0.66	0.86	0.45	4.56	3.12	2.43	0.656667	3.37
Niben261Chr10g1274004	Niben261Chr10g1274004	-	0.203	-2.30058	7.54e-11	5.52e-09	yes	down	1.14	0.84	1.15	6.58	5.12	7.42	1.04333	6.37333
Niben261Chr08g0636005	Niben261Chr08g0636005	-	0.203	-2.29809	2.47e-05	0.000333769	yes	down	0.48	0.92	1.32	5.1	7.34	4.3	0.906667	5.58
Niben261Chr16g0451005	Niben261Chr16g0451005	-	0.203	-2.29746	0.0010471	0.00736155	yes	down	1.25	0.56	0.78	2.25	9.9	3.42	0.863333	5.19
Niben261Chr06g1164011	Niben261Chr06g1164011	-	0.204	-2.2933	9.04e-06	0.000144033	yes	down	1.65	0.9	0.88	3.8	11.89	4.32	1.14333	6.67
Niben261Chr06g0206003	Niben261Chr06g0206003	-	0.204	-2.29196	2.3e-07	6.2e-06	yes	down	20.3	9.87	11.79	58.52	142.47	48.43	13.9867	83.14
Niben261Chr16g0486019	Niben261Chr16g0486019	-	0.204	-2.29074	0.000192588	0.0018305	yes	down	0.27	0.16	0.34	1	2.21	1.37	0.256667	1.52667
Niben261Chr04g0300009	Niben261Chr04g0300009	-	0.205	-2.28531	0.00322155	0.0180699	yes	down	0.36	0.04	0.2	0.78	1.79	0.94	0.2	1.17
Niben261Chr02g0755013	Niben261Chr02g0755013	-	0.206	-2.28186	0.000384039	0.00322813	yes	down	0.58	0.46	1.03	4.56	6	1.91	0.69	4.15667
Niben261Chr05g0618008	Niben261Chr05g0618008	-	0.207	-2.27498	1.64e-06	3.37e-05	yes	down	2.62	0.89	2.24	15.63	10.16	7.45	1.91667	11.08
Niben261Chr13g1197002	Niben261Chr13g1197002	-	0.207	-2.27297	0.000418886	0.00346345	yes	down	20.17	5.72	2.45	40.36	84.16	30.46	9.44667	51.66
Niben261Chr04g1477003	Niben261Chr04g1477003	-	0.208	-2.26531	3.16e-07	8.16e-06	yes	down	4.63	2.46	1.25	18.74	9.59	15.81	2.78	14.7133
Niben261Chr14g0443003	Niben261Chr14g0443003	-	0.209	-2.25919	0.00310933	0.0175846	yes	down	0.07	0.2	0.37	0.94	1.83	1.02	0.213333	1.26333
Niben261Chr02g0319013	Niben261Chr02g0319013	-	0.209	-2.25793	0.000673508	0.00511442	yes	down	0.43	0.7	0.57	2.52	5.76	1.74	0.566667	3.34
Niben261Chr08g1065001	Niben261Chr08g1065001	-	0.209	-2.25727	0.00125917	0.00851836	yes	down	1.62	1.72	2.22	15.45	15.1	3.92	1.85333	11.49
Niben261Chr03g0108016	Niben261Chr03g0108016	-	0.209	-2.25695	0.00474189	0.0244598	yes	down	0.58	0.18	0.25	2.31	2.64	0.57	0.336667	1.84
Niben261Chr05g0812013	Niben261Chr05g0812013	-	0.209	-2.25543	4.35e-10	2.6e-08	yes	down	1.81	1.91	1.72	8.89	8.34	14.55	1.81333	10.5933
Niben261Chr09g1059012	Niben261Chr09g1059012	-	0.211	-2.24423	6.9e-07	1.61e-05	yes	down	10.29	5.29	5.43	25.21	69.2	23.93	7.00333	39.4467
Niben261Chr06g0611001	Niben261Chr06g0611001	-	0.212	-2.23644	1.04e-06	2.26e-05	yes	down	4.16	2.53	2.31	18.89	24.16	7.29	3	16.78
Niben261Chr16g0751002	Niben261Chr16g0751002	-	0.212	-2.23617	0.000291612	0.00257713	yes	down	0.53	0.32	0.75	3.48	4.4	1.57	0.533333	3.15
Niben261Chr13g0801007	Niben261Chr13g0801007	-	0.212	-2.23484	0.00201763	0.0123939	yes	down	2.54	3.65	5.56	40.49	12.52	17.8	3.91667	23.6033
Niben261Chr16g0428001	Niben261Chr16g0428001	-	0.213	-2.23296	3.13e-11	2.47e-09	yes	down	4.39	5.33	4.45	34.21	17.2	28.4	4.72333	26.6033
Niben261Chr05g0843016	Niben261Chr05g0843016	-	0.213	-2.22844	0.000266424	0.00239054	yes	down	1.05	0.74	2.12	10.41	4.16	8.15	1.30333	7.57333
Niben261Chr06g1397002	Niben261Chr06g1397002	-	0.214	-2.22754	9.7e-09	3.89e-07	yes	down	1.49	2.17	3.26	15.14	14.41	11.19	2.30667	13.58
Niben261Chr02g1391001	Niben261Chr02g1391001	-	0.214	-2.22321	2.41e-05	0.00032715	yes	down	1.73	0.98	1	10.2	5	4.06	1.23667	6.42
Niben261Chr10g1260006	Niben261Chr10g1260006	-	0.215	-2.22017	2.1e-10	1.35e-08	yes	down	6.49	2.94	4.19	22.55	24.86	20.55	4.54	22.6533
Niben261Chr12g1433003	Niben261Chr12g1433003	-	0.215	-2.21894	1.53e-06	3.18e-05	yes	down	2.61	1.77	2.16	10.75	20.81	5.65	2.18	12.4033
Niben261Chr09g0662005	Niben261Chr09g0662005	-	0.215	-2.21816	0.00535967	0.0270395	yes	down	0.69	0.26	0.37	4.53	0.63	1.94	0.44	2.36667
Niben261Chr03g1481014	Niben261Chr03g1481014	-	0.215	-2.21647	2.15e-10	1.38e-08	yes	down	5.17	3.16	4.67	18.7	36.45	17.75	4.33333	24.3
Niben261Scf11834g0000001	Niben261Scf11834g0000001	-	0.215	-2.21499	1.12e-07	3.27e-06	yes	down	2.75	3.76	2.71	3.99	8.46	3.33	3.07333	5.26
Niben261Chr01g0800003	Niben261Chr01g0800003	-	0.216	-2.21332	0.00362244	0.0198377	yes	down	0.38	0.2	0.16	0.88	2.06	1.18	0.246667	1.37333
Niben261Chr19g0041004	Niben261Chr19g0041004	-	0.216	-2.21252	4.41e-08	1.45e-06	yes	down	1.49	1.54	1.54	8.38	11.72	4.97	1.52333	8.35667
Niben261Chr14g0053002	Niben261Chr14g0053002	-	0.216	-2.21156	2.13e-05	0.000295296	yes	down	1.64	1.23	2.42	13.41	6.2	11.28	1.76333	10.2967
Niben261Chr04g1701004	Niben261Chr04g1701004	-	0.216	-2.20832	0.000309783	0.00270571	yes	down	5.27	8.8	6.14	55.71	8.95	37.58	6.73667	34.08
Niben261Chr14g0106005	Niben261Chr14g0106005	-	0.217	-2.20727	0.000241335	0.00220885	yes	down	0.8	0.19	0.42	1.39	2.59	3.54	0.47	2.50667
Niben261Chr16g1121001	Niben261Chr16g1121001	-	0.218	-2.20042	4.28e-19	1.27e-16	yes	down	26.36	31.9	24.27	180.26	141.92	155.23	27.51	159.137
Niben261Chr05g1245001	Niben261Chr05g1245001	-	0.218	-2.19684	0.00294212	0.0167892	yes	down	0.39	0.35	0.44	3.31	0.73	2.44	0.393333	2.16
Niben261Chr05g0602006	Niben261Chr05g0602006	-	0.218	-2.19632	0.00190916	0.0118593	yes	down	0.56	1.98	1.68	8.86	11.92	3.39	1.40667	8.05667
Niben261Chr06g0095051	Niben261Chr06g0095051	-	0.219	-2.19139	0.00801039	0.0373129	yes	down	1.16	0.28	0.25	2.6	5.21	1.47	0.563333	3.09333
Niben261Chr13g0018004	Niben261Chr13g0018004	-	0.22	-2.18767	4.33e-05	0.000534543	yes	down	10.26	5.46	6.66	22.38	79.7	27.51	7.46	43.1967
Niben261Chr02g1370003	Niben261Chr02g1370003	-	0.22	-2.1867	3.14e-11	2.47e-09	yes	down	2.01	1.98	2.74	11.58	9.23	8.02	2.24333	9.61
Niben261Chr07g1363004	Niben261Chr07g1363004	-	0.22	-2.18439	2.91e-12	2.78e-10	yes	down	4.48	0.8	4.84	6.68	9.5	7.11	3.37333	7.76333
Niben261Scf06527g0000004	Niben261Scf06527g0000004	-	0.221	-2.17934	2.38e-09	1.12e-07	yes	down	8.79	5.06	4.33	31.57	24.05	46.42	6.06	34.0133
Niben261Chr08g0853002	Niben261Chr08g0853002	-	0.221	-2.17909	0.000358259	0.00304887	yes	down	0.81	2.09	3.47	17.06	12.89	6.11	2.12333	12.02
Niben261Chr16g0017012	Niben261Chr16g0017012	-	0.221	-2.17816	0.0072539	0.0345183	yes	down	0.64	1.35	2.86	5.15	16.82	3.5	1.61667	8.49
Niben261Chr19g1442001	Niben261Chr19g1442001	-	0.221	-2.17551	3.8e-08	1.28e-06	yes	down	24.24	18.13	28.18	114.24	203.75	69.54	23.5167	129.177
Niben261Chr04g1539003	Niben261Chr04g1539003	-	0.221	-2.17551	0.0112151	0.0485261	yes	down	0.25	0.12	0.25	0.54	0.61	1.71	0.206667	0.953333
Niben261Chr04g1873028	Niben261Chr04g1873028	-	0.222	-2.17167	2.31e-08	8.33e-07	yes	down	0.89	0.87	0.95	6.16	4.41	4.12	0.903333	4.89667
Niben261Chr11g0959006	Niben261Chr11g0959006	-	0.222	-2.16871	8.7e-15	1.26e-12	yes	down	3.25	2.41	2.85	18.61	10.85	15.68	2.83667	15.0467
Niben261Chr06g0137003	Niben261Chr06g0137003	-	0.223	-2.1652	4.03e-06	7.25e-05	yes	down	17.57	18.11	17.4	130	35.32	119.38	17.6933	94.9
Niben261Chr14g1480004	Niben261Chr14g1480004	-	0.223	-2.16278	0.0115636	0.0496675	yes	down	0.39	0.35	0.2	1.97	1.07	2.03	0.313333	1.69
Niben261Chr04g1099005	Niben261Chr04g1099005	-	0.223	-2.16222	5.49e-06	9.43e-05	yes	down	2.07	1.13	2.89	14.75	6.66	11.37	2.03	10.9267
Niben261Chr07g0868001	Niben261Chr07g0868001	-	0.225	-2.15484	0.000253262	0.00229501	yes	down	5.11	1.92	2.26	15.28	26.84	6.29	3.09667	16.1367
Niben261Chr14g0399002	Niben261Chr14g0399002	-	0.225	-2.1533	1.04e-06	2.27e-05	yes	down	7.36	4.18	5.31	25.52	49.67	15.9	5.61667	30.3633
Niben261Chr06g0283003	Niben261Chr06g0283003	-	0.225	-2.15	3.63e-07	9.18e-06	yes	down	1.58	2.12	1.51	5.76	14.35	8.21	1.73667	9.44
Niben261Chr06g0256005	Niben261Chr06g0256005	-	0.226	-2.14549	0.00325187	0.0182151	yes	down	0.32	0.27	0.92	4.44	2.03	3.11	0.503333	3.19333
Niben261Chr05g0729001	Niben261Chr05g0729001	-	0.226	-2.14481	0.00210559	0.0128359	yes	down	0.94	0.52	0.65	3.88	6.14	1.33	0.703333	3.78333
Niben261Chr10g0601005	Niben261Chr10g0601005	-	0.226	-2.1441	4.08e-08	1.36e-06	yes	down	4.48	5.17	6.12	24.36	39.75	15.11	5.25667	26.4067
Niben261Chr10g0626006	Niben261Chr10g0626006	-	0.226	-2.14253	0.000492547	0.00396669	yes	down	0.57	0.32	0.45	1.04	3.67	2.3	0.446667	2.33667
Niben261Chr14g1290003	Niben261Chr14g1290003	-	0.227	-2.14081	0.000214374	0.00200853	yes	down	0.55	1.48	1.89	8.88	8.66	4.11	1.30667	7.21667
Niben261Chr07g0897001	Niben261Chr07g0897001	-	0.227	-2.1406	3.69e-05	0.000469116	yes	down	0.58	0.25	0.19	1.61	2.34	1.26	0.34	1.73667
Niben261Scf00996g0000002	Niben261Scf00996g0000002	-	0.227	-2.14021	9.12e-07	2.04e-05	yes	down	0.94	1.39	1.7	9.46	5.07	6.6	1.34333	7.04333
Niben261Chr17g1057009	Niben261Chr17g1057009	-	0.228	-2.1357	0.000609579	0.00471616	yes	down	0.46	0.55	1.21	5.14	2.04	4.78	0.74	3.98667
Niben261Chr14g0929020	Niben261Chr14g0929020	-	0.228	-2.13131	1.95e-06	3.9e-05	yes	down	16.06	18.62	17.07	139.14	40.59	92.81	17.25	90.8467
Niben261Chr03g0214010	Niben261Chr03g0214010	-	0.228	-2.13	3.5e-08	1.2e-06	yes	down	1.5	3.13	2.28	12.67	14.38	9.42	2.30333	12.1567
Niben261Scf07076g0000003	Niben261Scf07076g0000003	-	0.23	-2.12018	0.000675549	0.00512519	yes	down	1.69	2.79	2.23	16.09	2.93	16.73	2.23667	11.9167
Niben261Chr06g0598030	Niben261Chr06g0598030	-	0.23	-2.12004	0.0006381	0.00490679	yes	down	1.28	3.18	2.61	15.13	4.39	15.46	2.35667	11.66
Niben261Chr14g1351010	Niben261Chr14g1351010	-	0.23	-2.11799	0.0038754	0.0208991	yes	down	0.12	0.19	0.33	1	1.96	0.46	0.213333	1.14
Niben261Chr17g0988004	Niben261Chr17g0988004	-	0.23	-2.11754	0.00113125	0.00782804	yes	down	5.97	7.19	24.89	33.34	125.06	50.52	12.6833	69.64
Niben261Chr12g0908003	Niben261Chr12g0908003	-	0.231	-2.11339	9.5e-07	2.12e-05	yes	down	6.05	2.37	3.11	16.08	30.86	10.68	3.84333	19.2067
Niben261Chr05g1138005	Niben261Chr05g1138005	-	0.232	-2.11086	1.08e-06	2.35e-05	yes	down	3.93	4.61	5.62	35.41	25.3	13.03	4.72	24.58
Niben261Chr11g0832025	Niben261Chr11g0832025	-	0.232	-2.11048	0.000187267	0.00178925	yes	down	4.77	5.02	9.67	27.41	73.84	14.44	6.48667	38.5633
Niben261Chr06g1450009	Niben261Chr06g1450009	-	0.232	-2.10664	0.0107084	0.0468453	yes	down	0.22	0.35	0.15	1.18	1.35	1.17	0.24	1.23333
Niben261Chr06g0401016	Niben261Chr06g0401016	-	0.232	-2.10634	3.2e-12	3.05e-10	yes	down	2.19	1.13	1.76	10.2	5.77	6.18	1.69333	7.38333
Niben261Chr13g0947004	Niben261Chr13g0947004	-	0.233	-2.1011	0.00350443	0.0193364	yes	down	5.41	2.95	2.28	5.71	42	5.71	3.54667	17.8067
Niben261Chr13g0048005	Niben261Chr13g0048005	-	0.233	-2.10104	0.00191833	0.0118996	yes	down	0.21	0.52	0.27	2.2	1.46	1.54	0.333333	1.73333
Niben261Chr07g0561001	Niben261Chr07g0561001	-	0.234	-2.09759	0.00103895	0.00731473	yes	down	2.09	1.97	2.41	8.91	25.89	3.82	2.15667	12.8733
Niben261Chr04g0770001	Niben261Chr04g0770001	-	0.234	-2.09614	0.00201072	0.0123608	yes	down	0.8	0.4	0.91	1.43	6.9	1.72	0.703333	3.35
Niben261Chr17g0105004	Niben261Chr17g0105004	-	0.234	-2.09481	0.00757742	0.035742	yes	down	0.44	0.33	0.22	1.38	0.78	2.92	0.33	1.69333
Niben261Chr02g0473010	Niben261Chr02g0473010	-	0.235	-2.09	0.000561624	0.00440847	yes	down	2.05	1.4	1.33	4.41	16.89	3.75	1.59333	8.35
Niben261Chr03g0922005	Niben261Chr03g0922005	-	0.236	-2.08585	1.06e-07	3.11e-06	yes	down	1.64	0.73	1.87	8.45	6.26	6.79	1.41333	7.16667
Niben261Chr01g1717003	Niben261Chr01g1717003	-	0.236	-2.08426	0.00236898	0.0141321	yes	down	0.67	1.36	0.69	2	7.48	1.91	0.906667	3.79667
Niben261Chr14g1534011	Niben261Chr14g1534011	-	0.236	-2.08424	0.00125648	0.00850542	yes	down	0.74	0.71	1.43	5.23	7.68	2.05	0.96	4.98667
Niben261Chr04g1137008	Niben261Chr04g1137008	-	0.237	-2.07999	0.00290304	0.0166065	yes	down	1.12	0.7	2.96	6.68	15.63	2.72	1.59333	8.34333
Niben261Chr07g0121010	Niben261Chr07g0121010	-	0.237	-2.07779	9.14e-06	0.000145269	yes	down	42.45	73.4	61.54	446.23	139.1	330.03	59.13	305.12
Niben261Chr19g0144001	Niben261Chr19g0144001	-	0.238	-2.07032	2.81e-10	1.76e-08	yes	down	9.91	12.68	13.67	81.65	45.72	56.06	12.0867	61.1433
Niben261Chr07g1471006	Niben261Chr07g1471006	-	0.238	-2.06974	1.91e-06	3.83e-05	yes	down	1.28	1.21	2.29	5.67	12.78	6.09	1.59333	8.18
Niben261Chr12g0477002	Niben261Chr12g0477002	-	0.239	-2.06742	5.57e-06	9.55e-05	yes	down	50.35	24.45	28.38	120.52	303.89	96.17	34.3933	173.527
Niben261Chr07g1074013	Niben261Chr07g1074013	-	0.239	-2.06559	4.68e-06	8.21e-05	yes	down	14.31	23.17	22.31	119.44	144.26	46.46	19.93	103.387
Niben261Chr09g0301005	Niben261Chr09g0301005	-	0.239	-2.06436	0.000354776	0.00302393	yes	down	2.06	1.73	3.78	5.29	20.58	17.19	2.52333	14.3533
Niben261Chr09g0052007	Niben261Chr09g0052007	-	0.239	-2.06396	0.00026786	0.0024008	yes	down	1.44	2.54	1.14	11.87	3.75	10.26	1.70667	8.62667
Niben261Chr04g0962003	Niben261Chr04g0962003	-	0.239	-2.06301	8.03e-05	0.000889724	yes	down	0.98	1	1.83	5.43	10.76	3.61	1.27	6.6
Niben261Chr08g0138001	Niben261Chr08g0138001	-	0.24	-2.06079	8.54e-08	2.57e-06	yes	down	16.38	10.46	11.62	48.55	95.32	33.08	12.82	58.9833
Niben261Chr06g0182022	Niben261Chr06g0182022	-	0.24	-2.05744	4.04e-05	0.000505101	yes	down	0.1	0.18	0.13	0.78	0.57	0.71	0.136667	0.686667
Niben261Chr02g0729003	Niben261Chr02g0729003	-	0.241	-2.05542	3.73e-14	4.85e-12	yes	down	9.49	6.64	7.66	40.81	56.61	30.15	7.93	42.5233
Niben261Chr11g0918006	Niben261Chr11g0918006	-	0.241	-2.05474	1.68e-05	0.000242727	yes	down	9.27	13.12	13.78	99.44	28.25	61.22	12.0567	62.97
Niben261Chr13g1056007	Niben261Chr13g1056007	-	0.241	-2.05419	0.000311249	0.00271706	yes	down	1.79	1.08	1.91	6.69	13.41	4.71	1.59333	8.27
Niben261Chr10g0377002	Niben261Chr10g0377002	-	0.241	-2.05259	2.82e-12	2.7e-10	yes	down	15.01	12.05	7.87	53.03	67.84	37.53	11.6433	52.8
Niben261Chr09g0870018	Niben261Chr09g0870018	-	0.242	-2.04693	6.57e-06	0.000109362	yes	down	1.49	1.65	2.86	12.16	12.43	5.86	2	10.15
Niben261Chr07g1303016	Niben261Chr07g1303016	-	0.243	-2.04306	2.7e-07	7.1e-06	yes	down	1.71	1.07	1.42	8.8	7.14	4.19	1.4	6.71
Niben261Chr11g0759004	Niben261Chr11g0759004	-	0.243	-2.04287	0.00958601	0.0429944	yes	down	0.07	0.3	0.16	1.12	0.44	0.84	0.176667	0.8
Niben261Chr17g0700007	Niben261Chr17g0700007	-	0.243	-2.0411	0.000653386	0.00498946	yes	down	0.37	0.35	0.17	1.44	1.26	1.66	0.296667	1.45333
Niben261Chr13g0019001	Niben261Chr13g0019001	-	0.243	-2.04092	3.2e-06	5.97e-05	yes	down	0.87	0.2	1.19	5.71	3.26	6.25	0.753333	5.07333
Niben261Chr14g0280017	Niben261Chr14g0280017	-	0.244	-2.03373	0.0106629	0.0466776	yes	down	3.59	3.01	5.26	6.28	49.93	3.87	3.95333	20.0267
Niben261Chr03g0227001	Niben261Chr03g0227001	-	0.244	-2.03224	8.8e-05	0.00095793	yes	down	22.55	21.9	38.18	116.29	254.92	59.94	27.5433	143.717
Niben261Chr06g0725007	Niben261Chr06g0725007	-	0.245	-2.02812	1.26e-05	0.000190067	yes	down	45.79	51.8	70.21	288.47	448.22	115.38	55.9333	284.023
Niben261Chr09g1019011	Niben261Chr09g1019011	-	0.245	-2.02758	0.000333107	0.00287277	yes	down	3.4	2.27	2.73	11.24	24.92	6.05	2.8	14.07
Niben261Chr16g0881012	Niben261Chr16g0881012	-	0.245	-2.02691	9.03e-05	0.000977168	yes	down	5.54	2.95	3.45	8.24	31.44	14.8	3.98	18.16
Niben261Chr13g1141009	Niben261Chr13g1141009	-	0.246	-2.02542	0.00281251	0.016176	yes	down	0.32	0.43	0.81	4.11	1.69	1.64	0.52	2.48
Niben261Chr16g1002013	Niben261Chr16g1002013	-	0.246	-2.0217	0.00586043	0.0290791	yes	down	0.36	1.54	0.74	5.08	1.92	6.28	0.88	4.42667
Niben261Chr04g0246017	Niben261Chr04g0246017	-	0.246	-2.02082	5.98e-06	0.000101586	yes	down	1.53	1.23	2.03	11.46	4.78	7.16	1.59667	7.8
Niben261Chr15g1103020	Niben261Chr15g1103020	-	0.247	-2.0201	0.0004487	0.00366113	yes	down	0.64	0.71	0.79	2.07	6.01	2.58	0.713333	3.55333
Niben261Chr13g0326023	Niben261Chr13g0326023	-	0.248	-2.01418	2.66e-06	5.1e-05	yes	down	0.62	0.41	0.87	3.14	4.01	2.14	0.633333	3.09667
Niben261Chr19g1019006	Niben261Chr19g1019006	-	0.248	-2.01362	0.00468439	0.0242393	yes	down	2.15	3.62	2.28	26.14	4.27	9.98	2.68333	13.4633
Niben261Chr02g1404005	Niben261Chr02g1404005	-	0.248	-2.01236	2.42e-09	1.13e-07	yes	down	2.8	4.21	4.54	23.02	17.77	16.27	3.85	19.02
Niben261Chr11g0588005	Niben261Chr11g0588005	-	0.248	-2.01155	6.23e-10	3.53e-08	yes	down	9.25	10.65	7.45	57.66	36.16	44.76	9.11667	46.1933
Niben261Chr05g1375004	Niben261Chr05g1375004	-	0.248	-2.01112	7.71e-07	1.77e-05	yes	down	2.53	2.46	2.94	14.29	19.03	10.31	2.64333	14.5433
Niben261Chr17g0956012	Niben261Chr17g0956012	-	0.248	-2.01067	0.00423431	0.0223863	yes	down	0.79	0.5	0.27	3.9	1.97	1.58	0.52	2.48333
Niben261Chr02g1433010	Niben261Chr02g1433010	-	0.248	-2.01045	0.00543404	0.0273768	yes	down	0.84	0.43	0.28	2.1	4.24	0.79	0.516667	2.37667
Niben261Chr02g0332006	Niben261Chr02g0332006	-	0.248	-2.01004	1.01e-05	0.000158285	yes	down	2.07	3.3	3.92	19.5	18.81	7.45	3.09667	15.2533
Niben261Chr19g0895002	Niben261Chr19g0895002	-	0.249	-2.00805	1.78e-07	4.91e-06	yes	down	11.39	11.21	14.87	50.83	100.22	36.24	12.49	62.43
Niben261Chr01g1115009	Niben261Chr01g1115009	-	0.249	-2.00763	2.95e-06	5.57e-05	yes	down	26.88	25.55	28.19	186.66	57.11	144.73	26.8733	129.5
Niben261Chr01g0393011	Niben261Chr01g0393011	-	0.249	-2.00655	0.00242416	0.0143726	yes	down	0.41	1.28	1.49	5.42	8.31	2.33	1.06	5.35333
Niben261Chr05g1214002	Niben261Chr05g1214002	-	0.25	-1.99927	6.39e-08	1.98e-06	yes	down	4.52	4.09	6.68	30.19	28.21	17.05	5.09667	25.15
Niben261Chr14g1298003	Niben261Chr14g1298003	-	0.251	-1.99522	8.03e-06	0.000129992	yes	down	9.03	10.83	19.55	100.09	49.9	46.19	13.1367	65.3933
Niben261Chr04g1474002	Niben261Chr04g1474002	-	0.251	-1.99367	0.000137128	0.00137917	yes	down	0.68	0.55	0.29	1.34	3.93	1.89	0.506667	2.38667
Niben261Chr06g0729013	Niben261Chr06g0729013	-	0.251	-1.99261	9.42e-07	2.11e-05	yes	down	1.47	0.94	0.57	3.17	5.9	3.97	0.993333	4.34667
Niben261Chr03g0827016	Niben261Chr03g0827016	-	0.252	-1.99106	2.41e-11	1.94e-09	yes	down	4.11	2.48	3.68	17	13.82	18.54	3.42333	16.4533
Niben261Chr15g0629006	Niben261Chr15g0629006	-	0.252	-1.99059	0.00356222	0.0195895	yes	down	1.55	1.33	0.85	2.37	10.52	4.88	1.24333	5.92333
Niben261Chr05g0624004	Niben261Chr05g0624004	-	0.252	-1.98993	5.42e-08	1.72e-06	yes	down	2.66	2.49	4.82	18.18	16.23	14.13	3.32333	16.18
Niben261Chr04g0644001	Niben261Chr04g0644001	-	0.252	-1.98957	1.59e-05	0.000232125	yes	down	7.69	5.9	6.01	23.72	55.53	18.09	6.53333	32.4467
Niben261Chr16g0230006	Niben261Chr16g0230006	-	0.252	-1.98706	4.69e-12	4.33e-10	yes	down	10.65	13.18	16.04	61.02	76.15	52.38	13.29	63.1833
Niben261Chr09g1080019	Niben261Chr09g1080019	-	0.252	-1.98601	4.63e-05	0.000564517	yes	down	0.73	0.22	0.55	2.24	2.94	1.89	0.5	2.35667
Niben261Chr17g0066012	Niben261Chr17g0066012	-	0.253	-1.98559	0.00382835	0.0206861	yes	down	1.33	0.97	0.95	3.72	1.4	10.1	1.08333	5.07333
Niben261Chr19g0863001	Niben261Chr19g0863001	-	0.253	-1.98481	2.82e-06	5.36e-05	yes	down	0.62	0.58	0.85	3.22	2.51	3.94	0.683333	3.22333
Niben261Chr07g1291004	Niben261Chr07g1291004	-	0.253	-1.98383	2.12e-09	1.02e-07	yes	down	8.94	14.55	14.75	73.81	55.78	57.13	12.7467	62.24
Niben261Chr01g0109004	Niben261Chr01g0109004	-	0.253	-1.98263	1.1e-08	4.32e-07	yes	down	4.9	5.64	5.51	30.11	31.75	15.29	5.35	25.7167
Niben261Chr19g0087001	Niben261Chr19g0087001	-	0.253	-1.98172	0.000252613	0.00229292	yes	down	0.75	0.51	1.1	3	6	2.54	0.786667	3.84667
Niben261Chr11g0953017	Niben261Chr11g0953017	-	0.253	-1.98152	0.00140388	0.00927954	yes	down	6	6.66	8	15.94	69.91	13.93	6.88667	33.26
Niben261Chr03g1544003	Niben261Chr03g1544003	-	0.254	-1.97878	0.0009273	0.00666285	yes	down	3.88	2.56	3.22	7.92	14.99	5.08	3.22	9.33
Niben261Scf03077g0000003	Niben261Scf03077g0000003	-	0.254	-1.97866	2.37e-07	6.35e-06	yes	down	38.97	20.26	25.36	110.41	214.09	82.7	28.1967	135.733
Niben261Chr17g1067012	Niben261Chr17g1067012	-	0.254	-1.97812	1.15e-17	2.72e-15	yes	down	3.89	2.74	3.11	16.75	13.9	14.85	3.24667	15.1667
Niben261Chr08g0390011	Niben261Chr08g0390011	-	0.254	-1.97733	6.99e-10	3.87e-08	yes	down	0.68	0.93	0.77	3.8	3.79	3.62	0.793333	3.73667
Niben261Chr07g0739003	Niben261Chr07g0739003	-	0.255	-1.97215	0.00518908	0.0263678	yes	down	6.15	9.36	6.89	9.59	104.57	17.18	7.46667	43.78
Niben261Chr17g0627007	Niben261Chr17g0627007	-	0.255	-1.97189	0.000413404	0.00342934	yes	down	45.42	16.42	13.71	50.61	209.97	95.43	25.1833	118.67
Niben261Chr12g1201001	Niben261Chr12g1201001	-	0.255	-1.97158	0.00128655	0.00866083	yes	down	0.84	0.33	1	2.75	5.29	1.86	0.723333	3.3
Niben261Chr09g0680004	Niben261Chr09g0680004	-	0.255	-1.97023	1.23e-08	4.75e-07	yes	down	7.38	6.5	11.09	37.76	52.38	27.1	8.32333	39.08
Niben261Chr06g0738005	Niben261Chr06g0738005	-	0.256	-1.96838	3.7e-06	6.78e-05	yes	down	5.98	3.21	2.34	25.37	11.97	16.76	3.84333	18.0333
Niben261Chr10g0985011	Niben261Chr10g0985011	-	0.256	-1.96627	6.69e-14	8.33e-12	yes	down	13.29	11.5	10.66	66.91	40.07	57.47	11.8167	54.8167
Niben261Chr05g0754004	Niben261Chr05g0754004	-	0.256	-1.96403	0.00291894	0.0166772	yes	down	0.5	0.79	0.62	2.58	4.04	1.6	0.636667	2.74
Niben261Chr08g0795001	Niben261Chr08g0795001	-	0.257	-1.96289	0.00133231	0.00889961	yes	down	0.84	0.45	1.23	4.01	6.08	1.93	0.84	4.00667
Niben261Chr07g1347013	Niben261Chr07g1347013	-	0.257	-1.96261	2.06e-06	4.09e-05	yes	down	2.18	3.1	4.02	18.02	15.73	10	3.1	14.5833
Niben261Chr12g0386010	Niben261Chr12g0386010	-	0.257	-1.9605	8.61e-07	1.95e-05	yes	down	0.89	0.76	0.77	4.17	2.32	4.79	0.806667	3.76
Niben261Chr08g0716007	Niben261Chr08g0716007	-	0.257	-1.95799	3.08e-13	3.4e-11	yes	down	24.73	26.8	33.35	139.83	158.51	101.36	28.2933	133.233
Niben261Chr12g1480003	Niben261Chr12g1480003	-	0.258	-1.9557	0.00257365	0.015109	yes	down	0.86	1.31	2.35	10.81	7.59	2.88	1.50667	7.09333
Niben261Chr15g1499008	Niben261Chr15g1499008	-	0.258	-1.95345	0.00261698	0.0153059	yes	down	0.83	0.69	1.2	4.05	7.36	1.54	0.906667	4.31667
Niben261Chr01g1366002	Niben261Chr01g1366002	-	0.258	-1.95309	1.05e-08	4.16e-07	yes	down	2.82	2.74	2.39	17.57	9.58	9.47	2.65	12.2067
Niben261Chr12g0359001	Niben261Chr12g0359001	-	0.258	-1.95181	0.00246247	0.0145603	yes	down	0.63	1.65	2.74	7.42	13.36	3.75	1.67333	8.17667
Niben261Chr11g1292011	Niben261Chr11g1292011	-	0.259	-1.95167	0.00657606	0.0318087	yes	down	0.76	1.07	1.21	2.98	9.4	1.56	1.01333	4.64667
Niben261Chr02g0868002	Niben261Chr02g0868002	-	0.259	-1.95145	2.24e-05	0.000307454	yes	down	21.9	30.77	41.79	215.59	78.35	166.18	31.4867	153.373
Niben261Chr19g0665001	Niben261Chr19g0665001	-	0.259	-1.94733	0.000515223	0.00410206	yes	down	3.66	4.1	7.55	22.39	41.88	9.39	5.10333	24.5533
Niben261Chr08g0552001	Niben261Chr08g0552001	-	0.261	-1.93961	0.00213963	0.0130056	yes	down	0.94	0.68	0.85	5.33	2.07	4.14	0.823333	3.84667
Niben261Chr19g1057006	Niben261Chr19g1057006	-	0.261	-1.93898	1.84e-09	9e-08	yes	down	6.6	5.84	5.12	27.13	16.84	35.77	5.85333	26.58
Niben261Chr07g0562005	Niben261Chr07g0562005	-	0.261	-1.93768	2.57e-08	9.17e-07	yes	down	1.76	0.89	1.28	6.8	5.09	6.07	1.31	5.98667
Niben261Chr01g1766001	Niben261Chr01g1766001	-	0.261	-1.93627	0.00121101	0.00825916	yes	down	2.92	5.76	4.72	9.31	46.67	11.97	4.46667	22.65
Niben261Chr19g1071002	Niben261Chr19g1071002	-	0.262	-1.93405	0.0114172	0.0492059	yes	down	3.25	2.78	5.35	5.34	47.29	5.13	3.79333	19.2533
Niben261Chr17g0627002	Niben261Chr17g0627002	-	0.262	-1.93385	0.000114031	0.00118571	yes	down	56.44	23.8	20.12	68.2	258.57	120.35	33.4533	149.04
Niben261Chr02g1185003	Niben261Chr02g1185003	-	0.262	-1.93353	2.84e-05	0.000377239	yes	down	1.4	0.52	0.47	3.25	4.08	3.4	0.796667	3.57667
Niben261Chr17g0890004	Niben261Chr17g0890004	-	0.262	-1.93183	5.66e-10	3.24e-08	yes	down	8.08	8.03	8.51	33.68	56.66	29.82	8.20667	40.0533
Niben261Chr01g0364005	Niben261Chr01g0364005	-	0.262	-1.93045	1.89e-12	1.88e-10	yes	down	3.42	3.11	4.71	18.99	15.43	17.48	3.74667	17.3
Niben261Chr08g0339007	Niben261Chr08g0339007	-	0.263	-1.92947	2.77e-05	0.00036783	yes	down	0.67	1.28	1.3	6.42	4.42	4.4	1.08333	5.08
Niben261Chr11g0271006	Niben261Chr11g0271006	-	0.263	-1.92891	0.000238045	0.002183	yes	down	0.19	0.42	0.29	1.2	1.2	1.76	0.3	1.38667
Niben261Chr13g0385003	Niben261Chr13g0385003	-	0.263	-1.92884	2.63e-05	0.000352122	yes	down	68.65	113.61	97.97	593.62	209.79	578.97	93.41	460.793
Niben261Chr13g0437003	Niben261Chr13g0437003	-	0.263	-1.92879	0.000104021	0.00110043	yes	down	1.85	2.78	2.5	17.79	5.57	9.46	2.37667	10.94
Niben261Chr03g0438001	Niben261Chr03g0438001	-	0.263	-1.92861	3.41e-08	1.18e-06	yes	down	5	8.95	7.48	39.26	33.26	28.94	7.14333	33.82
Niben261Chr10g0446020	Niben261Chr10g0446020	-	0.263	-1.92727	2.23e-07	6.04e-06	yes	down	2.64	1.32	1.61	11.35	7.73	5.74	1.85667	8.27333
Niben261Chr17g0224004	Niben261Chr17g0224004	-	0.263	-1.9264	0.00072083	0.00540878	yes	down	1.25	1.51	4.42	13.11	11.64	9.77	2.39333	11.5067
Niben261Chr04g0304001	Niben261Chr04g0304001	-	0.263	-1.92579	3.46e-05	0.000444596	yes	down	2.16	3.79	5.53	19.25	23.78	11.26	3.82667	18.0967
Niben261Chr01g1745004	Niben261Chr01g1745004	-	0.263	-1.92558	9.27e-05	0.000999053	yes	down	6.33	11.98	20.13	79.27	64.49	37.69	12.8133	60.4833
Niben261Chr12g0396011	Niben261Chr12g0396011	-	0.265	-1.91623	0.000191741	0.00182351	yes	down	0.86	1.6	1.23	4.58	8.89	3.6	1.23	5.69
Niben261Chr16g0173009	Niben261Chr16g0173009	-	0.265	-1.9139	8.57e-06	0.000137708	yes	down	1.57	1.44	2.29	4.52	8.93	4.27	1.76667	5.90667
Niben261Chr01g0695010	Niben261Chr01g0695010	-	0.267	-1.90769	9.57e-07	2.13e-05	yes	down	1.82	2.58	2.46	13.64	11.31	6.3	2.28667	10.4167
Niben261Chr06g1348010	Niben261Chr06g1348010	-	0.267	-1.90661	1.59e-06	3.28e-05	yes	down	3.77	2.55	4.9	21.8	17.36	13.24	3.74	17.4667
Niben261Chr07g0372005	Niben261Chr07g0372005	-	0.268	-1.89794	2.85e-07	7.45e-06	yes	down	5.78	3.45	4.94	15.04	32.65	15.93	4.72333	21.2067
Niben261Chr16g0162004	Niben261Chr16g0162004	-	0.269	-1.89468	4.98e-05	0.000598392	yes	down	1.33	1.6	1.83	8.05	4.51	9.13	1.58667	7.23
Niben261Chr08g0089001	Niben261Chr08g0089001	-	0.269	-1.89418	6.26e-05	0.000721776	yes	down	3.22	2.15	4	15.23	14.2	16.75	3.12333	15.3933
Niben261Chr03g1407008	Niben261Chr03g1407008	-	0.269	-1.89356	8.21e-06	0.000132583	yes	down	2.81	1.18	1.6	7.25	11.74	4.39	1.86333	7.79333
Niben261Chr08g0075005	Niben261Chr08g0075005	-	0.269	-1.8934	6.85e-10	3.8e-08	yes	down	1.43	0.99	1.01	5.14	3.71	5.99	1.14333	4.94667
Niben261Chr05g0014003	Niben261Chr05g0014003	-	0.269	-1.89171	0.000145466	0.00144753	yes	down	2.74	5.03	7.06	29.66	26.12	14.1	4.94333	23.2933
Niben261Chr14g0358003	Niben261Chr14g0358003	-	0.27	-1.8909	4.12e-05	0.00051277	yes	down	1.13	1.09	2.07	7.4	8.17	3.92	1.43	6.49667
Niben261Chr15g0613014	Niben261Chr15g0613014	-	0.27	-1.89054	0.00938134	0.0422321	yes	down	0.65	0.92	0.62	1.75	7.08	1.22	0.73	3.35
Niben261Chr15g1461005	Niben261Chr15g1461005	-	0.27	-1.88764	1.84e-05	0.000261304	yes	down	13.29	9.64	8.13	25.15	82.65	32.4	10.3533	46.7333
Niben261Chr07g1149010	Niben261Chr07g1149010	-	0.271	-1.88585	0.0001815	0.00174531	yes	down	1.46	0.77	0.75	2.31	7.22	3.16	0.993333	4.23
Niben261Chr18g0920007	Niben261Chr18g0920007	-	0.271	-1.88525	0.000465614	0.00377944	yes	down	0.68	0.84	1.01	3.34	5.97	2.13	0.843333	3.81333
Niben261Chr14g1518013	Niben261Chr14g1518013	-	0.271	-1.88327	0.00397045	0.0212685	yes	down	0.85	0.3	0.91	2.7	5.6	1.44	0.686667	3.24667
Niben261Chr07g1278002	Niben261Chr07g1278002	-	0.271	-1.88151	0.00299962	0.0170551	yes	down	0.24	0.26	0.28	0.96	1.76	0.62	0.26	1.11333
Niben261Chr03g0035006	Niben261Chr03g0035006	-	0.272	-1.88092	1.31e-07	3.75e-06	yes	down	9.17	4.71	4.56	27.37	17.18	34.24	6.14667	26.2633
Niben261Chr11g1078010	Niben261Chr11g1078010	-	0.272	-1.87617	2.42e-07	6.46e-06	yes	down	8.8	6.93	9.29	24.74	58.36	29.12	8.34	37.4067
Niben261Chr17g1400001	Niben261Chr17g1400001	-	0.273	-1.8732	5.33e-11	3.99e-09	yes	down	8.58	6.55	9.91	42.96	40.5	25.82	8.34667	36.4267
Niben261Chr19g1467001	Niben261Chr19g1467001	-	0.273	-1.87307	2.66e-12	2.56e-10	yes	down	1.68	0.99	1.61	6.23	6.33	6	1.42667	6.18667
Niben261Chr18g0619019	Niben261Chr18g0619019	-	0.274	-1.86714	0.00186759	0.0116553	yes	down	0.29	0.46	0.53	2.96	0.92	1.89	0.426667	1.92333
Niben261Chr18g0487008	Niben261Chr18g0487008	-	0.275	-1.86289	0.000649316	0.00496749	yes	down	3.47	4.68	5.45	32.06	7.24	19.19	4.53333	19.4967
Niben261Chr01g0947010	Niben261Chr01g0947010	-	0.275	-1.86208	0.0034857	0.0192654	yes	down	0.98	0.14	0.82	3.17	2.89	2.38	0.646667	2.81333
Niben261Chr13g0603004	Niben261Chr13g0603004	-	0.275	-1.86151	0.00208324	0.012728	yes	down	4.11	4.34	3.54	26	8.09	22.88	3.99667	18.99
Niben261Chr04g1876015	Niben261Chr04g1876015	-	0.275	-1.86079	3.06e-06	5.76e-05	yes	down	1.89	2.75	3.04	13.2	14.05	6.96	2.56	11.4033
Niben261Chr15g1082002	Niben261Chr15g1082002	-	0.275	-1.86006	0.000335541	0.00288769	yes	down	3.58	1.97	3.69	10.56	23.53	7.26	3.08	13.7833
Niben261Chr01g1147004	Niben261Chr01g1147004	-	0.276	-1.85905	5.89e-12	5.34e-10	yes	down	6.05	3.64	3.43	19.48	15.61	18.8	4.37333	17.9633
Niben261Chr11g1324008	Niben261Chr11g1324008	-	0.276	-1.85742	2.29e-07	6.2e-06	yes	down	1.97	1.61	2.5	6.83	9.84	10.44	2.02667	9.03667
Niben261Chr11g1180001	Niben261Chr11g1180001	-	0.277	-1.85219	0.000220675	0.00205993	yes	down	0.59	0.46	0.25	1.98	1.54	1.74	0.433333	1.75333
Niben261Chr08g1084008	Niben261Chr08g1084008	-	0.277	-1.85074	8.31e-05	0.000912844	yes	down	0.63	1.1	1.04	4.48	4.47	3.27	0.923333	4.07333
Niben261Chr13g1159004	Niben261Chr13g1159004	-	0.279	-1.84392	3.01e-08	1.05e-06	yes	down	3.78	4.08	3.37	20.86	10.63	16.65	3.74333	16.0467
Niben261Chr08g0105021	Niben261Chr08g0105021	-	0.279	-1.84351	5.49e-05	0.00064918	yes	down	17.04	7.22	8.57	19.59	56.93	60.9	10.9433	45.8067
Niben261Chr06g0164016	Niben261Chr06g0164016	-	0.279	-1.8421	6.14e-06	0.000103815	yes	down	1.11	1.5	1.2	7.03	3.49	5.89	1.27	5.47
Niben261Chr16g0203019	Niben261Chr16g0203019	-	0.279	-1.84204	9.96e-07	2.2e-05	yes	down	6.36	5.82	7.04	27.19	26.55	13.06	6.40667	22.2667
Niben261Chr07g1401009	Niben261Chr07g1401009	-	0.279	-1.84138	1.47e-10	9.8e-09	yes	down	265.8	255.93	329.52	1540.73	904.86	1258.78	283.75	1234.79
Niben261Chr16g0206006	Niben261Chr16g0206006	-	0.28	-1.83854	0.00184696	0.0115617	yes	down	0.65	0.31	0.5	2.74	2.22	1.08	0.486667	2.01333
Niben261Chr08g0207013	Niben261Chr08g0207013	-	0.28	-1.8367	6.08e-06	0.000103077	yes	down	1.37	1.09	1.36	4.1	5.93	6.69	1.27333	5.57333
Niben261Chr10g1093009	Niben261Chr10g1093009	-	0.28	-1.83647	0.00082226	0.00603076	yes	down	1.99	1.57	0.54	6.36	4.12	7	1.36667	5.82667
Niben261Chr03g1107007	Niben261Chr03g1107007	-	0.28	-1.83467	0.000347733	0.00297392	yes	down	1.16	1.51	1.4	8.3	2.08	6.54	1.35667	5.64
Niben261Chr06g0169007	Niben261Chr06g0169007	-	0.28	-1.8343	5.21e-18	1.31e-15	yes	down	67.52	59.26	69.85	334.85	257.11	249.05	65.5433	280.337
Niben261Chr12g1070006	Niben261Chr12g1070006	-	0.281	-1.83054	6.28e-09	2.63e-07	yes	down	9.73	11.91	12.12	62.92	34.65	46.78	11.2533	48.1167
Niben261Chr15g0486001	Niben261Chr15g0486001	-	0.281	-1.82904	0.000140127	0.00140422	yes	down	1.17	0.55	1.68	4.97	6.4	3.25	1.13333	4.87333
Niben261Chr11g1311020	Niben261Chr11g1311020	-	0.282	-1.82682	4.25e-06	7.57e-05	yes	down	10.43	3.78	4.19	21.11	36.78	19.64	6.13333	25.8433
Niben261Chr18g0625004	Niben261Chr18g0625004	-	0.282	-1.8257	0.00348531	0.0192654	yes	down	2.06	1.02	1.94	3.26	14.37	4.02	1.67333	7.21667
Niben261Chr04g1656001	Niben261Chr04g1656001	-	0.282	-1.82496	9.52e-08	2.84e-06	yes	down	48.6	30.37	28.59	120.48	233.12	102.46	35.8533	152.02
Niben261Chr06g0219001	Niben261Chr06g0219001	-	0.283	-1.82324	0.00735742	0.0349148	yes	down	0.74	0.18	0.22	1.79	0.99	1.9	0.38	1.56
Niben261Chr19g1470004	Niben261Chr19g1470004	-	0.283	-1.81924	3.58e-05	0.00045716	yes	down	0.56	0.86	0.87	4.26	3.48	2.05	0.763333	3.26333
Niben261Chr08g0132011	Niben261Chr08g0132011	-	0.284	-1.8152	2.78e-08	9.82e-07	yes	down	32.3	29.05	32.41	125.33	196.08	81.54	31.2533	134.317
Niben261Chr03g1206001	Niben261Chr03g1206001	-	0.285	-1.81223	7.79e-05	0.000868685	yes	down	0.78	1.03	1.38	4.48	6.4	2.88	1.06333	4.58667
Niben261Chr02g0961002	Niben261Chr02g0961002	-	0.285	-1.81058	0.000936861	0.0067242	yes	down	2.22	2.63	2.73	15.85	12.78	4.9	2.52667	11.1767
Niben261Chr02g0772011	Niben261Chr02g0772011	-	0.285	-1.80875	0.000101367	0.00107771	yes	down	0.94	1.07	2.03	8.07	7.72	3.25	1.34667	6.34667
Niben261Chr03g0746011	Niben261Chr03g0746011	-	0.285	-1.80873	6.44e-05	0.000740375	yes	down	2.12	0.84	1.36	5.11	40.42	3.53	1.44	16.3533
Niben261Chr09g1237013	Niben261Chr09g1237013	-	0.287	-1.80216	0.00229035	0.0137254	yes	down	1.58	0.83	0.7	3	7.81	2.11	1.03667	4.30667
Niben261Chr05g1264010	Niben261Chr05g1264010	-	0.287	-1.80049	8.07e-07	1.84e-05	yes	down	3.39	4.36	4.3	22.35	10.93	19.32	4.01667	17.5333
Niben261Chr08g0303003	Niben261Chr08g0303003	-	0.288	-1.79808	7.87e-05	0.000874953	yes	down	1.82	2.18	3.44	14.9	6.62	9.89	2.48	10.47
Niben261Chr11g1236013	Niben261Chr11g1236013	-	0.288	-1.79663	4.01e-05	0.000501644	yes	down	4.45	1.22	1.63	11.81	8.6	8.92	2.43333	9.77667
Niben261Chr06g0617003	Niben261Chr06g0617003	-	0.288	-1.79555	5.19e-05	0.000618503	yes	down	0.88	0.33	0.72	2.31	2.7	3.34	0.643333	2.78333
Niben261Chr01g0354003	Niben261Chr01g0354003	-	0.288	-1.79364	0.00813203	0.0377824	yes	down	0.84	0.78	1.57	6.79	5.36	1.56	1.06333	4.57
Niben261Chr11g1311012	Niben261Chr11g1311012	-	0.289	-1.7933	0.00498491	0.0255052	yes	down	7.07	1.26	1.76	8.52	23.43	8.01	3.36333	13.32
Niben261Chr04g1586013	Niben261Chr04g1586013	-	0.289	-1.79291	0.0107496	0.0470067	yes	down	1.91	1.6	2.12	2.34	16.84	2.74	1.87667	7.30667
Niben261Chr14g0343005	Niben261Chr14g0343005	-	0.289	-1.79065	9.56e-08	2.85e-06	yes	down	2.28	2.75	2	11.73	6.98	10.36	2.34333	9.69
Niben261Chr05g0190002	Niben261Chr05g0190002	-	0.29	-1.78779	0.00131929	0.00882876	yes	down	3.95	2.99	3.44	8.14	28.77	6.85	3.46	14.5867
Niben261Chr04g0253015	Niben261Chr04g0253015	-	0.29	-1.78717	8e-05	0.000886744	yes	down	1.12	0.97	0.96	2.94	6.05	3.04	1.01667	4.01
Niben261Chr03g0046004	Niben261Chr03g0046004	-	0.29	-1.78542	0.00167426	0.0106987	yes	down	1.73	0.49	1.19	2.74	7.99	2.71	1.13667	4.48
Niben261Chr19g0031002	Niben261Chr19g0031002	-	0.291	-1.78218	7.75e-05	0.000864452	yes	down	1.19	1.28	0.75	6.02	4.21	2.99	1.07333	4.40667
Niben261Chr07g0402006	Niben261Chr07g0402006	-	0.291	-1.78187	0.000789234	0.00582415	yes	down	7.92	8.34	13.48	32.54	70.84	16.69	9.91333	40.0233
Niben261Chr16g0272006	Niben261Chr16g0272006	-	0.291	-1.78075	5.41e-10	3.12e-08	yes	down	3.57	2.12	2.07	11.59	9.96	10.22	2.58667	10.59
Niben261Chr17g0646002	Niben261Chr17g0646002	-	0.292	-1.77745	0.00318465	0.017915	yes	down	22.19	10.35	10.93	36.88	121.87	18.6	14.49	59.1167
Niben261Chr14g0742006	Niben261Chr14g0742006	-	0.292	-1.77731	2.6e-06	5e-05	yes	down	0.64	0.46	0.65	1.75	3.24	2.18	0.583333	2.39
Niben261Chr09g1331019	Niben261Chr09g1331019	-	0.292	-1.77651	2.92e-17	6.61e-15	yes	down	19.6	11.07	15.06	54.76	62.23	68.23	15.2433	61.74
Niben261Chr06g0397019	Niben261Chr06g0397019	-	0.292	-1.7765	5.54e-05	0.000653561	yes	down	2.26	2.78	2.39	9.66	9.81	11.81	2.47667	10.4267
Niben261Chr18g0910006	Niben261Chr18g0910006	-	0.292	-1.77612	0.00750536	0.035453	yes	down	1.8	1.05	2.2	2.88	6.3	10.99	1.68333	6.72333
Niben261Chr15g0731003	Niben261Chr15g0731003	-	0.293	-1.773	0.00396577	0.0212651	yes	down	2.25	2.52	2.95	7.01	20.3	6.86	2.57333	11.39
Niben261Chr15g1116017	Niben261Chr15g1116017	-	0.293	-1.77291	3.08e-06	5.78e-05	yes	down	2.9	3.71	2.54	16.71	9.68	15.5	3.05	13.9633
Niben261Chr13g0818001	Niben261Chr13g0818001	-	0.293	-1.77005	9e-09	3.63e-07	yes	down	5	4.95	4.68	22.89	12.76	21.98	4.87667	19.21
Niben261Chr15g0616005	Niben261Chr15g0616005	-	0.293	-1.76888	0.00309703	0.0175239	yes	down	0.61	0.25	0.46	2.35	1.61	1.46	0.44	1.80667
Niben261Chr04g0630002	Niben261Chr04g0630002	-	0.293	-1.76876	5.85e-06	9.96e-05	yes	down	1.26	1.01	1.08	5.04	4.03	2.85	1.11667	3.97333
Niben261Chr07g1479010	Niben261Chr07g1479010	-	0.294	-1.76402	0.000152708	0.00150817	yes	down	0.6	0.65	0.9	4.06	2.57	1.88	0.716667	2.83667
Niben261Chr03g1486004	Niben261Chr03g1486004	-	0.294	-1.7637	5.12e-06	8.87e-05	yes	down	3.69	3.54	1.91	10.27	16.4	6.84	3.04667	11.17
Niben261Chr02g1210011	Niben261Chr02g1210011	-	0.295	-1.76313	7.36e-05	0.000827606	yes	down	1.54	0.78	1.28	4.73	6.99	2.99	1.2	4.90333
Niben261Chr03g1363012	Niben261Chr03g1363012	-	0.295	-1.76118	0.000172392	0.00166651	yes	down	0.62	0.51	0.97	2.55	3.68	2.26	0.7	2.83
Niben261Chr11g0459004	Niben261Chr11g0459004	-	0.295	-1.75902	0.00431665	0.0227411	yes	down	1.04	2.22	3.15	7.25	15.28	5.09	2.13667	9.20667
Niben261Chr08g1326003	Niben261Chr08g1326003	-	0.296	-1.75739	3.5e-07	8.89e-06	yes	down	3.49	2.58	1.72	12.12	8.33	12.08	2.59667	10.8433
Niben261Chr03g0501009	Niben261Chr03g0501009	-	0.296	-1.75721	0.00533098	0.0269195	yes	down	0.22	0.61	0.4	2.25	1.18	1.66	0.41	1.69667
Niben261Chr11g0031004	Niben261Chr11g0031004	-	0.296	-1.75525	0.000426929	0.00352463	yes	down	2.36	0.74	0.83	5.29	3.1	6.71	1.31	5.03333
Niben261Chr06g1413003	Niben261Chr06g1413003	-	0.296	-1.7551	0.000207125	0.00194783	yes	down	1.17	1.29	1.71	6.36	5.32	5.85	1.39	5.84333
Niben261Chr08g0259011	Niben261Chr08g0259011	-	0.296	-1.75482	8.21e-17	1.73e-14	yes	down	10.88	8.77	8.89	43.05	36.04	34.17	9.51333	37.7533
Niben261Chr01g0398001	Niben261Chr01g0398001	-	0.296	-1.75443	3.6e-10	2.2e-08	yes	down	42.88	57.72	47.12	221.06	170.1	228.46	49.24	206.54
Niben261Chr03g1251002	Niben261Chr03g1251002	-	0.296	-1.75403	3.32e-07	8.53e-06	yes	down	15.28	15.7	16.03	84.12	39.16	69.12	15.67	64.1333
Niben261Chr09g1337003	Niben261Chr09g1337003	-	0.297	-1.7535	3.05e-07	7.92e-06	yes	down	3.21	4.24	6.41	20.61	21.08	18.08	4.62	19.9233
Niben261Chr10g0215003	Niben261Chr10g0215003	-	0.297	-1.75127	0.00010462	0.00110569	yes	down	0.66	0.74	0.67	3.39	2.26	2.77	0.69	2.80667
Niben261Chr02g0496004	Niben261Chr02g0496004	-	0.297	-1.75025	2.2e-07	5.96e-06	yes	down	3.33	1.44	1.71	10.7	7.37	7.54	2.16	8.53667
Niben261Chr10g0112001	Niben261Chr10g0112001	-	0.297	-1.74934	4.15e-07	1.04e-05	yes	down	2.25	3.27	3.6	13.66	10.45	13.37	3.04	12.4933
Niben261Chr10g0064009	Niben261Chr10g0064009	-	0.298	-1.74899	0.00101692	0.00718889	yes	down	1.05	0.75	0.82	1.7	6.54	2.35	0.873333	3.53
Niben261Chr01g1287006	Niben261Chr01g1287006	-	0.298	-1.74885	0.000119929	0.00123068	yes	down	0.87	0.83	0.91	5.05	1.8	3.19	0.87	3.34667
Niben261Chr16g1475017	Niben261Chr16g1475017	-	0.298	-1.74425	2.85e-06	5.42e-05	yes	down	1.87	1.57	1.42	6.93	4.74	7.86	1.62	6.51
Niben261Chr07g1462004	Niben261Chr07g1462004	-	0.301	-1.73433	0.00338069	0.0187808	yes	down	1.21	1.48	2.29	6.16	8.99	3.39	1.66	6.18
Niben261Chr01g1324001	Niben261Chr01g1324001	-	0.301	-1.73415	9.51e-08	2.84e-06	yes	down	12.03	15.84	15.56	75.78	42.66	55.53	14.4767	57.99
Niben261Chr01g1045005	Niben261Chr01g1045005	-	0.301	-1.73339	0.00115631	0.00797018	yes	down	1.43	0.74	1.17	4.94	5.5	2.02	1.11333	4.15333
Niben261Chr11g0194013	Niben261Chr11g0194013	-	0.301	-1.73205	2.62e-06	5.03e-05	yes	down	10.69	3.89	4.01	25.16	22.87	24.1	6.19667	24.0433
Niben261Chr04g1590005	Niben261Chr04g1590005	-	0.301	-1.73129	1.34e-10	9.05e-09	yes	down	4.01	4.51	4.16	19.08	13.27	18.24	4.22667	16.8633
Niben261Chr04g1320004	Niben261Chr04g1320004	-	0.301	-1.73041	0.000579012	0.0045255	yes	down	3.26	2.26	3.58	7.66	19.33	11.48	3.03333	12.8233
Niben261Chr02g0110003	Niben261Chr02g0110003	-	0.302	-1.72833	0.000713588	0.005363	yes	down	11.55	2.98	4.13	16.32	34.75	22.72	6.22	24.5967
Niben261Chr15g1245001	Niben261Chr15g1245001	-	0.303	-1.72423	0.000287316	0.00254396	yes	down	0.73	1.23	1.25	5.02	6.66	4.31	1.07	5.33
Niben261Chr18g0751008	Niben261Chr18g0751008	-	0.303	-1.72322	4.24e-05	0.000525264	yes	down	3.68	4.4	3.84	20.65	7.63	16.27	3.97333	14.85
Niben261Chr06g0680002	Niben261Chr06g0680002	-	0.303	-1.72218	1.69e-05	0.000243833	yes	down	1.87	3.74	3.73	13.91	9.85	10.04	3.11333	11.2667
Niben261Chr16g1230001	Niben261Chr16g1230001	-	0.304	-1.71897	0.0109683	0.0477259	yes	down	1.01	2.07	2.4	12.4	4.86	5.61	1.82667	7.62333
Niben261Chr06g0729001	Niben261Chr06g0729001	-	0.304	-1.71881	0.00248293	0.0146681	yes	down	0.49	0.41	0.38	2.21	1.93	0.95	0.426667	1.69667
Niben261Chr04g1150006	Niben261Chr04g1150006	-	0.304	-1.71796	0.00573555	0.0285933	yes	down	2.85	0.67	2.12	5.42	13.4	2.85	1.88	7.22333
Niben261Chr13g0606002	Niben261Chr13g0606002	-	0.304	-1.71782	9.54e-10	5.11e-08	yes	down	24.04	10.83	17.13	90.53	60.95	68.86	17.3333	73.4467
Niben261Chr07g0140001	Niben261Chr07g0140001	-	0.304	-1.71614	0.00190443	0.011838	yes	down	1.29	2.11	2.42	12.65	3.45	7.62	1.94	7.90667
Niben261Chr06g1420001	Niben261Chr06g1420001	-	0.304	-1.71593	9.4e-10	5.05e-08	yes	down	2.89	3.78	3.61	15.3	12.85	12.79	3.42667	13.6467
Niben261Chr17g0821003	Niben261Chr17g0821003	-	0.305	-1.71542	1.06e-11	9.25e-10	yes	down	6.25	4.77	6.17	26.39	20.87	23.62	5.73	23.6267
Niben261Chr06g1444006	Niben261Chr06g1444006	-	0.305	-1.71147	0.000215808	0.00201966	yes	down	2.5	4.43	5.88	21.43	19.3	9.58	4.27	16.77
Niben261Chr03g0048013	Niben261Chr03g0048013	-	0.305	-1.71131	0.00729373	0.0346576	yes	down	3.06	2.33	2.98	5.97	24.13	3.2	2.79	11.1
Niben261Chr09g0688005	Niben261Chr09g0688005	-	0.305	-1.71079	2.83e-09	1.3e-07	yes	down	12.94	20.4	24.93	90.55	97.7	66.48	19.4233	84.91
Niben261Chr11g1375013	Niben261Chr11g1375013	-	0.306	-1.71004	0.000235432	0.00216508	yes	down	3.65	2.81	3.06	8.91	6.65	16.86	3.17333	10.8067
Niben261Chr03g1700003	Niben261Chr03g1700003	-	0.306	-1.70877	0.000132027	0.00133604	yes	down	5.56	4.72	5.83	13	34.99	20.11	5.37	22.7
Niben261Chr06g0459006	Niben261Chr06g0459006	-	0.306	-1.70864	2.96e-06	5.58e-05	yes	down	13.77	10.3	8.74	42.75	62.18	23.33	10.9367	42.7533
Niben261Chr19g0647004	Niben261Chr19g0647004	-	0.306	-1.70862	0.00729017	0.0346457	yes	down	0.21	0.67	0.82	3.99	1.26	4.39	0.566667	3.21333
Niben261Chr01g1359002	Niben261Chr01g1359002	-	0.306	-1.70861	7.35e-05	0.000826568	yes	down	11.36	3.83	6.18	29.27	37.1	14.89	7.12333	27.0867
Niben261Chr05g0408002	Niben261Chr05g0408002	-	0.307	-1.70559	0.00476693	0.024562	yes	down	1.13	0.23	0.95	2.81	2.31	2.07	0.77	2.39667
Niben261Chr08g0892008	Niben261Chr08g0892008	-	0.307	-1.70412	0.00128876	0.00867215	yes	down	2.39	2.11	3.68	12.39	14.32	8.21	2.72667	11.64
Niben261Chr16g0696003	Niben261Chr16g0696003	-	0.307	-1.70305	7.74e-11	5.63e-09	yes	down	4.08	4.16	4.6	19.45	13.44	17.22	4.28	16.7033
Niben261Chr03g0609010	Niben261Chr03g0609010	-	0.307	-1.70296	0.000392574	0.00328642	yes	down	0.54	0.45	0.73	2.33	1.56	2.86	0.573333	2.25
Niben261Chr10g0203007	Niben261Chr10g0203007	-	0.308	-1.70108	0.000409891	0.00340794	yes	down	2.21	3.07	4.09	14.63	6.18	16.32	3.12333	12.3767
Niben261Chr08g0042012	Niben261Chr08g0042012	-	0.308	-1.69968	7.06e-06	0.000116546	yes	down	9.6	11.29	17.96	38.43	74.46	41.82	12.95	51.57
Niben261Chr06g0063005	Niben261Chr06g0063005	-	0.308	-1.69797	4.45e-11	3.37e-09	yes	down	45.35	39.29	47.91	231.48	144.56	163.74	44.1833	179.927
Niben261Chr18g0684004	Niben261Chr18g0684004	-	0.308	-1.69733	2.07e-05	0.000287591	yes	down	8.49	7.54	11.07	23.82	58.64	23.92	9.03333	35.46
Niben261Chr05g0918007	Niben261Chr05g0918007	-	0.309	-1.69642	3.59e-05	0.000459029	yes	down	0.96	0.83	0.83	2.61	5.41	2.17	0.873333	3.39667
Niben261Chr08g1278011	Niben261Chr08g1278011	-	0.309	-1.6944	0.00263486	0.0153831	yes	down	1.94	2.03	1.76	11.96	3.1	7.29	1.91	7.45
Niben261Chr14g1264002	Niben261Chr14g1264002	-	0.309	-1.69259	0.000737942	0.005512	yes	down	16.92	17.03	30.48	54.85	150.66	45.18	21.4767	83.5633
Niben261Chr15g0846003	Niben261Chr15g0846003	-	0.31	-1.69096	0.00950372	0.0426836	yes	down	8.22	1.24	4.86	27.37	18.88	8.51	4.77333	18.2533
Niben261Chr15g1475012	Niben261Chr15g1475012	-	0.31	-1.69054	0.00593042	0.0293732	yes	down	0.89	0.61	1.09	3.32	5.31	1.6	0.863333	3.41
Niben261Chr01g0565003	Niben261Chr01g0565003	-	0.31	-1.6905	3.89e-08	1.3e-06	yes	down	30.65	28.77	33.37	179.24	90.63	113.16	30.93	127.677
Niben261Chr03g0437006	Niben261Chr03g0437006	-	0.31	-1.68789	1.14e-09	5.94e-08	yes	down	8.7	4.27	4.96	22.93	24.08	13.79	5.97667	20.2667
Niben261Chr06g0470008	Niben261Chr06g0470008	-	0.31	-1.68744	4.6e-07	1.14e-05	yes	down	10.64	13.28	21.24	61.07	54.63	61.27	15.0533	58.99
Niben261Chr01g0003002	Niben261Chr01g0003002	-	0.311	-1.68672	8.39e-05	0.00091923	yes	down	2	1.65	1.93	6.3	11.34	4.12	1.86	7.25333
Niben261Chr13g0798008	Niben261Chr13g0798008	-	0.311	-1.68639	0.0013139	0.00880526	yes	down	0.46	0.61	0.58	1.87	2.72	1.86	0.55	2.15
Niben261Chr08g0395004	Niben261Chr08g0395004	-	0.311	-1.68556	0.00140227	0.00927078	yes	down	1.21	1.09	1.69	7.65	5.13	4.49	1.33	5.75667
Niben261Chr08g0226013	Niben261Chr08g0226013	-	0.311	-1.68556	1.14e-08	4.47e-07	yes	down	21.59	23.94	19.6	64.99	115.93	71.38	21.71	84.1
Niben261Chr17g1043002	Niben261Chr17g1043002	-	0.311	-1.68473	0.00447328	0.0233938	yes	down	0.7	0.6	1.28	4.47	4.25	1.27	0.86	3.33
Niben261Chr05g0785013	Niben261Chr05g0785013	-	0.311	-1.68471	7.67e-06	0.000125361	yes	down	29.17	24.33	34.54	86.68	185.36	71.77	29.3467	114.603
Niben261Chr19g0984023	Niben261Chr19g0984023	-	0.311	-1.68368	0.000149132	0.00147952	yes	down	10.32	13.74	11.54	26.03	72.46	24.97	11.8667	41.1533
Niben261Chr09g0264001	Niben261Chr09g0264001	-	0.311	-1.68315	0.00333905	0.0186051	yes	down	0.99	0.64	1	3.14	4.78	1.27	0.876667	3.06333
Niben261Chr16g0833009	Niben261Chr16g0833009	-	0.312	-1.68254	0.00024689	0.0022503	yes	down	3.48	1.05	1	6.36	7.17	6.73	1.84333	6.75333
Niben261Chr04g0036004	Niben261Chr04g0036004	-	0.312	-1.68236	0.0108406	0.0473231	yes	down	0.7	0.46	0.71	2.55	3.68	1.1	0.623333	2.44333
Niben261Chr15g0823001	Niben261Chr15g0823001	-	0.312	-1.68221	2.79e-12	2.68e-10	yes	down	70.25	70.79	76.22	348.95	243.36	252.74	72.42	281.683
Niben261Chr04g1090010	Niben261Chr04g1090010	-	0.312	-1.6812	5.45e-09	2.32e-07	yes	down	1.61	0.84	1.27	5.11	5.54	3.78	1.24	4.81
Niben261Chr06g0802019	Niben261Chr06g0802019	-	0.312	-1.6795	0.00315803	0.0177987	yes	down	2.41	2.39	1.53	6.39	11.91	7.75	2.11	8.68333
Niben261Chr13g0820001	Niben261Chr13g0820001	-	0.312	-1.67828	3.4e-08	1.17e-06	yes	down	2.04	1.58	1.22	7.63	4.22	6.06	1.61333	5.97
Niben261Chr09g1196004	Niben261Chr09g1196004	-	0.313	-1.67795	1.33e-05	0.000198555	yes	down	12.25	4.11	7.21	25.49	40.63	22.7	7.85667	29.6067
Niben261Chr19g0046016	Niben261Chr19g0046016	-	0.313	-1.67715	9.68e-08	2.88e-06	yes	down	3.1	1.77	2.14	10.86	6.51	9.34	2.33667	8.90333
Niben261Chr06g0726006	Niben261Chr06g0726006	-	0.313	-1.67553	0.00153198	0.00994816	yes	down	3.78	3.05	3.29	5.17	19.65	8.12	3.37333	10.98
Niben261Chr19g1097015	Niben261Chr19g1097015	-	0.314	-1.67308	6.28e-15	9.51e-13	yes	down	16.49	18.18	19.29	67.17	70.57	55.74	17.9867	64.4933
Niben261Chr14g0679001	Niben261Chr14g0679001	-	0.314	-1.67184	1.2e-05	0.000182958	yes	down	11.68	9.52	13.11	57.62	24.25	49.91	11.4367	43.9267
Niben261Chr01g1422007	Niben261Chr01g1422007	-	0.314	-1.67015	6.52e-06	0.000108734	yes	down	10.67	6.14	12.43	46.03	42.53	24.05	9.74667	37.5367
Niben261Chr03g0984003	Niben261Chr03g0984003	-	0.316	-1.66299	0.00848645	0.0390707	yes	down	1.04	0.28	0.17	1.82	2.36	1.23	0.496667	1.80333
Niben261Chr09g0870014	Niben261Chr09g0870014	-	0.316	-1.66291	4.22e-09	1.83e-07	yes	down	2.25	1.21	1.26	5.8	6.93	4.96	1.57333	5.89667
Niben261Chr09g0611012	Niben261Chr09g0611012	-	0.316	-1.66077	0.00366644	0.0200386	yes	down	2	0.44	0.92	2.45	7.05	2.88	1.12	4.12667
Niben261Chr14g0846013	Niben261Chr14g0846013	-	0.316	-1.66002	3.84e-05	0.000485525	yes	down	1	0.91	0.98	3.9	2.55	4.49	0.963333	3.64667
Niben261Chr01g1111002	Niben261Chr01g1111002	-	0.317	-1.65954	0.0096732	0.0433145	yes	down	0.2	0.61	0.76	1.74	1.72	1.99	0.523333	1.81667
Niben261Chr05g0897003	Niben261Chr05g0897003	-	0.317	-1.65693	2.9e-08	1.02e-06	yes	down	11.5	8.76	9.39	48.64	25.28	36.8	9.88333	36.9067
Niben261Chr04g0777006	Niben261Chr04g0777006	-	0.317	-1.65689	0.000512903	0.00408656	yes	down	0.72	0.79	1.24	4.22	4.29	2.07	0.916667	3.52667
Niben261Chr13g0667002	Niben261Chr13g0667002	-	0.317	-1.65584	0.00361114	0.0197956	yes	down	0.89	0.61	0.3	2.36	1.46	2.85	0.6	2.22333
Niben261Chr10g1111012	Niben261Chr10g1111012	-	0.318	-1.65301	2e-05	0.000280211	yes	down	7.48	11.78	8.95	42.85	28.26	40.92	9.40333	37.3433
Niben261Chr12g1326009	Niben261Chr12g1326009	-	0.318	-1.65137	6.88e-05	0.000782252	yes	down	6.61	2.45	3.68	16.6	24.41	9.45	4.24667	16.82
Niben261Chr10g0907002	Niben261Chr10g0907002	-	0.318	-1.65095	2.47e-20	8.1e-18	yes	down	40.77	35.19	36.19	183.53	189.43	158.43	37.3833	177.13
Niben261Chr14g0191001	Niben261Chr14g0191001	-	0.319	-1.65049	0.00453526	0.0236276	yes	down	0.41	0.94	0.44	3.73	1.48	2.06	0.596667	2.42333
Niben261Chr09g1251022	Niben261Chr09g1251022	-	0.319	-1.65013	1.14e-05	0.000174618	yes	down	3.95	1.79	2.67	13.76	9.02	7.2	2.80333	9.99333
Niben261Chr02g1456006	Niben261Chr02g1456006	-	0.319	-1.64998	0.00072469	0.00543158	yes	down	2.81	2.23	3.17	4.5	18.76	8.17	2.73667	10.4767
Niben261Chr03g1089001	Niben261Chr03g1089001	-	0.319	-1.64975	0.00337241	0.0187472	yes	down	0.6	0.48	0.56	1.43	3.09	1.72	0.546667	2.08
Niben261Chr12g0252013	Niben261Chr12g0252013	-	0.319	-1.64959	0.000463461	0.00376754	yes	down	3.62	1.06	1.81	8.1	11.56	4.51	2.16333	8.05667
Niben261Chr05g0592003	Niben261Chr05g0592003	-	0.319	-1.64763	1.04e-06	2.27e-05	yes	down	0.88	1.24	0.98	4.45	3.51	3.93	1.03333	3.96333
Niben261Chr15g0466010	Niben261Chr15g0466010	-	0.32	-1.64564	0.000132986	0.00134368	yes	down	2.89	3.29	4.02	18.45	7.26	10.59	3.4	12.1
Niben261Chr13g0663003	Niben261Chr13g0663003	-	0.32	-1.64469	1.57e-06	3.24e-05	yes	down	28.17	13.77	13.31	53.03	96.62	54.46	18.4167	68.0367
Niben261Chr15g0738012	Niben261Chr15g0738012	-	0.32	-1.64222	2.96e-06	5.58e-05	yes	down	1.17	0.85	1.5	5.05	4.11	3.95	1.17333	4.37
Niben261Chr15g1290003	Niben261Chr15g1290003	-	0.321	-1.64071	0.00318461	0.017915	yes	down	0.25	0.17	0.11	0.78	0.62	0.57	0.176667	0.656667
Niben261Chr16g0460011	Niben261Chr16g0460011	-	0.321	-1.63729	0.000102844	0.00109127	yes	down	0.93	1.06	0.85	2.58	4.64	3.48	0.946667	3.56667
Niben261Chr06g0598002	Niben261Chr06g0598002	-	0.322	-1.63457	1.68e-07	4.67e-06	yes	down	3.5	3.86	4.74	19.33	11.74	14.14	4.03333	15.07
Niben261Chr12g1572002	Niben261Chr12g1572002	-	0.322	-1.63359	3.05e-05	0.000398635	yes	down	18.72	27.83	40.9	99.08	141.72	88.37	29.15	109.723
Niben261Chr11g0811007	Niben261Chr11g0811007	-	0.322	-1.63288	1.12e-06	2.42e-05	yes	down	5.56	3.52	7.56	23.05	23.41	15.58	5.54667	20.68
Niben261Chr02g0068004	Niben261Chr02g0068004	-	0.323	-1.63113	0.000175177	0.00169045	yes	down	0.56	1.06	0.95	3.91	2.94	2.86	0.856667	3.23667
Niben261Chr18g0648003	Niben261Chr18g0648003	-	0.323	-1.63112	0.00093906	0.00673295	yes	down	1.4	0.56	0.47	2.18	3.84	2.8	0.81	2.94
Niben261Scf01415g0000001	Niben261Scf01415g0000001	-	0.324	-1.6279	0.000313	0.00272945	yes	down	2.06	4.96	1.74	12.29	9.3	12.56	2.92	11.3833
Niben261Chr10g1219007	Niben261Chr10g1219007	-	0.324	-1.625	5.54e-07	1.33e-05	yes	down	3.43	1.49	1.48	7.49	5.66	8.69	2.13333	7.28
Niben261Chr05g0483005	Niben261Chr05g0483005	-	0.324	-1.62495	0.00016084	0.00157749	yes	down	5.06	1.95	2.18	14.52	8.65	12.84	3.06333	12.0033
Niben261Chr18g0542009	Niben261Chr18g0542009	-	0.325	-1.62112	0.00012317	0.00125961	yes	down	1.76	1.75	3.01	11.52	5.67	7.28	2.17333	8.15667
Niben261Chr02g0055009	Niben261Chr02g0055009	-	0.327	-1.61477	4.16e-08	1.38e-06	yes	down	6.96	7.57	6.35	32.45	18.14	25.66	6.96	25.4167
Niben261Chr08g0408007	Niben261Chr08g0408007	-	0.327	-1.61446	5.58e-10	3.21e-08	yes	down	35.54	36.24	34.84	156.95	96.36	137.82	35.54	130.377
Niben261Chr17g1385007	Niben261Chr17g1385007	-	0.327	-1.6139	0.00437791	0.0229865	yes	down	0.65	0.98	1.2	4.23	4.57	1.86	0.943333	3.55333
Niben261Chr02g0518023	Niben261Chr02g0518023	-	0.327	-1.61283	5.82e-05	0.000679323	yes	down	3.64	2.5	4.74	12.75	18.95	8.48	3.62667	13.3933
Niben261Chr19g1247001	Niben261Chr19g1247001	-	0.327	-1.61107	0.00793144	0.0370292	yes	down	1.13	1.12	0.86	5.65	1.31	4.33	1.03667	3.76333
Niben261Chr15g1173001	Niben261Chr15g1173001	-	0.328	-1.61035	0.00102097	0.00720975	yes	down	3.09	7.27	6.88	25.06	11.86	27.9	5.74667	21.6067
Niben261Chr10g0411002	Niben261Chr10g0411002	-	0.328	-1.60925	0.000963652	0.00687444	yes	down	13.15	9.57	10.11	27.47	79.12	19.06	10.9433	41.8833
Niben261Chr16g0374002	Niben261Chr16g0374002	-	0.328	-1.60911	0.0015405	0.00999149	yes	down	4.19	5.93	9.67	31.65	31.95	12.32	6.59667	25.3067
Niben261Chr19g0717004	Niben261Chr19g0717004	-	0.328	-1.60769	0.00860676	0.0395526	yes	down	0.55	0.51	0.3	0.89	2.47	0.66	0.453333	1.34
Niben261Chr11g0910002	Niben261Chr11g0910002	-	0.328	-1.60683	0.00180124	0.0113403	yes	down	0.49	0.86	1	3.67	2.28	2.81	0.783333	2.92
Niben261Chr06g0435004	Niben261Chr06g0435004	-	0.328	-1.60678	0.000108631	0.00113893	yes	down	6.89	3.74	4.8	13.69	30.67	10.63	5.14333	18.33
Niben261Chr04g1639003	Niben261Chr04g1639003	-	0.328	-1.60618	1.25e-05	0.000189427	yes	down	2.6	2.17	3.25	14.43	8.26	11.67	2.67333	11.4533
Niben261Chr16g0180002	Niben261Chr16g0180002	-	0.329	-1.60389	1.72e-05	0.000247411	yes	down	44.02	69.11	70.64	282.15	140.09	218.4	61.2567	213.547
Niben261Chr07g0323001	Niben261Chr07g0323001	-	0.329	-1.60317	0.000491148	0.00395966	yes	down	1.46	0.99	2.48	5.03	8.25	4.63	1.64333	5.97
Niben261Chr06g0750004	Niben261Chr06g0750004	-	0.33	-1.60118	9.43e-15	1.36e-12	yes	down	43.83	33.16	32.22	151.11	108.76	132.64	36.4033	130.837
Niben261Chr08g1207005	Niben261Chr08g1207005	-	0.33	-1.59942	0.000757013	0.00563523	yes	down	4.17	1.98	3.73	14.53	5.86	14.29	3.29333	11.56
Niben261Chr12g0046009	Niben261Chr12g0046009	-	0.331	-1.59635	2.25e-06	4.42e-05	yes	down	1.79	1.47	1.6	7.04	5.53	5.14	1.62	5.90333
Niben261Chr16g1050001	Niben261Chr16g1050001	-	0.331	-1.59606	4.74e-05	0.000575036	yes	down	17.58	21.29	36.52	113.37	108.51	71.5	25.13	97.7933
Niben261Chr10g0116002	Niben261Chr10g0116002	-	0.331	-1.59602	0.000101732	0.00108074	yes	down	3.6	1.73	3.56	14.32	8.21	9.86	2.96333	10.7967
Niben261Chr07g1473009	Niben261Chr07g1473009	-	0.331	-1.59534	0.00190949	0.0118593	yes	down	1.51	2.17	2.2	7.03	11.9	3.25	1.96	7.39333
Niben261Chr10g0189006	Niben261Chr10g0189006	-	0.331	-1.59328	0.00654349	0.0316791	yes	down	1.7	1.7	2.52	7.49	12.06	2.48	1.97333	7.34333
Niben261Chr03g0044013	Niben261Chr03g0044013	-	0.332	-1.59115	4.01e-09	1.76e-07	yes	down	6.98	6.01	9.83	26.64	30.12	26.99	7.60667	27.9167
Niben261Chr12g0868003	Niben261Chr12g0868003	-	0.332	-1.59115	2.93e-05	0.000386287	yes	down	2.73	1.74	2.2	5.26	10.45	5.98	2.22333	7.23
Niben261Chr10g0474001	Niben261Chr10g0474001	-	0.332	-1.5893	0.0116338	0.0498907	yes	down	0.41	1.39	0.41	2.54	1.88	2.34	0.736667	2.25333
Niben261Chr11g0982006	Niben261Chr11g0982006	-	0.332	-1.58904	0.00022975	0.00212233	yes	down	5.58	6.63	6.22	10.13	31.91	24.3	6.14333	22.1133
Niben261Chr07g0375002	Niben261Chr07g0375002	-	0.332	-1.58885	8.58e-05	0.000937667	yes	down	2.93	0.87	1.44	5.73	7.62	5.77	1.74667	6.37333
Niben261Chr04g1001003	Niben261Chr04g1001003	-	0.333	-1.58786	0.0100421	0.044614	yes	down	7.06	3.8	8.65	23.09	41.98	6.38	6.50333	23.8167
Niben261Chr06g0670005	Niben261Chr06g0670005	-	0.333	-1.58585	6.15e-06	0.00010391	yes	down	11.13	13.86	15.61	63.18	32.88	52.81	13.5333	49.6233
Niben261Chr05g0127001	Niben261Chr05g0127001	-	0.333	-1.58567	0.000274685	0.00244994	yes	down	21.47	30.64	30.94	123.57	47.25	130.92	27.6833	100.58
Niben261Chr09g0028018	Niben261Chr09g0028018	-	0.333	-1.58549	8.14e-06	0.00013149	yes	down	4.14	3.26	3.8	15.36	8.21	16.32	3.73333	13.2967
Niben261Chr14g0045011	Niben261Chr14g0045011	-	0.333	-1.58446	0.00410189	0.0218444	yes	down	0.43	0.76	0.68	2.07	1.18	3.52	0.623333	2.25667
Niben261Chr09g1038012	Niben261Chr09g1038012	-	0.334	-1.58384	1.8e-07	4.98e-06	yes	down	19.36	13.36	14.75	64.25	72.52	36.62	15.8233	57.7967
Niben261Chr13g0905001	Niben261Chr13g0905001	-	0.334	-1.58363	7.48e-06	0.000122404	yes	down	5.43	6.44	7.5	21.26	33.5	16.99	6.45667	23.9167
Niben261Chr02g1224011	Niben261Chr02g1224011	-	0.334	-1.5835	1.09e-13	1.3e-11	yes	down	2.93	2.65	2.28	9.8	8.21	9.12	2.62	9.04333
Niben261Chr15g0439007	Niben261Chr15g0439007	-	0.334	-1.58305	0.0113973	0.049133	yes	down	1.6	0.39	0.84	1.85	5.01	2.44	0.943333	3.1
Niben261Chr14g0276002	Niben261Chr14g0276002	-	0.334	-1.58212	0.000167524	0.00162807	yes	down	1.17	1.37	1.23	3.73	7.18	2.79	1.25667	4.56667
Niben261Chr17g0043011	Niben261Chr17g0043011	-	0.334	-1.58108	2.6e-07	6.88e-06	yes	down	2.96	2.35	3.95	12.23	15.41	8.15	3.08667	11.93
Niben261Chr12g0624008	Niben261Chr12g0624008	-	0.334	-1.5802	0.000820037	0.00601967	yes	down	7.11	7.55	7.06	30.43	41.08	11.12	7.24	27.5433
Niben261Chr06g1123006	Niben261Chr06g1123006	-	0.334	-1.58003	0.000179049	0.00172579	yes	down	6.9	7.86	8.42	37.63	12.98	32.97	7.72667	27.86
Niben261Chr16g0440002	Niben261Chr16g0440002	-	0.335	-1.57853	0.000901482	0.00651725	yes	down	0.33	0.32	0.41	1.17	1.84	0.86	0.353333	1.29
Niben261Chr10g0349012	Niben261Chr10g0349012	-	0.335	-1.57826	5.53e-05	0.000652636	yes	down	10.33	5.96	6.49	23.15	42.54	15.71	7.59333	27.1333
Niben261Chr16g0586001	Niben261Chr16g0586001	-	0.336	-1.57476	0.00627526	0.0306487	yes	down	2.36	0.75	0.64	5.78	4.59	2.16	1.25	4.17667
Niben261Chr11g0654003	Niben261Chr11g0654003	-	0.336	-1.57385	5.22e-08	1.67e-06	yes	down	6	6.51	8.51	30.94	22.65	23.57	7.00667	25.72
Niben261Chr11g0874004	Niben261Chr11g0874004	-	0.336	-1.57339	5.53e-05	0.000652636	yes	down	10.03	5.08	8.27	38.9	16.66	26.4	7.79333	27.32
Niben261Chr15g1173008	Niben261Chr15g1173008	-	0.336	-1.57334	0.000173508	0.00167631	yes	down	5.13	5.04	8.11	28.33	12.62	25.09	6.09333	22.0133
Niben261Chr19g0490004	Niben261Chr19g0490004	-	0.336	-1.57194	1.74e-07	4.82e-06	yes	down	5.72	6.99	3.75	16.46	12.22	13	5.48667	13.8933
Niben261Chr15g1241005	Niben261Chr15g1241005	-	0.336	-1.57187	0.00650028	0.0315256	yes	down	2.73	0.59	0.98	5.79	5.99	2.82	1.43333	4.86667
Niben261Chr19g1326007	Niben261Chr19g1326007	-	0.336	-1.57151	3.15e-13	3.46e-11	yes	down	9.75	7.95	8.88	35.17	27.97	32.43	8.86	31.8567
Niben261Chr16g1191002	Niben261Chr16g1191002	-	0.337	-1.57098	7.29e-06	0.000119872	yes	down	6.68	3.78	2.81	11.73	21.24	13.25	4.42333	15.4067
Niben261Chr07g0678016	Niben261Chr07g0678016	-	0.337	-1.57059	4.18e-05	0.000518425	yes	down	8.09	2.7	5.16	24.73	15.81	14.3	5.31667	18.28
Niben261Chr01g1286020	Niben261Chr01g1286020	-	0.337	-1.57	4.17e-05	0.000517586	yes	down	0.67	0.62	0.88	1.78	3.51	2.78	0.723333	2.69
Niben261Chr19g0257004	Niben261Chr19g0257004	-	0.337	-1.56956	0.0054207	0.0273138	yes	down	6.97	3.28	4.04	12.54	31.92	6.34	4.76333	16.9333
Niben261Chr14g1085004	Niben261Chr14g1085004	-	0.337	-1.56936	9.01e-06	0.000143627	yes	down	3.62	2.51	3.57	15.42	8.16	10.89	3.23333	11.49
Niben261Chr10g0304001	Niben261Chr10g0304001	-	0.338	-1.56652	6.69e-06	0.000111015	yes	down	3.28	2.93	3.09	13.2	6.29	12.65	3.1	10.7133
Niben261Chr15g1443011	Niben261Chr15g1443011	-	0.338	-1.56554	1.51e-05	0.000222634	yes	down	9.06	4.77	4.13	16.71	29.23	17.62	5.98667	21.1867
Niben261Chr18g0040011	Niben261Chr18g0040011	-	0.338	-1.56533	0.000146239	0.00145346	yes	down	5.33	6.95	7.33	26.13	12.64	31.74	6.53667	23.5033
Niben261Chr11g0832020	Niben261Chr11g0832020	-	0.338	-1.56456	0.0017295	0.0109749	yes	down	1.1	0.72	1.39	2.59	6.68	2.15	1.07	3.80667
Niben261Chr05g0783004	Niben261Chr05g0783004	-	0.338	-1.56429	5.99e-15	9.12e-13	yes	down	20.95	16.41	18.74	77.08	64.11	58.77	18.7	66.6533
Niben261Chr14g0827019	Niben261Chr14g0827019	-	0.338	-1.564	0.000610363	0.00472112	yes	down	8.03	10.51	12.16	46.67	16.07	46.96	10.2333	36.5667
Niben261Chr16g0373018	Niben261Chr16g0373018	-	0.338	-1.56378	4.22e-06	7.53e-05	yes	down	4.13	5.74	4.32	18.3	9.79	14.2	4.73	14.0967
Niben261Chr16g0355007	Niben261Chr16g0355007	-	0.338	-1.56328	0.00682029	0.0328017	yes	down	4	2.45	10.59	20.54	29.72	11.84	5.68	20.7
Niben261Chr05g0860001	Niben261Chr05g0860001	-	0.339	-1.56275	0.00788047	0.0368383	yes	down	0.52	1.46	0.61	4.25	2.31	2.81	0.863333	3.12333
Niben261Chr16g0744005	Niben261Chr16g0744005	-	0.339	-1.55913	2.17e-09	1.04e-07	yes	down	10.04	8.35	11.69	42.81	34.26	30.4	10.0267	35.8233
Niben261Chr13g0545010	Niben261Chr13g0545010	-	0.339	-1.55908	0.000733365	0.00548566	yes	down	1.13	0.6	0.44	2.55	2.66	2.58	0.723333	2.59667
Niben261Chr05g1335011	Niben261Chr05g1335011	-	0.34	-1.5573	3.13e-05	0.000407271	yes	down	32.48	37.27	33.82	158.08	66.91	146.04	34.5233	123.677
Niben261Chr09g1295002	Niben261Chr09g1295002	-	0.34	-1.55709	1.94e-11	1.59e-09	yes	down	14.95	15.07	14.98	56.06	63.33	42.19	15	53.86
Niben261Chr08g0813005	Niben261Chr08g0813005	-	0.34	-1.55583	0.000117511	0.00121231	yes	down	2.59	1.61	1.23	6.1	8.75	3.9	1.81	6.25
Niben261Chr02g1446011	Niben261Chr02g1446011	-	0.34	-1.55529	7.16e-05	0.000809569	yes	down	4.46	4.08	4.66	21.99	8.58	15.98	4.4	15.5167
Niben261Chr09g0105009	Niben261Chr09g0105009	-	0.34	-1.55524	0.000679071	0.00514478	yes	down	9.54	19.62	15.61	75.84	29.59	55.75	14.9233	53.7267
Niben261Chr15g0495005	Niben261Chr15g0495005	-	0.34	-1.55455	0.000161953	0.00158612	yes	down	238.02	138.4	127.45	846.37	290.91	671.05	167.957	602.777
Niben261Chr02g1266002	Niben261Chr02g1266002	-	0.341	-1.55121	0.000954305	0.00682109	yes	down	5.69	6.69	10.29	33.23	10.2	28.63	7.55667	24.02
Niben261Chr01g0973008	Niben261Chr01g0973008	-	0.341	-1.55091	2.05e-06	4.08e-05	yes	down	4.73	2.33	2.49	10.58	12.8	10.12	3.18333	11.1667
Niben261Chr09g0471001	Niben261Chr09g0471001	-	0.341	-1.55036	2.26e-10	1.44e-08	yes	down	19.37	17.34	14.57	49.54	79.12	46.26	17.0933	58.3067
Niben261Chr15g1039004	Niben261Chr15g1039004	-	0.342	-1.54968	8.68e-07	1.96e-05	yes	down	49.05	58.14	48.41	225.55	122.01	208.44	51.8667	185.333
Niben261Chr14g0571004	Niben261Chr14g0571004	-	0.342	-1.54904	0.00532206	0.0268845	yes	down	0.56	1.08	0.86	4.34	1.89	2.55	0.833333	2.92667
Niben261Chr07g1195004	Niben261Chr07g1195004	-	0.342	-1.54852	4.5e-10	2.68e-08	yes	down	9.85	5.49	6.32	29.21	24.23	20.8	7.22	24.7467
Niben261Chr05g0939008	Niben261Chr05g0939008	-	0.342	-1.54768	1.03e-10	7.21e-09	yes	down	26.88	14.53	14.25	66.05	60.27	63.7	18.5533	63.34
Niben261Chr14g1520013	Niben261Chr14g1520013	-	0.342	-1.547	4.34e-09	1.87e-07	yes	down	10.03	12.45	19.67	54.29	49.79	46.83	14.05	50.3033
Niben261Chr06g0077009	Niben261Chr06g0077009	-	0.342	-1.54616	6.38e-06	0.000106944	yes	down	8.17	3.67	4.73	16.57	26.38	13.98	5.52333	18.9767
Niben261Chr19g1459018	Niben261Chr19g1459018	-	0.342	-1.54594	5.88e-05	0.000685092	yes	down	27.87	14.74	25.33	60.04	126.93	51.77	22.6467	79.58
Niben261Chr07g0848003	Niben261Chr07g0848003	-	0.344	-1.53766	0.00674142	0.0324985	yes	down	18.68	16.56	15.11	36.24	122.2	19.99	16.7833	59.4767
Niben261Chr06g0011014	Niben261Chr06g0011014	-	0.345	-1.5365	1.62e-05	0.00023511	yes	down	3.41	4.96	5.1	21.26	12.78	15.81	4.49	16.6167
Niben261Chr16g0388017	Niben261Chr16g0388017	-	0.345	-1.5365	1.75e-23	1.04e-20	yes	down	19.7	15.91	18.13	62.86	68.31	58.6	17.9133	63.2567
Niben261Chr15g1051008	Niben261Chr15g1051008	-	0.346	-1.53262	0.00270899	0.015696	yes	down	1.98	0.86	1.72	4.32	8.37	3.28	1.52	5.32333
Niben261Chr05g0921023	Niben261Chr05g0921023	-	0.346	-1.53241	9.96e-07	2.2e-05	yes	down	4.52	3.53	3.65	16.66	9.68	14.48	3.9	13.6067
Niben261Chr02g0982011	Niben261Chr02g0982011	-	0.346	-1.53073	0.00337955	0.0187807	yes	down	4.46	2.24	4.3	11.37	21.76	5.19	3.66667	12.7733
Niben261Chr01g1761005	Niben261Chr01g1761005	-	0.347	-1.52663	9.91e-06	0.000155392	yes	down	11.17	7.23	8.87	24.66	47.1	26.21	9.09	32.6567
Niben261Chr11g1088013	Niben261Chr11g1088013	-	0.347	-1.52636	0.00191091	0.0118648	yes	down	1.75	0.89	1.02	3.61	5.29	3.97	1.22	4.29
Niben261Chr11g0723007	Niben261Chr11g0723007	-	0.348	-1.52482	5.7e-07	1.36e-05	yes	down	2.47	1.92	1.44	8.32	11.36	5.19	1.94333	8.29
Niben261Chr04g0957015	Niben261Chr04g0957015	-	0.348	-1.52431	8.73e-09	3.54e-07	yes	down	12.47	8.82	10.01	24.22	47.01	35.96	10.4333	35.73
Niben261Chr01g1827006	Niben261Chr01g1827006	-	0.348	-1.52384	0.00627052	0.0306329	yes	down	1.42	1.23	2.51	3.74	10.76	3.61	1.72	6.03667
Niben261Chr17g1414010	Niben261Chr17g1414010	-	0.348	-1.52278	0.00236651	0.01412	yes	down	3.87	1.31	1.23	5.36	9.43	6.96	2.13667	7.25
Niben261Chr06g0873004	Niben261Chr06g0873004	-	0.348	-1.52236	2.63e-07	6.95e-06	yes	down	3.66	4.58	4.99	19.42	13.64	15.84	4.41	16.3
Niben261Chr01g1712008	Niben261Chr01g1712008	-	0.348	-1.52098	3.59e-09	1.59e-07	yes	down	4.6	4.53	4.49	18.49	16.27	12.41	4.54	15.7233
Niben261Chr06g0584002	Niben261Chr06g0584002	-	0.348	-1.52081	0.00468216	0.0242316	yes	down	0.89	0.84	1.03	2.7	5	1.95	0.92	3.21667
Niben261Chr08g0813006	Niben261Chr08g0813006	-	0.349	-1.52075	0.00290568	0.0166188	yes	down	0.68	0.28	0.36	1.89	1.3	1.27	0.44	1.48667
Niben261Chr01g0143005	Niben261Chr01g0143005	-	0.349	-1.52035	1.15e-06	2.47e-05	yes	down	11.19	12.1	13.52	52.77	29.15	45.31	12.27	42.41
Niben261Chr05g1372001	Niben261Chr05g1372001	-	0.349	-1.51977	4.32e-09	1.87e-07	yes	down	44.62	27.44	27.07	134.32	87.36	111.24	33.0433	110.973
Niben261Chr02g0531002	Niben261Chr02g0531002	-	0.349	-1.51804	0.00039243	0.00328605	yes	down	1.25	0.9	1.72	4.87	2.49	4.55	1.29	3.97
Niben261Chr07g1325012	Niben261Chr07g1325012	-	0.349	-1.51738	0.00381467	0.0206223	yes	down	1.71	1.08	0.66	3.89	3.13	4.8	1.15	3.94
Niben261Chr10g0172001	Niben261Chr10g0172001	-	0.349	-1.51677	2.06e-06	4.08e-05	yes	down	10.89	6.03	10.96	29.42	42.23	23.5	9.29333	31.7167
Niben261Chr15g1035002	Niben261Chr15g1035002	-	0.35	-1.51595	0.00814297	0.0378179	yes	down	1.88	1.75	1.99	3.42	13.39	2.99	1.87333	6.6
Niben261Chr01g1451001	Niben261Chr01g1451001	-	0.351	-1.51183	0.000762212	0.00566751	yes	down	1.73	0.72	0.56	4.09	2.6	3.19	1.00333	3.29333
Niben261Chr17g1115004	Niben261Chr17g1115004	-	0.351	-1.51089	0.000141177	0.00141298	yes	down	8.16	9.15	15.57	48.8	26.95	40.39	10.96	38.7133
Niben261Chr07g0578003	Niben261Chr07g0578003	-	0.351	-1.51015	2.5e-09	1.17e-07	yes	down	18.94	16.06	26.19	82.18	55.64	57.18	20.3967	65
Niben261Chr18g0832002	Niben261Chr18g0832002	-	0.351	-1.50914	0.00671917	0.0324102	yes	down	8.58	6.16	6.76	9.97	49.95	15.11	7.16667	25.01
Niben261Chr01g1448001	Niben261Chr01g1448001	-	0.352	-1.50753	0.00391581	0.0210685	yes	down	1.41	1.11	1.14	2.3	6.25	4.15	1.22	4.23333
Niben261Chr07g1508002	Niben261Chr07g1508002	-	0.352	-1.50709	1.56e-06	3.23e-05	yes	down	16.84	14.9	14.72	44.9	80.83	36.62	15.4867	54.1167
Niben261Chr05g1236001	Niben261Chr05g1236001	-	0.352	-1.50671	5.41e-09	2.3e-07	yes	down	14.32	14.16	14.12	62.69	43.3	41.79	14.2	49.26
Niben261Chr12g0512003	Niben261Chr12g0512003	-	0.352	-1.50639	0.000432118	0.00355763	yes	down	33.48	53.93	44.99	178.31	77.11	207.04	44.1333	154.153
Niben261Chr06g0223002	Niben261Chr06g0223002	-	0.352	-1.5063	1.43e-05	0.000212148	yes	down	28.86	15.23	18.97	52.85	105.4	51.87	21.02	70.04
Niben261Chr13g1156008	Niben261Chr13g1156008	-	0.352	-1.50619	4.62e-07	1.14e-05	yes	down	20.88	11.78	12.11	51.27	59.69	57.31	14.9233	56.09
Niben261Chr04g1177002	Niben261Chr04g1177002	-	0.352	-1.50607	0.000205188	0.0019323	yes	down	2.65	1.36	3.69	9.53	5.68	7.21	2.56667	7.47333
Niben261Chr18g0238001	Niben261Chr18g0238001	-	0.352	-1.50459	6.39e-06	0.000107083	yes	down	7.57	10.04	6.3	18.09	32.68	31.92	7.97	27.5633
Niben261Chr09g0025009	Niben261Chr09g0025009	-	0.353	-1.50368	1.6e-05	0.000232891	yes	down	9.74	10.25	11.45	41.16	21.36	44.69	10.48	35.7367
Niben261Chr18g0114003	Niben261Chr18g0114003	-	0.353	-1.50241	0.000563281	0.00441831	yes	down	0.93	1.44	1	3.1	4.84	3.68	1.12333	3.87333
Niben261Chr09g1358003	Niben261Chr09g1358003	-	0.353	-1.5012	1.82e-06	3.69e-05	yes	down	50.32	27.34	39.39	112.09	190.09	94.03	39.0167	132.07
Niben261Chr11g0575011	Niben261Chr11g0575011	-	0.353	-1.50047	0.0100149	0.044517	yes	down	11.57	8.47	35.15	65	89.6	50.11	18.3967	68.2367
Niben261Chr11g0000010	Niben261Chr11g0000010	-	0.354	-1.49981	6.19e-08	1.93e-06	yes	down	16.84	9.54	9.85	43.2	32.05	46.39	12.0767	40.5467
Niben261Chr12g0505006	Niben261Chr12g0505006	-	0.354	-1.49979	5.08e-06	8.8e-05	yes	down	10.92	7.84	10.36	26.5	48.84	22.92	9.70667	32.7533
Niben261Scf01608g0000028	Niben261Scf01608g0000028	-	0.355	-1.49495	0.000120728	0.00123772	yes	down	12.28	8.19	11.98	23.7	58.04	25.87	10.8167	35.87
Niben261Chr02g1424012	Niben261Chr02g1424012	-	0.355	-1.49387	0.00651274	0.0315628	yes	down	1.2	1.69	1.73	2.52	8.87	4.76	1.54	5.38333
Niben261Chr16g0901011	Niben261Chr16g0901011	-	0.356	-1.49203	1.22e-08	4.73e-07	yes	down	20.47	17.99	17.49	77.11	46.76	64.77	18.65	62.88
Niben261Chr17g1507001	Niben261Chr17g1507001	-	0.356	-1.49042	0.00014271	0.00142484	yes	down	0.99	1.14	0.54	3.32	2.94	2.7	0.89	2.98667
Niben261Chr15g1185009	Niben261Chr15g1185009	-	0.356	-1.48941	7.89e-05	0.000876543	yes	down	2.87	1.58	2.65	10.38	5.52	7.88	2.36667	7.92667
Niben261Chr19g0237001	Niben261Chr19g0237001	-	0.357	-1.48739	4.52e-10	2.69e-08	yes	down	14.79	8.36	9.63	39.52	31.28	38.09	10.9267	36.2967
Niben261Chr11g1426007	Niben261Chr11g1426007	-	0.357	-1.48614	3.71e-08	1.26e-06	yes	down	5.68	4.56	3.25	14.53	12.49	17.67	4.49667	14.8967
Niben261Chr07g0676001	Niben261Chr07g0676001	-	0.357	-1.48585	0.00380597	0.0205922	yes	down	11.59	9.95	24.87	52.79	66.08	31.28	15.47	50.05
Niben261Chr18g0107002	Niben261Chr18g0107002	-	0.358	-1.48357	4.82e-07	1.18e-05	yes	down	3.36	2.27	2.28	9.81	6.87	9.74	2.63667	8.80667
Niben261Chr18g0245004	Niben261Chr18g0245004	-	0.358	-1.48233	4.27e-05	0.000527514	yes	down	9.37	7.43	8.32	22.89	44.63	17.11	8.37333	28.21
Niben261Chr01g1358002	Niben261Chr01g1358002	-	0.358	-1.48209	0.000286432	0.00253818	yes	down	7.23	2.23	3.96	15.93	17.99	10.16	4.47333	14.6933
Niben261Chr06g0681008	Niben261Chr06g0681008	-	0.358	-1.48173	1.33e-07	3.78e-06	yes	down	2.63	1.51	2.71	7.41	6.51	8.7	2.28333	7.54
Niben261Chr03g0840010	Niben261Chr03g0840010	-	0.358	-1.48163	0.00371521	0.0202502	yes	down	1.69	1.86	3.38	8.93	7.79	8.03	2.31	8.25
Niben261Chr19g0427010	Niben261Chr19g0427010	-	0.358	-1.48126	3.98e-06	7.19e-05	yes	down	81.52	42.34	50.52	194.32	287.11	127.14	58.1267	202.857
Niben261Chr02g1351002	Niben261Chr02g1351002	-	0.359	-1.47892	0.00160199	0.0103091	yes	down	0.96	1.61	1.53	6.01	2.61	5.24	1.36667	4.62
Niben261Chr13g0005008	Niben261Chr13g0005008	-	0.359	-1.47819	1.71e-07	4.76e-06	yes	down	103.83	143.96	135.23	529.27	386.35	390.85	127.673	435.49
Niben261Chr05g0377001	Niben261Chr05g0377001	-	0.359	-1.47789	7.42e-06	0.000121764	yes	down	5.33	6.29	5.1	24.9	14.61	16.99	5.57333	18.8333
Niben261Chr17g0440001	Niben261Chr17g0440001	-	0.36	-1.47443	9.11e-10	4.92e-08	yes	down	4.14	4.09	4.95	16.78	14.98	12.65	4.39333	14.8033
Niben261Chr01g0010005	Niben261Chr01g0010005	-	0.36	-1.4735	0.000430934	0.00355145	yes	down	3.76	4.79	4.03	18.65	7.22	16.12	4.19333	13.9967
Niben261Chr03g0103006	Niben261Chr03g0103006	-	0.36	-1.4733	0.00483249	0.0248453	yes	down	1.29	1.66	2.05	4.67	4.17	8.49	1.66667	5.77667
Niben261Chr02g1061010	Niben261Chr02g1061010	-	0.36	-1.47239	2.91e-05	0.000384044	yes	down	3.03	3.54	3.76	9.6	17.88	8.74	3.44333	12.0733
Niben261Chr17g0660004	Niben261Chr17g0660004	-	0.361	-1.47009	4.51e-06	7.94e-05	yes	down	2.26	1.26	1.19	5.38	5.69	4.37	1.57	5.14667
Niben261Chr19g1310009	Niben261Chr19g1310009	-	0.361	-1.46984	2.69e-11	2.15e-09	yes	down	8.51	7.49	7.63	30.53	21.43	26.02	7.87667	25.9933
Niben261Chr06g1100010	Niben261Chr06g1100010	-	0.361	-1.46963	0.00572184	0.0285372	yes	down	0.76	0.91	1.04	1.82	5.6	1.8	0.903333	3.07333
Niben261Chr14g1321001	Niben261Chr14g1321001	-	0.361	-1.46963	0.000361757	0.00307386	yes	down	2.64	2.43	2.85	6.71	13.24	6.42	2.64	8.79
Niben261Chr14g1533008	Niben261Chr14g1533008	-	0.361	-1.46947	1.12e-06	2.42e-05	yes	down	5.15	3.86	3.06	15.06	8.96	15.12	4.02333	13.0467
Niben261Chr18g1465001	Niben261Chr18g1465001	-	0.362	-1.46591	7.81e-05	0.000869624	yes	down	47.68	51.41	42.27	134.85	251.6	90.95	47.12	159.133
Niben261Chr14g1267012	Niben261Chr14g1267012	-	0.362	-1.4659	0.000841124	0.00614306	yes	down	7.85	12.41	13.26	47.5	19.17	45.88	11.1733	37.5167
Niben261Chr04g0034002	Niben261Chr04g0034002	-	0.362	-1.46476	0.00269351	0.0156426	yes	down	1.1	1.86	0.77	2.89	4.46	1.66	1.24333	3.00333
Niben261Chr02g0738001	Niben261Chr02g0738001	-	0.362	-1.46414	1.76e-11	1.44e-09	yes	down	13.07	12.67	14.33	47.56	47.15	40.6	13.3567	45.1033
Niben261Chr09g0872001	Niben261Chr09g0872001	-	0.363	-1.46165	3.94e-07	9.89e-06	yes	down	8.17	8.53	8.64	27.32	38.19	19.35	8.44667	28.2867
Niben261Chr07g1029002	Niben261Chr07g1029002	-	0.363	-1.46128	1.8e-10	1.17e-08	yes	down	40.96	33.42	42.93	150.8	139.39	104.62	39.1033	131.603
Niben261Chr07g0012005	Niben261Chr07g0012005	-	0.364	-1.45968	0.000227736	0.00210966	yes	down	5.47	2.22	1.9	10.45	9.86	9.42	3.19667	9.91
Niben261Chr18g0324002	Niben261Chr18g0324002	-	0.364	-1.45889	0.000228947	0.00211729	yes	down	0.48	0.47	0.47	1.66	0.92	1.59	0.473333	1.39
Niben261Chr15g0435002	Niben261Chr15g0435002	-	0.364	-1.45609	0.00576874	0.0287283	yes	down	0.31	0.17	0.24	0.71	0.72	1.04	0.24	0.823333
Niben261Chr16g0450008	Niben261Chr16g0450008	-	0.365	-1.45399	0.00907589	0.0411673	yes	down	2.67	0.66	1.84	3.95	8.64	4.4	1.72333	5.66333
Niben261Chr07g1363017	Niben261Chr07g1363017	-	0.365	-1.45356	0.00201226	0.0123656	yes	down	1.99	1.44	2.52	2.63	4.64	3.07	1.98333	3.44667
Niben261Chr03g0205012	Niben261Chr03g0205012	-	0.365	-1.45236	0.011442	0.049274	yes	down	22.21	20.63	36.17	53.67	181.9	35.82	26.3367	90.4633
Niben261Chr03g0028005	Niben261Chr03g0028005	-	0.366	-1.45139	0.00389599	0.0209722	yes	down	2.4	1.37	1.54	8.47	6.12	2.76	1.77	5.78333
Niben261Chr17g0310003	Niben261Chr17g0310003	-	0.366	-1.45115	0.00783494	0.0366776	yes	down	5.45	1.36	2.04	9.6	12.78	5.73	2.95	9.37
Niben261Chr16g0437005	Niben261Chr16g0437005	-	0.366	-1.45055	0.00148147	0.00969874	yes	down	1.41	2.69	3.1	10.73	8.23	5.21	2.4	8.05667
Niben261Chr02g1187002	Niben261Chr02g1187002	-	0.366	-1.44948	0.00944464	0.0424821	yes	down	0.36	0.3	0.3	0.5	1.72	0.89	0.32	1.03667
Niben261Chr10g1248011	Niben261Chr10g1248011	-	0.367	-1.44774	1.17e-07	3.41e-06	yes	down	47.74	28.09	35.22	153.18	103.49	132.02	37.0167	129.563
Niben261Scf01931g0000008	Niben261Scf01931g0000008	-	0.367	-1.44773	0.00311326	0.0176038	yes	down	1.06	0.73	0.82	3.69	3.17	1.22	0.87	2.69333
Niben261Chr03g0810002	Niben261Chr03g0810002	-	0.367	-1.44747	0.00573182	0.0285791	yes	down	0.7	0.25	0.64	1.91	1.37	1.92	0.53	1.73333
Niben261Chr01g0854003	Niben261Chr01g0854003	-	0.367	-1.446	9.59e-11	6.8e-09	yes	down	8.49	5.93	5.84	21.75	23.98	20.47	6.75333	22.0667
Niben261Chr14g0963003	Niben261Chr14g0963003	-	0.367	-1.44535	0.00890872	0.0405996	yes	down	1.17	0.47	0.39	2.41	1.66	2.44	0.676667	2.17
Niben261Chr11g1429001	Niben261Chr11g1429001	-	0.367	-1.44509	1.52e-05	0.000223889	yes	down	5.05	3.54	5.27	13.82	21.33	11.3	4.62	15.4833
Niben261Chr11g0236001	Niben261Chr11g0236001	-	0.368	-1.44263	0.00228575	0.0137053	yes	down	1.08	2	2.25	5.53	7.01	5.57	1.77667	6.03667
Niben261Chr03g0436005	Niben261Chr03g0436005	-	0.368	-1.44218	4.13e-09	1.8e-07	yes	down	13.99	9.99	10.79	45.79	29.23	36.63	11.59	37.2167
Niben261Chr16g0468020	Niben261Chr16g0468020	-	0.368	-1.44102	0.00826689	0.0382447	yes	down	2.39	4.45	3.53	13.44	17.01	4.15	3.45667	11.5333
Niben261Chr01g1655010	Niben261Chr01g1655010	-	0.369	-1.43971	1.05e-06	2.29e-05	yes	down	2.48	1.47	1.4	5.09	5.38	6.66	1.78333	5.71
Niben261Chr02g0173006	Niben261Chr02g0173006	-	0.369	-1.43794	0.00361245	0.0197994	yes	down	2.31	1.86	3.95	14.1	7.34	6.94	2.70667	9.46
Niben261Chr01g1188005	Niben261Chr01g1188005	-	0.369	-1.43794	2.31e-09	1.09e-07	yes	down	13.68	15.73	14.08	50.71	62.68	48.45	14.4967	53.9467
Niben261Chr19g1014003	Niben261Chr19g1014003	-	0.369	-1.43733	2.59e-06	4.98e-05	yes	down	3.95	1.75	2.95	10.35	9.07	8.12	2.88333	9.18
Niben261Chr07g0711019	Niben261Chr07g0711019	-	0.37	-1.43571	1.63e-09	8.07e-08	yes	down	28.53	22.65	24.61	72.54	94.7	65.16	25.2633	77.4667
Niben261Chr07g0469010	Niben261Chr07g0469010	-	0.37	-1.43446	4.06e-08	1.35e-06	yes	down	25.67	23.89	27.98	91.25	56.78	86.81	25.8467	78.28
Niben261Chr16g0343009	Niben261Chr16g0343009	-	0.37	-1.43383	0.00148772	0.00972807	yes	down	11.78	6.14	7.85	34.06	38.98	11.29	8.59	28.11
Niben261Chr10g0033009	Niben261Chr10g0033009	-	0.371	-1.43014	2.05e-11	1.67e-09	yes	down	145.76	134.16	150.31	558.2	429.1	406.12	143.41	464.473
Niben261Chr03g0845006	Niben261Chr03g0845006	-	0.372	-1.42759	0.000136828	0.00137699	yes	down	4.06	1.8	2.5	8.3	12.42	5.73	2.78667	8.81667
Niben261Chr05g0773002	Niben261Chr05g0773002	-	0.372	-1.42718	0.010721	0.0468883	yes	down	2.21	1.44	0.88	5.17	8.11	2.88	1.51	5.38667
Niben261Chr13g0115005	Niben261Chr13g0115005	-	0.372	-1.42705	0.000537004	0.00424317	yes	down	4.21	3.89	4.87	17.97	8.58	16.22	4.32333	14.2567
Niben261Chr14g0978008	Niben261Chr14g0978008	-	0.373	-1.42464	0.000714866	0.00537016	yes	down	3.78	4.33	3.7	15.62	6.73	14.78	3.93667	12.3767
Niben261Chr06g0806002	Niben261Chr06g0806002	-	0.373	-1.42327	4.17e-09	1.81e-07	yes	down	15.81	9.91	10.28	33.97	48.17	32.05	12	38.0633
Niben261Chr13g0759010	Niben261Chr13g0759010	-	0.373	-1.42295	0.00216127	0.0131048	yes	down	1.34	2.47	1.92	7.79	4.71	6.44	1.91	6.31333
Niben261Chr01g1057002	Niben261Chr01g1057002	-	0.373	-1.42178	0.000804742	0.00592343	yes	down	6.34	3.07	2.18	12.84	8.69	14.4	3.86333	11.9767
Niben261Chr05g1250006	Niben261Chr05g1250006	-	0.373	-1.42144	3.85e-06	6.99e-05	yes	down	3.74	2.5	2.48	8.85	12.22	6.55	2.90667	9.20667
Niben261Chr18g0229001	Niben261Chr18g0229001	-	0.373	-1.42138	3.49e-05	0.00044722	yes	down	18.58	9.54	11.87	55.04	29.88	41.89	13.33	42.27
Niben261Chr08g1137002	Niben261Chr08g1137002	-	0.373	-1.42082	4.04e-06	7.27e-05	yes	down	1.57	2.2	1.47	5.36	7.34	5.51	1.74667	6.07
Niben261Chr09g0715005	Niben261Chr09g0715005	-	0.374	-1.42037	6.93e-14	8.58e-12	yes	down	65.84	54.3	61.06	227.34	184.09	176.55	60.4	195.993
Niben261Chr09g0596011	Niben261Chr09g0596011	-	0.374	-1.4203	0.011582	0.0497313	yes	down	1.64	1.9	0.91	4.4	2.23	7.35	1.48333	4.66
Niben261Chr14g0959010	Niben261Chr14g0959010	-	0.374	-1.41964	0.00545592	0.0274475	yes	down	2	2.84	2.41	4.39	11.95	5.68	2.41667	7.34
Niben261Chr16g0398021	Niben261Chr16g0398021	-	0.374	-1.41913	0.00259079	0.0151895	yes	down	1.36	2.27	1.19	6.77	4.04	4.87	1.60667	5.22667
Niben261Chr12g0243004	Niben261Chr12g0243004	-	0.374	-1.41822	4.92e-08	1.6e-06	yes	down	7.92	5.83	4.3	19.86	16.33	20.69	6.01667	18.96
Niben261Chr11g0699023	Niben261Chr11g0699023	-	0.374	-1.41708	3.54e-09	1.58e-07	yes	down	13.13	13.17	14.61	35.99	41.45	54.2	13.6367	43.88
Niben261Chr09g0952016	Niben261Chr09g0952016	-	0.375	-1.41668	1.77e-08	6.63e-07	yes	down	129.83	79.12	90.76	369.86	243.43	330.25	99.9033	314.513
Niben261Chr04g1611003	Niben261Chr04g1611003	-	0.376	-1.4112	5.11e-07	1.24e-05	yes	down	35.99	29.78	38.08	137.95	80.7	116.68	34.6167	111.777
Niben261Chr06g0042008	Niben261Chr06g0042008	-	0.376	-1.41088	0.000197977	0.00187414	yes	down	81.01	91.67	98.31	420.13	164	284.53	90.33	289.553
Niben261Chr01g1702001	Niben261Chr01g1702001	-	0.377	-1.40901	3.22e-15	5.06e-13	yes	down	41.73	29.59	30.65	119.23	111.65	94.07	33.99	108.317
Niben261Chr02g0757006	Niben261Chr02g0757006	-	0.377	-1.40886	0.000256191	0.00231582	yes	down	121.77	70.21	59.77	203.95	435.22	171.3	83.9167	270.157
Niben261Chr04g0745007	Niben261Chr04g0745007	-	0.377	-1.40619	1.87e-08	6.9e-07	yes	down	3.7	2.61	2.3	9.52	8.14	9.53	2.87	9.06333
Niben261Chr03g1641005	Niben261Chr03g1641005	-	0.377	-1.40618	0.000334716	0.00288437	yes	down	6.61	5.83	6.99	28.27	10.27	21.68	6.47667	20.0733
Niben261Chr11g1354002	Niben261Chr11g1354002	-	0.377	-1.40592	0.00011963	0.00122838	yes	down	17.3	25.42	31.37	106.81	65.84	69.11	24.6967	80.5867
Niben261Chr06g0095047	Niben261Chr06g0095047	-	0.377	-1.40582	4.31e-06	7.67e-05	yes	down	19.62	28.09	28.36	93.05	91.78	61.17	25.3567	82
Niben261Chr06g1043009	Niben261Chr06g1043009	-	0.378	-1.40537	0.00382685	0.0206813	yes	down	0.25	0.23	0.37	0.81	0.85	1.07	0.283333	0.91
Niben261Chr09g0970021	Niben261Chr09g0970021	-	0.378	-1.40492	0.00508294	0.0259179	yes	down	1.55	0.44	0.67	3.3	2.7	2.17	0.886667	2.72333
Niben261Chr06g1411006	Niben261Chr06g1411006	-	0.378	-1.40472	0.00152139	0.00989505	yes	down	2.18	1.24	1.59	4.24	8.11	3.3	1.67	5.21667
Niben261Chr10g0485014	Niben261Chr10g0485014	-	0.378	-1.40288	0.000105274	0.00111144	yes	down	3.88	6.32	7.37	28.54	12.22	13.23	5.85667	17.9967
Niben261Chr19g0756009	Niben261Chr19g0756009	-	0.378	-1.40274	0.000733581	0.00548566	yes	down	8.52	8.48	8.84	38.88	14.79	29.85	8.61333	27.84
Niben261Chr09g0020017	Niben261Chr09g0020017	-	0.378	-1.40184	1.04e-05	0.00016209	yes	down	8.53	10.36	14.77	58.71	43.53	34.83	11.22	45.69
Niben261Chr05g1227006	Niben261Chr05g1227006	-	0.378	-1.40181	0.00232624	0.0139024	yes	down	0.59	0.82	1.12	2.33	2.51	2.95	0.843333	2.59667
Niben261Chr17g0935008	Niben261Chr17g0935008	-	0.378	-1.4018	3.88e-06	7.04e-05	yes	down	16.18	9.93	12.18	50.71	34.05	42.68	12.7633	42.48
Niben261Chr08g0824005	Niben261Chr08g0824005	-	0.379	-1.40122	0.00328705	0.0183683	yes	down	1.51	2.04	2.4	8.46	7.43	3.39	1.98333	6.42667
Niben261Chr03g1610001	Niben261Chr03g1610001	-	0.379	-1.40117	5.06e-05	0.00060654	yes	down	18.44	11.7	19.4	70.95	35.27	50.15	16.5133	52.1233
Niben261Chr03g0143001	Niben261Chr03g0143001	-	0.379	-1.40076	2.48e-07	6.61e-06	yes	down	30.93	29.98	33.85	118.66	78.12	103.51	31.5867	100.097
Niben261Chr19g1342003	Niben261Chr19g1342003	-	0.379	-1.39836	0.00142244	0.00938527	yes	down	7.24	5.56	4.02	11.02	31.37	10.7	5.60667	17.6967
Niben261Chr01g1238003	Niben261Chr01g1238003	-	0.38	-1.39776	0.0068344	0.0328647	yes	down	7.21	11.25	8.5	39.29	10.03	36.11	8.98667	28.4767
Niben261Chr18g0937003	Niben261Chr18g0937003	-	0.38	-1.39719	0.00128476	0.00865588	yes	down	5.76	6.83	12.6	30.06	35.17	16.2	8.39667	27.1433
Niben261Chr15g1003010	Niben261Chr15g1003010	-	0.38	-1.39708	0.00599791	0.029587	yes	down	2.03	3.57	3.34	13.19	4.02	11.26	2.98	9.49
Niben261Chr14g0819011	Niben261Chr14g0819011	-	0.38	-1.39559	4e-08	1.33e-06	yes	down	94.4	109.88	108.86	405.81	281.54	311.75	104.38	333.033
Niben261Chr14g1295006	Niben261Chr14g1295006	-	0.38	-1.39502	0.00794118	0.0370588	yes	down	1.26	0.85	1.09	2.37	5.93	1.9	1.06667	3.4
Niben261Chr08g0873003	Niben261Chr08g0873003	-	0.381	-1.39382	0.00337253	0.0187472	yes	down	1.81	1.95	2.86	8.9	4.88	8.26	2.20667	7.34667
Niben261Chr10g0051004	Niben261Chr10g0051004	-	0.381	-1.39322	0.0014391	0.00948185	yes	down	2.21	1.94	1.85	7.93	3.4	6.19	2	5.84
Niben261Chr19g1134007	Niben261Chr19g1134007	-	0.381	-1.39286	0.00111343	0.00773197	yes	down	8.66	9.1	12.05	45.25	17.57	36.09	9.93667	32.97
Niben261Chr01g0086006	Niben261Chr01g0086006	-	0.381	-1.39245	1.84e-05	0.000260237	yes	down	7.62	3.64	3.59	14.34	12.07	18.7	4.95	15.0367
Niben261Chr14g0665005	Niben261Chr14g0665005	-	0.381	-1.39245	0.000579935	0.00453163	yes	down	24.78	30	38.35	106.55	140.28	55.37	31.0433	100.733
Niben261Chr06g1025005	Niben261Chr06g1025005	-	0.381	-1.39089	0.000344201	0.00294909	yes	down	1.51	0.96	0.71	3.22	4.2	2.59	1.06	3.33667
Niben261Chr07g1208017	Niben261Chr07g1208017	-	0.381	-1.39057	4.38e-11	3.33e-09	yes	down	8.73	6.67	8.16	31.29	22.16	22.18	7.85333	25.21
Niben261Chr11g0034001	Niben261Chr11g0034001	-	0.382	-1.38993	0.00185432	0.0115933	yes	down	0.69	1.04	0.6	2.6	1.81	2.2	0.776667	2.20333
Niben261Chr14g1378001	Niben261Chr14g1378001	-	0.382	-1.38778	9.03e-05	0.000977097	yes	down	5.78	5.94	7.76	15.99	31.4	14.6	6.49333	20.6633
Niben261Chr09g0697005	Niben261Chr09g0697005	-	0.382	-1.38649	9.64e-07	2.14e-05	yes	down	3.68	4.12	4.21	15.39	10.02	12.77	4.00333	12.7267
Niben261Scf01332g0000001	Niben261Scf01332g0000001	-	0.383	-1.38594	4.36e-05	0.000537604	yes	down	2.08	1.42	2.66	7.52	7.19	4.62	2.05333	6.44333
Niben261Chr14g0556012	Niben261Chr14g0556012	-	0.383	-1.38508	0.00270218	0.0156759	yes	down	2.59	1.27	1.42	3.41	8.81	4.7	1.76	5.64
Niben261Chr01g1730002	Niben261Chr01g1730002	-	0.383	-1.3845	0.000313548	0.00273205	yes	down	0.89	1.07	1.32	3.6	4.48	2.31	1.09333	3.46333
Niben261Chr05g1141001	Niben261Chr05g1141001	-	0.384	-1.38205	0.00453661	0.0236309	yes	down	7.58	7.01	7.45	16.26	46.26	12.82	7.34667	25.1133
Niben261Chr09g0057005	Niben261Chr09g0057005	-	0.384	-1.38072	1.03e-10	7.21e-09	yes	down	190.77	179.99	195.56	710.03	528.16	535.64	188.773	591.277
Niben261Chr05g0654002	Niben261Chr05g0654002	-	0.384	-1.37944	2.64e-05	0.000353284	yes	down	3.09	3.73	2.1	7.57	11.32	8.46	2.97333	9.11667
Niben261Chr19g0667009	Niben261Chr19g0667009	-	0.384	-1.37942	3.14e-06	5.89e-05	yes	down	34.12	29.31	30.24	133.33	70.55	94.66	31.2233	99.5133
Niben261Chr01g1525015	Niben261Chr01g1525015	-	0.384	-1.379	0.0112421	0.0486171	yes	down	1.9	1.79	3.16	10.82	7.44	3.83	2.28333	7.36333
Niben261Chr09g1369002	Niben261Chr09g1369002	-	0.385	-1.37648	0.00104235	0.00733237	yes	down	1.87	2.58	3.03	6.99	11.92	4.63	2.49333	7.84667
Niben261Chr10g0150009	Niben261Chr10g0150009	-	0.385	-1.37622	9.59e-07	2.14e-05	yes	down	19.35	20.62	18.83	80.73	57.53	47.17	19.6	61.81
Niben261Chr12g0032012	Niben261Chr12g0032012	-	0.385	-1.37589	1.14e-05	0.000175134	yes	down	3.41	1.68	1.52	6.81	7.02	5.89	2.20333	6.57333
Niben261Scf16499g0000004	Niben261Scf16499g0000004	-	0.386	-1.37448	0.000144848	0.00144268	yes	down	47.45	20.19	16.53	94.04	76.79	87.41	28.0567	86.08
Niben261Chr02g0521006	Niben261Chr02g0521006	-	0.386	-1.37438	0.00135832	0.00903843	yes	down	3.4	7.77	6.04	18.19	29.02	12.23	5.73667	19.8133
Niben261Chr14g1495008	Niben261Chr14g1495008	-	0.386	-1.3743	0.0102701	0.0453568	yes	down	1.47	1.61	2.88	10.16	4.48	4.2	1.98667	6.28
Niben261Chr07g1183012	Niben261Chr07g1183012	-	0.386	-1.37403	3.3e-05	0.000426645	yes	down	1.83	1.58	2.61	5.71	6.4	6.84	2.00667	6.31667
Niben261Chr03g0094011	Niben261Chr03g0094011	-	0.386	-1.37302	0.00583228	0.0289745	yes	down	0.89	1.37	1.32	4.66	2.19	4.43	1.19333	3.76
Niben261Chr06g1257019	Niben261Chr06g1257019	-	0.386	-1.37189	0.00306859	0.0173811	yes	down	0.89	0.63	0.67	1.21	3.58	1.86	0.73	2.21667
Niben261Chr07g1309023	Niben261Chr07g1309023	-	0.387	-1.36875	2.71e-07	7.13e-06	yes	down	88.07	89.82	103.9	338.67	237.14	304.55	93.93	293.453
Niben261Chr07g0318026	Niben261Chr07g0318026	-	0.388	-1.36745	1.64e-07	4.58e-06	yes	down	4.73	4.83	4.73	17.86	12.89	13.63	4.76333	14.7933
Niben261Chr13g0342005	Niben261Chr13g0342005	-	0.388	-1.367	4.74e-07	1.16e-05	yes	down	4.32	4.66	5.92	21.12	15.01	13.58	4.96667	16.57
Niben261Chr07g0813011	Niben261Chr07g0813011	-	0.388	-1.36556	4.63e-05	0.00056486	yes	down	2.19	1.27	2.33	6.57	6.26	5.13	1.93	5.98667
Niben261Chr11g0903003	Niben261Chr11g0903003	-	0.388	-1.36537	0.000136348	0.00137258	yes	down	3.32	2.19	2.15	5.61	9.43	6.96	2.55333	7.33333
Niben261Chr12g0199004	Niben261Chr12g0199004	-	0.388	-1.36481	0.00630197	0.0307504	yes	down	0.55	0.49	0.26	1.21	2.94	1.08	0.433333	1.74333
Niben261Chr15g1270011	Niben261Chr15g1270011	-	0.388	-1.36459	0.00722422	0.034397	yes	down	0.48	0.55	0.22	1.42	1.23	1.27	0.416667	1.30667
Niben261Chr07g0678015	Niben261Chr07g0678015	-	0.388	-1.36418	0.000247504	0.00225401	yes	down	3.54	2.13	2.71	8.35	8.14	5.62	2.79333	7.37
Niben261Chr08g0047008	Niben261Chr08g0047008	-	0.389	-1.36349	0.0108097	0.0472319	yes	down	1.58	2.49	3.53	10.07	5.68	8.98	2.53333	8.24333
Niben261Chr04g0168008	Niben261Chr04g0168008	-	0.389	-1.36282	4.89e-06	8.54e-05	yes	down	68.35	88.35	109.77	329.83	249.78	252.74	88.8233	277.45
Niben261Chr02g0736004	Niben261Chr02g0736004	-	0.389	-1.3625	4.4e-06	7.79e-05	yes	down	85.38	88.46	109.19	381.75	221.56	283.52	94.3433	295.61
Niben261Chr10g0264008	Niben261Chr10g0264008	-	0.389	-1.36032	0.000236824	0.00217544	yes	down	2.05	1.44	1.34	4.96	5.9	3.99	1.61	4.95
Niben261Chr17g0005016	Niben261Chr17g0005016	-	0.39	-1.35943	7.01e-06	0.00011589	yes	down	8.53	4.82	4.62	18.64	22.36	13.94	5.99	18.3133
Niben261Chr02g1079003	Niben261Chr02g1079003	-	0.39	-1.3587	0.000762956	0.00567177	yes	down	6.62	5.94	6.96	24.93	26.19	9.19	6.50667	20.1033
Niben261Chr06g0867003	Niben261Chr06g0867003	-	0.39	-1.35799	0.00353853	0.0194821	yes	down	1.83	1.6	3.28	7.48	8.98	5.52	2.23667	7.32667
Niben261Chr17g0815005	Niben261Chr17g0815005	-	0.391	-1.35621	0.000445347	0.00363919	yes	down	17.56	9.44	9.13	22.22	57.98	28.59	12.0433	36.2633
Niben261Chr07g0077009	Niben261Chr07g0077009	-	0.391	-1.35596	1.14e-05	0.000174934	yes	down	2.1	1.9	2.84	8.45	6.36	6.26	2.28	7.02333
Niben261Chr04g0840006	Niben261Chr04g0840006	-	0.392	-1.35088	1.77e-09	8.67e-08	yes	down	14.65	6.15	6.97	42.72	37	35.73	9.25667	38.4833
Niben261Chr19g0625007	Niben261Chr19g0625007	-	0.392	-1.35062	1.02e-08	4.05e-07	yes	down	10.4	9.24	12.26	35.48	27.9	34.57	10.6333	32.65
Niben261Chr10g0946003	Niben261Chr10g0946003	-	0.392	-1.35037	0.000970099	0.00691293	yes	down	5.68	3.15	5.11	13.1	27.89	10.88	4.64667	17.29
Niben261Chr09g1038015	Niben261Chr09g1038015	-	0.392	-1.34927	0.00044263	0.0036215	yes	down	2.16	2.67	3.43	11.4	9.44	5.84	2.75333	8.89333
Niben261Chr03g1933006	Niben261Chr03g1933006	-	0.393	-1.34768	6.84e-05	0.000778571	yes	down	4.52	5.18	5.09	20.24	10.5	14.6	4.93	15.1133
Niben261Chr12g1449010	Niben261Chr12g1449010	-	0.393	-1.34764	0.000282648	0.00251007	yes	down	9.32	4.13	4.59	13.88	26.02	17.52	6.01333	19.14
Niben261Chr10g0518004	Niben261Chr10g0518004	-	0.393	-1.34731	0.000294895	0.00260055	yes	down	7.52	6.97	7.69	27.77	12.07	24.09	7.39333	21.31
Niben261Chr06g0769009	Niben261Chr06g0769009	-	0.393	-1.34709	0.000490198	0.00395359	yes	down	23.76	14.15	17.57	36.87	93.77	36.89	18.4933	55.8433
Niben261Chr02g0481005	Niben261Chr02g0481005	-	0.393	-1.34698	2.87e-05	0.000379737	yes	down	8.69	14.13	13.59	43.57	37.28	33.41	12.1367	38.0867
Niben261Chr05g0886014	Niben261Chr05g0886014	-	0.393	-1.34563	2.19e-08	7.93e-07	yes	down	55.02	48.57	33.3	150.43	100.71	141.5	45.63	130.88
Niben261Chr04g1657012	Niben261Chr04g1657012	-	0.394	-1.3443	1.15e-11	9.93e-10	yes	down	6.67	5.07	6.79	20.28	17.97	17.77	6.17667	18.6733
Niben261Chr17g1125001	Niben261Chr17g1125001	-	0.394	-1.34273	0.00976317	0.0436282	yes	down	1.93	0.63	1.42	3.26	5.44	3.51	1.32667	4.07
Niben261Chr15g1310002	Niben261Chr15g1310002	-	0.395	-1.33927	0.00572162	0.0285372	yes	down	1.29	1.25	0.85	2.45	5.26	2.72	1.13	3.47667
Niben261Chr14g0035009	Niben261Chr14g0035009	-	0.395	-1.33873	0.00119465	0.00816669	yes	down	2.65	1.84	2.67	9.3	7.85	5.02	2.38667	7.39
Niben261Chr09g1286001	Niben261Chr09g1286001	-	0.396	-1.33662	0.0111462	0.0482915	yes	down	1.57	1.55	0.88	4.42	5.92	1.83	1.33333	4.05667
Niben261Chr12g0229001	Niben261Chr12g0229001	-	0.396	-1.33655	2.23e-11	1.8e-09	yes	down	42.3	26.96	26.93	97.28	108.05	78.18	32.0633	94.5033
Niben261Chr08g0072014	Niben261Chr08g0072014	-	0.396	-1.33503	5.45e-12	4.96e-10	yes	down	45.58	34.47	31.85	122.11	113.96	91.84	37.3	109.303
Niben261Chr14g0581009	Niben261Chr14g0581009	-	0.396	-1.33463	8.67e-09	3.52e-07	yes	down	12	6.79	8.66	30.13	23.74	27.5	9.15	27.1233
Niben261Chr04g0330002	Niben261Chr04g0330002	-	0.397	-1.33346	7.91e-06	0.000128442	yes	down	1.76	2.45	3.05	9.26	8.83	7.78	2.42	8.62333
Niben261Chr05g0728001	Niben261Chr05g0728001	-	0.397	-1.33319	0.000406048	0.00338027	yes	down	8.11	3.34	3.31	11.4	19.58	11.69	4.92	14.2233
Niben261Chr06g0215007	Niben261Chr06g0215007	-	0.397	-1.33312	8.22e-05	0.000905868	yes	down	0.6	0.4	0.52	1.82	1.36	1.33	0.506667	1.50333
Niben261Chr12g0052010	Niben261Chr12g0052010	-	0.397	-1.33248	0.00176392	0.0111525	yes	down	6.7	6.87	6.83	28.43	10.72	23.4	6.8	20.85
Niben261Chr08g0084016	Niben261Chr08g0084016	-	0.397	-1.33115	0.000122438	0.00125386	yes	down	14.36	10.3	12.52	33.27	56.95	24.41	12.3933	38.21
Niben261Chr17g1257010	Niben261Chr17g1257010	-	0.398	-1.33087	1.23e-06	2.63e-05	yes	down	11.39	5.19	7.85	27.55	25.37	20.66	8.14333	24.5267
Niben261Chr09g1315012	Niben261Chr09g1315012	-	0.398	-1.33085	3.36e-05	0.000433315	yes	down	3.46	2.28	3.58	9.61	7.46	8.8	3.10667	8.62333
Niben261Chr19g1403006	Niben261Chr19g1403006	-	0.398	-1.32938	2.77e-13	3.08e-11	yes	down	14.21	12.13	13.17	39.58	43.95	39.62	13.17	41.05
Niben261Chr11g0126003	Niben261Chr11g0126003	-	0.398	-1.32824	0.000174175	0.00168176	yes	down	2.32	1.32	1.93	5.16	7.41	4.46	1.85667	5.67667
Niben261Chr03g0015004	Niben261Chr03g0015004	-	0.399	-1.32689	0.000411398	0.00341787	yes	down	1.92	1.87	2.65	6.76	6.35	5.18	2.14667	6.09667
Niben261Chr07g1216020	Niben261Chr07g1216020	-	0.399	-1.32639	4.23e-08	1.39e-06	yes	down	39.52	31.58	34.61	131.85	83.56	109.78	35.2367	108.397
Niben261Chr10g1292010	Niben261Chr10g1292010	-	0.399	-1.3257	0.000162361	0.0015887	yes	down	2.15	0.81	1.2	4.41	4.61	3.5	1.38667	4.17333
Niben261Chr12g0712005	Niben261Chr12g0712005	-	0.399	-1.3238	0.0046213	0.0239808	yes	down	2.31	2.98	2.87	13.11	5.72	6.03	2.72	8.28667
Niben261Chr03g0119009	Niben261Chr03g0119009	-	0.4	-1.32314	0.000370125	0.00313436	yes	down	2.75	2.8	2.35	6.99	11.96	4.92	2.63333	7.95667
Niben261Chr04g0638005	Niben261Chr04g0638005	-	0.4	-1.32309	5.49e-06	9.43e-05	yes	down	1.06	0.85	1.14	2.93	2.92	3.1	1.01667	2.98333
Niben261Chr06g1094018	Niben261Chr06g1094018	-	0.4	-1.32297	0.000343257	0.00294407	yes	down	3.69	3.06	2.52	6.52	14.62	6.65	3.09	9.26333
Niben261Chr01g1193003	Niben261Chr01g1193003	-	0.4	-1.32136	4.78e-06	8.37e-05	yes	down	17.23	14.74	21.65	55.88	68.01	39.46	17.8733	54.45
Niben261Chr16g0959006	Niben261Chr16g0959006	-	0.4	-1.32132	0.00230014	0.0137665	yes	down	2.47	3.05	3.75	12.19	5.03	10.48	3.09	9.23333
Niben261Chr01g0897005	Niben261Chr01g0897005	-	0.4	-1.32131	8.02e-11	5.77e-09	yes	down	7.41	7.29	6.65	23.06	19.16	21.77	7.11667	21.33
Niben261Chr04g1818009	Niben261Chr04g1818009	-	0.4	-1.32081	0.00253094	0.0149035	yes	down	1.83	1.14	1.06	5.03	2.24	4.52	1.34333	3.93
Niben261Chr19g0876009	Niben261Chr19g0876009	-	0.4	-1.32061	6.64e-06	0.000110373	yes	down	8.19	6.07	8.66	22.02	30.59	16.13	7.64	22.9133
Niben261Chr06g0413014	Niben261Chr06g0413014	-	0.4	-1.32034	0.000917388	0.00660463	yes	down	14.02	8.45	12.23	38.31	48.89	17.71	11.5667	34.97
Niben261Chr02g0961005	Niben261Chr02g0961005	-	0.401	-1.31962	0.00781072	0.0366125	yes	down	2.49	1.35	2.67	13.89	7.13	6.01	2.17	9.01
Niben261Chr18g1263009	Niben261Chr18g1263009	-	0.402	-1.31611	0.00993427	0.0442184	yes	down	1.52	1.31	1.55	3.12	7.2	2.48	1.46	4.26667
Niben261Chr03g0621008	Niben261Chr03g0621008	-	0.402	-1.31586	2.33e-05	0.000318623	yes	down	34.05	22.42	21.15	89.54	49.95	83.37	25.8733	74.2867
Niben261Chr03g1445015	Niben261Chr03g1445015	-	0.402	-1.31554	0.00413288	0.0219667	yes	down	5.08	7.43	8.07	24.36	10.26	29.28	6.86	21.3
Niben261Chr09g0841005	Niben261Chr09g0841005	-	0.402	-1.31552	6.94e-11	5.11e-09	yes	down	10.99	8.21	7.78	28.43	29.74	21.36	8.99333	26.51
Niben261Chr08g0271010	Niben261Chr08g0271010	-	0.402	-1.31528	0.00144185	0.00949043	yes	down	5.27	7.7	6.71	24.26	11.65	24.42	6.56	20.11
Niben261Chr18g0206004	Niben261Chr18g0206004	-	0.402	-1.31476	2.04e-05	0.000284123	yes	down	6.17	3.92	4.51	12.56	20.5	10.35	4.86667	14.47
Niben261Chr02g0473013	Niben261Chr02g0473013	-	0.402	-1.31462	1.1e-16	2.19e-14	yes	down	7.07	6.15	5.67	19.56	18.54	17.83	6.29667	18.6433
Niben261Chr06g0494015	Niben261Chr06g0494015	-	0.402	-1.31428	7.22e-15	1.08e-12	yes	down	24.61	25.2	25.06	75.84	77.19	71.72	24.9567	74.9167
Niben261Chr17g0868004	Niben261Chr17g0868004	-	0.402	-1.31317	0.00183448	0.0114989	yes	down	126.39	158	159.71	543.3	181.83	454.34	148.033	393.157
Niben261Chr19g0694002	Niben261Chr19g0694002	-	0.403	-1.31144	2.24e-05	0.000307454	yes	down	1.73	1.9	1.92	6.46	5.25	5.09	1.85	5.6
Niben261Chr02g1238007	Niben261Chr02g1238007	-	0.403	-1.31129	1.51e-08	5.7e-07	yes	down	75.42	31.51	73.25	188.92	170.84	217.73	60.06	192.497
Niben261Chr19g0066015	Niben261Chr19g0066015	-	0.403	-1.30998	9.65e-06	0.000151918	yes	down	7.48	5.62	9.71	23.38	26.96	18.63	7.60333	22.99
Niben261Chr01g1287010	Niben261Chr01g1287010	-	0.404	-1.30872	0.00504282	0.0257413	yes	down	15.43	15.74	16.8	35.29	87.54	45.95	15.99	56.26
Niben261Chr05g0316008	Niben261Chr05g0316008	-	0.404	-1.30733	0.00744989	0.0352416	yes	down	0.34	0.33	0.54	1.7	0.81	1.02	0.403333	1.17667
Niben261Chr02g1175005	Niben261Chr02g1175005	-	0.404	-1.30721	0.009665	0.0432896	yes	down	2.43	2.93	2.46	3.95	13.79	6.13	2.60667	7.95667
Niben261Chr05g0659016	Niben261Chr05g0659016	-	0.404	-1.30698	7.61e-08	2.31e-06	yes	down	30.54	34.28	33.17	106.81	92.51	99.18	32.6633	99.5
Niben261Chr01g0461001	Niben261Chr01g0461001	-	0.404	-1.30638	0.000589171	0.0045907	yes	down	5.1	7.34	8.37	25.5	24.25	14.19	6.93667	21.3133
Niben261Chr10g0373006	Niben261Chr10g0373006	-	0.404	-1.30628	3.83e-06	6.97e-05	yes	down	3.32	2.33	1.61	6.54	7.28	7.38	2.42	7.06667
Niben261Chr05g1304012	Niben261Chr05g1304012	-	0.404	-1.30625	1.44e-06	3.02e-05	yes	down	46.73	35.75	32.95	92.28	160.15	88.98	38.4767	113.803
Niben261Chr17g1381004	Niben261Chr17g1381004	-	0.404	-1.30623	6.7e-12	6e-10	yes	down	18.16	17.43	18.55	57.98	58.49	48.39	18.0467	54.9533
Niben261Chr14g0943003	Niben261Chr14g0943003	-	0.405	-1.30457	5.15e-05	0.000614582	yes	down	6.36	3.51	3.35	11.1	10.44	16.86	4.40667	12.8
Niben261Chr10g0483011	Niben261Chr10g0483011	-	0.405	-1.30449	1.27e-07	3.64e-06	yes	down	167.57	88.11	92.91	373.55	303.01	333.72	116.197	336.76
Niben261Chr05g1375008	Niben261Chr05g1375008	-	0.405	-1.30386	2.11e-09	1.01e-07	yes	down	4.57	3.15	3.62	12.46	9.7	11.06	3.78	11.0733
Niben261Chr13g0073006	Niben261Chr13g0073006	-	0.405	-1.30272	0.00331444	0.0184962	yes	down	2.43	1.13	1.95	5.4	8.03	3.54	1.83667	5.65667
Niben261Chr13g1048004	Niben261Chr13g1048004	-	0.406	-1.30138	0.00146886	0.00963543	yes	down	3.81	2.1	4.07	12.24	8.87	9.37	3.32667	10.16
Niben261Chr01g0906007	Niben261Chr01g0906007	-	0.406	-1.30096	4.48e-05	0.000549131	yes	down	5.69	3.73	5.08	17.42	10.78	13.8	4.83333	14
Niben261Chr14g0819001	Niben261Chr14g0819001	-	0.406	-1.30089	1.86e-09	9.04e-08	yes	down	48.59	28.95	31.88	110.56	113.8	92.16	36.4733	105.507
Niben261Chr13g0461002	Niben261Chr13g0461002	-	0.406	-1.30036	9.61e-09	3.86e-07	yes	down	2.24	1.9	1.73	5.48	5.25	5.29	1.95667	5.34
Niben261Chr19g0116006	Niben261Chr19g0116006	-	0.406	-1.30008	0.000232248	0.0021418	yes	down	5.94	6.06	7.67	26.9	13.49	17.84	6.55667	19.41
Niben261Chr14g1381017	Niben261Chr14g1381017	-	0.406	-1.29979	0.00146301	0.00960598	yes	down	1.18	1.48	1.31	3.49	3.31	5.01	1.32333	3.93667
Niben261Chr10g0551001	Niben261Chr10g0551001	-	0.406	-1.29978	0.00816941	0.0379022	yes	down	8.93	13.6	12.4	45.48	14.09	44.01	11.6433	34.5267
Niben261Chr15g0495004	Niben261Chr15g0495004	-	0.406	-1.29869	0.0108271	0.0472954	yes	down	6.29	7.95	3.13	22.35	12.71	19.95	5.79	18.3367
Niben261Chr14g1021004	Niben261Chr14g1021004	-	0.407	-1.29779	0.00318266	0.0179099	yes	down	15.29	18.98	31.28	97.18	41.26	57.48	21.85	65.3067
Niben261Chr17g0053013	Niben261Chr17g0053013	-	0.407	-1.29671	7.98e-07	1.82e-05	yes	down	19.56	20.3	21.5	52.78	82.08	48.14	20.4533	61
Niben261Chr16g1198015	Niben261Chr16g1198015	-	0.407	-1.29656	2.87e-05	0.000379788	yes	down	2.77	1.28	1.77	6.27	5.17	5.89	1.94	5.77667
Niben261Chr07g0831006	Niben261Chr07g0831006	-	0.407	-1.29574	4.82e-05	0.000581992	yes	down	8.56	7.74	5.27	24.06	14.63	24.35	7.19	21.0133
Niben261Chr19g1095011	Niben261Chr19g1095011	-	0.407	-1.29536	0.000880373	0.0063906	yes	down	25.83	9.52	9.63	32.05	47.83	49.4	14.9933	43.0933
Niben261Chr01g1456007	Niben261Chr01g1456007	-	0.408	-1.29365	2.76e-09	1.27e-07	yes	down	3.19	2.6	2.13	8.3	6.78	7.59	2.64	7.55667
Niben261Chr02g0889001	Niben261Chr02g0889001	-	0.408	-1.29348	0.00083653	0.00611467	yes	down	0.99	0.87	1.6	2.98	3.9	3.54	1.15333	3.47333
Niben261Chr07g1414011	Niben261Chr07g1414011	-	0.408	-1.29284	0.000435129	0.00357705	yes	down	2.67	2.96	2.59	10.22	5.68	8.46	2.74	8.12
Niben261Chr03g1222008	Niben261Chr03g1222008	-	0.408	-1.29177	0.00422527	0.0223529	yes	down	11.22	17.42	22.07	62.57	67.74	28.15	16.9033	52.82
Niben261Chr16g0996001	Niben261Chr16g0996001	-	0.408	-1.29173	4.96e-05	0.000597017	yes	down	2.9	1.47	2.01	6.52	5.92	6.44	2.12667	6.29333
Niben261Chr03g1086008	Niben261Chr03g1086008	-	0.409	-1.29043	1.22e-10	8.38e-09	yes	down	21.36	13.1	13.35	47.88	45.01	46.24	15.9367	46.3767
Niben261Chr01g0020005	Niben261Chr01g0020005	-	0.409	-1.29034	2.28e-05	0.000313256	yes	down	39.25	42.75	50.13	169.51	133.68	91.77	44.0433	131.653
Niben261Chr19g1066008	Niben261Chr19g1066008	-	0.409	-1.2898	0.000433599	0.00356537	yes	down	2.88	4.23	3.52	13.44	7.55	10.55	3.54333	10.5133
Niben261Chr08g0289002	Niben261Chr08g0289002	-	0.409	-1.28914	0.000481131	0.00389289	yes	down	3	2.74	4.83	10.67	12.78	8.27	3.52333	10.5733
Niben261Chr02g0113033	Niben261Chr02g0113033	-	0.41	-1.28718	0.000114822	0.00119092	yes	down	7.32	3.41	2.83	11.39	15.24	12.07	4.52	12.9
Niben261Chr13g0900009	Niben261Chr13g0900009	-	0.41	-1.28711	0.001337	0.00892911	yes	down	2.42	2.85	3.12	11.22	8.26	5.55	2.79667	8.34333
Niben261Chr17g1485023	Niben261Chr17g1485023	-	0.41	-1.2858	0.000260518	0.00234845	yes	down	1.72	1.12	1.13	4.67	3.26	3.6	1.32333	3.84333
Niben261Chr14g0117004	Niben261Chr14g0117004	-	0.41	-1.28544	0.0017645	0.0111539	yes	down	3.17	1.36	0.94	4.79	5.23	5.33	1.82333	5.11667
Niben261Chr14g0007015	Niben261Chr14g0007015	-	0.41	-1.28517	0.0060427	0.0297421	yes	down	3.11	1.47	1.63	4.59	12.47	4.02	2.07	7.02667
Niben261Chr06g1260004	Niben261Chr06g1260004	-	0.411	-1.2827	1.76e-06	3.58e-05	yes	down	8.32	6.4	8.39	25.11	26.38	16.07	7.70333	22.52
Niben261Chr13g0048004	Niben261Chr13g0048004	-	0.411	-1.28172	0.000438391	0.00359751	yes	down	2.02	2.9	2.61	10.62	6.8	6.95	2.51	8.12333
Niben261Chr17g0115007	Niben261Chr17g0115007	-	0.411	-1.28136	0.00425023	0.0224448	yes	down	195.55	81.52	46.69	210.84	362.87	339.18	107.92	304.297
Niben261Chr19g0226013	Niben261Chr19g0226013	-	0.412	-1.27899	0.00936484	0.0421809	yes	down	8.05	3.32	3.16	19.88	14.51	6.37	4.84333	13.5867
Niben261Chr06g1238003	Niben261Chr06g1238003	-	0.412	-1.27798	1.89e-09	9.13e-08	yes	down	4.33	4.07	3.45	12.58	11.04	11.03	3.95	11.55
Niben261Chr12g0899006	Niben261Chr12g0899006	-	0.413	-1.27454	1.64e-08	6.2e-07	yes	down	7.24	5.62	6.05	23.15	16.7	19.11	6.30333	19.6533
Niben261Chr19g0898005	Niben261Chr19g0898005	-	0.414	-1.27309	2.85e-07	7.45e-06	yes	down	5.65	5.32	4.87	15.43	18.44	12.45	5.28	15.44
Niben261Chr04g0126003	Niben261Chr04g0126003	-	0.414	-1.27308	0.00102596	0.00724033	yes	down	5.01	2.53	4.33	12.38	8.06	13.85	3.95667	11.43
Niben261Chr11g0641002	Niben261Chr11g0641002	-	0.414	-1.27281	0.000837226	0.00611731	yes	down	12.55	17.66	19.52	65.2	31.66	50.38	16.5767	49.08
Niben261Chr12g0360003	Niben261Chr12g0360003	-	0.414	-1.27214	3.8e-06	6.92e-05	yes	down	8.67	8.82	8.64	29.77	18.96	27.41	8.71	25.38
Niben261Chr04g0458024	Niben261Chr04g0458024	-	0.414	-1.27195	0.00121281	0.00826905	yes	down	15.07	9.48	12.1	32.49	55.33	18.11	12.2167	35.31
Niben261Chr01g0812004	Niben261Chr01g0812004	-	0.414	-1.27188	7.44e-08	2.27e-06	yes	down	8.01	7.09	7.54	19.97	28.56	16.61	7.54667	21.7133
Niben261Chr14g0732009	Niben261Chr14g0732009	-	0.414	-1.27185	0.000162333	0.0015887	yes	down	22.72	16.71	17.94	76.6	43.24	62.05	19.1233	60.63
Niben261Chr18g1363006	Niben261Chr18g1363006	-	0.414	-1.27159	0.000259516	0.00234186	yes	down	29.4	34.72	37.25	134.08	62.37	98.53	33.79	98.3267
Niben261Chr18g0581002	Niben261Chr18g0581002	-	0.415	-1.27052	0.00467495	0.0241981	yes	down	0.42	0.19	0.28	0.84	1	0.7	0.296667	0.846667
Niben261Chr15g0825008	Niben261Chr15g0825008	-	0.415	-1.26979	5.91e-06	0.000100463	yes	down	41.78	18.29	23.39	81.35	92.83	73.72	27.82	82.6333
Niben261Chr02g1214010	Niben261Chr02g1214010	-	0.415	-1.26977	3.47e-08	1.19e-06	yes	down	4.46	2.38	2.78	8.78	9.44	8.56	3.20667	8.92667
Niben261Chr02g0529012	Niben261Chr02g0529012	-	0.415	-1.26962	0.00185441	0.0115933	yes	down	0.53	0.3	0.52	1.14	1.46	1.3	0.45	1.3
Niben261Chr04g1779004	Niben261Chr04g1779004	-	0.415	-1.2689	1.06e-09	5.62e-08	yes	down	6.41	4.58	4.87	16.21	14.06	15.4	5.28667	15.2233
Niben261Chr19g1373004	Niben261Chr19g1373004	-	0.415	-1.26883	0.0061507	0.0301506	yes	down	1.83	1.41	1.45	5.58	4.97	2.69	1.56333	4.41333
Niben261Chr16g1288013	Niben261Chr16g1288013	-	0.415	-1.26855	7.93e-05	0.000880815	yes	down	11.11	13.01	12.64	45.18	25.52	37.79	12.2533	36.1633
Niben261Chr06g1029012	Niben261Chr06g1029012	-	0.415	-1.2685	0.00178489	0.0112633	yes	down	4.39	4.85	5.85	22.53	9.71	11.47	5.03	14.57
Niben261Chr13g1096004	Niben261Chr13g1096004	-	0.415	-1.26803	0.000199211	0.00188365	yes	down	1.5	1.25	0.98	2.75	4.46	3.44	1.24333	3.55
Niben261Chr16g1297006	Niben261Chr16g1297006	-	0.415	-1.26752	0.000389026	0.0032617	yes	down	1.14	1.46	1.51	4.42	3.73	3.84	1.37	3.99667
Niben261Chr05g0513007	Niben261Chr05g0513007	-	0.416	-1.26698	7.78e-10	4.24e-08	yes	down	15.36	11.74	12.22	43.37	32.43	36.7	13.1067	37.5
Niben261Chr15g0971012	Niben261Chr15g0971012	-	0.416	-1.26683	8.86e-05	0.000962027	yes	down	2.89	1.56	1.38	4.89	7.72	4.35	1.94333	5.65333
Niben261Chr17g1498005	Niben261Chr17g1498005	-	0.416	-1.2666	0.0101316	0.044914	yes	down	1.25	1.14	1.24	4.08	1.59	4.74	1.21	3.47
Niben261Chr11g1001004	Niben261Chr11g1001004	-	0.416	-1.26643	1.48e-13	1.74e-11	yes	down	25.03	22.7	22.93	70.83	76.56	58.96	23.5533	68.7833
Niben261Chr17g1276001	Niben261Chr17g1276001	-	0.416	-1.26619	6.57e-06	0.000109421	yes	down	2.87	2.19	2.69	7.6	4.81	6.05	2.58333	6.15333
Niben261Chr13g0030002	Niben261Chr13g0030002	-	0.416	-1.26541	3.34e-08	1.16e-06	yes	down	6.83	4.85	5.09	17.76	12.65	17.11	5.59	15.84
Niben261Chr16g0807012	Niben261Chr16g0807012	-	0.416	-1.26494	2.86e-06	5.44e-05	yes	down	2.34	3.08	2.92	7.78	9.05	7.54	2.78	8.12333
Niben261Chr18g1295002	Niben261Chr18g1295002	-	0.417	-1.26103	0.000713478	0.005363	yes	down	7.39	8.05	10.47	31.71	29.37	15.45	8.63667	25.51
Niben261Chr13g0197004	Niben261Chr13g0197004	-	0.417	-1.26084	1.11e-07	3.25e-06	yes	down	15.12	12.62	14.4	49.1	31.9	38.94	14.0467	39.98
Niben261Chr16g0934014	Niben261Chr16g0934014	-	0.417	-1.26034	1.03e-05	0.000160749	yes	down	8.25	7.69	6.3	25.44	16.09	22.45	7.41333	21.3267
Niben261Chr13g0147006	Niben261Chr13g0147006	-	0.418	-1.25967	7.02e-05	0.00079618	yes	down	4.21	4.96	5.36	16.91	10.28	15.37	4.84333	14.1867
Niben261Chr12g1452005	Niben261Chr12g1452005	-	0.418	-1.2578	0.000247164	0.00225154	yes	down	2.8	2.74	4.73	11.14	10.53	8.19	3.42333	9.95333
Niben261Chr01g0889021	Niben261Chr01g0889021	-	0.418	-1.25724	0.00333591	0.0185939	yes	down	8.75	9.61	5.51	11.49	27.27	30.94	7.95667	23.2333
Niben261Chr14g0099011	Niben261Chr14g0099011	-	0.418	-1.25719	0.00156575	0.0101155	yes	down	6.03	2.33	2.66	8.53	13.1	9.71	3.67333	10.4467
Niben261Chr01g0639007	Niben261Chr01g0639007	-	0.418	-1.25695	0.000167325	0.00162709	yes	down	1.55	1.3	2.21	4.19	3.57	3	1.68667	3.58667
Niben261Chr16g0143012	Niben261Chr16g0143012	-	0.419	-1.25637	2.31e-05	0.00031643	yes	down	1.05	0.92	1.11	3.23	2.4	3.97	1.02667	3.2
Niben261Chr02g0432004	Niben261Chr02g0432004	-	0.419	-1.25632	0.0104693	0.0459588	yes	down	0.97	0.52	0.57	2.74	1.17	2.26	0.686667	2.05667
Niben261Chr17g0018003	Niben261Chr17g0018003	-	0.419	-1.25596	0.000432722	0.00355993	yes	down	3.74	2.14	2.32	6.16	9.91	6.31	2.73333	7.46
Niben261Chr14g1359008	Niben261Chr14g1359008	-	0.419	-1.25525	4.21e-06	7.51e-05	yes	down	8.9	9.57	10.73	33.56	26.96	25.56	9.73333	28.6933
Niben261Chr16g0250004	Niben261Chr16g0250004	-	0.419	-1.2549	0.000776295	0.00575141	yes	down	1.74	1.2	1.94	6.08	4.7	4.11	1.62667	4.96333
Niben261Chr02g0935002	Niben261Chr02g0935002	-	0.419	-1.25479	0.00629443	0.0307268	yes	down	5.3	2.56	1.69	3.79	11.57	9.86	3.18333	8.40667
Niben261Chr08g0209004	Niben261Chr08g0209004	-	0.419	-1.25448	0.00110931	0.00771098	yes	down	13.29	12.96	12.96	49.58	19.59	41.99	13.07	37.0533
Niben261Chr07g1067005	Niben261Chr07g1067005	-	0.42	-1.25293	0.00165401	0.0105861	yes	down	1.62	0.72	1.46	3.88	3.8	3.08	1.26667	3.58667
Niben261Chr01g1072010	Niben261Chr01g1072010	-	0.42	-1.25224	6.96e-09	2.87e-07	yes	down	4.27	3.86	4.28	13.37	10.68	11.3	4.13667	11.7833
Niben261Chr01g0020015	Niben261Chr01g0020015	-	0.42	-1.25199	0.00357557	0.0196334	yes	down	1.67	0.65	0.93	2.75	4.11	2.23	1.08333	3.03
Niben261Chr12g0583001	Niben261Chr12g0583001	-	0.42	-1.25196	0.000345403	0.00295785	yes	down	2.76	1.62	1.58	4.7	4.5	6.1	1.98667	5.1
Niben261Chr03g0364007	Niben261Chr03g0364007	-	0.42	-1.25169	1.61e-09	7.97e-08	yes	down	13.06	10.71	11.52	38.54	27.36	33.55	11.7633	33.15
Niben261Chr10g0139008	Niben261Chr10g0139008	-	0.42	-1.25157	0.00114941	0.00793264	yes	down	12.61	5.4	5.55	24.29	27.31	14.01	7.85333	21.87
Niben261Chr18g0500003	Niben261Chr18g0500003	-	0.42	-1.2514	0.000232432	0.00214228	yes	down	3.31	4.28	4.07	11.38	7.26	12.76	3.88667	10.4667
Niben261Chr03g0037003	Niben261Chr03g0037003	-	0.42	-1.25067	7.33e-06	0.000120586	yes	down	10.43	8.32	10.8	34.68	21.16	28.51	9.85	28.1167
Niben261Chr08g0829007	Niben261Chr08g0829007	-	0.421	-1.24855	5.33e-07	1.28e-05	yes	down	21.05	18.5	22.15	71.65	45.45	57.06	20.5667	58.0533
Niben261Chr09g1176006	Niben261Chr09g1176006	-	0.421	-1.24796	5.03e-07	1.22e-05	yes	down	12.95	11.2	12.71	41.31	27.16	36.54	12.2867	35.0033
Niben261Chr09g0022004	Niben261Chr09g0022004	-	0.421	-1.2478	0.000403497	0.00336159	yes	down	3.93	4.65	3.03	9.98	14.69	8.97	3.87	11.2133
Niben261Chr01g1508003	Niben261Chr01g1508003	-	0.421	-1.24761	2.67e-08	9.48e-07	yes	down	117.82	117.17	119.7	410.51	295.28	303.32	118.23	336.37
Niben261Chr02g0005007	Niben261Chr02g0005007	-	0.421	-1.2474	1.23e-09	6.35e-08	yes	down	62.89	61.8	71.08	210.49	189.47	163.9	65.2567	187.953
Niben261Chr12g0124002	Niben261Chr12g0124002	-	0.421	-1.24669	0.000740338	0.00552488	yes	down	8.54	8.36	8.93	20.82	37.7	15.28	8.61	24.6
Niben261Chr03g1211008	Niben261Chr03g1211008	-	0.422	-1.24635	3.94e-05	0.000495659	yes	down	3.8	2.46	4.27	12.16	8.41	9.13	3.51	9.9
Niben261Chr08g0041002	Niben261Chr08g0041002	-	0.422	-1.24589	3.13e-11	2.47e-09	yes	down	19.41	16.61	18.24	57.71	49.2	45.26	18.0867	50.7233
Niben261Chr08g0088012	Niben261Chr08g0088012	-	0.422	-1.24492	7.41e-06	0.000121575	yes	down	2.93	2.7	2.42	8.71	5.64	7.75	2.68333	7.36667
Niben261Chr08g0249012	Niben261Chr08g0249012	-	0.422	-1.24471	0.00243951	0.0144482	yes	down	10.12	12.78	10.3	32.83	50.41	16.61	11.0667	33.2833
Niben261Chr01g1076006	Niben261Chr01g1076006	-	0.422	-1.24373	3.83e-08	1.28e-06	yes	down	20.58	16.9	19.18	63.31	42.76	53.53	18.8867	53.2
Niben261Chr06g0178001	Niben261Chr06g0178001	-	0.422	-1.24333	0.000306963	0.00268607	yes	down	13.78	5.62	6.96	20.28	34.34	21.49	8.78667	25.37
Niben261Chr06g1184006	Niben261Chr06g1184006	-	0.423	-1.24255	0.000959999	0.00685285	yes	down	9.58	5.21	3.6	21.89	14.4	14.47	6.13	16.92
Niben261Chr10g0560008	Niben261Chr10g0560008	-	0.423	-1.24219	0.00639129	0.0310981	yes	down	1.32	0.57	1.12	3.23	2.7	2.67	1.00333	2.86667
Niben261Chr08g0244010	Niben261Chr08g0244010	-	0.423	-1.24136	0.00296657	0.0168935	yes	down	1.03	0.95	1.82	4.12	2.48	4.22	1.26667	3.60667
Niben261Chr07g1381010	Niben261Chr07g1381010	-	0.423	-1.24019	0.00400761	0.0214361	yes	down	0.75	0.92	0.91	2.33	3.42	1.52	0.86	2.42333
Niben261Chr11g0393014	Niben261Chr11g0393014	-	0.424	-1.2392	0.000168213	0.00163236	yes	down	3.01	2.85	2.09	8	6.71	5.84	2.65	6.85
Niben261Chr02g1037003	Niben261Chr02g1037003	-	0.424	-1.23812	0.00029666	0.00261121	yes	down	2	1.27	1.75	4.2	6.86	3.66	1.67333	4.90667
Niben261Chr16g1004001	Niben261Chr16g1004001	-	0.424	-1.23671	0.00774978	0.0363931	yes	down	3.39	1.25	0.92	5.27	4.04	5.34	1.85333	4.88333
Niben261Chr08g0285003	Niben261Chr08g0285003	-	0.424	-1.23633	0.000664862	0.00505813	yes	down	2.73	1.86	1.09	5.01	5.66	4.52	1.89333	5.06333
Niben261Chr13g1156011	Niben261Chr13g1156011	-	0.425	-1.23593	1.66e-05	0.000240719	yes	down	3.89	2.14	2.48	7.2	10.11	6.03	2.83667	7.78
Niben261Chr12g0371001	Niben261Chr12g0371001	-	0.425	-1.23585	0.00250403	0.0147768	yes	down	4.77	1.73	1.6	7.65	7.8	6.52	2.7	7.32333
Niben261Chr04g1873025	Niben261Chr04g1873025	-	0.425	-1.23534	6.1e-05	0.000705363	yes	down	4.9	2.08	2.5	8.43	8.56	8.64	3.16	8.54333
Niben261Chr16g0533003	Niben261Chr16g0533003	-	0.426	-1.23005	0.00574191	0.0286207	yes	down	1.43	0.77	1.36	4.97	3.97	2.05	1.18667	3.66333
Niben261Chr14g1377011	Niben261Chr14g1377011	-	0.426	-1.22955	7.3e-07	1.68e-05	yes	down	16.05	12.68	13.91	47.72	30.22	41.23	14.2133	39.7233
Niben261Chr13g1252012	Niben261Chr13g1252012	-	0.427	-1.22842	0.000116272	0.0012014	yes	down	15.94	11.61	13.46	29.1	57.91	30.63	13.67	39.2133
Niben261Chr04g1324003	Niben261Chr04g1324003	-	0.427	-1.22747	0.00116018	0.00799021	yes	down	0.96	0.91	1.02	3.16	2.37	2.55	0.963333	2.69333
Niben261Chr06g0823002	Niben261Chr06g0823002	-	0.427	-1.22747	0.00116018	0.00799021	yes	down	0.96	0.91	1.02	3.16	2.37	2.55	0.963333	2.69333
Niben261Chr03g0271002	Niben261Chr03g0271002	-	0.427	-1.2265	0.000989249	0.00702198	yes	down	2.34	2.42	2.16	7.61	3.88	7.3	2.30667	6.26333
Niben261Chr16g0425001	Niben261Chr16g0425001	-	0.427	-1.22643	7.06e-08	2.17e-06	yes	down	162.72	191.87	191.76	570.97	487.89	535.03	182.117	531.297
Niben261Chr02g1004007	Niben261Chr02g1004007	-	0.427	-1.22618	8.94e-05	0.000969056	yes	down	33.92	35.25	43.25	132.01	74.28	116.84	37.4733	107.71
Niben261Chr03g1641006	Niben261Chr03g1641006	-	0.428	-1.2254	4.65e-07	1.14e-05	yes	down	5.47	4.42	3.68	13.93	10.28	13.27	4.52333	12.4933
Niben261Chr18g0719011	Niben261Chr18g0719011	-	0.428	-1.22406	2.61e-07	6.91e-06	yes	down	15.62	14.52	16.76	49.29	34.93	42.33	15.6333	42.1833
Niben261Chr19g1459003	Niben261Chr19g1459003	-	0.429	-1.22129	0.000193087	0.00183451	yes	down	1.43	1.8	2.31	5.43	5.48	4.7	1.84667	5.20333
Niben261Chr07g1025001	Niben261Chr07g1025001	-	0.429	-1.22093	1.21e-05	0.000183599	yes	down	1.68	1.45	0.96	3.44	4.17	3.59	1.36333	3.73333
Niben261Chr19g1047001	Niben261Chr19g1047001	-	0.429	-1.22086	3.44e-09	1.55e-07	yes	down	2.94	2.14	2.07	6.85	6.08	6.75	2.38333	6.56
Niben261Chr03g1821006	Niben261Chr03g1821006	-	0.429	-1.22053	0.00728483	0.0346253	yes	down	0.71	0.63	0.6	1.57	1.84	1.97	0.646667	1.79333
Niben261Chr05g0692011	Niben261Chr05g0692011	-	0.429	-1.2205	9.58e-05	0.00102738	yes	down	2.27	2.5	2.2	8.16	5.42	5.92	2.32333	6.5
Niben261Chr10g0561009	Niben261Chr10g0561009	-	0.429	-1.22043	6.44e-09	2.68e-07	yes	down	32.18	19.99	24.18	80.95	63.32	66.08	25.45	70.1167
Niben261Chr06g0425011	Niben261Chr06g0425011	-	0.429	-1.22004	2.56e-05	0.000344726	yes	down	2.62	1.63	2.13	5.85	4.8	7.08	2.12667	5.91
Niben261Chr01g0031011	Niben261Chr01g0031011	-	0.43	-1.21782	1.47e-10	9.8e-09	yes	down	35.44	28.62	30.97	98.73	95.91	74.73	31.6767	89.79
Niben261Chr16g0753004	Niben261Chr16g0753004	-	0.43	-1.21751	9.24e-05	0.000996764	yes	down	6.01	3.98	4.76	12.73	19.08	8.96	4.91667	13.59
Niben261Chr13g1342006	Niben261Chr13g1342006	-	0.43	-1.21667	0.00864586	0.0396712	yes	down	0.91	1.17	1.18	3.04	2.57	3.66	1.08667	3.09
Niben261Chr06g0445002	Niben261Chr06g0445002	-	0.43	-1.21656	0.00796981	0.037166	yes	down	7.68	8.77	9.86	15.44	45.38	14	8.77	24.94
Niben261Chr19g0808007	Niben261Chr19g0808007	-	0.43	-1.21624	4.13e-06	7.39e-05	yes	down	4.75	2.82	3.06	11.48	8.23	9.3	3.54333	9.67
Niben261Chr17g0936001	Niben261Chr17g0936001	-	0.43	-1.21611	0.000141691	0.00141725	yes	down	24.73	25.96	30.21	67.95	109.94	51.43	26.9667	76.44
Niben261Chr13g0218005	Niben261Chr13g0218005	-	0.431	-1.21453	2.56e-08	9.14e-07	yes	down	14.15	10.4	12.81	39.87	29.86	34.11	12.4533	34.6133
Niben261Chr08g1161002	Niben261Chr08g1161002	-	0.431	-1.21444	3.82e-10	2.32e-08	yes	down	86.54	65.8	72.05	239.85	177.45	202.67	74.7967	206.657
Niben261Chr10g0675014	Niben261Chr10g0675014	-	0.431	-1.21434	0.000583952	0.00455652	yes	down	3.33	0.89	1.95	6.68	8.89	8.77	2.05667	8.11333
Niben261Chr02g0030012	Niben261Chr02g0030012	-	0.431	-1.21392	0.000150387	0.00149017	yes	down	4.71	4.67	6.34	15.56	10.84	14.86	5.24	13.7533
Niben261Chr16g1178004	Niben261Chr16g1178004	-	0.432	-1.21039	2.99e-08	1.05e-06	yes	down	12.06	8.03	9.18	28.62	27.93	25.29	9.75667	27.28
Niben261Chr04g1440005	Niben261Chr04g1440005	-	0.432	-1.21029	0.00154882	0.0100338	yes	down	12.64	4.98	5.17	18.86	25.09	15.73	7.59667	19.8933
Niben261Chr15g0750001	Niben261Chr15g0750001	-	0.432	-1.20961	9.68e-10	5.16e-08	yes	down	13.28	8.86	9.62	32.46	25.76	28.39	10.5867	28.87
Niben261Chr15g0825009	Niben261Chr15g0825009	-	0.433	-1.20858	0.00828248	0.0383034	yes	down	8.7	11.64	9.51	37.72	12.32	32.75	9.95	27.5967
Niben261Chr19g1158008	Niben261Chr19g1158008	-	0.433	-1.20826	4.88e-10	2.87e-08	yes	down	19.4	13.78	12.88	44.84	40.11	44	15.3533	42.9833
Niben261Chr19g0946005	Niben261Chr19g0946005	-	0.433	-1.20782	3.92e-06	7.1e-05	yes	down	4.03	3.88	4.82	13.18	10.64	11.69	4.24333	11.8367
Niben261Chr19g0079012	Niben261Chr19g0079012	-	0.433	-1.20765	0.00718121	0.0342319	yes	down	5.4	6.85	7.53	23.68	8.91	22.93	6.59333	18.5067
Niben261Chr10g0451004	Niben261Chr10g0451004	-	0.433	-1.20626	0.000392972	0.00328891	yes	down	1.89	1.74	1.9	4.79	5.76	4.99	1.84333	5.18
Niben261Chr08g1352015	Niben261Chr08g1352015	-	0.433	-1.20596	0.000598266	0.00464065	yes	down	6.39	3.87	3.65	15.49	8.25	14.16	4.63667	12.6333
Niben261Chr08g0202001	Niben261Chr08g0202001	-	0.434	-1.20548	0.00350533	0.0193382	yes	down	8.58	3.96	3.85	18.2	17.42	9.18	5.46333	14.9333
Niben261Chr05g0593010	Niben261Chr05g0593010	-	0.434	-1.20492	0.00966915	0.0433023	yes	down	51.07	15.19	20.27	84.93	104.97	41.77	28.8433	77.2233
Niben261Chr13g0959010	Niben261Chr13g0959010	-	0.434	-1.20453	3.75e-15	5.84e-13	yes	down	20	15.27	14.7	47.59	44.13	45.22	16.6567	45.6467
Niben261Chr06g0730015	Niben261Chr06g0730015	-	0.434	-1.20371	0.00263274	0.0153735	yes	down	5.17	8.73	8.52	26.43	14.73	20.06	7.47333	20.4067
Niben261Chr08g0036011	Niben261Chr08g0036011	-	0.434	-1.20277	1.25e-05	0.000188961	yes	down	16.29	13.44	15.79	53.28	32.53	41.49	15.1733	42.4333
Niben261Chr10g1053006	Niben261Chr10g1053006	-	0.434	-1.20276	3.71e-05	0.000470788	yes	down	6.06	4.8	5.15	17.07	11.12	13.92	5.33667	14.0367
Niben261Chr14g1074001	Niben261Chr14g1074001	-	0.435	-1.20155	0.000910981	0.00657143	yes	down	39.4	53.23	60.93	186.05	93.17	152.12	51.1867	143.78
Niben261Chr07g0274011	Niben261Chr07g0274011	-	0.435	-1.20096	0.000161257	0.00157978	yes	down	10.23	5.69	8.07	26.73	15.78	23.23	7.99667	21.9133
Niben261Chr07g1314010	Niben261Chr07g1314010	-	0.435	-1.20078	3.59e-07	9.11e-06	yes	down	3.55	2.79	2.83	6.76	7.78	9.57	3.05667	8.03667
Niben261Chr06g0033008	Niben261Chr06g0033008	-	0.436	-1.19923	5.86e-06	9.97e-05	yes	down	7.72	7.7	8	27.68	19.09	22.7	7.80667	23.1567
Niben261Chr11g1157004	Niben261Chr11g1157004	-	0.436	-1.19893	0.000373213	0.00315651	yes	down	4.76	3.63	2.99	11.3	9.39	10.92	3.79333	10.5367
Niben261Chr03g0658002	Niben261Chr03g0658002	-	0.436	-1.19878	3.4e-05	0.000437224	yes	down	7.74	4.75	5.24	20.04	11.83	16.98	5.91	16.2833
Niben261Chr02g0822029	Niben261Chr02g0822029	-	0.436	-1.19836	0.000376607	0.00318112	yes	down	16.48	20.48	18.11	65.56	32.35	54.73	18.3567	50.88
Niben261Chr15g0913006	Niben261Chr15g0913006	-	0.436	-1.19747	1.73e-08	6.48e-07	yes	down	8.58	6.54	6.4	21.34	20.96	17.53	7.17333	19.9433
Niben261Chr16g0403020	Niben261Chr16g0403020	-	0.436	-1.1974	0.000512497	0.00408431	yes	down	3.29	3.39	3.77	11.54	6.1	11.12	3.48333	9.58667
Niben261Chr19g0762005	Niben261Chr19g0762005	-	0.436	-1.19648	6.36e-06	0.000106761	yes	down	11.21	10.53	9.94	32.1	20.91	32.2	10.56	28.4033
Niben261Chr09g0952021	Niben261Chr09g0952021	-	0.436	-1.19632	3.48e-09	1.56e-07	yes	down	40.43	26.74	31.81	103.1	79.67	87.72	32.9933	90.1633
Niben261Chr17g0387001	Niben261Chr17g0387001	-	0.436	-1.19631	0.00449739	0.0234768	yes	down	5.51	3.46	4.38	7.03	12.1	6.78	4.45	8.63667
Niben261Chr18g0548003	Niben261Chr18g0548003	-	0.436	-1.19607	3.83e-08	1.28e-06	yes	down	21.47	17.26	20.19	63.06	43.44	53.1	19.64	53.2
Niben261Chr16g0845002	Niben261Chr16g0845002	-	0.437	-1.19565	5.55e-05	0.000653987	yes	down	8.16	7.95	7.67	27.38	15.79	22.39	7.92667	21.8533
Niben261Chr13g0737007	Niben261Chr13g0737007	-	0.437	-1.19464	3.49e-07	8.89e-06	yes	down	55.48	45.28	41.31	152.85	100.01	134.32	47.3567	129.06
Niben261Chr03g1624052	Niben261Chr03g1624052	-	0.438	-1.19209	1.2e-05	0.000182387	yes	down	9.28	9.85	10.9	35.43	23.71	25.14	10.01	28.0933
Niben261Chr09g0920012	Niben261Chr09g0920012	-	0.438	-1.19195	0.00984574	0.0439136	yes	down	9.58	3.91	5.05	13.59	25.36	9.7	6.18	16.2167
Niben261Chr11g0949009	Niben261Chr11g0949009	-	0.438	-1.19105	1.82e-08	6.74e-07	yes	down	7.13	5.17	5.63	17.27	15.06	15.31	5.97667	15.88
Niben261Chr17g1141005	Niben261Chr17g1141005	-	0.438	-1.19105	0.00293171	0.0167414	yes	down	10.13	10.85	9.15	30.13	14.1	38.87	10.0433	27.7
Niben261Chr03g1799006	Niben261Chr03g1799006	-	0.438	-1.1898	0.00437634	0.0229819	yes	down	1.52	0.55	0.75	2.01	3.09	2.43	0.94	2.51
Niben261Chr07g0850008	Niben261Chr07g0850008	-	0.438	-1.18966	3e-08	1.05e-06	yes	down	7.53	5.55	5.77	15.8	12.61	17.72	6.28333	15.3767
Niben261Chr13g0839013	Niben261Chr13g0839013	-	0.439	-1.18926	0.000496923	0.00399215	yes	down	6.3	6.37	6.89	23.82	13.44	15.54	6.52	17.6
Niben261Chr06g0267017	Niben261Chr06g0267017	-	0.439	-1.18807	0.0004431	0.00362444	yes	down	2.1	2.32	2.42	5.55	8.7	4.58	2.28	6.27667
Niben261Chr15g1054006	Niben261Chr15g1054006	-	0.439	-1.18761	0.000145048	0.00144423	yes	down	17.81	8.44	13.03	41.52	54.81	28.08	13.0933	41.47
Niben261Chr16g0824002	Niben261Chr16g0824002	-	0.44	-1.1859	1.35e-05	0.000201748	yes	down	17.66	12.49	18.02	54.55	36.08	41.68	16.0567	44.1033
Niben261Chr05g1322008	Niben261Chr05g1322008	-	0.44	-1.18467	7.23e-06	0.000118998	yes	down	4.42	3.1	3.26	9.25	10.16	10.26	3.59333	9.89
Niben261Chr03g0720001	Niben261Chr03g0720001	-	0.44	-1.18384	2.58e-09	1.2e-07	yes	down	19.6	18.91	22	59.81	56.94	48.6	20.17	55.1167
Niben261Chr13g1145006	Niben261Chr13g1145006	-	0.44	-1.1835	0.00373333	0.0203163	yes	down	1.4	1.31	1.7	3.24	7.67	2.47	1.47	4.46
Niben261Chr06g1107031	Niben261Chr06g1107031	-	0.44	-1.18317	2.27e-10	1.44e-08	yes	down	12.68	13.36	14.8	35.67	42.73	40.97	13.6133	39.79
Niben261Chr08g0448005	Niben261Chr08g0448005	-	0.441	-1.18271	2e-07	5.48e-06	yes	down	9.62	7.02	8.68	26.2	22.59	20.77	8.44	23.1867
Niben261Chr08g0700026	Niben261Chr08g0700026	-	0.441	-1.18263	6.91e-06	0.000114439	yes	down	11.78	7.55	6.6	22.5	28.02	20.33	8.64333	23.6167
Niben261Chr16g0773013	Niben261Chr16g0773013	-	0.441	-1.18245	0.00413545	0.021976	yes	down	21.59	28.23	31.85	111	44.13	86.1	27.2233	80.41
Niben261Chr16g1361004	Niben261Chr16g1361004	-	0.441	-1.18158	0.00135977	0.00904255	yes	down	2.38	1.2	3.84	7.86	10.02	5.81	2.47333	7.89667
Niben261Chr17g1449012	Niben261Chr17g1449012	-	0.441	-1.18156	0.000827539	0.00606136	yes	down	0.64	0.61	0.69	1.32	2.21	1.53	0.646667	1.68667
Niben261Chr06g0518029	Niben261Chr06g0518029	-	0.441	-1.18142	6.51e-05	0.000747887	yes	down	61.05	37.1	53.58	169.28	152.54	91.83	50.5767	137.883
Niben261Chr18g0039010	Niben261Chr18g0039010	-	0.441	-1.18137	5.52e-07	1.32e-05	yes	down	4.25	4	3.74	12.18	9.6	11.29	3.99667	11.0233
Niben261Chr01g1350001	Niben261Chr01g1350001	-	0.441	-1.18076	0.00117239	0.00805401	yes	down	11.49	19.71	17.95	59.99	40.61	41.36	16.3833	47.32
Niben261Chr16g1461003	Niben261Chr16g1461003	-	0.441	-1.18024	9.41e-08	2.81e-06	yes	down	3.86	2.69	2.71	8.14	7.64	8.66	3.08667	8.14667
Niben261Chr01g0456006	Niben261Chr01g0456006	-	0.441	-1.1799	4.35e-06	7.72e-05	yes	down	7.35	4.97	5.65	20.11	13.66	15.05	5.99	16.2733
Niben261Chr17g0155002	Niben261Chr17g0155002	-	0.441	-1.17974	5.15e-05	0.000614846	yes	down	11.26	12.92	12.93	41.67	26.8	34.65	12.37	34.3733
Niben261Chr15g1013011	Niben261Chr15g1013011	-	0.442	-1.17921	0.00931374	0.0420043	yes	down	3.19	4.5	4.18	13.64	5	12.97	3.95667	10.5367
Niben261Chr13g0319016	Niben261Chr13g0319016	-	0.442	-1.1781	0.00673419	0.0324684	yes	down	2.64	2.86	3.98	6.43	14.21	5.76	3.16	8.8
Niben261Chr02g0517004	Niben261Chr02g0517004	-	0.442	-1.17741	2.65e-07	6.98e-06	yes	down	13.98	10.31	10.84	37.14	25.1	31.73	11.71	31.3233
Niben261Chr11g0936015	Niben261Chr11g0936015	-	0.442	-1.17669	0.00466386	0.0241521	yes	down	3.7	1.69	1.13	4.52	7.03	5.52	2.17333	5.69
Niben261Chr18g1140004	Niben261Chr18g1140004	-	0.443	-1.17482	0.000595765	0.00462782	yes	down	16.74	22.26	22.55	72.56	37.27	57.07	20.5167	55.6333
Niben261Chr01g1113007	Niben261Chr01g1113007	-	0.443	-1.17416	0.000155689	0.00153301	yes	down	1.66	0.74	1.14	3	3.64	3.18	1.18	3.27333
Niben261Chr17g1128001	Niben261Chr17g1128001	-	0.444	-1.17259	0.00216708	0.0131231	yes	down	4.21	7.57	8.59	25.23	13.27	22.87	6.79	20.4567
Niben261Chr19g1020007	Niben261Chr19g1020007	-	0.444	-1.17168	3.87e-06	7.03e-05	yes	down	2.37	2.08	2.01	5.37	5.12	6.89	2.15333	5.79333
Niben261Chr08g1122015	Niben261Chr08g1122015	-	0.444	-1.17142	0.000568611	0.00445395	yes	down	2.04	1.78	1.42	5.35	4.6	3.96	1.74667	4.63667
Niben261Chr03g0150001	Niben261Chr03g0150001	-	0.444	-1.17055	0.00464898	0.0240903	yes	down	23.34	34.34	34.08	114.95	45.89	92.19	30.5867	84.3433
Niben261Chr07g1518014	Niben261Chr07g1518014	-	0.444	-1.16999	4.26e-05	0.000527434	yes	down	9.64	10.15	10.49	26.45	36.79	19.37	10.0933	27.5367
Niben261Chr11g0922001	Niben261Chr11g0922001	-	0.445	-1.16963	0.0107783	0.0471136	yes	down	2.78	2.48	2.34	7.8	3.69	9.15	2.53333	6.88
Niben261Chr12g0775003	Niben261Chr12g0775003	-	0.445	-1.16912	0.000387943	0.00325595	yes	down	26.32	15.88	18.09	36.29	81.55	43.37	20.0967	53.7367
Niben261Chr05g1084008	Niben261Chr05g1084008	-	0.445	-1.16897	0.000463121	0.00376571	yes	down	3.02	2.38	3.78	10.26	9.07	5.37	3.06	8.23333
Niben261Chr17g1278006	Niben261Chr17g1278006	-	0.445	-1.16822	0.0110761	0.0480828	yes	down	8.78	2.5	4.25	13.94	18.3	8.54	5.17667	13.5933
Niben261Chr17g0759030	Niben261Chr17g0759030	-	0.445	-1.16722	3.81e-06	6.93e-05	yes	down	3.53	2.34	2.5	6.63	9.4	6.22	2.79	7.41667
Niben261Chr03g0847005	Niben261Chr03g0847005	-	0.445	-1.16711	1.37e-06	2.89e-05	yes	down	20.12	17.78	19.6	62.83	40.13	49.9	19.1667	50.9533
Niben261Chr07g1384002	Niben261Chr07g1384002	-	0.445	-1.16672	0.007659	0.0360389	yes	down	6.16	7.42	3.97	7.64	25.09	10.07	5.85	14.2667
Niben261Chr09g0517001	Niben261Chr09g0517001	-	0.446	-1.16572	0.000398176	0.00332485	yes	down	3.87	2.34	2.52	6	11.1	6.1	2.91	7.73333
Niben261Chr10g1320001	Niben261Chr10g1320001	-	0.446	-1.16523	0.0014548	0.00955655	yes	down	40.66	44.2	49.33	173.96	66	158.56	44.73	132.84
Niben261Chr17g0744010	Niben261Chr17g0744010	-	0.446	-1.16513	3.77e-05	0.000477709	yes	down	5.95	3.75	5.17	14.39	8.63	14.36	4.95667	12.46
Niben261Chr06g1027004	Niben261Chr06g1027004	-	0.446	-1.1643	5.09e-05	0.000609196	yes	down	6.53	3.05	3.68	12.32	11.04	11.42	4.42	11.5933
Niben261Chr04g1783018	Niben261Chr04g1783018	-	0.447	-1.16255	2.73e-05	0.000363995	yes	down	2.31	1.72	1.63	5.65	4.21	5.14	1.88667	5
Niben261Chr14g0156001	Niben261Chr14g0156001	-	0.447	-1.16232	0.000370308	0.00313436	yes	down	2.96	3.04	4.11	10.11	11.2	6.6	3.37	9.30333
Niben261Chr19g1021002	Niben261Chr19g1021002	-	0.447	-1.16229	0.000442034	0.00361752	yes	down	6.72	2.97	2.95	11.46	11.23	10.71	4.21333	11.1333
Niben261Chr19g0181007	Niben261Chr19g0181007	-	0.447	-1.16167	2.43e-08	8.69e-07	yes	down	22.36	22.04	22.15	57	72.48	49.27	22.1833	59.5833
Niben261Chr12g0711004	Niben261Chr12g0711004	-	0.447	-1.16135	3.47e-10	2.14e-08	yes	down	6.81	5.79	6.57	19.11	16.14	16.31	6.39	17.1867
Niben261Chr08g1091004	Niben261Chr08g1091004	-	0.447	-1.16126	7.76e-06	0.000126503	yes	down	14.78	7.89	8.63	31.38	23.99	26.97	10.4333	27.4467
Niben261Chr17g0239001	Niben261Chr17g0239001	-	0.447	-1.16059	1.81e-08	6.72e-07	yes	down	14.88	10.99	11.98	39.36	28.91	32.23	12.6167	33.5
Niben261Chr04g1454001	Niben261Chr04g1454001	-	0.448	-1.15937	7.59e-06	0.000124221	yes	down	1.85	1.55	1.11	3.91	4.1	4.22	1.50333	4.07667
Niben261Chr01g0079010	Niben261Chr01g0079010	-	0.448	-1.15909	1.27e-05	0.000191804	yes	down	4.82	5.07	5.02	16.48	11.35	12.22	4.97	13.35
Niben261Chr17g1370014	Niben261Chr17g1370014	-	0.448	-1.15893	1.27e-05	0.000190955	yes	down	9.94	7.25	5.38	17.38	24.24	18.71	7.52333	20.11
Niben261Chr04g0986004	Niben261Chr04g0986004	-	0.448	-1.15874	0.00536403	0.0270573	yes	down	1.05	1.19	1.35	3.27	3.11	3.47	1.19667	3.28333
Niben261Chr13g0036004	Niben261Chr13g0036004	-	0.448	-1.15846	0.00148665	0.00972467	yes	down	2.52	1.95	2.52	4.67	3.52	7.64	2.33	5.27667
Niben261Chr02g0772019	Niben261Chr02g0772019	-	0.448	-1.15823	0.000632464	0.00487091	yes	down	12.66	7.68	5.67	16.98	28.17	24.72	8.67	23.29
Niben261Chr09g1024002	Niben261Chr09g1024002	-	0.448	-1.15808	8.85e-05	0.000961085	yes	down	9.31	9.8	8.29	17.1	33.68	17.02	9.13333	22.6
Niben261Chr13g0421008	Niben261Chr13g0421008	-	0.449	-1.15631	6.61e-06	0.000110021	yes	down	9.12	8.55	8.6	28.84	22.77	18.99	8.75667	23.5333
Niben261Chr10g0085010	Niben261Chr10g0085010	-	0.449	-1.15626	0.00279269	0.0160902	yes	down	3.28	3.57	4.21	8.2	15.99	6.57	3.68667	10.2533
Niben261Chr08g1293007	Niben261Chr08g1293007	-	0.449	-1.15504	0.00472441	0.024394	yes	down	1.49	3.45	2.49	7.68	6.72	6.32	2.47667	6.90667
Niben261Chr16g0985003	Niben261Chr16g0985003	-	0.449	-1.15462	0.00970308	0.0434128	yes	down	3.36	2.85	4.03	8.49	14.02	5.81	3.41333	9.44
Niben261Chr11g0929006	Niben261Chr11g0929006	-	0.45	-1.15297	0.00151914	0.00988629	yes	down	13.26	6.07	11.46	21.59	9.58	15.26	10.2633	15.4767
Niben261Chr12g0828015	Niben261Chr12g0828015	-	0.45	-1.15279	0.00128926	0.00867376	yes	down	43.94	61.38	66.99	213.54	102.91	132.11	57.4367	149.52
Niben261Chr02g1310002	Niben261Chr02g1310002	-	0.45	-1.15257	0.000939105	0.00673295	yes	down	4.02	2.45	1.96	7.23	9.71	5.94	2.81	7.62667
Niben261Chr07g0937001	Niben261Chr07g0937001	-	0.45	-1.15206	0.000305465	0.00267653	yes	down	3.17	3.13	2.67	9.98	6.45	7.56	2.99	7.99667
Niben261Chr09g0055001	Niben261Chr09g0055001	-	0.45	-1.15078	4.37e-06	7.73e-05	yes	down	28.1	23.97	30.19	81.88	55.91	81.35	27.42	73.0467
Niben261Chr01g1319012	Niben261Chr01g1319012	-	0.45	-1.15066	1.89e-06	3.81e-05	yes	down	21.23	16.15	14.78	51.97	29.63	46.16	17.3867	42.5867
Niben261Chr18g1472023	Niben261Chr18g1472023	-	0.451	-1.14947	1.49e-08	5.65e-07	yes	down	28.59	25.22	25.84	82.13	59.51	68.62	26.55	70.0867
Niben261Chr14g0942004	Niben261Chr14g0942004	-	0.451	-1.14868	0.00491561	0.0252095	yes	down	0.95	0.99	1.3	4.54	3.82	2.56	1.08	3.64
Niben261Chr13g0648008	Niben261Chr13g0648008	-	0.451	-1.1476	0.000347107	0.00296934	yes	down	4.32	2.66	2.08	6.9	9.27	7.75	3.02	7.97333
Niben261Chr15g1301006	Niben261Chr15g1301006	-	0.451	-1.14755	0.000178397	0.00172001	yes	down	2.86	3.71	3.93	10.05	10.89	7.43	3.5	9.45667
Niben261Chr12g0388001	Niben261Chr12g0388001	-	0.451	-1.1474	4.02e-05	0.000502328	yes	down	1.89	1.82	1.72	4.78	4.75	4.96	1.81	4.83
Niben261Chr10g0234013	Niben261Chr10g0234013	-	0.452	-1.14584	3.44e-06	6.34e-05	yes	down	10.52	8.03	8.53	20.99	31.64	19.5	9.02667	24.0433
Niben261Chr07g1321003	Niben261Chr07g1321003	-	0.452	-1.14562	4.53e-10	2.69e-08	yes	down	12.77	7.43	8.33	26.09	25.96	22.91	9.51	24.9867
Niben261Chr13g0757003	Niben261Chr13g0757003	-	0.452	-1.14553	2.48e-07	6.61e-06	yes	down	11.91	10.14	10.44	33.17	25.44	28.11	10.83	28.9067
Niben261Chr14g0686008	Niben261Chr14g0686008	-	0.452	-1.14541	1.07e-08	4.23e-07	yes	down	14.46	10.56	10.01	34.4	26.72	29.68	11.6767	30.2667
Niben261Chr14g1525010	Niben261Chr14g1525010	-	0.452	-1.14536	1.84e-05	0.000260237	yes	down	10.46	8.24	8.42	30.41	18.74	22.5	9.04	23.8833
Niben261Chr18g0131008	Niben261Chr18g0131008	-	0.452	-1.1444	7.04e-05	0.000797807	yes	down	33.38	20.25	25.67	89.27	78.46	48.58	26.4333	72.1033
Niben261Chr16g0975031	Niben261Chr16g0975031	-	0.452	-1.14437	0.000829623	0.00607257	yes	down	1.3	1.1	0.46	1.87	3.14	1.74	0.953333	2.25
Niben261Chr16g1351006	Niben261Chr16g1351006	-	0.452	-1.14409	8.08e-05	0.000893447	yes	down	2.18	2.99	2.15	6.23	6.72	6.92	2.44	6.62333
Niben261Chr08g0057006	Niben261Chr08g0057006	-	0.453	-1.14395	1.01e-06	2.22e-05	yes	down	12.84	11.3	13.42	39.94	30.52	29.98	12.52	33.48
Niben261Chr19g0517004	Niben261Chr19g0517004	-	0.453	-1.14374	0.000849731	0.00619629	yes	down	4.93	1.93	2.23	8.39	7.54	7.37	3.03	7.76667
Niben261Chr17g0438004	Niben261Chr17g0438004	-	0.453	-1.14355	0.00742489	0.035146	yes	down	4.38	3.52	3.51	7.45	17.11	5.85	3.80333	10.1367
Niben261Chr14g0831006	Niben261Chr14g0831006	-	0.453	-1.14247	2.76e-07	7.24e-06	yes	down	10.12	8.18	10.2	27.2	22.44	26.46	9.5	25.3667
Niben261Chr12g0822004	Niben261Chr12g0822004	-	0.453	-1.14245	6.79e-05	0.000774525	yes	down	13.28	12.24	18.17	53.93	37.93	39.43	14.5633	43.7633
Niben261Chr19g1474007	Niben261Chr19g1474007	-	0.453	-1.14151	1.82e-08	6.74e-07	yes	down	8.16	4.81	7.03	17.73	19.17	15.49	6.66667	17.4633
Niben261Chr12g0885014	Niben261Chr12g0885014	-	0.453	-1.14127	0.000512363	0.00408424	yes	down	2.73	1.11	1.49	4.63	4.86	4.28	1.77667	4.59
Niben261Chr12g0187021	Niben261Chr12g0187021	-	0.453	-1.14111	0.00166936	0.0106715	yes	down	1.34	0.65	1.33	3.32	2.79	2.4	1.10667	2.83667
Niben261Chr12g0826003	Niben261Chr12g0826003	-	0.453	-1.14111	2.54e-06	4.89e-05	yes	down	6.77	5.78	5.73	18.1	12.4	17.51	6.09333	16.0033
Niben261Chr08g0336009	Niben261Chr08g0336009	-	0.454	-1.14064	0.0086301	0.0396211	yes	down	4.69	5.47	9.5	15.44	22.4	9.55	6.55333	15.7967
Niben261Chr16g0472003	Niben261Chr16g0472003	-	0.454	-1.14007	0.00873792	0.0400321	yes	down	23.18	36.81	37.68	119.57	44.63	96.84	32.5567	87.0133
Niben261Chr08g0086010	Niben261Chr08g0086010	-	0.454	-1.14007	4.05e-06	7.27e-05	yes	down	2.11	1.44	1.44	4.55	4.75	3.74	1.66333	4.34667
Niben261Chr16g0291002	Niben261Chr16g0291002	-	0.454	-1.13932	4.56e-06	8.01e-05	yes	down	54.29	44.19	47.6	159.98	99.42	131.71	48.6933	130.37
Niben261Chr02g0766018	Niben261Chr02g0766018	-	0.454	-1.13919	1.91e-05	0.000268828	yes	down	5.99	5.94	5.95	18.78	11.7	16.47	5.96	15.65
Niben261Chr11g0743005	Niben261Chr11g0743005	-	0.454	-1.13918	3.82e-07	9.62e-06	yes	down	57.85	48.02	48.28	150.32	158.98	100.9	51.3833	136.733
Niben261Chr14g1274002	Niben261Chr14g1274002	-	0.455	-1.1369	0.00239124	0.0142223	yes	down	7.11	14.78	8.61	23.66	32.99	26.49	10.1667	27.7133
Niben261Chr19g0212006	Niben261Chr19g0212006	-	0.455	-1.13678	0.00068413	0.0051768	yes	down	3.26	1.23	1.03	4.56	3.41	4.05	1.84	4.00667
Niben261Chr03g0990007	Niben261Chr03g0990007	-	0.455	-1.13673	9.88e-09	3.95e-07	yes	down	6.46	4.61	4.07	11.78	13.99	13.62	5.04667	13.13
Niben261Chr18g0100003	Niben261Chr18g0100003	-	0.455	-1.13633	0.00742539	0.035146	yes	down	1.26	0.74	0.68	2.14	2.74	2.06	0.893333	2.31333
Niben261Chr13g0308008	Niben261Chr13g0308008	-	0.455	-1.13523	0.000306874	0.002686	yes	down	31.03	31.88	37.09	125.65	79.63	75.6	33.3333	93.6267
Niben261Chr15g0894002	Niben261Chr15g0894002	-	0.455	-1.13515	0.00287402	0.016475	yes	down	51.45	46.47	81.26	218.18	425.41	134.45	59.7267	259.347
Niben261Chr03g0294014	Niben261Chr03g0294014	-	0.455	-1.13465	0.00011154	0.00116459	yes	down	5.25	3.62	2.5	9.75	8.16	11.3	3.79	9.73667
Niben261Chr08g0305001	Niben261Chr08g0305001	-	0.456	-1.13411	6.79e-05	0.000774525	yes	down	7.18	4.49	5.59	19.35	13.48	12.08	5.75333	14.97
Niben261Chr01g1783013	Niben261Chr01g1783013	-	0.456	-1.1338	1.35e-06	2.85e-05	yes	down	19.78	18.83	19.63	60.86	42.48	52.64	19.4133	51.9933
Niben261Chr12g1047002	Niben261Chr12g1047002	-	0.456	-1.13347	8e-06	0.00012963	yes	down	14.82	10.58	8.81	35.96	25.04	29.01	11.4033	30.0033
Niben261Chr06g0531004	Niben261Chr06g0531004	-	0.456	-1.13342	1.76e-05	0.000251741	yes	down	10.5	11.26	12.29	23.35	27.93	34.67	11.35	28.65
Niben261Chr04g1043007	Niben261Chr04g1043007	-	0.456	-1.13325	3.74e-05	0.000474518	yes	down	8.55	7.77	8.03	25.73	15.27	21.91	8.11667	20.97
Niben261Chr06g0590002	Niben261Chr06g0590002	-	0.456	-1.13251	0.0047353	0.0244335	yes	down	2.05	2.45	3.42	8.61	4.33	7.99	2.64	6.97667
Niben261Chr08g0649010	Niben261Chr08g0649010	-	0.456	-1.13209	1.19e-07	3.45e-06	yes	down	6.63	5.21	5.92	17.76	12.9	15.35	5.92	15.3367
Niben261Chr09g0034006	Niben261Chr09g0034006	-	0.456	-1.13207	0.00462956	0.0240085	yes	down	2.94	7.21	10.16	14.15	21.24	12.5	6.77	15.9633
Niben261Chr16g1287001	Niben261Chr16g1287001	-	0.456	-1.13154	2.59e-05	0.000347709	yes	down	11.25	8.91	11.37	35.07	22.83	25.05	10.51	27.65
Niben261Chr11g1182006	Niben261Chr11g1182006	-	0.457	-1.13123	3.36e-06	6.21e-05	yes	down	7.43	6.27	6.54	21.78	14.01	16.97	6.74667	17.5867
Niben261Chr08g1333010	Niben261Chr08g1333010	-	0.457	-1.13095	1.11e-06	2.4e-05	yes	down	4.69	3.54	4.71	13.32	10.1	10.21	4.31333	11.21
Niben261Chr05g0635005	Niben261Chr05g0635005	-	0.457	-1.13014	0.000237424	0.00217973	yes	down	10.37	4.3	4.74	15.63	17.74	15.76	6.47	16.3767
Niben261Chr10g0556029	Niben261Chr10g0556029	-	0.457	-1.13014	0.000689506	0.00520823	yes	down	12.41	15.37	13.28	49.09	30.45	33.9	13.6867	37.8133
Niben261Chr06g0598005	Niben261Chr06g0598005	-	0.457	-1.13012	1.14e-07	3.32e-06	yes	down	22.03	18.39	17.59	64.57	44.3	50.66	19.3367	53.1767
Niben261Chr14g1229001	Niben261Chr14g1229001	-	0.457	-1.12949	0.00445096	0.0232919	yes	down	4.67	5.42	4.95	10.5	21.45	8.28	5.01333	13.41
Niben261Chr07g1496003	Niben261Chr07g1496003	-	0.457	-1.12942	0.00022177	0.00206721	yes	down	3.78	3.58	3.67	12.84	6.74	10.86	3.67667	10.1467
Niben261Chr10g0848010	Niben261Chr10g0848010	-	0.457	-1.1292	1.3e-08	5.01e-07	yes	down	4.2	3.82	3.79	10.77	9.6	10.55	3.93667	10.3067
Niben261Chr17g0014003	Niben261Chr17g0014003	-	0.457	-1.12917	0.00107368	0.00750266	yes	down	5.81	4.02	5.48	8.42	16.54	10.82	5.10333	11.9267
Niben261Chr01g0580010	Niben261Chr01g0580010	-	0.457	-1.12915	0.0041039	0.0218445	yes	down	11.65	27.31	32.16	132.03	165.97	76.84	23.7067	124.947
Niben261Chr03g1257003	Niben261Chr03g1257003	-	0.457	-1.12893	0.000341424	0.00292988	yes	down	19.58	22.44	32.3	77.06	54.58	66.78	24.7733	66.14
Niben261Chr16g0201007	Niben261Chr16g0201007	-	0.457	-1.1289	0.005388	0.0271657	yes	down	13.2	4.08	7.35	23.11	20.65	22.12	8.21	21.96
Niben261Chr03g1656006	Niben261Chr03g1656006	-	0.457	-1.12868	1.87e-06	3.77e-05	yes	down	13.85	14.13	15.91	45.45	32.39	37.25	14.63	38.3633
Niben261Chr13g0975001	Niben261Chr13g0975001	-	0.458	-1.12711	1.4e-05	0.000208519	yes	down	4.47	3.2	3.78	11.44	8.3	10.15	3.81667	9.96333
Niben261Chr13g0746001	Niben261Chr13g0746001	-	0.458	-1.12703	1.24e-08	4.78e-07	yes	down	10.6	7.46	8.63	24.17	26.02	20.39	8.89667	23.5267
Niben261Chr09g1329002	Niben261Chr09g1329002	-	0.458	-1.12577	0.0025194	0.0148515	yes	down	5.35	4.43	7.24	18.51	17.54	8.95	5.67333	15
Niben261Chr18g0298010	Niben261Chr18g0298010	-	0.459	-1.12471	0.00246745	0.0145846	yes	down	35.92	21.55	42.22	76.92	129.35	56.1	33.23	87.4567
Niben261Chr02g0401001	Niben261Chr02g0401001	-	0.459	-1.12439	0.000438712	0.0035984	yes	down	22.59	24.46	27.94	75.4	43.06	78.87	24.9967	65.7767
Niben261Chr06g0349010	Niben261Chr06g0349010	-	0.459	-1.12302	0.000317493	0.00276349	yes	down	190.57	275.42	268.04	843.47	572.65	565.92	244.677	660.68
Niben261Chr11g1338007	Niben261Chr11g1338007	-	0.459	-1.12228	0.00029381	0.00259308	yes	down	9.25	6.87	6.67	24.1	14.12	22.76	7.59667	20.3267
Niben261Chr04g1529018	Niben261Chr04g1529018	-	0.459	-1.12194	0.000641968	0.00492041	yes	down	11.09	8.75	8.33	18.19	36.69	20.06	9.39	24.98
Niben261Chr15g0758004	Niben261Chr15g0758004	-	0.46	-1.12144	0.00529645	0.0267946	yes	down	0.91	0.92	1.06	2.52	3.11	1.91	0.963333	2.51333
Niben261Chr05g0364013	Niben261Chr05g0364013	-	0.46	-1.12135	5.47e-06	9.42e-05	yes	down	5.2	3.64	3.85	13.07	9.44	10.56	4.23	11.0233
Niben261Chr06g0890003	Niben261Chr06g0890003	-	0.46	-1.12102	0.00129308	0.00869232	yes	down	7.84	6.15	5.94	19.02	10.47	22.24	6.64333	17.2433
Niben261Chr09g1264029	Niben261Chr09g1264029	-	0.46	-1.1205	0.0011935	0.00816318	yes	down	2.21	1.74	1.51	5.19	5.39	3.77	1.82	4.78333
Niben261Chr08g0368001	Niben261Chr08g0368001	-	0.46	-1.11983	2.24e-07	6.06e-06	yes	down	18.57	15.16	14.66	44.29	51.64	32.01	16.13	42.6467
Niben261Chr14g0731008	Niben261Chr14g0731008	-	0.46	-1.11956	0.00873922	0.0400325	yes	down	18.28	9.67	10.14	41.94	44.77	18.65	12.6967	35.12
Niben261Chr08g0442009	Niben261Chr08g0442009	-	0.46	-1.11912	0.0111558	0.0483265	yes	down	1.58	2.31	1.92	5.78	2.52	6.86	1.93667	5.05333
Niben261Chr12g0828005	Niben261Chr12g0828005	-	0.461	-1.11868	0.00829494	0.0383557	yes	down	14.65	4.06	6.32	19.01	27.77	15.51	8.34333	20.7633
Niben261Chr06g0583001	Niben261Chr06g0583001	-	0.461	-1.11761	7.61e-08	2.31e-06	yes	down	10.09	8.17	6.99	24.29	22.41	19.04	8.41667	21.9133
Niben261Chr14g0597016	Niben261Chr14g0597016	-	0.461	-1.11713	2.95e-05	0.000388297	yes	down	18.47	27.78	15.9	61.46	41.61	57.11	20.7167	53.3933
Niben261Chr01g0036001	Niben261Chr01g0036001	-	0.461	-1.11687	2.04e-08	7.49e-07	yes	down	7.51	5.11	4.75	14.88	16.2	13.53	5.79	14.87
Niben261Chr06g0757006	Niben261Chr06g0757006	-	0.461	-1.11594	3.11e-07	8.06e-06	yes	down	12.44	12.74	12.81	35.29	28.02	35.62	12.6633	32.9767
Niben261Chr03g0829013	Niben261Chr03g0829013	-	0.461	-1.11572	0.00014567	0.00144912	yes	down	1.7	1.19	1.55	3.83	4.08	3.19	1.48	3.7
Niben261Chr05g1091011	Niben261Chr05g1091011	-	0.462	-1.11504	8.15e-08	2.47e-06	yes	down	29.03	31.72	38	79.29	69.87	60.96	32.9167	70.04
Niben261Chr13g0559001	Niben261Chr13g0559001	-	0.462	-1.11463	0.000538186	0.00424987	yes	down	2.18	2.61	3.2	7.66	7.71	6.34	2.66333	7.23667
Niben261Chr19g1411003	Niben261Chr19g1411003	-	0.462	-1.11368	0.00679892	0.032718	yes	down	37.58	60.84	49.95	171.22	70.51	149.18	49.4567	130.303
Niben261Chr07g0238003	Niben261Chr07g0238003	-	0.462	-1.11357	0.000699432	0.00527351	yes	down	6.86	4.44	5.86	17.12	10.18	17.18	5.72	14.8267
Niben261Chr07g0293002	Niben261Chr07g0293002	-	0.463	-1.11208	0.000526808	0.00417734	yes	down	57.21	43.62	67.07	152.22	187.28	94.28	55.9667	144.593
Niben261Chr17g0088002	Niben261Chr17g0088002	-	0.463	-1.1118	7.36e-08	2.25e-06	yes	down	3.23	2.3	2.28	6.5	6.48	6.84	2.60333	6.60667
Niben261Chr17g0754001	Niben261Chr17g0754001	-	0.463	-1.11156	0.00237341	0.014156	yes	down	8.39	9.51	10.5	30.58	14.46	28.89	9.46667	24.6433
Niben261Chr19g0501011	Niben261Chr19g0501011	-	0.463	-1.11127	1.46e-05	0.000216142	yes	down	9.43	6.93	7.09	20.69	25.02	14.93	7.81667	20.2133
Niben261Chr14g0599014	Niben261Chr14g0599014	-	0.464	-1.10886	0.00374371	0.0203526	yes	down	5.46	1.91	2.2	8.1	8.26	7.57	3.19	7.97667
Niben261Chr03g0377002	Niben261Chr03g0377002	-	0.464	-1.10832	5.37e-05	0.000638287	yes	down	12.08	9.9	9.73	34.12	19.89	27.44	10.57	27.15
Niben261Chr05g1308006	Niben261Chr05g1308006	-	0.464	-1.10805	0.000473508	0.00383404	yes	down	4.66	2.95	2.94	11.15	6.68	9.05	3.51667	8.96
Niben261Chr09g0500007	Niben261Chr09g0500007	-	0.464	-1.10668	0.000163568	0.00159813	yes	down	4.59	2.2	2.73	9.97	7.77	7.86	3.17333	8.53333
Niben261Chr07g1088013	Niben261Chr07g1088013	-	0.464	-1.10632	0.000598177	0.00464065	yes	down	2.98	3.59	3.22	8.73	6.85	6.12	3.26333	7.23333
Niben261Chr11g0382010	Niben261Chr11g0382010	-	0.464	-1.1063	9.27e-06	0.000147039	yes	down	21.91	22.77	23.6	68.27	47.68	63.29	22.76	59.7467
Niben261Chr11g1230006	Niben261Chr11g1230006	-	0.464	-1.10627	0.0018986	0.0118085	yes	down	2.13	1.74	2.72	5.17	7.94	4.05	2.19667	5.72
Niben261Chr05g0681003	Niben261Chr05g0681003	-	0.465	-1.10601	0.000153055	0.00151114	yes	down	22.67	13.69	18.73	41.71	65.83	34.8	18.3633	47.4467
Niben261Chr12g0014005	Niben261Chr12g0014005	-	0.465	-1.1053	0.000513421	0.00408969	yes	down	4.85	2.93	5.17	11.94	12.84	8.99	4.31667	11.2567
Niben261Chr07g0789008	Niben261Chr07g0789008	-	0.465	-1.10518	8.84e-05	0.000960833	yes	down	32.44	34.66	31.6	112.15	68.59	84.83	32.9	88.5233
Niben261Chr19g0980003	Niben261Chr19g0980003	-	0.465	-1.10508	7.59e-05	0.000849095	yes	down	6.34	6.84	6.83	33.98	17.93	21.92	6.67	24.61
Niben261Chr15g1091001	Niben261Chr15g1091001	-	0.465	-1.10474	0.000488513	0.0039429	yes	down	7.26	4	5.76	13.06	18.98	12.87	5.67333	14.97
Niben261Chr01g1061003	Niben261Chr01g1061003	-	0.465	-1.10425	2.42e-06	4.69e-05	yes	down	4.81	4.14	3.96	13.18	10.25	9.69	4.30333	11.04
Niben261Chr12g1553010	Niben261Chr12g1553010	-	0.465	-1.10394	1.61e-06	3.31e-05	yes	down	9.92	5.61	8.03	22.37	22.25	17.98	7.85333	20.8667
Niben261Chr03g1268004	Niben261Chr03g1268004	-	0.466	-1.10289	0.00229385	0.0137389	yes	down	3.91	2.12	2.34	8.95	5.39	7.05	2.79	7.13
Niben261Chr02g0292006	Niben261Chr02g0292006	-	0.466	-1.10168	7.17e-08	2.2e-06	yes	down	30.26	19.53	21.16	67.08	51.71	60.27	23.65	59.6867
Niben261Chr11g0790006	Niben261Chr11g0790006	-	0.467	-1.09962	6.56e-09	2.73e-07	yes	down	56.99	40.02	41.27	116.37	121.04	93.76	46.0933	110.39
Niben261Chr08g0163002	Niben261Chr08g0163002	-	0.467	-1.09931	0.000244891	0.00223455	yes	down	9.55	6.18	6.53	23.51	13.1	19.26	7.42	18.6233
Niben261Chr07g1086007	Niben261Chr07g1086007	-	0.467	-1.09872	0.00182289	0.0114363	yes	down	3.68	1.44	4.09	8.4	7.69	6.38	3.07	7.49
Niben261Chr07g1390008	Niben261Chr07g1390008	-	0.468	-1.0965	3.84e-05	0.000485083	yes	down	3.65	4.8	3.98	12.03	10.2	9.5	4.14333	10.5767
Niben261Chr15g0294009	Niben261Chr15g0294009	-	0.468	-1.09463	1.19e-09	6.14e-08	yes	down	11.76	13.68	16.88	39.09	41.13	35.96	14.1067	38.7267
Niben261Chr04g0322006	Niben261Chr04g0322006	-	0.469	-1.09377	0.000424864	0.00350935	yes	down	10.58	10.4	7.45	28.18	27.09	22.97	9.47667	26.08
Niben261Chr11g1073017	Niben261Chr11g1073017	-	0.469	-1.0935	0.00495482	0.0253769	yes	down	5.06	4.66	3.68	16.07	6.41	12.01	4.46667	11.4967
Niben261Chr16g0726018	Niben261Chr16g0726018	-	0.469	-1.09269	4.14e-05	0.000514023	yes	down	6.65	6.54	6.36	20.18	13.23	17.15	6.51667	16.8533
Niben261Chr19g0858002	Niben261Chr19g0858002	-	0.469	-1.09229	0.000228089	0.00211233	yes	down	8	8.78	8.58	34.43	21.04	24.53	8.45333	26.6667
Niben261Chr06g1071003	Niben261Chr06g1071003	-	0.469	-1.09154	0.00599951	0.0295905	yes	down	27.38	30.18	39.26	111.43	56.97	89.75	32.2733	86.05
Niben261Chr15g1048001	Niben261Chr15g1048001	-	0.469	-1.09116	0.00277174	0.0160083	yes	down	8.34	10.25	8.71	21.09	35.62	14.12	9.1	23.61
Niben261Chr11g1190009	Niben261Chr11g1190009	-	0.469	-1.09081	7.12e-07	1.65e-05	yes	down	8.1	5.68	6.76	16.12	15.61	20.3	6.84667	17.3433
Niben261Chr19g0913005	Niben261Chr19g0913005	-	0.47	-1.09078	0.00733643	0.0348303	yes	down	4.97	2.79	4.12	6.6	16.36	7.36	3.96	10.1067
Niben261Chr02g1160006	Niben261Chr02g1160006	-	0.47	-1.09074	0.000703063	0.0052936	yes	down	4.63	1.99	2.42	6.62	7.98	8.24	3.01333	7.61333
Niben261Chr13g0017004	Niben261Chr13g0017004	-	0.47	-1.09066	0.00269358	0.0156426	yes	down	1.42	1.42	0.89	3.09	2.65	2.88	1.24333	2.87333
Niben261Chr09g0866009	Niben261Chr09g0866009	-	0.47	-1.08985	2.38e-09	1.12e-07	yes	down	40.67	27.92	30.45	93.8	77.04	79.4	33.0133	83.4133
Niben261Chr10g0005006	Niben261Chr10g0005006	-	0.47	-1.089	1.17e-07	3.39e-06	yes	down	18.16	17.31	16.97	51.89	37.74	42.8	17.48	44.1433
Niben261Chr11g1298003	Niben261Chr11g1298003	-	0.47	-1.08815	0.0001054	0.0011118	yes	down	69.63	51.3	67.97	149.82	228.32	120.29	62.9667	166.143
Niben261Chr11g1120007	Niben261Chr11g1120007	-	0.47	-1.08777	5.21e-06	9e-05	yes	down	106.19	87.7	95.7	277.3	185.08	266.43	96.53	242.937
Niben261Chr09g0167004	Niben261Chr09g0167004	-	0.471	-1.08765	0.000324216	0.00281456	yes	down	32.67	39.88	34.82	122.56	69.87	81.18	35.79	91.2033
Niben261Chr01g0628001	Niben261Chr01g0628001	-	0.471	-1.0873	5.43e-07	1.3e-05	yes	down	11.67	7.68	8.86	25.7	20.51	25.18	9.40333	23.7967
Niben261Chr15g0797010	Niben261Chr15g0797010	-	0.471	-1.08712	1.57e-05	0.000229901	yes	down	7.39	4.45	6.31	15.33	15.85	15.67	6.05	15.6167
Niben261Chr06g1317001	Niben261Chr06g1317001	-	0.471	-1.08602	7.31e-07	1.68e-05	yes	down	7.18	5.02	5.34	14.09	14.41	16.21	5.84667	14.9033
Niben261Chr11g0684001	Niben261Chr11g0684001	-	0.471	-1.08585	0.00274302	0.0158708	yes	down	6.14	6.7	9.4	22.08	25.18	11.22	7.41333	19.4933
Niben261Chr09g1021015	Niben261Chr09g1021015	-	0.471	-1.0857	5.03e-08	1.62e-06	yes	down	5.79	4.93	4.96	11.88	16.42	11.44	5.22667	13.2467
Niben261Chr14g1517006	Niben261Chr14g1517006	-	0.471	-1.08561	9.11e-06	0.000145012	yes	down	6.65	4.55	4.8	15.6	10.12	13.51	5.33333	13.0767
Niben261Chr04g0373007	Niben261Chr04g0373007	-	0.471	-1.08524	8.92e-07	2.01e-05	yes	down	413.16	294.32	344.24	1081.47	737.21	851.29	350.573	889.99
Niben261Chr12g0368001	Niben261Chr12g0368001	-	0.472	-1.0846	0.000806801	0.00593448	yes	down	26.6	31.76	36.74	100.77	56.08	87.35	31.7	81.4
Niben261Chr05g0843010	Niben261Chr05g0843010	-	0.472	-1.08447	0.000108102	0.00113447	yes	down	122.92	85.16	77.03	290.54	167.43	255.26	95.0367	237.743
Niben261Chr19g0025005	Niben261Chr19g0025005	-	0.472	-1.08422	0.00213099	0.0129691	yes	down	2.04	1.42	2.29	5.74	4.96	4.04	1.91667	4.91333
Niben261Chr03g1051003	Niben261Chr03g1051003	-	0.472	-1.08416	9.43e-06	0.000148957	yes	down	7.6	4.68	5	16.81	13.79	14	5.76	14.8667
Niben261Chr07g1278004	Niben261Chr07g1278004	-	0.472	-1.08388	0.000289707	0.00256237	yes	down	4.56	2.55	2.25	5.91	8.59	7.97	3.12	7.49
Niben261Chr15g0685004	Niben261Chr15g0685004	-	0.472	-1.08276	0.000296655	0.00261121	yes	down	12.95	10.98	13.48	29.59	39.74	24.26	12.47	31.1967
Niben261Chr04g1440004	Niben261Chr04g1440004	-	0.472	-1.08248	1.24e-05	0.000188813	yes	down	19.53	18.95	20.21	59.81	40.23	45.52	19.5633	48.52
Niben261Chr13g0155001	Niben261Chr13g0155001	-	0.472	-1.08186	0.00023164	0.00213739	yes	down	14.68	13.91	15.1	46.29	26.33	47.22	14.5633	39.9467
Niben261Chr14g1158001	Niben261Chr14g1158001	-	0.473	-1.08031	0.00111158	0.00772513	yes	down	1.72	2.33	1.82	5.35	3.1	4.07	1.95667	4.17333
Niben261Chr12g0146001	Niben261Chr12g0146001	-	0.473	-1.07988	2.31e-05	0.000316373	yes	down	3.2	2.69	2.86	8.87	6.68	6.19	2.91667	7.24667
Niben261Chr09g1255008	Niben261Chr09g1255008	-	0.473	-1.07975	5.74e-06	9.82e-05	yes	down	12.32	12.51	12.06	37.79	26.83	29.31	12.2967	31.31
Niben261Chr12g0671004	Niben261Chr12g0671004	-	0.473	-1.0792	0.000278402	0.00247659	yes	down	19.24	21.54	21.34	68.19	40.22	53.09	20.7067	53.8333
Niben261Chr08g1160008	Niben261Chr08g1160008	-	0.474	-1.07839	2.93e-05	0.000385677	yes	down	54.96	50.35	48.28	161.55	95.66	130.43	51.1967	129.213
Niben261Chr19g1323002	Niben261Chr19g1323002	-	0.474	-1.07673	1.09e-08	4.28e-07	yes	down	32.54	30.63	29.03	85.29	83.77	65.15	30.7333	78.07
Niben261Chr15g0565006	Niben261Chr15g0565006	-	0.474	-1.07658	0.000525974	0.0041735	yes	down	2.28	2.55	2.72	4.75	7.53	7.03	2.51667	6.43667
Niben261Chr15g0658003	Niben261Chr15g0658003	-	0.474	-1.07626	6.59e-05	0.000755466	yes	down	17.66	8.22	18.09	51.98	41.84	51.43	14.6567	48.4167
Niben261Chr07g1153011	Niben261Chr07g1153011	-	0.474	-1.07572	0.00357278	0.0196279	yes	down	7.54	3.39	3.79	9.03	18.22	9.82	4.90667	12.3567
Niben261Chr18g1220008	Niben261Chr18g1220008	-	0.474	-1.07558	0.00146923	0.00963589	yes	down	12.79	14.81	19.44	43.83	27.78	48.82	15.68	40.1433
Niben261Chr14g0593010	Niben261Chr14g0593010	-	0.475	-1.07462	0.000859139	0.00625517	yes	down	6.28	3.49	2.98	9.71	9.53	12.47	4.25	10.57
Niben261Chr16g0383004	Niben261Chr16g0383004	-	0.475	-1.07321	0.00357512	0.0196334	yes	down	12.02	23.5	22.4	58.32	37.93	54.4	19.3067	50.2167
Niben261Chr09g0809002	Niben261Chr09g0809002	-	0.476	-1.07235	2.51e-06	4.86e-05	yes	down	8.63	6.59	6.87	14.15	19.06	22.12	7.36333	18.4433
Niben261Chr07g0186006	Niben261Chr07g0186006	-	0.476	-1.0718	0.000333195	0.00287277	yes	down	9.85	8.96	5.04	21.04	21.17	18.43	7.95	20.2133
Niben261Chr19g1242001	Niben261Chr19g1242001	-	0.476	-1.07122	4.18e-07	1.04e-05	yes	down	15.39	11.64	9.33	29.15	32.72	30.39	12.12	30.7533
Niben261Chr08g0881003	Niben261Chr08g0881003	-	0.476	-1.07041	0.0100547	0.0446518	yes	down	4.14	6.01	5.53	17.47	7.55	15.7	5.22667	13.5733
Niben261Chr02g0798003	Niben261Chr02g0798003	-	0.476	-1.07027	3.24e-06	6.02e-05	yes	down	13.03	9.96	11	34.91	24.14	28.14	11.33	29.0633
Niben261Chr19g1469013	Niben261Chr19g1469013	-	0.476	-1.06993	0.0105155	0.046143	yes	down	2.35	1.13	2.19	6.01	5.03	3.21	1.89	4.75
Niben261Chr17g0033006	Niben261Chr17g0033006	-	0.477	-1.06931	0.00326691	0.0182775	yes	down	4.22	2.45	3.52	7.18	12.72	5.65	3.39667	8.51667
Niben261Chr04g0010014	Niben261Chr04g0010014	-	0.477	-1.06903	3.9e-05	0.00049056	yes	down	3.45	4.28	4.03	10.05	9.62	10.3	3.92	9.99
Niben261Chr14g0784009	Niben261Chr14g0784009	-	0.477	-1.06813	9.72e-07	2.16e-05	yes	down	17.39	13.72	18.36	47.01	43.47	35.27	16.49	41.9167
Niben261Chr02g0510002	Niben261Chr02g0510002	-	0.477	-1.06806	0.000240001	0.00219848	yes	down	4.37	2.63	2.75	9.36	6.12	7.87	3.25	7.78333
Niben261Chr12g1206005	Niben261Chr12g1206005	-	0.477	-1.06799	4.08e-05	0.000509183	yes	down	5.58	4.17	2.99	11.58	9.06	9.32	4.24667	9.98667
Niben261Chr07g1447012	Niben261Chr07g1447012	-	0.477	-1.06755	0.00287074	0.016459	yes	down	6.05	4.6	6.21	12.14	20.87	10.61	5.62	14.54
Niben261Chr18g1398001	Niben261Chr18g1398001	-	0.477	-1.06754	1.24e-06	2.65e-05	yes	down	3.69	2.7	2.55	8.22	6.81	6.94	2.98	7.32333
Niben261Chr16g1154009	Niben261Chr16g1154009	-	0.477	-1.06748	0.00255071	0.0150065	yes	down	13.79	16.86	18.73	39.79	60.75	26.39	16.46	42.31
Niben261Chr17g0099013	Niben261Chr17g0099013	-	0.477	-1.06676	1.82e-05	0.000258298	yes	down	3.89	3.71	2.73	9.36	7.58	8.62	3.44333	8.52
Niben261Chr10g0603001	Niben261Chr10g0603001	-	0.477	-1.06674	4.53e-05	0.000554377	yes	down	82.7	39.67	57.88	162.05	125.07	154.14	60.0833	147.087
Niben261Chr05g0889013	Niben261Chr05g0889013	-	0.477	-1.06651	0.00010088	0.00107342	yes	down	2.3	1.65	1.49	4.94	4.9	3.39	1.81333	4.41
Niben261Chr10g1102015	Niben261Chr10g1102015	-	0.478	-1.06617	1.92e-06	3.84e-05	yes	down	6.38	4.07	5.7	12.79	15.74	11.94	5.38333	13.49
Niben261Chr05g0498013	Niben261Chr05g0498013	-	0.478	-1.06615	1.12e-05	0.00017218	yes	down	6.3	5.72	5.81	17.79	12.66	14.39	5.94333	14.9467
Niben261Chr19g0293002	Niben261Chr19g0293002	-	0.478	-1.06377	0.00985861	0.043959	yes	down	12.42	5.74	6.92	26.68	23.83	16.86	8.36	22.4567
Niben261Chr19g0017001	Niben261Chr19g0017001	-	0.479	-1.06317	0.00929736	0.0419633	yes	down	2.12	0.71	0.84	2.84	3.43	2.8	1.22333	3.02333
Niben261Chr15g1187002	Niben261Chr15g1187002	-	0.479	-1.06206	0.000903446	0.00652858	yes	down	2.83	1.57	1.48	4.7	5.58	4.18	1.96	4.82
Niben261Chr15g1187003	Niben261Chr15g1187003	-	0.479	-1.06206	0.000903446	0.00652858	yes	down	2.83	1.57	1.48	4.7	5.58	4.18	1.96	4.82
Niben261Scf15879g0000002	Niben261Scf15879g0000002	-	0.479	-1.06181	0.0101756	0.0450665	yes	down	6.94	6.26	12.11	20.89	22.81	17.37	8.43667	20.3567
Niben261Chr11g0898015	Niben261Chr11g0898015	-	0.479	-1.06076	0.00719652	0.0342998	yes	down	0.57	0.52	0.62	1.78	1.23	1.21	0.57	1.40667
Niben261Chr03g1179014	Niben261Chr03g1179014	-	0.48	-1.06021	2.71e-06	5.17e-05	yes	down	5.91	4.96	5.54	14.66	11.01	15.02	5.47	13.5633
Niben261Chr12g0505012	Niben261Chr12g0505012	-	0.48	-1.05974	0.000545882	0.00429825	yes	down	4.65	3.35	2.14	10.06	8.01	10.61	3.38	9.56
Niben261Chr11g0550047	Niben261Chr11g0550047	-	0.48	-1.05968	3.7e-05	0.000469331	yes	down	4.86	2.95	2.67	7.57	9.95	8.19	3.49333	8.57
Niben261Chr08g0063007	Niben261Chr08g0063007	-	0.48	-1.05966	1.01e-05	0.000157413	yes	down	4.57	4.82	4.3	11.67	11.43	11.63	4.56333	11.5767
Niben261Chr09g0179011	Niben261Chr09g0179011	-	0.48	-1.05933	9.63e-07	2.14e-05	yes	down	35.09	37.41	42.22	106.59	92.02	91.11	38.24	96.5733
Niben261Chr13g0218004	Niben261Chr13g0218004	-	0.48	-1.05855	8.81e-10	4.77e-08	yes	down	100.88	82.02	89.43	259.26	212.54	207.88	90.7767	226.56
Niben261Chr06g0038015	Niben261Chr06g0038015	-	0.48	-1.05834	2.45e-05	0.000331959	yes	down	8.49	6.1	8.59	20.12	18.43	14.25	7.72667	17.6
Niben261Chr18g1382009	Niben261Chr18g1382009	-	0.481	-1.05609	2.81e-07	7.36e-06	yes	down	11.24	6.66	9.35	23.51	21.77	21.94	9.08333	22.4067
Niben261Chr13g0664011	Niben261Chr13g0664011	-	0.481	-1.05604	0.000153743	0.001516	yes	down	5.43	6.66	4.63	15.94	10.65	13.57	5.57333	13.3867
Niben261Chr05g0979006	Niben261Chr05g0979006	-	0.481	-1.05502	0.0103502	0.0455878	yes	down	2.31	1.63	1.36	5.54	2.82	3.43	1.76667	3.93
Niben261Chr04g0938001	Niben261Chr04g0938001	-	0.481	-1.05499	0.00581452	0.0289037	yes	down	4.87	2.13	4.22	11.47	9.54	6.84	3.74	9.28333
Niben261Chr06g0738003	Niben261Chr06g0738003	-	0.481	-1.05493	0.000820029	0.00601967	yes	down	2.69	2.25	1.6	4.83	6.09	5.37	2.18	5.43
Niben261Chr18g0896024	Niben261Chr18g0896024	-	0.482	-1.05425	0.000244192	0.00222941	yes	down	3.02	2.74	3.4	9.33	5.69	7.6	3.05333	7.54
Niben261Chr02g1036005	Niben261Chr02g1036005	-	0.482	-1.05415	0.00172851	0.0109707	yes	down	45.24	29.34	34.89	69.77	142.18	63.74	36.49	91.8967
Niben261Chr11g0229002	Niben261Chr11g0229002	-	0.482	-1.0539	8.27e-05	0.000909881	yes	down	12.78	6.78	9.08	26.21	25.32	20.2	9.54667	23.91
Niben261Chr12g1263006	Niben261Chr12g1263006	-	0.482	-1.05338	0.00175691	0.0111208	yes	down	2.65	1.15	1.12	3.79	4.14	3.94	1.64	3.95667
Niben261Chr02g1075009	Niben261Chr02g1075009	-	0.482	-1.05312	7.63e-06	0.000124713	yes	down	12.01	8.87	10.55	32.27	19.49	27.19	10.4767	26.3167
Niben261Chr14g0023006	Niben261Chr14g0023006	-	0.482	-1.05286	8.26e-05	0.000908411	yes	down	6.31	3.86	4.56	13.46	13.83	8.87	4.91	12.0533
Niben261Chr03g1760001	Niben261Chr03g1760001	-	0.482	-1.0525	1.38e-05	0.000206018	yes	down	33.74	42.4	36.51	82.95	115.73	87.4	37.55	95.36
Niben261Chr05g1347001	Niben261Chr05g1347001	-	0.482	-1.05191	0.00118107	0.00810345	yes	down	7.53	4.71	2.97	13.51	12.64	10.8	5.07	12.3167
Niben261Chr18g0386018	Niben261Chr18g0386018	-	0.483	-1.05066	5.09e-12	4.64e-10	yes	down	27.68	18.73	21.21	58.22	51.63	56.92	22.54	55.59
Niben261Chr14g0764001	Niben261Chr14g0764001	-	0.483	-1.05024	1.63e-09	8.04e-08	yes	down	19.31	16.31	18.57	49.94	42.57	40.87	18.0633	44.46
Niben261Chr10g1231001	Niben261Chr10g1231001	-	0.483	-1.04907	3.25e-08	1.13e-06	yes	down	29.63	24.11	24.95	74.41	55.92	62.91	26.23	64.4133
Niben261Chr11g1364005	Niben261Chr11g1364005	-	0.483	-1.04876	1.57e-11	1.31e-09	yes	down	5.92	4.16	4.2	12.23	11.16	10.25	4.76	11.2133
Niben261Chr01g0144005	Niben261Chr01g0144005	-	0.484	-1.04749	0.00146775	0.00963035	yes	down	2.27	2.48	1.99	7.07	4.04	5.42	2.24667	5.51
Niben261Chr08g0393008	Niben261Chr08g0393008	-	0.484	-1.04666	7.38e-06	0.000121316	yes	down	12.42	7.66	7.69	24.36	18.16	22.9	9.25667	21.8067
Niben261Chr03g0985002	Niben261Chr03g0985002	-	0.484	-1.04631	2.73e-07	7.18e-06	yes	down	13.6	8.88	10.04	26	29.89	24.91	10.84	26.9333
Niben261Chr12g0183012	Niben261Chr12g0183012	-	0.485	-1.04509	1.36e-05	0.000203011	yes	down	119.1	117.41	115.77	354.2	228.8	290.59	117.427	291.197
Niben261Chr10g0548003	Niben261Chr10g0548003	-	0.485	-1.04494	0.00908997	0.0412084	yes	down	5.29	2.59	3.02	8.2	12.83	4.73	3.63333	8.58667
Niben261Chr02g0092006	Niben261Chr02g0092006	-	0.485	-1.04406	0.000619489	0.00478158	yes	down	45.89	49.75	39.09	95.78	168.57	91.06	44.91	118.47
Niben261Chr06g1449007	Niben261Chr06g1449007	-	0.485	-1.04358	8.24e-08	2.49e-06	yes	down	12.63	11.94	12.25	33.43	31.86	25.89	12.2733	30.3933
Niben261Chr05g0600010	Niben261Chr05g0600010	-	0.485	-1.0435	8.95e-08	2.68e-06	yes	down	20.91	18.27	20.1	53.88	49.41	48.23	19.76	50.5067
Niben261Chr17g1485026	Niben261Chr17g1485026	-	0.485	-1.04347	8.49e-06	0.000136547	yes	down	4.79	3.1	3.83	12.88	8.54	9.33	3.90667	10.25
Niben261Chr13g0043010	Niben261Chr13g0043010	-	0.485	-1.04342	0.0007402	0.00552488	yes	down	4.06	2.79	3.35	10.8	8.16	6.05	3.4	8.33667
Niben261Chr10g0254012	Niben261Chr10g0254012	-	0.485	-1.04327	0.000208994	0.00196372	yes	down	10.54	9.18	6.83	25.72	23	18.33	8.85	22.35
Niben261Chr16g0262002	Niben261Chr16g0262002	-	0.485	-1.04324	0.000735522	0.00549767	yes	down	388.29	336.77	544.97	1131.82	732.55	916.49	423.343	926.953
Niben261Chr19g0407012	Niben261Chr19g0407012	-	0.486	-1.04238	0.0101392	0.0449356	yes	down	11.86	13.46	13.23	23.77	55.17	20.25	12.85	33.0633
Niben261Chr17g0984001	Niben261Chr17g0984001	-	0.486	-1.04234	1.45e-05	0.000215061	yes	down	17.08	13.84	10.2	36.01	28.02	36.16	13.7067	33.3967
Niben261Chr17g0079007	Niben261Chr17g0079007	-	0.486	-1.04201	0.00660724	0.0319326	yes	down	4.81	3.25	5.94	7.6	17.89	9.52	4.66667	11.67
Niben261Chr07g0426003	Niben261Chr07g0426003	-	0.486	-1.04184	0.00312993	0.0176585	yes	down	3.17	3.44	4.33	12.16	8.08	6.52	3.64667	8.92
Niben261Chr07g0265013	Niben261Chr07g0265013	-	0.486	-1.0409	0.000505539	0.00404357	yes	down	3.99	5.68	4.13	11.81	12.01	10.92	4.6	11.58
Niben261Chr17g1087007	Niben261Chr17g1087007	-	0.486	-1.04059	0.000499884	0.00400937	yes	down	3.19	3.18	2.71	9.37	6.48	6.14	3.02667	7.33
Niben261Chr17g0610007	Niben261Chr17g0610007	-	0.486	-1.04014	1.02e-05	0.000158292	yes	down	4.53	1.91	3	8.6	9.87	7.42	3.14667	8.63
Niben261Chr06g0751016	Niben261Chr06g0751016	-	0.486	-1.03997	0.00073357	0.00548566	yes	down	4.33	4.25	5.16	14.37	8.65	12.37	4.58	11.7967
Niben261Chr07g1227002	Niben261Chr07g1227002	-	0.486	-1.03988	0.0110919	0.0481324	yes	down	14.55	6.26	6.94	14.65	34.89	17.51	9.25	22.35
Niben261Chr12g1277006	Niben261Chr12g1277006	-	0.486	-1.0395	0.000361979	0.00307495	yes	down	1.53	1.96	1.76	5.32	4.33	3.47	1.75	4.37333
Niben261Chr06g0262002	Niben261Chr06g0262002	-	0.487	-1.03943	4.89e-05	0.00058988	yes	down	9.44	10.17	10.83	30.49	20.5	23.95	10.1467	24.98
Niben261Chr05g0360001	Niben261Chr05g0360001	-	0.487	-1.03871	0.00369586	0.0201692	yes	down	2.21	2.82	3.14	7.96	4.99	7.92	2.72333	6.95667
Niben261Chr15g0544004	Niben261Chr15g0544004	-	0.487	-1.0386	0.00111251	0.00772996	yes	down	4.28	4.24	2.29	5.97	8.65	7.99	3.60333	7.53667
Niben261Chr04g1742002	Niben261Chr04g1742002	-	0.487	-1.03849	0.000251247	0.00228241	yes	down	33.87	23.92	29.23	74.81	93.76	47.2	29.0067	71.9233
Niben261Chr09g0205013	Niben261Chr09g0205013	-	0.487	-1.03811	5.94e-07	1.4e-05	yes	down	5.63	4.58	5.73	15.5	12.64	11.63	5.31333	13.2567
Niben261Chr02g0041005	Niben261Chr02g0041005	-	0.487	-1.03669	4.5e-08	1.48e-06	yes	down	22.04	15.11	15.63	49.63	37.87	39.06	17.5933	42.1867
Niben261Chr09g0839007	Niben261Chr09g0839007	-	0.488	-1.03625	0.00445067	0.0232919	yes	down	2	1.29	1.14	4.28	3.79	3.48	1.47667	3.85
Niben261Chr17g0221001	Niben261Chr17g0221001	-	0.488	-1.0357	0.00111559	0.00774154	yes	down	3.07	2.25	3.65	9.2	7.46	5.95	2.99	7.53667
Niben261Chr16g0981013	Niben261Chr16g0981013	-	0.488	-1.0356	0.00802624	0.0373709	yes	down	5.37	2.39	2.33	7.13	10.92	5.69	3.36333	7.91333
Niben261Chr13g0754003	Niben261Chr13g0754003	-	0.488	-1.03388	8.22e-05	0.000905494	yes	down	8.25	8.72	8.87	26.19	17.04	20.22	8.61333	21.15
Niben261Chr09g1306016	Niben261Chr09g1306016	-	0.488	-1.03374	8.12e-05	0.000896292	yes	down	5.92	3.45	3.67	11.14	9.77	10.05	4.34667	10.32
Niben261Chr03g0626008	Niben261Chr03g0626008	-	0.489	-1.03289	0.0114244	0.0492306	yes	down	12.57	21.37	20.09	60.93	26.85	52.58	18.01	46.7867
Niben261Chr01g1092018	Niben261Chr01g1092018	-	0.489	-1.03203	0.0102399	0.0452721	yes	down	3.75	3.2	3.79	10.38	5.11	12.99	3.58	9.49333
Niben261Chr05g0990013	Niben261Chr05g0990013	-	0.489	-1.03072	4.05e-06	7.27e-05	yes	down	10.9	7.03	9.93	23.65	19.74	23.41	9.28667	22.2667
Niben261Chr11g0077004	Niben261Chr11g0077004	-	0.49	-1.03048	0.000503592	0.00403137	yes	down	5.78	5.1	6.4	17.04	11.04	14.98	5.76	14.3533
Niben261Chr02g0856003	Niben261Chr02g0856003	-	0.49	-1.02915	0.00784244	0.0366886	yes	down	3.96	5.04	5.3	14.35	6.76	14.06	4.76667	11.7233
Niben261Chr18g1258007	Niben261Chr18g1258007	-	0.49	-1.0285	1.87e-10	1.21e-08	yes	down	10.78	8.42	8.12	22.25	20.35	20.08	9.10667	20.8933
Niben261Chr15g0071002	Niben261Chr15g0071002	-	0.49	-1.02815	1.83e-06	3.7e-05	yes	down	36.06	22.96	26.77	77.96	60.55	71.98	28.5967	70.1633
Niben261Chr16g0594004	Niben261Chr16g0594004	-	0.49	-1.02778	0.00135601	0.00902645	yes	down	10.82	12.14	12.35	39.52	19.76	33.06	11.77	30.78
Niben261Chr03g1427006	Niben261Chr03g1427006	-	0.491	-1.02765	1.92e-05	0.000270061	yes	down	3.82	3.15	2.27	6.75	7.09	8.13	3.08	7.32333
Niben261Chr15g1378011	Niben261Chr15g1378011	-	0.491	-1.02723	3.36e-05	0.000433057	yes	down	28.48	20.61	25.55	74.48	52.77	62.45	24.88	63.2333
Niben261Chr04g1764009	Niben261Chr04g1764009	-	0.491	-1.02712	4.1e-10	2.47e-08	yes	down	21.77	21.54	20.47	54.37	49.41	47.42	21.26	50.4
Niben261Chr06g1478001	Niben261Chr06g1478001	-	0.491	-1.02616	6.06e-06	0.000102752	yes	down	43.37	39.34	40.76	122.16	85.02	98.06	41.1567	101.747
Niben261Chr02g1174003	Niben261Chr02g1174003	-	0.491	-1.02615	2.26e-05	0.000310308	yes	down	4.15	4.93	4.67	12.24	11.68	9.97	4.58333	11.2967
Niben261Chr19g0688008	Niben261Chr19g0688008	-	0.491	-1.02481	6.24e-06	0.00010504	yes	down	4.71	4.43	4.24	12.52	9.07	10.89	4.46	10.8267
Niben261Chr04g1434013	Niben261Chr04g1434013	-	0.492	-1.02468	5.78e-06	9.85e-05	yes	down	7.56	6.25	7.62	20.46	14.68	16.83	7.14333	17.3233
Niben261Chr11g0838005	Niben261Chr11g0838005	-	0.492	-1.02357	4.12e-06	7.39e-05	yes	down	15.49	16.26	16.21	40.5	46.13	31.36	15.9867	39.33
Niben261Chr01g0401023	Niben261Chr01g0401023	-	0.492	-1.02338	0.00238692	0.0142039	yes	down	14.47	11.87	15.5	29.65	52.37	22.14	13.9467	34.72
Niben261Chr05g1363005	Niben261Chr05g1363005	-	0.492	-1.02262	0.0053224	0.0268845	yes	down	7.31	11.41	11.76	20.31	36.35	19.86	10.16	25.5067
Niben261Chr12g1539007	Niben261Chr12g1539007	-	0.492	-1.02261	0.007745	0.0363758	yes	down	33.3	18.19	19.56	41.86	92.91	37.57	23.6833	57.4467
Niben261Chr02g0480006	Niben261Chr02g0480006	-	0.492	-1.02258	1.8e-05	0.000255976	yes	down	5.52	6.03	6.97	17.75	16.38	11.45	6.17333	15.1933
Niben261Chr06g0278010	Niben261Chr06g0278010	-	0.492	-1.02184	0.00156083	0.0100917	yes	down	5.1	5.43	4.97	14.73	8.77	14.5	5.16667	12.6667
Niben261Chr12g0437008	Niben261Chr12g0437008	-	0.493	-1.02159	0.0106183	0.0465194	yes	down	2.5	3.52	2.93	9.6	4.73	7.7	2.98333	7.34333
Niben261Chr11g1210016	Niben261Chr11g1210016	-	0.493	-1.02087	1.3e-06	2.76e-05	yes	down	2.83	2.19	1.7	5.18	6.17	5.51	2.24	5.62
Niben261Chr11g0649007	Niben261Chr11g0649007	-	0.493	-1.02042	3.49e-05	0.000447785	yes	down	18.55	15.38	14.48	47.56	33.27	38.46	16.1367	39.7633
Niben261Chr12g1017013	Niben261Chr12g1017013	-	0.493	-1.02017	1.67e-05	0.000241032	yes	down	12.08	12.41	13.67	37.13	25.33	31.1	12.72	31.1867
Niben261Chr01g1709005	Niben261Chr01g1709005	-	0.493	-1.01989	7.32e-05	0.000823891	yes	down	3.93	3.69	4.29	9.86	10.46	10.08	3.97	10.1333
Niben261Chr18g1454008	Niben261Chr18g1454008	-	0.493	-1.01914	0.0011355	0.00785145	yes	down	8.72	7.44	6.95	21.61	13.19	24.53	7.70333	19.7767
Niben261Chr04g1789006	Niben261Chr04g1789006	-	0.493	-1.01912	0.00904412	0.0410721	yes	down	4.38	4.83	3.07	5.44	12.99	11.66	4.09333	10.03
Niben261Chr02g1333008	Niben261Chr02g1333008	-	0.494	-1.01763	2.01e-05	0.000281442	yes	down	34.87	31.16	35.33	101.89	70.15	80	33.7867	84.0133
Niben261Chr03g0339002	Niben261Chr03g0339002	-	0.494	-1.01744	4.82e-05	0.000581561	yes	down	7.46	5.5	5.89	17.58	13.36	15.33	6.28333	15.4233
Niben261Chr08g0113014	Niben261Chr08g0113014	-	0.494	-1.0162	0.000596445	0.004632	yes	down	4.02	2.58	2.04	7.59	6.11	7.22	2.88	6.97333
Niben261Chr15g1051010	Niben261Chr15g1051010	-	0.494	-1.01616	0.000294759	0.00260005	yes	down	5.6	5.59	6.16	18.1	11.33	12.61	5.78333	14.0133
Niben261Chr06g1129007	Niben261Chr06g1129007	-	0.495	-1.01546	0.00342132	0.0189575	yes	down	7.01	7.39	10.36	16.65	29.01	16.1	8.25333	20.5867
Niben261Chr17g0904007	Niben261Chr17g0904007	-	0.495	-1.01535	0.00965013	0.0432466	yes	down	3.64	2.06	1.43	4.83	7.28	4.92	2.37667	5.67667
Niben261Chr15g1237001	Niben261Chr15g1237001	-	0.495	-1.01449	0.000186979	0.00178702	yes	down	13.14	6.13	12.71	24.94	26.21	24.77	10.66	25.3067
Niben261Chr03g0282004	Niben261Chr03g0282004	-	0.495	-1.0138	1.89e-06	3.8e-05	yes	down	15.31	12.6	14.75	38.61	30	35.34	14.22	34.65
Niben261Chr06g0740002	Niben261Chr06g0740002	-	0.495	-1.01315	2.12e-05	0.000294157	yes	down	14.47	7.55	8.3	23.77	22.91	24.64	10.1067	23.7733
Niben261Chr01g1858003	Niben261Chr01g1858003	-	0.495	-1.01309	0.00376107	0.0204132	yes	down	4.21	4.61	5.59	14.43	7.52	11.22	4.80333	11.0567
Niben261Chr19g1040002	Niben261Chr19g1040002	-	0.496	-1.01286	1.43e-05	0.000212104	yes	down	4.44	3.13	3.52	10.41	8.1	8.16	3.69667	8.89
Niben261Chr02g1499008	Niben261Chr02g1499008	-	0.496	-1.01263	0.00333307	0.0185813	yes	down	3.59	2.26	1.95	7.08	5.22	6.45	2.6	6.25
Niben261Chr04g0004011	Niben261Chr04g0004011	-	0.496	-1.01214	1.28e-06	2.73e-05	yes	down	33.65	23.65	24.82	59.92	82.68	54.5	27.3733	65.7
Niben261Chr15g0964001	Niben261Chr15g0964001	-	0.496	-1.01136	0.000100131	0.00106683	yes	down	5.79	5.49	5.78	16.81	10.64	13.54	5.68667	13.6633
Niben261Chr01g0959010	Niben261Chr01g0959010	-	0.496	-1.01126	2.15e-06	4.25e-05	yes	down	25.79	26.02	27.05	74.07	55.61	60.2	26.2867	63.2933
Niben261Chr08g0817004	Niben261Chr08g0817004	-	0.496	-1.01091	2.73e-07	7.17e-06	yes	down	6.5	5.69	5.25	15.76	12.89	13.14	5.81333	13.93
Niben261Chr09g1039005	Niben261Chr09g1039005	-	0.497	-1.00982	3.79e-08	1.28e-06	yes	down	5.8	5.19	5.37	14.05	12.59	12.76	5.45333	13.1333
Niben261Chr02g0935003	Niben261Chr02g0935003	-	0.497	-1.00952	0.000410696	0.00341291	yes	down	4.32	2.32	3.09	5.76	7.79	9.47	3.24333	7.67333
Niben261Chr01g0883012	Niben261Chr01g0883012	-	0.497	-1.0087	5.13e-05	0.000612913	yes	down	8.55	7.84	8.99	23.14	22.62	15.73	8.46	20.4967
Niben261Chr07g0533003	Niben261Chr07g0533003	-	0.497	-1.00853	0.00319454	0.0179665	yes	down	11.28	13.81	12.15	36.08	19.11	35.19	12.4133	30.1267
Niben261Chr15g0993009	Niben261Chr15g0993009	-	0.498	-1.00661	0.0111206	0.0482057	yes	down	1.5	1.11	0.83	1.85	3.53	2.8	1.14667	2.72667
Niben261Chr07g1332002	Niben261Chr07g1332002	-	0.498	-1.00654	1.26e-06	2.67e-05	yes	down	62.46	54.72	54.17	163.68	118.44	135.46	57.1167	139.193
Niben261Chr01g0095015	Niben261Chr01g0095015	-	0.498	-1.00634	0.000379582	0.00319885	yes	down	7.24	3.27	4.01	10.05	12.11	11.98	4.84	11.38
Niben261Chr15g1192010	Niben261Chr15g1192010	-	0.498	-1.00589	0.00622835	0.0304631	yes	down	11.2	11.04	18.18	31.41	26.27	43.64	13.4733	33.7733
Niben261Chr02g1508019	Niben261Chr02g1508019	-	0.498	-1.00479	7.03e-07	1.63e-05	yes	down	4.59	4.52	3.94	13.38	9.63	8.43	4.35	10.48
Niben261Chr01g1332006	Niben261Chr01g1332006	-	0.498	-1.00476	0.00118873	0.00814242	yes	down	19.43	19.49	24.86	69.53	42.17	43.98	21.26	51.8933
Niben261Chr07g1499002	Niben261Chr07g1499002	-	0.498	-1.00462	0.000229249	0.00211948	yes	down	6.18	6.59	7.17	20.25	13.21	16.2	6.64667	16.5533
Niben261Chr12g0601013	Niben261Chr12g0601013	-	0.498	-1.0046	5.27e-05	0.00062725	yes	down	6.6	5.07	3.73	11.91	12.82	12.19	5.13333	12.3067
Niben261Chr08g1153002	Niben261Chr08g1153002	-	0.499	-1.00392	0.00442873	0.0231903	yes	down	6.11	10.73	10.72	26.93	20.98	20.08	9.18667	22.6633
Niben261Chr03g0068004	Niben261Chr03g0068004	-	0.499	-1.00375	0.00164195	0.010525	yes	down	10.56	9.42	8.52	20.04	16.08	33.41	9.5	23.1767
Niben261Chr15g0614003	Niben261Chr15g0614003	-	0.499	-1.00337	9.39e-05	0.00101026	yes	down	2.58	1.69	2.33	5.51	5.83	4.37	2.2	5.23667
Niben261Chr02g0259007	Niben261Chr02g0259007	-	0.499	-1.00279	4.77e-06	8.36e-05	yes	down	7.91	7.09	7.79	20.94	15.23	18.29	7.59667	18.1533
Niben261Chr09g1041013	Niben261Chr09g1041013	-	0.499	-1.00264	1.34e-07	3.83e-06	yes	down	102.94	66.76	72.82	220.7	179.63	187.68	80.84	196.003
Niben261Chr09g1322007	Niben261Chr09g1322007	-	0.499	-1.00261	1.9e-06	3.81e-05	yes	down	24.17	19.32	21.01	61.55	45.18	47.95	21.5	51.56
Niben261Chr11g0543011	Niben261Chr11g0543011	-	0.499	-1.00183	4.22e-06	7.53e-05	yes	down	5.46	4.39	4.28	12.62	9.97	11.27	4.71	11.2867
Niben261Chr01g1074005	Niben261Chr01g1074005	-	0.5	-1.00128	5.64e-05	0.000662649	yes	down	59.06	37.45	32.83	119.43	86.49	98.49	43.1133	101.47
Niben261Chr12g0297004	Niben261Chr12g0297004	-	0.5	-1.00117	0.00416831	0.0221085	yes	down	4.05	2.9	2.89	9.46	4.73	8.84	3.28	7.67667
Niben261Chr15g0862001	Niben261Chr15g0862001	-	0.5	-1.00103	1.1e-06	2.38e-05	yes	down	9.58	8.1	6.86	21.96	16.74	19.24	8.18	19.3133
Niben261Chr08g1297002	Niben261Chr08g1297002	-	0.5	-1.00094	1.87e-06	3.76e-05	yes	down	8.3	6.14	7.18	20.07	15.04	16.18	7.20667	17.0967
Niben261Chr09g0834008	Niben261Chr09g0834008	-	0.5	-1.00057	2.26e-06	4.43e-05	yes	down	7.1	5.72	5.8	16.44	15.55	11.79	6.20667	14.5933
Niben261Chr08g0289003	Niben261Chr08g0289003	-	0.5	-1.00017	1.17e-15	1.96e-13	yes	down	18.5	15.51	15.41	41	42.27	38.69	16.4733	40.6533
Niben261Chr03g1586001	Niben261Chr03g1586001	-	2	1.00003	0.000272753	0.00243536	yes	up	10.32	11.15	13.12	6.84	6.31	9.78	11.53	7.64333
Niben261Chr08g0319016	Niben261Chr08g0319016	-	2	1.00029	0.000826157	0.00605394	yes	up	22.15	22.19	20.66	12.43	9.65	17.3	21.6667	13.1267
Niben261Chr06g1470006	Niben261Chr06g1470006	-	2	1.0003	0.00135006	0.00899623	yes	up	14.03	17.09	12.04	9.3	5.69	9.73	14.3867	8.24
Niben261Chr13g1329006	Niben261Chr13g1329006	-	2.001	1.00049	0.00160751	0.0103385	yes	up	129	176.65	145.88	91.23	66.22	122.85	150.51	93.4333
Niben261Chr04g0944005	Niben261Chr04g0944005	-	2.002	1.00122	0.00166752	0.0106619	yes	up	7.38	11.57	10.25	6.73	5.38	5.57	9.73333	5.89333
Niben261Chr09g1265008	Niben261Chr09g1265008	-	2.002	1.00147	1.43e-06	3.01e-05	yes	up	91.43	66.66	66.29	36.65	50.32	53.63	74.7933	46.8667
Niben261Chr14g0520019	Niben261Chr14g0520019	-	2.004	1.00267	0.00252485	0.0148756	yes	up	82.51	114.21	101.22	55.38	40.68	80.01	99.3133	58.69
Niben261Chr14g0808019	Niben261Chr14g0808019	-	2.004	1.00271	0.000199046	0.00188263	yes	up	33.22	38.75	37.72	26.03	19.2	23.26	36.5633	22.83
Niben261Chr13g0384007	Niben261Chr13g0384007	-	2.004	1.00313	3.63e-05	0.000462674	yes	up	43.5	55.02	56.84	31.04	31.8	32.49	51.7867	31.7767
Niben261Chr06g0702010	Niben261Chr06g0702010	-	2.005	1.0033	3.43e-08	1.18e-06	yes	up	133.63	137.17	140.25	83.07	77.78	77.88	137.017	79.5767
Niben261Chr10g0808003	Niben261Chr10g0808003	-	2.005	1.00353	0.00229626	0.0137483	yes	up	103.3	141.24	123.89	78.8	53.39	98.8	122.81	76.9967
Niben261Chr09g1347007	Niben261Chr09g1347007	-	2.005	1.0038	0.00101294	0.00716692	yes	up	12	14.09	12.83	8.39	6.09	9.58	12.9733	8.02
Niben261Chr06g0643027	Niben261Chr06g0643027	-	2.005	1.00387	0.00348857	0.0192781	yes	up	6.2	9.93	7.92	5.87	3.99	5.46	8.01667	5.10667
Niben261Chr09g1319008	Niben261Chr09g1319008	-	2.005	1.00396	0.00415233	0.0220416	yes	up	17.65	30.96	21.15	15.28	16.56	11.37	23.2533	14.4033
Niben261Chr02g0815022	Niben261Chr02g0815022	-	2.006	1.00431	0.00151836	0.0098837	yes	up	8.85	8.56	5.62	4.6	4.69	4.67	7.67667	4.65333
Niben261Chr05g0458001	Niben261Chr05g0458001	-	2.007	1.00468	0.00615037	0.0301506	yes	up	10.04	15.42	11.17	6.63	6.27	9.7	12.21	7.53333
Niben261Chr15g0919012	Niben261Chr15g0919012	-	2.008	1.00541	0.000905734	0.00654079	yes	up	13.74	22.06	17.62	9.01	6.7	12.45	17.8067	9.38667
Niben261Chr08g0238007	Niben261Chr08g0238007	-	2.008	1.00568	4.96e-07	1.21e-05	yes	up	212.99	185.79	219.2	120.82	154.52	144.55	205.993	139.963
Niben261Chr15g0806005	Niben261Chr15g0806005	-	2.008	1.00575	0.00169259	0.0107907	yes	up	122.99	197.88	166.66	106.8	76.25	113.27	162.51	98.7733
Niben261Chr17g0939005	Niben261Chr17g0939005	-	2.008	1.00581	0.00234247	0.0139893	yes	up	6.26	8.68	5.29	4.56	3.46	3.99	6.74333	4.00333
Niben261Chr07g1393007	Niben261Chr07g1393007	-	2.009	1.00638	0.00387504	0.0208991	yes	up	23.49	33.74	30.48	22.57	12.01	18.61	29.2367	17.73
Niben261Chr09g0658002	Niben261Chr09g0658002	-	2.009	1.00656	0.000410638	0.00341291	yes	up	9.46	9.76	8.68	7.04	4.45	5.22	9.3	5.57
Niben261Chr08g1162003	Niben261Chr08g1162003	-	2.009	1.00664	2.42e-07	6.46e-06	yes	up	15.7	16.31	14.17	9.79	9.51	8.47	15.3933	9.25667
Niben261Chr09g0302008	Niben261Chr09g0302008	-	2.01	1.0069	0.000623311	0.00480656	yes	up	12.18	11.37	9.87	5.22	7.84	7.54	11.14	6.86667
Niben261Chr07g1476006	Niben261Chr07g1476006	-	2.01	1.00711	0.00157873	0.0101874	yes	up	61.54	82.47	78.22	55.83	28	51.1	74.0767	44.9767
Niben261Chr12g0804001	Niben261Chr12g0804001	-	2.01	1.00713	0.000806595	0.00593442	yes	up	10.38	10.52	11.22	4.68	6.85	7.36	10.7067	6.29667
Niben261Chr09g1016003	Niben261Chr09g1016003	-	2.012	1.00898	0.000730955	0.00547475	yes	up	4.9	4.67	4.74	2.42	2.45	3.66	4.77	2.84333
Niben261Chr14g0860008	Niben261Chr14g0860008	-	2.013	1.00905	0.00280874	0.01616	yes	up	105.12	139.86	141.79	108.02	58.08	72.46	128.923	79.52
Niben261Chr09g0902033	Niben261Chr09g0902033	-	2.013	1.00945	0.0106379	0.0465927	yes	up	6.97	8.27	5.98	3.79	5.11	4.28	7.07333	4.39333
Niben261Chr08g1083007	Niben261Chr08g1083007	-	2.014	1.00985	0.00584363	0.0290089	yes	up	13.31	21.88	16.19	12.15	6.97	12.29	17.1267	10.47
Niben261Chr07g1041005	Niben261Chr07g1041005	-	2.014	1.01017	0.000271604	0.00242773	yes	up	20.83	25.47	24.59	15.58	11.26	16.69	23.63	14.51
Niben261Chr19g1318005	Niben261Chr19g1318005	-	2.014	1.01017	0.00533287	0.0269222	yes	up	8.65	8.92	11.71	5.83	7.73	4.68	9.76	6.08
Niben261Chr05g0033007	Niben261Chr05g0033007	-	2.014	1.01032	0.00239493	0.0142378	yes	up	42.92	24.17	23.15	13.51	26.99	14.55	30.08	18.35
Niben261Chr03g0277009	Niben261Chr03g0277009	-	2.015	1.0108	0.0115575	0.0496476	yes	up	2.8	1.38	1.47	0.99	1.21	1.08	1.88333	1.09333
Niben261Chr12g0939011	Niben261Chr12g0939011	-	2.015	1.01088	0.0013405	0.00894309	yes	up	21.89	28.96	40.74	17.31	18.58	19.54	30.53	18.4767
Niben261Chr11g0605001	Niben261Chr11g0605001	-	2.017	1.01187	0.000920186	0.00661752	yes	up	560.19	830.7	689.38	559.04	334.7	500.88	693.423	464.873
Niben261Chr06g0231008	Niben261Chr06g0231008	-	2.017	1.012	0.00503985	0.0257302	yes	up	3.48	2.81	4.7	1.8	1.91	2.76	3.66333	2.15667
Niben261Chr04g1207005	Niben261Chr04g1207005	-	2.017	1.0121	0.0116067	0.0497942	yes	up	351.14	492.6	475.18	312.83	137.26	360.22	439.64	270.103
Niben261Chr04g1584012	Niben261Chr04g1584012	-	2.017	1.01217	0.000116368	0.00120202	yes	up	29.4	36.22	33.93	21.52	17.23	21.92	33.1833	20.2233
Niben261Chr08g0001001	Niben261Chr08g0001001	-	2.017	1.01249	0.00034878	0.00298055	yes	up	5.83	5.65	5.51	2.55	4.26	3.36	5.66333	3.39
Niben261Chr13g0277004	Niben261Chr13g0277004	-	2.017	1.01254	1.17e-08	4.53e-07	yes	up	15.71	16.02	15.26	8.43	10.5	9.01	15.6633	9.31333
Niben261Chr08g0329005	Niben261Chr08g0329005	-	2.018	1.01272	8.72e-06	0.000139861	yes	up	8.98	8.9	8.68	4.72	6.21	5.01	8.85333	5.31333
Niben261Chr01g0753001	Niben261Chr01g0753001	-	2.018	1.01303	0.00168908	0.0107763	yes	up	108.9	122.21	173.76	73.61	109.67	64.61	134.957	82.63
Niben261Chr15g0604001	Niben261Chr15g0604001	-	2.019	1.01338	7.36e-05	0.000827606	yes	up	31.53	40.39	37.11	19.89	20.96	26.02	36.3433	22.29
Niben261Chr06g1444005	Niben261Chr06g1444005	-	2.019	1.01354	0.00898381	0.0408851	yes	up	47.88	79.71	61.73	44.98	24.54	48.03	63.1067	39.1833
Niben261Chr12g0051010	Niben261Chr12g0051010	-	2.019	1.01376	0.00756346	0.0356967	yes	up	35.38	55.93	44.86	24.85	37.6	32.51	45.39	31.6533
Niben261Chr08g0872003	Niben261Chr08g0872003	-	2.019	1.01382	0.00181978	0.0114242	yes	up	4.1	5.12	4.57	3.11	2.4	2.98	4.59667	2.83
Niben261Chr15g1281005	Niben261Chr15g1281005	-	2.02	1.0142	0.00523253	0.0265509	yes	up	9.55	13.31	12.62	9.59	4.86	6.84	11.8267	7.09667
Niben261Chr16g0584001	Niben261Chr16g0584001	-	2.02	1.01433	0.000127451	0.00129693	yes	up	20.6	23.62	27.15	16.2	12.64	14.22	23.79	14.3533
Niben261Chr19g0183003	Niben261Chr19g0183003	-	2.021	1.01474	0.0104019	0.0457483	yes	up	12.48	19.53	18.26	12.96	6.1	11.48	16.7567	10.18
Niben261Chr07g0805007	Niben261Chr07g0805007	-	2.021	1.01504	5.29e-07	1.28e-05	yes	up	17.42	11.57	13.55	9.24	7.86	7.93	14.18	8.34333
Niben261Chr05g0322001	Niben261Chr05g0322001	-	2.021	1.01525	1.39e-06	2.92e-05	yes	up	5.54	4.86	5.7	2.69	3.38	3.39	5.36667	3.15333
Niben261Chr12g0266006	Niben261Chr12g0266006	-	2.022	1.01598	0.000537079	0.00424317	yes	up	10.21	10.58	10.45	6.17	6.74	4.77	10.4133	5.89333
Niben261Chr13g0043002	Niben261Chr13g0043002	-	2.023	1.01642	0.00561411	0.0280945	yes	up	3.95	4.61	4.02	1.91	1.89	3.53	4.19333	2.44333
Niben261Chr01g0443009	Niben261Chr01g0443009	-	2.024	1.01744	9.15e-06	0.000145269	yes	up	15.1	13.41	12.08	6.94	10.1	6.95	13.53	7.99667
Niben261Chr06g1175011	Niben261Chr06g1175011	-	2.025	1.01783	0.00595215	0.0294396	yes	up	97.64	144.93	123.51	86.2	45.98	93.98	122.027	75.3867
Niben261Chr03g1016002	Niben261Chr03g1016002	-	2.025	1.0181	3.1e-05	0.000403445	yes	up	4.03	4.16	4.19	2.21	2.57	2.56	4.12667	2.44667
Niben261Chr11g1426042	Niben261Chr11g1426042	-	2.025	1.01826	0.000290009	0.00256435	yes	up	7.09	9.11	9.85	5.21	4.55	5.81	8.68333	5.19
Niben261Chr11g1101002	Niben261Chr11g1101002	-	2.026	1.01847	0.00177855	0.0112276	yes	up	4.23	4.52	3.67	1.96	2.19	3.22	4.14	2.45667
Niben261Chr07g1489003	Niben261Chr07g1489003	-	2.026	1.01854	0.000145343	0.00144674	yes	up	27.55	37.33	29.95	21	20.75	15.65	31.61	19.1333
Niben261Chr07g0990004	Niben261Chr07g0990004	-	2.026	1.01858	2.73e-06	5.21e-05	yes	up	20.27	17.01	15.52	8.96	9.34	13.19	17.6	10.4967
Niben261Chr03g1748006	Niben261Chr03g1748006	-	2.027	1.0191	0.00456305	0.0237348	yes	up	9.32	11.49	12.08	6.98	4.77	7.96	10.9633	6.57
Niben261Chr14g0623002	Niben261Chr14g0623002	-	2.027	1.0193	0.00067336	0.00511442	yes	up	8.56	10.72	10.51	5.74	5.87	7.25	9.93	6.28667
Niben261Chr05g1328011	Niben261Chr05g1328011	-	2.028	1.01971	0.0102413	0.0452725	yes	up	224.55	320.53	293.73	185.46	93.58	236.72	279.603	171.92
Niben261Chr06g0515021	Niben261Chr06g0515021	-	2.029	1.02042	4.21e-06	7.51e-05	yes	up	11.49	10.87	11.33	7.08	6.95	5.47	11.23	6.5
Niben261Chr12g0621002	Niben261Chr12g0621002	-	2.029	1.02045	2.89e-07	7.52e-06	yes	up	74.11	77.61	82.44	50.77	44.44	44.59	78.0533	46.6
Niben261Chr10g0376014	Niben261Chr10g0376014	-	2.029	1.02056	0.00266884	0.0155429	yes	up	45.29	70.72	55.83	36.45	22.53	44.1	57.28	34.36
Niben261Chr06g1383020	Niben261Chr06g1383020	-	2.029	1.02059	9.24e-07	2.07e-05	yes	up	6.71	7.19	5.8	3.88	3.86	3.54	6.56667	3.76
Niben261Chr18g1482007	Niben261Chr18g1482007	-	2.029	1.02072	0.000159681	0.00156762	yes	up	24.3	21.15	17.42	9.08	16.62	11.69	20.9567	12.4633
Niben261Chr14g1369003	Niben261Chr14g1369003	-	2.029	1.02079	0.00421872	0.0223254	yes	up	27.46	30.12	35.22	26.69	13.67	16.33	30.9333	18.8967
Niben261Chr14g1156001	Niben261Chr14g1156001	-	2.029	1.02104	0.00139213	0.00921674	yes	up	74.14	91.66	80.49	53.48	33.55	63.32	82.0967	50.1167
Niben261Chr16g0099011	Niben261Chr16g0099011	-	2.03	1.02119	1.47e-10	9.8e-09	yes	up	35.01	31.81	33.08	18.68	18.99	21.37	33.3	19.68
Niben261Chr11g1399004	Niben261Chr11g1399004	-	2.032	1.02324	0.0021067	0.0128403	yes	up	24.75	26.22	28.49	19.93	9.74	17.21	26.4867	15.6267
Niben261Chr07g0647001	Niben261Chr07g0647001	-	2.034	1.02434	0.00089476	0.00647435	yes	up	72.78	106.47	96.27	68.32	39.97	50.65	91.84	52.98
Niben261Chr11g0029009	Niben261Chr11g0029009	-	2.035	1.02495	0.00023984	0.00219762	yes	up	8.19	5.67	5.69	3.05	5.25	3.95	6.51667	4.08333
Niben261Chr10g0262002	Niben261Chr10g0262002	-	2.035	1.02497	2.95e-09	1.35e-07	yes	up	13.25	13.04	13.45	8.02	7.78	7.58	13.2467	7.79333
Niben261Chr12g1007002	Niben261Chr12g1007002	-	2.036	1.02574	0.0010179	0.00719425	yes	up	7.18	8.97	8.31	3.63	5.27	5.71	8.15333	4.87
Niben261Chr04g0667004	Niben261Chr04g0667004	-	2.036	1.02585	0.00067755	0.00513562	yes	up	31.09	38.05	36.2	24.81	15.12	22.95	35.1133	20.96
Niben261Chr09g0866011	Niben261Chr09g0866011	-	2.037	1.02644	1.73e-05	0.000248715	yes	up	96.93	110.3	100.68	55.65	54.53	75.07	102.637	61.75
Niben261Chr10g0047003	Niben261Chr10g0047003	-	2.037	1.0265	3.78e-06	6.91e-05	yes	up	13.52	14.05	16.64	8.72	8.93	8.6	14.7367	8.75
Niben261Chr04g1831004	Niben261Chr04g1831004	-	2.037	1.02677	0.00236103	0.0140898	yes	up	53.54	83.77	73.78	42.56	29.15	47.27	70.3633	39.66
Niben261Chr13g1421001	Niben261Chr13g1421001	-	2.037	1.02678	0.000760064	0.00565283	yes	up	45.94	59.73	60.57	32.18	23.98	42.63	55.4133	32.93
Niben261Chr03g0436007	Niben261Chr03g0436007	-	2.038	1.02716	0.00214401	0.0130194	yes	up	6.98	9.38	8.76	4.45	6.95	3.73	8.37333	5.04333
Niben261Chr13g0851015	Niben261Chr13g0851015	-	2.039	1.02782	0.00378669	0.0205217	yes	up	26.75	35	48.44	24.1	26.83	15.6	36.73	22.1767
Niben261Chr18g0967003	Niben261Chr18g0967003	-	2.04	1.02823	2.37e-05	0.000322542	yes	up	40.92	39.42	42.62	25.29	21.21	30.47	40.9867	25.6567
Niben261Chr14g0158008	Niben261Chr14g0158008	-	2.04	1.02843	0.000160879	0.00157749	yes	up	9.58	11.25	12.44	5.63	8.43	5.88	11.09	6.64667
Niben261Chr08g0040004	Niben261Chr08g0040004	-	2.04	1.02875	0.00258273	0.015146	yes	up	102.53	149.29	162.65	104.95	91.44	60.38	138.157	85.59
Niben261Chr09g1226014	Niben261Chr09g1226014	-	2.042	1.03025	0.00655938	0.031742	yes	up	4.66	4.32	3.98	1.42	3.27	2.89	4.32	2.52667
Niben261Chr03g0548003	Niben261Chr03g0548003	-	2.044	1.03141	0.0024931	0.0147177	yes	up	71.24	98	94.49	53.18	32.55	66.91	87.91	50.88
Niben261Chr10g0850014	Niben261Chr10g0850014	-	2.044	1.03154	0.00187185	0.0116752	yes	up	12.56	16.68	15.96	9.63	6.22	11.02	15.0667	8.95667
Niben261Chr16g0560004	Niben261Chr16g0560004	-	2.044	1.03157	2.06e-05	0.000286709	yes	up	9.09	8.63	8.86	4.78	6.67	4.21	8.86	5.22
Niben261Chr06g0068005	Niben261Chr06g0068005	-	2.045	1.03175	0.000338659	0.00290843	yes	up	24.87	34.07	28.06	18.83	17.54	21.41	29	19.26
Niben261Chr03g0058003	Niben261Chr03g0058003	-	2.046	1.03265	1.26e-07	3.61e-06	yes	up	23.68	18.89	22.91	15.38	12.5	10.7	21.8267	12.86
Niben261Chr14g0660012	Niben261Chr14g0660012	-	2.046	1.03302	0.000383334	0.00322385	yes	up	4.89	5.69	5.91	2.82	2.94	3.99	5.49667	3.25
Niben261Chr12g1388002	Niben261Chr12g1388002	-	2.046	1.03307	2.54e-10	1.61e-08	yes	up	1082.18	1090.53	964.74	575.73	585.81	669.56	1045.82	610.367
Niben261Chr16g0081003	Niben261Chr16g0081003	-	2.047	1.03374	9.42e-07	2.11e-05	yes	up	14.09	15.18	13.42	7.17	9.17	8.72	14.23	8.35333
Niben261Chr16g1319008	Niben261Chr16g1319008	-	2.048	1.0342	4.42e-05	0.000543276	yes	up	28.35	15.2	18.8	10.47	13.11	12.87	20.7833	12.15
Niben261Chr01g1729003	Niben261Chr01g1729003	-	2.048	1.03433	0.0087363	0.0400303	yes	up	6.09	5.42	4.32	2.2	3.02	3.54	5.27667	2.92
Niben261Chr01g0693008	Niben261Chr01g0693008	-	2.048	1.03437	8.51e-05	0.000931497	yes	up	5.66	4.16	5.13	2.38	3.95	2.83	4.98333	3.05333
Niben261Chr01g1452001	Niben261Chr01g1452001	-	2.049	1.03522	0.000431079	0.00355176	yes	up	29.32	40.53	38.56	25.67	17.59	21.58	36.1367	21.6133
Niben261Chr07g0242002	Niben261Chr07g0242002	-	2.049	1.03526	1.05e-06	2.3e-05	yes	up	7.64	6.51	6.87	5.53	6.35	5.02	7.00667	5.63333
Niben261Chr09g0958011	Niben261Chr09g0958011	-	2.05	1.03583	0.0108112	0.0472322	yes	up	10.59	14.18	13.38	10.33	4.02	8.34	12.7167	7.56333
Niben261Chr02g0912017	Niben261Chr02g0912017	-	2.05	1.03585	0.00393232	0.0211332	yes	up	10.21	13.13	12.36	7.13	4.45	9.45	11.9	7.01
Niben261Chr19g0395007	Niben261Chr19g0395007	-	2.051	1.03634	0.00181622	0.0114106	yes	up	25.6	35.15	32.66	17.87	11.54	22.12	31.1367	17.1767
Niben261Chr14g0105005	Niben261Chr14g0105005	-	2.051	1.03662	1.49e-05	0.000219347	yes	up	6.84	6.33	7.33	4.24	3.42	4.32	6.83333	3.99333
Niben261Chr14g0741005	Niben261Chr14g0741005	-	2.052	1.03673	0.000251093	0.00228164	yes	up	6.71	4	3.37	2.65	3.26	2.62	4.69333	2.84333
Niben261Chr03g1410001	Niben261Chr03g1410001	-	2.052	1.03678	1.44e-06	3.01e-05	yes	up	5.27	4.38	5.43	2.97	3.13	2.59	5.02667	2.89667
Niben261Chr12g0381003	Niben261Chr12g0381003	-	2.052	1.03721	0.000148109	0.00147115	yes	up	5.96	4.24	3.33	2.27	2.58	2.85	4.51	2.56667
Niben261Chr02g1224001	Niben261Chr02g1224001	-	2.052	1.03731	9.06e-05	0.000979068	yes	up	23.56	26.88	29.71	16.85	12.27	19.59	26.7167	16.2367
[truncated: 2,630 more rows]

## Sheet: MP320+T4 vs MP320
Supplementary Table S5 Differentially expressed genes between MP320+T4 and MP320 comparison groups
Gene ID	Gene Name	Gene Description	FC(MP320+T4/MP320)	Log2FC(MP320+T4/MP320)	Pvalue	Padjust	Significant	Regulate	MP320+T4_1	MP320+T4_2	MP320+T4_3	MP320_1	MP320_2	MP320_3	MP320+T4	MP320
Niben261Chr01g0003002	Niben261Chr01g0003002	-	0.494	-1.01622	0.00224048	0.0105745	yes	down	2	1.65	1.93	3.15	3.79	6.69	1.86	4.54333
Niben261Chr01g0004003	Niben261Chr01g0004003	-	2.025	1.01765	0.000225336	0.0015329	yes	up	8.68	11.5	11.47	6.73	4.77	4.77	10.55	5.42333
Niben261Chr01g0010005	Niben261Chr01g0010005	-	0.265	-1.91349	1.15e-16	8.05e-15	yes	down	3.76	4.79	4.03	18.2	12.65	19.97	4.19333	16.94
Niben261Chr01g0010014	Niben261Chr01g0010014	-	13.581	3.76354	3.48e-08	6.28e-07	yes	up	22.5	4.44	2.15	1	0.32	0.88	9.69667	0.733333
Niben261Chr01g0013004	Niben261Chr01g0013004	-	3.399	1.76531	0.0109122	0.0383838	yes	up	2.76	1.52	0.5	0.52	0.63	0.34	1.59333	0.496667
Niben261Chr01g0018001	Niben261Chr01g0018001	-	0.432	-1.21196	2e-07	3.04e-06	yes	down	6.14	3.53	3.91	11	8.74	12.51	4.52667	10.75
Niben261Chr01g0018011	Niben261Chr01g0018011	-	0.452	-1.14628	1.42e-05	0.000140123	yes	down	4.25	5.53	5.65	12.97	8.26	16.04	5.14333	12.4233
Niben261Chr01g0018029	Niben261Chr01g0018029	-	0.167	-2.58275	0.00711429	0.0271247	yes	down	0.2	1.18	0.39	5.69	0.48	6.42	0.59	4.19667
Niben261Chr01g0020001	Niben261Chr01g0020001	-	0.28	-1.83525	3.14e-05	0.000279475	yes	down	6.89	15.45	11.75	30.97	10.56	60.35	11.3633	33.96
Niben261Chr01g0020005	Niben261Chr01g0020005	-	0.467	-1.09817	2.63e-05	0.000239536	yes	down	39.25	42.75	50.13	138.75	63.24	107.53	44.0433	103.173
Niben261Chr01g0027018	Niben261Chr01g0027018	-	3.118	1.64045	0.000686146	0.00393396	yes	up	8.2	3.87	3.23	1.93	1.79	1.24	5.1	1.65333
Niben261Chr01g0030007	Niben261Chr01g0030007	-	3.629	1.85947	0.00459688	0.0190012	yes	up	19.56	9.67	8.74	1.9	1.05	9.06	12.6567	4.00333
Niben261Chr01g0031011	Niben261Chr01g0031011	-	0.496	-1.012	5.77e-06	6.34e-05	yes	down	35.44	28.62	30.97	70.23	43.61	95.57	31.6767	69.8033
Niben261Chr01g0032001	Niben261Chr01g0032001	-	2.426	1.27885	2.52e-07	3.75e-06	yes	up	18.98	24.55	25.44	11.57	6.9	11.84	22.99	10.1033
Niben261Chr01g0032002	Niben261Chr01g0032002	-	0.007	-7.18288	5.36e-07	7.46e-06	yes	down	0	0	0	0.48	0.74	0.27	0	0.496667
Niben261Chr01g0034003	Niben261Chr01g0034003	-	3.306	1.72495	2.05e-14	1.04e-12	yes	up	16.78	17.63	14.99	5.78	4.94	5.08	16.4667	5.26667
Niben261Chr01g0036001	Niben261Chr01g0036001	-	0.483	-1.04945	2.22e-05	0.000206868	yes	down	7.51	5.11	4.75	16.07	8.14	14.08	5.79	12.7633
Niben261Chr01g0038013	Niben261Chr01g0038013	-	0.455	-1.13518	7.73e-08	1.29e-06	yes	down	31.11	30.22	34.51	71.61	68	85.01	31.9467	74.8733
Niben261Chr01g0038014	Niben261Chr01g0038014	-	0.39	-1.35872	1.8e-08	3.43e-07	yes	down	3.07	2.21	2.3	6.36	6.94	8.13	2.52667	7.14333
Niben261Chr01g0041003	Niben261Chr01g0041003	-	0.4	-1.32029	2.93e-07	4.28e-06	yes	down	10.82	15.68	13.65	41.6	27.33	39.75	13.3833	36.2267
Niben261Chr01g0042008	Niben261Chr01g0042008	-	0.429	-1.22133	2.13e-06	2.59e-05	yes	down	4.91	4.22	5.5	12.47	12.14	13.65	4.87667	12.7533
Niben261Chr01g0059001	Niben261Chr01g0059001	-	2.618	1.38858	0.00709177	0.0270524	yes	up	2.31	1.94	1.58	0.43	0.92	0.82	1.94333	0.723333
Niben261Chr01g0067005	Niben261Chr01g0067005	-	2.221	1.15099	0.000111584	0.000838481	yes	up	14.54	18.75	18.11	8.63	6.44	6.64	17.1333	7.23667
Niben261Chr01g0073004	Niben261Chr01g0073004	-	5.111	2.35374	0.011664	0.0406009	yes	up	2.94	0.42	0.35	0.38	0.27	0.14	1.23667	0.263333
Niben261Chr01g0082017	Niben261Chr01g0082017	-	0.252	-1.98737	1.82e-05	0.000174003	yes	down	3.72	6.15	5.56	27.94	31.39	15.26	5.14333	24.8633
Niben261Chr01g0086006	Niben261Chr01g0086006	-	0.421	-1.24699	0.00329423	0.0145069	yes	down	7.62	3.64	3.59	18.02	4.4	15.69	4.95	12.7033
Niben261Chr01g0089011	Niben261Chr01g0089011	-	0.398	-1.3308	0.00160214	0.00801071	yes	down	0.93	0.89	0.94	2.16	1.55	3.7	0.92	2.47
Niben261Chr01g0094006	Niben261Chr01g0094006	-	6.502	2.7009	4.92e-21	5.92e-19	yes	up	186.8	276.82	286.03	50.14	25.83	53.74	249.883	43.2367
Niben261Chr01g0095015	Niben261Chr01g0095015	-	0.465	-1.10366	0.000184343	0.00129297	yes	down	7.24	3.27	4.01	10.13	10.17	11.62	4.84	10.64
Niben261Chr01g0109004	Niben261Chr01g0109004	-	0.373	-1.42164	1.07e-05	0.000108756	yes	down	4.9	5.64	5.51	13.4	9.39	24.49	5.35	15.76
Niben261Chr01g0119001	Niben261Chr01g0119001	-	3.26	1.70489	2.18e-11	7.13e-10	yes	up	33.94	48.36	43.65	17.21	11.11	14.28	41.9833	14.2
Niben261Chr01g0129012	Niben261Chr01g0129012	-	6.507	2.70193	6.58e-30	2.14e-27	yes	up	69.79	89.96	94.18	12.97	8.29	14.33	84.6433	11.8633
Niben261Chr01g0132002	Niben261Chr01g0132002	-	14.731	3.88083	9.47e-05	0.000727331	yes	up	6.82	0.87	0.67	0.13	0.15	0.28	2.78667	0.186667
Niben261Chr01g0141019	Niben261Chr01g0141019	-	2.91	1.54081	3.7e-06	4.27e-05	yes	up	7.37	6.33	7.19	2.65	2.78	2.39	6.96333	2.60667
Niben261Chr01g0141021	Niben261Chr01g0141021	-	0.46	-1.12123	8.22e-05	0.000643405	yes	down	13.24	17.62	14.01	33.06	32.54	39.19	14.9567	34.93
Niben261Chr01g0143005	Niben261Chr01g0143005	-	0.202	-2.30857	2.26e-31	7.78e-29	yes	down	11.19	12.1	13.52	65.47	53.34	75.34	12.27	64.7167
Niben261Chr01g0144005	Niben261Chr01g0144005	-	0.431	-1.21294	1.17e-06	1.5e-05	yes	down	2.27	2.48	1.99	5.32	4.4	6.96	2.24667	5.56
Niben261Chr01g0144008	Niben261Chr01g0144008	-	0.126	-2.98638	0.000483531	0.00293951	yes	down	0.08	0.02	0.04	0.63	0.15	0.42	0.0466667	0.4
Niben261Chr01g0151009	Niben261Chr01g0151009	-	0.027	-5.21383	2.66e-20	2.9e-18	yes	down	0.31	0.74	0.19	10.66	19.55	15.08	0.413333	15.0967
Niben261Chr01g0166005	Niben261Chr01g0166005	-	5.52	2.46476	0.000107073	0.00080773	yes	up	2.94	0.82	0.52	0.37	0.18	0.25	1.42667	0.266667
Niben261Chr01g0186008	Niben261Chr01g0186008	-	3.711	1.89164	0.00298532	0.0133749	yes	up	0.71	1.47	1.73	0.55	0.3	0.29	1.30333	0.38
Niben261Chr01g0193012	Niben261Chr01g0193012	-	9.991	3.32061	1.19e-21	1.56e-19	yes	up	98.98	153.25	198.58	17.23	9.49	23.58	150.27	16.7667
Niben261Chr01g0194003	Niben261Chr01g0194003	-	10.954	3.45343	3.65e-15	2.05e-13	yes	up	87.36	135.49	199.62	14.8	5.63	24.46	140.823	14.9633
Niben261Chr01g0196022	Niben261Chr01g0196022	-	3.576	1.83846	2.12e-06	2.58e-05	yes	up	80.92	70.57	81.53	28.45	8	38.19	77.6733	24.88
Niben261Chr01g0201001	Niben261Chr01g0201001	-	5.376	2.42665	4.71e-07	6.63e-06	yes	up	3.49	1.17	1.26	0.29	0.37	0.43	1.97333	0.363333
Niben261Chr01g0203008	Niben261Chr01g0203008	-	0.443	-1.17397	0.00127782	0.00663629	yes	down	1.43	2.16	1.95	4.76	3.37	5.34	1.84667	4.49
Niben261Chr01g0236018	Niben261Chr01g0236018	-	3.761	1.91123	1.12e-15	6.84e-14	yes	up	23.99	32.33	30.18	8.43	7.41	8.51	28.8333	8.11667
Niben261Chr01g0244006	Niben261Chr01g0244006	-	2.08	1.05684	1.68e-07	2.59e-06	yes	up	13.96	14.2	15.82	7.91	5.14	9.66	14.66	7.57
Niben261Chr01g0247017	Niben261Chr01g0247017	-	11.934	3.57698	0.0085211	0.0314489	yes	up	4.63	0.5	0.08	0.09	0.14	0.2	1.73667	0.143333
Niben261Chr01g0273009	Niben261Chr01g0273009	-	0.38	-1.39729	9.52e-08	1.55e-06	yes	down	7.84	7.53	6.55	20.91	20.33	17.09	7.30667	19.4433
Niben261Chr01g0280001	Niben261Chr01g0280001	-	2.706	1.43641	1.8e-08	3.43e-07	yes	up	26.81	35.58	40.77	17.7	10.98	14.05	34.3867	14.2433
Niben261Chr01g0287015	Niben261Chr01g0287015	-	4.333	2.11543	1.88e-08	3.56e-07	yes	up	489.06	766.63	716.07	216.35	65.4	233.7	657.253	171.817
Niben261Chr01g0304001	Niben261Chr01g0304001	-	0.38	-1.39513	5.79e-06	6.35e-05	yes	down	3.16	3.74	3.76	8.82	7.34	12.2	3.55333	9.45333
Niben261Chr01g0309012	Niben261Chr01g0309012	-	10.62	3.40876	0.000152932	0.00110118	yes	up	2.89	0.96	0.23	0.22	0.1	0.06	1.36	0.126667
Niben261Chr01g0325014	Niben261Chr01g0325014	-	2.23	1.15715	6e-06	6.56e-05	yes	up	6.97	8.21	8.05	4.59	2.48	4.19	7.74333	3.75333
Niben261Chr01g0337002	Niben261Chr01g0337002	-	0.025	-5.34671	0.000238588	0.00161067	yes	down	0	0	0.03	0.47	0.51	0.41	0.01	0.463333
Niben261Chr01g0342005	Niben261Chr01g0342005	-	2.895	1.5337	1.1e-15	6.78e-14	yes	up	180.88	193.66	160.4	67.62	45.47	85.34	178.313	66.1433
Niben261Chr01g0348003	Niben261Chr01g0348003	-	2.376	1.2484	2.35e-05	0.000218011	yes	up	5.88	6.31	5.18	2.77	2.64	2.06	5.79	2.49
Niben261Chr01g0349011	Niben261Chr01g0349011	-	2.242	1.16479	5.14e-09	1.09e-07	yes	up	83.03	89.56	89.47	49.49	28.51	48.41	87.3533	42.1367
Niben261Chr01g0351001	Niben261Chr01g0351001	-	2.044	1.03112	0.00398202	0.0169479	yes	up	6.68	2.99	2.8	2.72	1.53	2.08	4.15667	2.11
Niben261Chr01g0352003	Niben261Chr01g0352003	-	2.319	1.21336	0.0031442	0.0139702	yes	up	316.24	453.19	425.44	222.97	226.84	89.61	398.29	179.807
Niben261Chr01g0357001	Niben261Chr01g0357001	-	0.007	-7.21532	1.82e-06	2.24e-05	yes	down	0	0	0	1.59	3.4	0.72	0	1.90333
Niben261Chr01g0363002	Niben261Chr01g0363002	-	0.171	-2.54485	3.8e-17	2.83e-15	yes	down	1.5	1.41	1.91	10.75	4.29	13.04	1.60667	9.36
Niben261Chr01g0364005	Niben261Chr01g0364005	-	0.268	-1.90202	1.74e-10	4.83e-09	yes	down	3.42	3.11	4.71	15.86	8.71	20.68	3.74667	15.0833
Niben261Chr01g0368002	Niben261Chr01g0368002	-	2.174	1.12057	0.000686711	0.00393582	yes	up	10	15.33	13.11	8.95	3.46	7.09	12.8133	6.5
Niben261Chr01g0372004	Niben261Chr01g0372004	-	13.968	3.8041	0.00115024	0.0060915	yes	up	74.91	6.26	3.38	2.09	1.23	2.7	28.1833	2.00667
Niben261Chr01g0381001	Niben261Chr01g0381001	-	2.258	1.17486	0.00100672	0.00545676	yes	up	2.96	2.74	3.3	1.71	1.05	1.52	3	1.42667
Niben261Chr01g0391002	Niben261Chr01g0391002	-	2.312	1.20892	0.00133038	0.00686461	yes	up	48.19	48.26	49.45	29.67	4.8	29.15	48.6333	21.2067
Niben261Chr01g0398001	Niben261Chr01g0398001	-	0.182	-2.45773	2.46e-24	4.53e-22	yes	down	42.88	57.72	47.12	295.52	316.41	295.02	49.24	302.317
Niben261Chr01g0404007	Niben261Chr01g0404007	-	2.363	1.24092	7.7e-11	2.3e-09	yes	up	79.94	78.59	78.59	40.56	23.95	44.14	79.04	36.2167
Niben261Chr01g0413025	Niben261Chr01g0413025	-	2.174	1.12048	0.0005021	0.00303102	yes	up	2.93	3.89	3.45	1.69	1.36	2	3.42333	1.68333
Niben261Chr01g0418001	Niben261Chr01g0418001	-	0.083	-3.58439	7.34e-06	7.81e-05	yes	down	0.2	0.03	0.07	1.27	2.3	1.14	0.1	1.57
Niben261Chr01g0426002	Niben261Chr01g0426002	-	2.078	1.05542	0.00696691	0.0266528	yes	up	3.39	3.48	3.38	2.16	1.5	1.17	3.41667	1.61
Niben261Chr01g0433006	Niben261Chr01g0433006	-	3.215	1.68478	1.25e-11	4.28e-10	yes	up	7.6	6.76	5.07	2.37	2.22	2.15	6.47667	2.24667
Niben261Chr01g0437006	Niben261Chr01g0437006	-	4.822	2.2697	0.0034834	0.0151808	yes	up	1.23	0.77	1.2	0.33	0.04	0.4	1.06667	0.256667
Niben261Chr01g0441006	Niben261Chr01g0441006	-	3.107	1.6355	1.27e-08	2.5e-07	yes	up	34.22	57.18	47.45	19.9	10.09	21.19	46.2833	17.06
Niben261Chr01g0442006	Niben261Chr01g0442006	-	2.037	1.0266	0.000544415	0.00323533	yes	up	26.81	38.06	35.81	19.26	18.16	14.14	33.56	17.1867
Niben261Chr01g0443009	Niben261Chr01g0443009	-	2.449	1.29224	2.36e-09	5.33e-08	yes	up	15.1	13.41	12.08	5.31	4.69	7.52	13.53	5.84
Niben261Chr01g0447008	Niben261Chr01g0447008	-	3.01	1.58972	1.75e-10	4.85e-09	yes	up	21.65	30.5	28.07	10.4	6.84	11.5	26.74	9.58
Niben261Chr01g0448005	Niben261Chr01g0448005	-	2.034	1.02438	0.000403867	0.00252343	yes	up	12.14	7	6.21	4.4	3.39	5.26	8.45	4.35
Niben261Chr01g0449005	Niben261Chr01g0449005	-	3.627	1.85868	3.37e-11	1.07e-09	yes	up	94.69	141.16	131.64	43.97	16.7	44.95	122.497	35.2067
Niben261Chr01g0452002	Niben261Chr01g0452002	-	5.269	2.39741	0.000396351	0.00248468	yes	up	2.68	0.77	0.45	0.39	0.15	0.21	1.3	0.25
Niben261Chr01g0456006	Niben261Chr01g0456006	-	0.467	-1.09914	3.58e-06	4.15e-05	yes	down	7.35	4.97	5.65	12.1	11.48	17.32	5.99	13.6333
Niben261Chr01g0461001	Niben261Chr01g0461001	-	0.349	-1.52044	2.96e-06	3.49e-05	yes	down	5.1	7.34	8.37	25.45	13.11	27.95	6.93667	22.17
Niben261Chr01g0478008	Niben261Chr01g0478008	-	4.982	2.31671	0.00182015	0.0088998	yes	up	2.39	0.47	0.22	0.29	0.1	0.23	1.02667	0.206667
Niben261Chr01g0481003	Niben261Chr01g0481003	-	0.49	-1.03059	1.87e-08	3.55e-07	yes	down	51.54	41.87	46.91	100.47	96.32	112.19	46.7733	102.993
Niben261Chr01g0487002	Niben261Chr01g0487002	-	2.385	1.25426	4.43e-07	6.26e-06	yes	up	48.62	76.39	70.08	29.98	24.11	34.5	65.03	29.53
Niben261Chr01g0488010	Niben261Chr01g0488010	-	0.192	-2.38289	2.3e-08	4.26e-07	yes	down	1.86	1.39	3.42	13.98	21.36	14.01	2.22333	16.45
Niben261Chr01g0509001	Niben261Chr01g0509001	-	0.438	-1.18944	0.00110161	0.00587295	yes	down	1	1.53	1.4	3.95	2.26	3.57	1.31	3.26
Niben261Chr01g0509004	Niben261Chr01g0509004	-	0.284	-1.81845	7.99e-05	0.00062858	yes	down	1.39	0.48	1.11	3.26	3.86	4.53	0.993333	3.88333
Niben261Chr01g0513005	Niben261Chr01g0513005	-	6.833	2.77248	1.06e-06	1.38e-05	yes	up	1.68	2.47	2.62	0.38	0.4	0.25	2.25667	0.343333
Niben261Chr01g0513008	Niben261Chr01g0513008	-	3.294	1.71989	9.47e-07	1.24e-05	yes	up	77.71	114.74	114.79	40.35	16.88	53.83	102.413	37.02
Niben261Chr01g0527008	Niben261Chr01g0527008	-	5.347	2.4188	1.26e-16	8.74e-15	yes	up	71.81	115.52	112.13	23.08	13.02	25.69	99.82	20.5967
Niben261Chr01g0529001	Niben261Chr01g0529001	-	2.747	1.45795	0.00343126	0.0149955	yes	up	1.58	2.34	1.26	0.77	0.61	0.6	1.72667	0.66
Niben261Chr01g0529013	Niben261Chr01g0529013	-	0.085	-3.56166	2.27e-07	3.41e-06	yes	down	1.65	0.22	0.45	6.1	12.31	7.2	0.773333	8.53667
Niben261Chr01g0539001	Niben261Chr01g0539001	-	2.048	1.03431	0.000270406	0.00179731	yes	up	10.37	13.27	14.34	7.7	6.21	5.58	12.66	6.49667
Niben261Chr01g0540007	Niben261Chr01g0540007	-	2.46	1.29868	2.39e-08	4.43e-07	yes	up	24.66	29.36	27.89	13.87	10.53	10.68	27.3033	11.6933
Niben261Chr01g0549013	Niben261Chr01g0549013	-	0.002	-8.94169	4.44e-12	1.64e-10	yes	down	0.12	0	0	18.43	33.17	14.44	0.04	22.0133
Niben261Chr01g0557006	Niben261Chr01g0557006	-	3.308	1.72596	0.00217248	0.0103055	yes	up	4.22	3.97	3.89	0.93	0.87	2.26	4.02667	1.35333
Niben261Chr01g0559004	Niben261Chr01g0559004	-	2.57	1.36163	3.01e-11	9.63e-10	yes	up	12.17	8.33	9.62	4.38	4.36	4.77	10.04	4.50333
Niben261Chr01g0564004	Niben261Chr01g0564004	-	0.31	-1.6905	0.00318044	0.0140892	yes	down	1.24	1.84	2.2	9.64	1.71	8.23	1.76	6.52667
Niben261Chr01g0565003	Niben261Chr01g0565003	-	0.224	-2.1603	6.89e-15	3.68e-13	yes	down	30.65	28.77	33.37	126.44	177.76	159.02	30.93	154.407
Niben261Chr01g0584023	Niben261Chr01g0584023	-	0.026	-5.2474	0.00551748	0.0220531	yes	down	0	0	0	0.09	0.36	0.12	0	0.19
Niben261Chr01g0596014	Niben261Chr01g0596014	-	0.068	-3.88777	5.45e-06	6.05e-05	yes	down	0.11	0	0.17	1.2	1.83	1.16	0.0933333	1.39667
Niben261Chr01g0626001	Niben261Chr01g0626001	-	0.471	-1.08539	0.00165884	0.00823635	yes	down	2.98	3.04	4.55	8.2	8.08	12.29	3.52333	9.52333
Niben261Chr01g0628001	Niben261Chr01g0628001	-	0.315	-1.66518	1.4e-11	4.73e-10	yes	down	11.67	7.68	8.86	30.03	32.12	29.6	9.40333	30.5833
Niben261Chr01g0639007	Niben261Chr01g0639007	-	0.444	-1.17289	4.8e-05	0.000403773	yes	down	1.55	1.3	2.21	4.27	2.04	2.84	1.68667	3.05
Niben261Chr01g0650004	Niben261Chr01g0650004	-	0.101	-3.31321	7.69e-10	1.89e-08	yes	down	0.59	1.12	1.19	14.09	3.3	15.53	0.966667	10.9733
Niben261Chr01g0662003	Niben261Chr01g0662003	-	8.116	3.02074	0.00287493	0.0129852	yes	up	3.07	0.52	0.37	0.12	0.03	0.38	1.32	0.176667
Niben261Chr01g0665004	Niben261Chr01g0665004	-	3.156	1.65792	0.00708286	0.0270269	yes	up	3.9	3.74	3.12	2.35	0.58	0.84	3.58667	1.25667
Niben261Chr01g0670002	Niben261Chr01g0670002	-	5.047	2.3355	0.000662615	0.00381709	yes	up	3.92	5.1	5.09	1.32	1.19	0.35	4.70333	0.953333
Niben261Chr01g0676010	Niben261Chr01g0676010	-	3.318	1.73043	5.29e-09	1.11e-07	yes	up	10.51	8.56	10.33	2.94	3.97	3.04	9.8	3.31667
Niben261Chr01g0681014	Niben261Chr01g0681014	-	0.4	-1.32153	3.38e-05	0.000298399	yes	down	3.15	2.81	1.89	6.7	7.3	5.95	2.61667	6.65
Niben261Chr01g0684009	Niben261Chr01g0684009	-	7.124	2.8326	2.22e-08	4.13e-07	yes	up	3.78	1.93	1.58	0.29	0.56	0.3	2.43	0.383333
Niben261Chr01g0685002	Niben261Chr01g0685002	-	7.053	2.81822	8.39e-24	1.42e-21	yes	up	57.37	97.87	87.64	11.46	9.38	13.53	80.96	11.4567
Niben261Chr01g0687007	Niben261Chr01g0687007	-	0.472	-1.0821	0.000136694	0.000998527	yes	down	15.78	9.64	11.56	23.66	27.62	30.13	12.3267	27.1367
Niben261Chr01g0693008	Niben261Chr01g0693008	-	2.638	1.39941	2.73e-06	3.24e-05	yes	up	5.66	4.16	5.13	2.66	1.58	1.74	4.98333	1.99333
Niben261Chr01g0721005	Niben261Chr01g0721005	-	0.49	-1.02827	0.00139335	0.00711863	yes	down	2.63	2.77	1.78	4.37	5.12	5.16	2.39333	4.88333
Niben261Chr01g0723010	Niben261Chr01g0723010	-	0.066	-3.91424	9.61e-48	1.26e-44	yes	down	2.42	1.26	1.78	28.03	24.54	33.54	1.82	28.7033
Niben261Chr01g0727005	Niben261Chr01g0727005	-	7.732	2.95084	0.00365919	0.0157978	yes	up	9.21	3.74	1.02	1.1	0.46	1.22	4.65667	0.926667
Niben261Chr01g0728011	Niben261Chr01g0728011	-	6.919	2.79051	4.9e-13	2.07e-11	yes	up	7.72	9.39	14.7	0.88	0.85	1.48	10.6033	1.07
Niben261Chr01g0731003	Niben261Chr01g0731003	-	2.024	1.01736	0.0120732	0.0416578	yes	up	4.11	2.59	2.58	2.29	0.76	1.93	3.09333	1.66
Niben261Chr01g0734001	Niben261Chr01g0734001	-	2.111	1.07762	0.000106232	0.000802498	yes	up	10.57	8.84	7.35	6.38	3.7	5.49	8.92	5.19
Niben261Chr01g0739003	Niben261Chr01g0739003	-	5.495	2.45799	0.000831565	0.00464256	yes	up	8.12	1.56	0.96	0.96	0.35	0.67	3.54667	0.66
Niben261Chr01g0742001	Niben261Chr01g0742001	-	7.131	2.83401	0.000536195	0.00319328	yes	up	4.77	1.44	1	0.51	0.11	0.47	2.40333	0.363333
Niben261Chr01g0748005	Niben261Chr01g0748005	-	3.039	1.60375	1.82e-07	2.79e-06	yes	up	6.21	3.31	3.61	1.8	1.19	1.52	4.37667	1.50333
Niben261Chr01g0753001	Niben261Chr01g0753001	-	4.911	2.29605	9.2e-14	4.29e-12	yes	up	108.9	122.21	173.76	32.38	15.54	41.52	134.957	29.8133
Niben261Chr01g0754006	Niben261Chr01g0754006	-	8.278	3.04937	1.63e-33	6.78e-31	yes	up	19.21	22.64	21.46	3.44	1.6	3.54	21.1033	2.86
Niben261Chr01g0766020	Niben261Chr01g0766020	-	9.384	3.23027	0.00669298	0.0258159	yes	up	2.09	0.77	0.22	0.12	0	0.25	1.02667	0.123333
Niben261Chr01g0779001	Niben261Chr01g0779001	-	3.215	1.68482	2.09e-09	4.75e-08	yes	up	166.8	240.45	240.61	76.23	77.34	65.69	215.953	73.0867
Niben261Chr01g0786005	Niben261Chr01g0786005	-	638.152	9.31776	0.0011597	0.00613467	yes	up	14.79	0.64	0.08	0	0	0	5.17	0
Niben261Chr01g0792002	Niben261Chr01g0792002	-	0.34	-1.55464	8.08e-06	8.5e-05	yes	down	14.58	19.87	16.21	39.89	58.11	59.88	16.8867	52.6267
Niben261Chr01g0795002	Niben261Chr01g0795002	-	3.835	1.93922	5.13e-22	7.09e-20	yes	up	314.26	377.12	381.45	106.24	82.17	113.62	357.61	100.677
Niben261Chr01g0812004	Niben261Chr01g0812004	-	0.445	-1.16702	4.55e-08	7.98e-07	yes	down	8.01	7.09	7.54	18.58	11.36	22.77	7.54667	17.57
Niben261Chr01g0819006	Niben261Chr01g0819006	-	0.012	-6.39606	0.000258242	0.00172627	yes	down	0	0	0	1.08	4.58	0.49	0	2.05
Niben261Chr01g0831037	Niben261Chr01g0831037	-	49.912	5.64132	0.00076101	0.00429785	yes	up	2.31	1.26	1.71	0	0	0	1.76	0
Niben261Chr01g0853012	Niben261Chr01g0853012	-	2.053	1.03766	9.31e-05	0.000716718	yes	up	19.03	23.39	24.68	12.99	11.77	10.7	22.3667	11.82
Niben261Chr01g0854003	Niben261Chr01g0854003	-	0.36	-1.47529	6.25e-10	1.57e-08	yes	down	8.49	5.93	5.84	20.57	17.31	23.37	6.75333	20.4167
Niben261Chr01g0856003	Niben261Chr01g0856003	-	2.353	1.23463	2.86e-05	0.000258507	yes	up	25.66	15.25	11.4	7.97	5.82	10.01	17.4367	7.93333
Niben261Chr01g0872016	Niben261Chr01g0872016	-	3.12	1.64168	2.31e-09	5.23e-08	yes	up	12.15	12.94	16.74	5.36	2.88	6.39	13.9433	4.87667
Niben261Chr01g0873008	Niben261Chr01g0873008	-	0.385	-1.37621	0.00126227	0.00657009	yes	down	6.38	9.27	7.65	32.66	7.19	29.01	7.76667	22.9533
Niben261Chr01g0885006	Niben261Chr01g0885006	-	0.005	-7.5941	1.59e-07	2.47e-06	yes	down	0	0	0	0.41	1.22	0.41	0	0.68
Niben261Chr01g0885019	Niben261Chr01g0885019	-	0.169	-2.56591	0.00264758	0.0121544	yes	down	0.06	0.05	0.02	0.23	0.35	0.13	0.0433333	0.236667
Niben261Chr01g0894005	Niben261Chr01g0894005	-	4.127	2.04496	1.69e-21	2.17e-19	yes	up	13.6	14.17	12.47	3.88	2.52	4.05	13.4133	3.48333
Niben261Chr01g0897005	Niben261Chr01g0897005	-	0.239	-2.06433	1.78e-24	3.35e-22	yes	down	7.41	7.29	6.65	36.88	26.98	30	7.11667	31.2867
Niben261Chr01g0900007	Niben261Chr01g0900007	-	5.06	2.33902	0.00400142	0.0170172	yes	up	1.27	0.35	0.52	0.11	0.13	0.19	0.713333	0.143333
Niben261Chr01g0906007	Niben261Chr01g0906007	-	0.345	-1.53541	1.04e-10	3.01e-09	yes	down	5.69	3.73	5.08	13.59	11.19	17.15	4.83333	13.9767
Niben261Chr01g0908004	Niben261Chr01g0908004	-	0.48	-1.06024	0.00706198	0.0269598	yes	down	3.79	5.69	5.48	10.39	5.87	16.2	4.98667	10.82
Niben261Chr01g0910001	Niben261Chr01g0910001	-	0.361	-1.47091	1.61e-07	2.49e-06	yes	down	2.67	3.36	4.52	9.76	18.25	18.43	3.51667	15.48
Niben261Chr01g0912007	Niben261Chr01g0912007	-	2.683	1.42406	2.81e-06	3.33e-05	yes	up	2.66	1.83	2.01	1.04	0.7	0.88	2.16667	0.873333
Niben261Chr01g0919003	Niben261Chr01g0919003	-	3.955	1.98383	9e-06	9.38e-05	yes	up	2.2	4.17	3.75	0.82	1.04	0.87	3.37333	0.91
Niben261Chr01g0947010	Niben261Chr01g0947010	-	0.212	-2.23883	0.00025011	0.00168056	yes	down	0.98	0.14	0.82	4.15	1.97	3.8	0.646667	3.30667
Niben261Chr01g0951006	Niben261Chr01g0951006	-	2.457	1.29691	1.1e-05	0.000112037	yes	up	38.99	68.37	65.44	24.62	20.39	33.75	57.6	26.2533
Niben261Chr01g0973008	Niben261Chr01g0973008	-	0.306	-1.70876	1.67e-06	2.08e-05	yes	down	4.73	2.33	2.49	10.86	10.89	10.22	3.18333	10.6567
Niben261Chr01g0976002	Niben261Chr01g0976002	-	0.482	-1.05249	0.000248291	0.00167066	yes	down	16.49	18.15	26.45	52.18	28.78	58.21	20.3633	46.39
Niben261Chr01g0976005	Niben261Chr01g0976005	-	0.041	-4.60614	3.09e-09	6.8e-08	yes	down	0.24	0.15	0.11	2.16	1.15	6.34	0.166667	3.21667
Niben261Chr01g0977003	Niben261Chr01g0977003	-	13.465	3.75111	1.64e-05	0.000159216	yes	up	3.04	5.85	5.74	0.21	0	1.13	4.87667	0.446667
Niben261Chr01g0978001	Niben261Chr01g0978001	-	0.004	-8.02739	1.95e-08	3.68e-07	yes	down	0	0	0	2.86	7.33	1.96	0	4.05
Niben261Chr01g0979016	Niben261Chr01g0979016	-	2.019	1.01396	0.00145405	0.00738066	yes	up	20.22	38.27	34.84	20	11.23	13.05	31.11	14.76
Niben261Chr01g0982004	Niben261Chr01g0982004	-	0.365	-1.4532	2.06e-08	3.86e-07	yes	down	11.31	16.41	16.63	43.93	37.15	46.33	14.7833	42.47
Niben261Chr01g0991001	Niben261Chr01g0991001	-	3.841	1.94153	0.012301	0.0423012	yes	up	7	1.53	0.87	0.71	0.43	1.42	3.13333	0.853333
Niben261Chr01g0993011	Niben261Chr01g0993011	-	0.447	-1.16186	1.91e-07	2.91e-06	yes	down	13.4	11.39	11.82	26.2	29	36.5	12.2033	30.5667
Niben261Chr01g1014003	Niben261Chr01g1014003	-	2.721	1.44437	9.99e-08	1.61e-06	yes	up	45.62	67.46	57.87	28.06	21.6	20.4	56.9833	23.3533
Niben261Chr01g1023001	Niben261Chr01g1023001	-	3.231	1.69205	7.34e-08	1.23e-06	yes	up	5.56	5.35	5.8	2.29	0.88	2.55	5.57	1.90667
Niben261Chr01g1045005	Niben261Chr01g1045005	-	0.279	-1.84212	0.000288738	0.00190103	yes	down	1.43	0.74	1.17	5.05	1.92	5.23	1.11333	4.06667
Niben261Chr01g1050010	Niben261Chr01g1050010	-	2.94	1.55558	3.82e-07	5.48e-06	yes	up	76.25	129.43	109.75	46.92	22.62	49.11	105.143	39.55
Niben261Chr01g1052003	Niben261Chr01g1052003	-	14.547	3.86268	8.26e-06	8.67e-05	yes	up	6.97	1.04	0.33	0.24	0.1	0.23	2.78	0.19
Niben261Chr01g1054001	Niben261Chr01g1054001	-	0.475	-1.07471	0.000200324	0.00138723	yes	down	14.27	12.72	15.67	23.39	31.74	26.87	14.22	27.3333
Niben261Chr01g1057002	Niben261Chr01g1057002	-	0.256	-1.96632	4.86e-08	8.46e-07	yes	down	6.34	3.07	2.18	17	14.54	16.73	3.86333	16.09
Niben261Chr01g1058003	Niben261Chr01g1058003	-	0.451	-1.14988	0.00041172	0.00256191	yes	down	2.45	3.07	3.38	8.1	4.19	9.39	2.96667	7.22667
Niben261Chr01g1064029	Niben261Chr01g1064029	-	3.753	1.90796	0.00848785	0.0313655	yes	up	20.96	5.61	2.21	3.86	2.01	1.92	9.59333	2.59667
Niben261Chr01g1065004	Niben261Chr01g1065004	-	0.097	-3.37278	2.09e-07	3.17e-06	yes	down	1.15	2.15	2	10.4	4.58	49.44	1.76667	21.4733
[truncated: 5,787 more rows]
